# Supplementary material for: Ropinirole Functions Through a Dopamine Receptor D2‐Independent Mechanism to Ameliorate Amyotrophic Lateral Sclerosis Phenotypes in TARDBP ‐Mutant iPSC‐Derived Motor Neurons
Source: J Neurochem. 2025 Aug 18;169(8):e70183. doi: 10.1111/jnc.70183 (PMC12361731; doi:10.1111/jnc.70183)
Supplement: Supplementary file 1 — Appendix S1: jnc70183‐sup‐0001‐AppendixS1.zip. [file JNC-169-0-s001.zip]

Archive with 6 entries (6 files):
- deseq2_result_TDKO_DMSO84HvsCTRL_DMSO84H.csv
- deseq2_result_TDKO_DMSO84HvsROPI84H.csv
- deseq2_result_TDP43_DMSO84HvsCTRL_DMSO84H.csv
- deseq2_result_TDP43_DMSO84HvsROPI84H.csv
- 3_SUPPLEMENTARY COVER Author Change.PNG
- Supplementary Data.zip
