# Supplementary material for: Ropinirole Functions Through a Dopamine Receptor D2‐Independent Mechanism to Ameliorate Amyotrophic Lateral Sclerosis Phenotypes in TARDBP ‐Mutant iPSC‐Derived Motor Neurons
Source: J Neurochem. 2025 Aug 18;169(8):e70183. doi: 10.1111/jnc.70183 (PMC12361731; doi:10.1111/jnc.70183)
Supplement: Supplementary file 1 — Appendix S1: jnc70183‐sup‐0001‐AppendixS1.zip. [file JNC-169-0-s001.zip › deseq2_result_TDKO_DMSO84HvsCTRL_DMSO84H.csv]

	baseMean	log2FoldChange	lfcSE	stat	pvalue	padj	sig	up_down	sig_up_down	logadjpval
ENSG00000133424	2530.39004330673	-9.03610734740586	0.262746628799162	-34.3909544670614	3.44263050408029e-259	5.86176695929751e-255	candidate	down	candidate_down	254.231971451388
ENSG00000041353	4918.2236371627	-2.87129169824129	0.0854864724802602	-33.5876731713816	2.53904617262894e-247	2.16161695906765e-243	candidate	down	candidate_down	242.665221261031
ENSG00000108821	1103.7173452299	-3.87767363954865	0.125948621368494	-30.7877418380273	3.82368805757496e-208	2.17019788521096e-204	candidate	down	candidate_down	203.663500664061
ENSG00000120094	1171.32025530535	3.20319534821084	0.104155614594994	30.7539383322383	1.08316665964956e-207	4.61076967846325e-204	candidate	up	candidate_up	203.336226571528
ENSG00000038427	3061.4330786095	2.30753250716692	0.0754270884869425	30.5928884894766	1.52181917354055e-205	5.182403013575e-202	candidate	up	candidate_up	201.285468816791
ENSG00000180543	1356.89829767353	2.81374672556493	0.0951434081119721	29.573743272403	3.25233725580869e-192	9.22959107577577e-189	candidate	up	candidate_up	188.034817540303
ENSG00000164692	916.736892209717	-3.19629980763542	0.11087357211911	-28.8283289384929	9.47302000646002e-183	2.30424445214278e-179	candidate	down	candidate_down	178.637471449474
ENSG00000149591	1305.71439501191	-3.25128084896271	0.114349936188769	-28.4327298932244	7.96866112000878e-178	1.69602991112987e-174	candidate	down	candidate_down	173.770566492808
ENSG00000169100	3476.8290791735	-1.98982496793049	0.0713444084169693	-27.8904123263738	3.48736085603442e-171	6.59769925507756e-168	candidate	down	candidate_down	167.180607484916
ENSG00000169836	561.632872096382	-3.51133667157986	0.127274342766947	-27.5887236597991	1.51947659117783e-167	2.5872127917985e-164	candidate	down	candidate_down	163.587167850177
ENSG00000101134	3162.85645057242	-2.02348381893854	0.074026851676122	-27.3344573370696	1.65268780026779e-164	2.55821047046906e-161	candidate	down	candidate_down	160.592063727878
ENSG00000170549	1714.17186430882	2.75252049786338	0.103617235099534	26.5643113833267	1.75522607560176e-155	2.49051953243927e-152	candidate	up	candidate_up	151.60371004787
ENSG00000174460	5826.92726293491	-1.72260918630501	0.0648581320279168	-26.5596484580153	1.98700652983653e-155	2.60252001411743e-152	candidate	down	candidate_down	151.584605921957
ENSG00000113140	3590.6924257524	-2.52661889780172	0.09538400638081	-26.4889156334498	1.30061956469832e-154	1.5818320948656e-151	candidate	down	candidate_down	150.80083961701
ENSG00000160752	4083.84705968478	-1.78366515990382	0.0678016782674436	-26.3070945363352	1.59082521030092e-152	1.80579872371959e-149	candidate	down	candidate_down	148.743330658258
ENSG00000275131	549.35259056079	4.0973316287359	0.156294462288286	26.2154625873971	1.77095530974243e-151	1.88462850368653e-148	candidate	up	candidate_up	147.724774244768
ENSG00000019505	1196.03458672011	-2.26443975904823	0.0866571753873931	-26.1310127975584	1.62008023280536e-150	1.62265330141041e-147	candidate	down	candidate_down	146.789774262286
ENSG00000122484	1176.52156255225	2.47542943681291	0.0948395932045517	26.1012236890753	3.53102739144271e-150	3.34015574411639e-147	candidate	up	candidate_up	146.47623328252
ENSG00000095713	1947.50708379738	-2.77393897723919	0.107242950571433	-25.8659330283114	1.61051774652088e-147	1.44327819315847e-144	candidate	down	candidate_down	143.840649950189
ENSG00000282458	1882.56539785617	3.41508550994574	0.132656943909784	25.7437372616411	3.78836112413476e-146	3.22522124303213e-143	candidate	up	candidate_up	142.491440488368
ENSG00000060709	566.088825262068	-6.38004219860336	0.247856763801485	-25.7408436257697	4.08178499157207e-146	3.30955014530941e-143	candidate	down	candidate_down	142.480231034226
ENSG00000109046	1861.13676094064	2.78441042003943	0.108725495598187	25.609544520539	1.19433873934173e-144	9.24363896125986e-142	candidate	up	candidate_up	141.034157025568
ENSG00000120437	6996.96703979642	-2.17817565584297	0.0857785996632708	-25.3929962064377	3.01363019066919e-142	2.23100353289236e-139	candidate	down	candidate_down	138.651499741991
ENSG00000254377	777.451267243123	2.74326515763861	0.108840570777973	25.2044356073313	3.58137400412115e-140	2.54083563200712e-137	candidate	up	candidate_up	136.595023428779
ENSG00000101210	9424.09637126691	-1.93718652323164	0.0779020655477766	-24.8669468467891	1.69572162387149e-136	1.1549220835864e-133	candidate	down	candidate_down	132.937447314309
ENSG00000111057	1932.12687625011	-1.97285318100618	0.0799161037524264	-24.6865536277635	1.49145653299984e-134	9.76731937976475e-132	candidate	down	candidate_down	131.010224611134
ENSG00000259663	1737.50966258265	2.06737660173561	0.0861040257056396	24.0102200192505	2.17488550696598e-127	1.3715472417448e-124	candidate	up	candidate_up	123.862789228908
ENSG00000286190	6574.55511925162	-1.56086086705504	0.0659710527297821	-23.6597841396943	9.36062615161318e-124	5.69226362441134e-121	candidate	down	candidate_down	120.244714994748
ENSG00000249158	327.983124108554	-5.02395754420872	0.212451846866376	-23.6475117458904	1.2519858531545e-123	7.35088383505575e-121	candidate	down	candidate_down	120.133660440288
ENSG00000001630	8302.58901163885	-1.48701841770268	0.063202897134278	-23.5276939052877	2.12425918756757e-122	1.20565870622377e-119	candidate	down	candidate_down	118.918775613407
ENSG00000101444	2664.66118643071	-1.84095740862786	0.0791908285670982	-23.2471037611132	1.52180269499274e-119	8.35862402827142e-117	candidate	down	candidate_down	116.077865208938
ENSG00000129255	1917.51628116734	-2.04506625364206	0.0881953115708687	-23.1879248138804	6.02804768912587e-119	3.20748650008582e-116	candidate	down	candidate_down	115.493835162841
ENSG00000197457	11148.5366649812	-1.4348609171859	0.0625796534730677	-22.9285532525907	2.4121684355158e-116	1.24460581671295e-113	candidate	down	candidate_down	112.904968173655
ENSG00000101335	449.763921356953	-3.29629083951643	0.143894397194815	-22.9077080399015	3.89294342828009e-116	1.94956316921544e-113	candidate	down	candidate_down	112.710062688356
ENSG00000102003	11116.2777729074	-1.45146481351716	0.0633964558268234	-22.8950466486967	5.2053118407742e-116	2.53230984893892e-113	candidate	down	candidate_down	112.596483155901
ENSG00000186812	798.466666229244	2.73597478130741	0.120192035930671	22.7633616497316	1.05814725850979e-114	5.00474260295728e-112	candidate	up	candidate_up	111.300618253647
ENSG00000276550	830.080486373654	3.66022882629461	0.161277215724191	22.6952629970632	4.98951964095207e-114	2.29612299801327e-111	candidate	up	candidate_up	110.639004851497
ENSG00000058866	309.424926745777	-4.516568840448	0.199152527306533	-22.6789431273255	7.23048983919059e-114	3.23983027610258e-111	candidate	down	candidate_down	110.489477740436
ENSG00000074800	11994.8702602519	-1.30593890666326	0.0576590757503421	-22.6493208513755	1.41678020401417e-113	6.1855170599357e-111	candidate	down	candidate_down	110.20862399096
ENSG00000088882	824.848454949375	2.53840337008548	0.11223902566311	22.6160495878198	3.01279807351449e-113	1.28247281994328e-110	candidate	up	candidate_up	109.891951830328
ENSG00000163032	1261.26278494589	-3.6021062764243	0.159723243934064	-22.5521732948982	1.2785042700741e-112	5.3095346845248e-110	candidate	down	candidate_down	109.274943537826
ENSG00000114857	1143.4436480353	2.70366268242959	0.120929761162526	22.3572977936833	1.02535928340957e-110	4.15685536157496e-108	candidate	up	candidate_up	107.381235086575
ENSG00000188229	4171.87880526227	-1.49194829565428	0.0668417675685528	-22.3205990793726	2.33144920947544e-110	9.23199667203216e-108	candidate	down	candidate_down	107.034704360744
ENSG00000161298	630.444161540631	2.66566964430187	0.119700940726109	22.2694126556721	7.31537570212019e-110	2.83088413818183e-107	candidate	up	candidate_up	106.548077904982
ENSG00000258947	48353.4296413442	-1.37252795726304	0.0618194291244843	-22.2022101578973	3.26972384523271e-109	1.23719084250616e-106	candidate	down	candidate_down	105.907563303237
ENSG00000184486	3974.80016525197	1.83168958433853	0.0828448926281194	22.1098673223075	2.54014944544851e-108	9.40241839296779e-106	candidate	up	candidate_up	105.02676042729
ENSG00000173575	2903.93416517103	1.82452021621796	0.0828500226216834	22.0219640077739	1.7740630513514e-107	6.42701522880007e-105	candidate	up	candidate_up	104.191990671028
ENSG00000184619	892.514641827701	2.91374550051411	0.132395695664707	22.0078567198528	2.4217278979545e-107	8.59057519134819e-105	candidate	up	candidate_up	104.065977756534
ENSG00000079459	8873.74428649242	-1.62346162508361	0.0737967636028931	-21.9990897408401	2.93815574765905e-107	1.02097914113042e-104	candidate	down	candidate_down	103.990983130572
ENSG00000081842	1185.33850963591	2.6041869834237	0.118714174278844	21.9366137130922	1.16240765635496e-106	3.95846303295117e-104	candidate	up	candidate_up	103.402473406468
ENSG00000103018	4560.99338773747	-1.35524923842364	0.0618227839220804	-21.9215174802182	1.61967462315546e-106	5.40749015852313e-104	candidate	down	candidate_down	103.267004262292
ENSG00000162490	1989.77592836118	2.50524783307335	0.114428048136927	21.8936517214338	2.98608591051406e-106	9.7777086150621e-104	candidate	up	candidate_up	103.009762909264
ENSG00000242372	2417.58976071504	-1.63767100351095	0.075621262879988	-21.6562239394224	5.31018558326163e-104	1.70597226275841e-101	candidate	down	candidate_down	100.768028034264
ENSG00000123416	33487.5170075019	-1.58678834177811	0.0733224353417834	-21.6412389247779	7.35016386981165e-104	2.3176155594682e-101	candidate	down	candidate_down	100.634958602129
ENSG00000092969	1514.34632121182	2.24518093142783	0.104115512219825	21.5643268093179	3.88529315591845e-103	1.20281611937861e-100	candidate	up	candidate_up	99.9198007603934
ENSG00000170043	1229.82406390706	-1.79480815398766	0.0837158944238263	-21.439275854847	5.75014508611078e-102	1.74835214966443e-99	candidate	down	candidate_down	98.7573710881473
ENSG00000149295	4447.60748302152	-1.99769287647015	0.0932201634841894	-21.4298366555533	7.04267881748082e-102	2.10378407412712e-99	candidate	down	candidate_down	98.6769988368697
ENSG00000268043	635.20408999612	2.98127972714208	0.139527419987141	21.3669809662993	2.71106070773958e-101	7.95883287425548e-99	candidate	up	candidate_up	98.0991506148546
ENSG00000185774	1248.87725431035	-2.14358608881298	0.100420579017246	-21.3460837389201	4.24018340893911e-101	1.22368818481367e-98	candidate	down	candidate_down	97.9123292332255
ENSG00000253230	379.456404874549	4.7866769021794	0.225117691531627	21.2629974552974	2.49932194762465e-100	7.09265913370081e-98	candidate	up	candidate_up	97.1491909114203
ENSG00000251562	1010.62533507016	2.65273887279724	0.124818179944953	21.2528245001421	3.10418655958044e-100	8.66475156556986e-98	candidate	up	candidate_up	97.0622438847964
ENSG00000142611	1349.73777939667	2.4265716405735	0.114889642474336	21.1208912162429	5.11213972912494e-99	1.40394198657759e-96	candidate	up	candidate_up	95.852650837669
ENSG00000124194	3733.40905546241	-1.43186521232465	0.0681422993713849	-21.0128690333854	5.00195120708852e-98	1.3518765587793e-95	candidate	down	candidate_down	94.8690629624539
ENSG00000127914	3543.43969364784	2.78193706521763	0.132469893060219	21.0005232204196	6.48672573169186e-98	1.72577310989871e-95	candidate	up	candidate_up	94.7630163022454
ENSG00000167815	12186.7801165921	-1.23037144181186	0.0587586161982975	-20.9394216783394	2.34285698001063e-97	6.13720396902169e-95	candidate	down	candidate_down	94.2120294427665
ENSG00000088986	5295.15354710475	-1.42721829516098	0.0683318142860646	-20.8865857005649	7.0911331925496e-97	1.82940492226579e-94	candidate	down	candidate_down	93.7376901567203
ENSG00000143845	1555.64816820655	-1.72631068591599	0.0827446466009311	-20.8631102655113	1.15884715537313e-96	2.94502843500572e-94	candidate	down	candidate_down	93.5309105076319
ENSG00000038219	2770.2377965104	2.17402007023983	0.104411096833778	20.8217338593891	2.75051004357764e-96	6.88719625176418e-94	candidate	up	candidate_up	93.1619575415473
ENSG00000050165	3300.35842970223	-1.61587946832438	0.077834260558348	-20.760516727888	9.85018599502636e-96	2.43071183967122e-93	candidate	down	candidate_down	92.6142665236159
ENSG00000137727	745.126058953406	-2.07973674199245	0.100595250418122	-20.674303541649	5.90123356785218e-95	1.4354329137117e-92	candidate	down	candidate_down	91.8430170998485
ENSG00000146830	1255.76284548825	2.40480656434449	0.116343903604764	20.6698115658379	6.47686166795899e-95	1.55326089606109e-92	candidate	up	candidate_up	91.8087555911463
ENSG00000165272	548.392574368494	-2.93606515397226	0.142106576233772	-20.6610083205601	7.77242934407072e-95	1.83807158946517e-92	candidate	down	candidate_down	91.7356375776593
ENSG00000214425	521.950618794467	3.45147598006869	0.168583483140083	20.4733934533831	3.71807002893451e-93	8.67227101132436e-91	candidate	up	candidate_up	90.0618671587481
ENSG00000204965	370.50695508677	-4.60168390156858	0.224893977647212	-20.4615701572373	4.73874702445603e-93	1.09036007547855e-90	candidate	down	candidate_down	89.962430058968
ENSG00000262655	1701.67545240667	-2.71727216633098	0.132900600485594	-20.4458983360689	6.53441361858025e-93	1.48348614244755e-90	candidate	down	candidate_down	89.8287165061632
ENSG00000144674	983.303465009868	2.79487239897996	0.136740555257934	20.4392354097729	7.49034098954939e-93	1.67813205301391e-90	candidate	up	candidate_up	89.7751738673221
ENSG00000234420	550.605006033249	2.73297072504443	0.13426999111277	20.3542928870016	4.25343360699404e-92	9.40561221120616e-90	candidate	up	candidate_up	89.02661293097
ENSG00000101745	806.686661183922	2.65131835688103	0.130333312873531	20.3425992819943	5.39916969026226e-92	1.17861105533456e-89	candidate	up	candidate_up	88.9286294895532
ENSG00000171724	13743.4656768695	-1.86340068388209	0.0918338488394794	-20.2910006215596	1.54420203668736e-91	3.32824406059186e-89	candidate	down	candidate_down	88.4777848343399
ENSG00000149809	3027.67097289478	-1.69487076987117	0.0837486953937357	-20.2375781724468	4.5708485477137e-91	9.72847977774014e-89	candidate	down	candidate_down	88.011955019518
ENSG00000183960	594.433399347137	2.39581311876283	0.119418840047775	20.062270892971	1.57714301605954e-89	3.31531038696862e-87	candidate	up	candidate_up	86.4794758057095
ENSG00000113209	255.698239897649	-3.71267080587217	0.185618711606419	-20.0015977577973	5.33361456630362e-89	1.10750555146892e-86	candidate	down	candidate_down	85.9556540881602
ENSG00000175556	273.926133890094	-3.55969877645399	0.178808437128728	-19.9078904419442	3.47648693671412e-88	7.1318244664375e-86	candidate	down	candidate_down	85.1467993545314
ENSG00000108848	2561.50214735091	1.51927902243774	0.0765828798276575	19.8383636898577	1.38906687205016e-87	2.81567162266643e-85	candidate	up	candidate_up	84.5504179961136
ENSG00000167642	1460.61051714016	-1.80649105079849	0.0911225193948826	-19.8248584740069	1.81691493031788e-87	3.63960123747324e-85	candidate	down	candidate_down	84.4389461959805
ENSG00000198466	1124.90294940506	2.09443202653338	0.106222477804934	19.7174088744152	1.52861561643438e-86	3.02648117453816e-84	candidate	up	candidate_up	83.5190620231622
ENSG00000183090	1398.47477330548	-2.40734744404732	0.122170256422723	-19.7048570948204	1.95894457589145e-86	3.8339022176671e-84	candidate	down	candidate_down	83.4163589678453
ENSG00000101004	631.521998999826	2.86311557208684	0.14540091027479	19.691180520644	2.5663843496814e-86	4.96566208204832e-84	candidate	up	candidate_up	83.3040228379218
ENSG00000150551	5681.42442392792	-1.43694519282797	0.0730407048374881	-19.6732109311527	3.65862484443691e-86	6.99948373328396e-84	candidate	down	candidate_down	83.1549339914221
ENSG00000118705	8172.96391419982	-1.41891798051922	0.0722381249424228	-19.6422316006979	6.73715870382046e-86	1.2745955694439e-83	candidate	down	candidate_down	82.8946275954822
ENSG00000161960	9566.72433849767	-1.68673712911732	0.0859679049466996	-19.6205447854418	1.03240859696e-85	1.93173859125691e-83	candidate	down	candidate_down	82.7140516439949
ENSG00000176956	936.109950964868	-2.62570811667934	0.134131915514328	-19.5755656408177	2.4984775353287e-85	4.6240844558741e-83	candidate	down	candidate_down	82.3349742424108
ENSG00000135750	380.002497405788	-2.80445198578268	0.143516508593024	-19.5409713717004	4.92362582586594e-85	9.01447063838919e-83	candidate	down	candidate_down	82.0450597715014
ENSG00000196611	878.051225089481	-2.15641916791441	0.110384082705988	-19.5355989292235	5.47004627706909e-85	9.90834871911228e-83	candidate	down	candidate_down	82.0039987170518
ENSG00000169021	1905.53174611755	-1.84933559687127	0.0946960265786193	-19.5291784004887	6.20293365380678e-85	1.11176159287756e-82	candidate	down	candidate_down	81.9539883332561
ENSG00000052802	5283.98895612276	-1.66643670366766	0.0853691945961491	-19.5203517094307	7.37290028582097e-85	1.30769138715285e-82	candidate	down	candidate_down	81.8834947366468
ENSG00000137145	393.219816517428	3.23219283803722	0.165693730110679	19.5070316533896	9.56789940000565e-85	1.6795115781845e-82	candidate	up	candidate_up	81.7748169978811
ENSG00000167552	246642.798824424	-1.61459732082937	0.0828746402856374	-19.4824051756299	1.54832161616254e-84	2.69012981208159e-82	candidate	down	candidate_down	81.5702267626331
ENSG00000189367	2133.2420788178	1.5243784127129	0.0783691966706168	19.4512445893737	2.84442675627087e-84	4.89212670495193e-82	candidate	up	candidate_up	81.3105023033633
ENSG00000198707	563.957789503278	2.21925184313222	0.11426744114383	19.4215589403005	5.0726486597211e-84	8.63719887290712e-82	candidate	up	candidate_up	81.0636270805861
ENSG00000188227	827.872606552235	2.34702004192172	0.120898162757953	19.4131985828488	5.96928785395326e-84	1.00632736920061e-81	candidate	up	candidate_up	80.9972607155928
ENSG00000173230	2136.00633602202	2.64878183687756	0.13673195959315	19.372075444242	1.32795221066465e-83	2.21676885205755e-81	candidate	up	candidate_up	80.6542795894789
ENSG00000101236	1821.24954530419	1.99944786581371	0.10341366663629	19.3344644943869	2.75513399917833e-83	4.55453073825334e-81	candidate	up	candidate_up	80.3415563625517
ENSG00000196230	85267.4835429873	-1.23265148229547	0.0638266462409136	-19.3124902355487	4.21738952918888e-83	6.90475879937491e-81	candidate	down	candidate_down	80.1608514878211
ENSG00000115355	4552.74285261081	1.89526160663323	0.0982873798088375	19.2828581891123	7.48254748230842e-83	1.21338415220253e-80	candidate	up	candidate_up	79.9160016815989
ENSG00000165617	1222.88363670272	-1.84568051669128	0.0957338085879592	-19.2792968744735	8.0158675000013e-83	1.28760543323134e-80	candidate	down	candidate_down	79.8902171994162
ENSG00000135404	5717.19359127577	-1.62125702062672	0.0844682533408493	-19.1936846862994	4.17929583446722e-82	6.65054861434331e-80	candidate	down	candidate_down	79.1771425275759
ENSG00000184009	93893.4183443062	-1.09853564257517	0.0573204034701485	-19.1648274623062	7.2797709214272e-82	1.14770980999205e-79	candidate	down	candidate_down	78.9401679062328
ENSG00000124155	2712.87909948203	-1.48441143577456	0.0774941179589455	-19.155149769702	8.76727692263325e-82	1.3695451757952e-79	candidate	down	candidate_down	78.8634236375429
ENSG00000054654	1879.52111461697	2.02665166106179	0.105844453213643	19.147452696185	1.01638263338969e-81	1.57326791806603e-79	candidate	up	candidate_up	78.80319731334
ENSG00000168843	1086.08181203314	-2.99697520388677	0.156562625797955	-19.1423412108225	1.12117169927931e-81	1.7198369841107e-79	candidate	down	candidate_down	78.7645127160322
ENSG00000175265	452.213231552161	3.38063072117317	0.17674891509788	19.1267410003679	1.51238528496309e-81	2.29923073634522e-79	candidate	up	candidate_up	78.6384174434792
ENSG00000145626	334.022718670021	-4.92291854362203	0.257710954834526	-19.1024807105425	2.40771077417371e-81	3.62797268600494e-79	candidate	down	candidate_down	78.4403359912817
ENSG00000171827	693.247051701832	2.13990045819372	0.112151833609037	19.0803876257025	3.67523121078117e-81	5.48931244087464e-79	candidate	up	candidate_up	78.2604820493266
ENSG00000230606	347.769367591564	3.97150747703349	0.208526969236452	19.0455339737382	7.15526367425376e-81	1.05941456157842e-78	candidate	up	candidate_up	77.9749340620124
ENSG00000128709	221.769615144606	-4.11707106765553	0.216417300554738	-19.0237613032892	1.08419296250492e-80	1.59142703211822e-78	candidate	down	candidate_down	77.7982132692484
ENSG00000149925	11788.2854731171	-1.53980586479172	0.080958611375678	-19.0196674402733	1.17224678549297e-80	1.70596974500759e-78	candidate	down	candidate_down	77.7680286752158
ENSG00000008710	1336.37896735046	3.19493105654389	0.168062860010891	19.0103337307056	1.40058626782163e-80	2.02099850696601e-78	candidate	up	candidate_up	77.6944340073242
ENSG00000169093	906.103726810452	-1.78537020699909	0.0941941706979525	-18.954147520701	4.08113363578845e-80	5.83945062324117e-78	candidate	down	candidate_down	77.2336280094831
ENSG00000232931	348.389532549538	3.95451993148861	0.20900289557382	18.92088585965	7.67535688500079e-80	1.08906918067424e-77	candidate	up	candidate_up	76.9629445317862
ENSG00000118507	657.803923440361	-2.78149953136224	0.147310898093275	-18.8818313333548	1.60908891289681e-79	2.26429396032182e-77	candidate	down	candidate_down	76.6450671918573
ENSG00000162825	422.019730820676	3.54385168770605	0.18781340639629	18.8690027815611	2.05132981316795e-79	2.862950223673e-77	candidate	up	candidate_up	76.5431862027196
ENSG00000145734	1858.32205874526	2.25062319922111	0.119773066309919	18.790728738609	8.99358714965247e-79	1.24499031217181e-76	candidate	up	candidate_up	75.9048340279953
ENSG00000112414	205.605570181705	-4.54554889442871	0.242343318014467	-18.7566504068306	1.70831546040595e-78	2.34576510841389e-76	candidate	down	candidate_down	75.6297154778245
ENSG00000125971	3365.95474706105	-1.44829238753407	0.077245682927926	-18.7491693080816	1.9663850113769e-78	2.67853100709716e-76	candidate	down	candidate_down	75.5721033218006
ENSG00000185825	3214.08442310707	-1.29005645383219	0.069245122905249	-18.630286144447	1.82545760446032e-77	2.46683068501157e-75	candidate	down	candidate_down	74.6078606580046
ENSG00000100503	729.297285740655	2.47711258624046	0.133254431896555	18.5893448419294	3.91935948490353e-77	5.2547192086183e-75	candidate	up	candidate_up	74.2794504859927
ENSG00000160299	1021.70033666593	1.92933090441033	0.103833192492393	18.5810612011344	4.57370938415025e-77	6.08410544405675e-75	candidate	up	candidate_up	74.2158032677658
ENSG00000130600	1218.89317086287	1.79068438924285	0.0964124950395388	18.5731568144616	5.29937171819156e-77	6.9947598640037e-75	candidate	up	candidate_up	74.1552271906115
ENSG00000109920	821.606505918059	1.91061541314402	0.102893926486147	18.5687870838641	5.74869209941346e-77	7.52946002897792e-75	candidate	up	candidate_up	74.1232361678689
ENSG00000117410	5325.2912803467	-1.66294514554956	0.0896707092871011	-18.5450205398204	8.94665076360586e-77	1.16285971413677e-74	candidate	down	candidate_down	73.9344726748254
ENSG00000286834	435.776038988398	2.4073575850229	0.129853424658679	18.5390380835212	9.99941827506601e-77	1.28984920431477e-74	candidate	up	candidate_up	73.8894610599039
ENSG00000176340	2535.0542001533	-1.4559868073732	0.0785911437298631	-18.5260926139182	1.271947388834e-76	1.62837956313357e-74	candidate	down	candidate_down	73.7882443568416
ENSG00000147041	769.486695874115	-2.10266939795274	0.113543444379211	-18.5186331932144	1.46099193316769e-76	1.85644101836166e-74	candidate	down	candidate_down	73.7313188443408
ENSG00000171314	11031.7811694698	-1.23519686755936	0.0668109710145577	-18.4879346730377	2.58257917194465e-76	3.2573018933853e-74	candidate	down	candidate_down	73.4871419882711
ENSG00000123901	1192.72231320319	-2.2994803932853	0.124514715672562	-18.4675392050228	3.7687677243903e-76	4.71844176788188e-74	candidate	down	candidate_down	73.3262014003788
ENSG00000131981	1868.02843764021	-2.05462321851739	0.111572540770739	-18.415133368158	9.93443529930876e-76	1.23469802803891e-73	candidate	down	candidate_down	72.9084392454749
ENSG00000153707	2261.85136623065	1.54430684695916	0.0838634041250098	18.4145499824591	1.00420521037839e-75	1.23902913892122e-73	candidate	up	candidate_up	72.9069184799646
ENSG00000067225	16855.0264745624	-1.04433679711252	0.0567354403885148	-18.4071330011908	1.15159711713123e-75	1.41066504412903e-73	candidate	down	candidate_down	72.8505760952149
ENSG00000101367	8856.51620137971	-1.07659053765378	0.0586480530597287	-18.3567992710235	2.91277123178044e-75	3.54255398310897e-73	candidate	down	candidate_down	72.4506835230459
ENSG00000067064	3998.58143718065	-1.33963871278214	0.0733020332613758	-18.2756010055729	1.29455969376891e-74	1.56329559615626e-72	candidate	down	candidate_down	71.8059588955305
ENSG00000075624	119042.08428763	-1.08650740536211	0.0595836911248685	-18.2349798216619	2.72354450219265e-74	3.26576001681932e-72	candidate	down	candidate_down	71.486015732398
ENSG00000131979	745.59050671336	-1.97972839653536	0.108814650277807	-18.1935832305765	5.80199937711358e-74	6.90843660098692e-72	candidate	down	candidate_down	71.1606202235933
ENSG00000084207	6159.67410741771	-1.29927601439145	0.0714428059886812	-18.1862399777144	6.63379470305044e-74	7.84400155616943e-72	candidate	down	candidate_down	71.1054623288447
ENSG00000156113	1656.728296177	-1.60144549457398	0.0881526789997001	-18.1667251948115	9.46834690441456e-74	1.11184512235494e-71	candidate	down	candidate_down	70.9539557048323
ENSG00000129566	227.216841006144	4.3431591986641	0.239129258687587	18.1623914300603	1.02462564245371e-73	1.18682318462989e-71	candidate	up	candidate_up	70.9256139783154
ENSG00000225470	743.832777373962	1.77664909393861	0.0978185037571967	18.1627097706235	1.01870072856339e-73	1.18682318462989e-71	candidate	up	candidate_up	70.9256139783154
ENSG00000066583	3045.18637366902	-1.9974591788004	0.110040084028674	-18.1521051754186	1.23572831193972e-73	1.42167202482416e-71	candidate	down	candidate_down	70.8472005823951
ENSG00000184588	701.367570303854	1.90853430996721	0.105509763953055	18.0886985096126	3.91217302313169e-73	4.47064228623244e-71	candidate	up	candidate_up	70.3496300783606
ENSG00000278129	722.518685468421	2.56041243618665	0.141902588762655	18.0434512048908	8.88197199203075e-73	1.00822224738872e-70	candidate	up	candidate_up	69.9964437236688
ENSG00000183426	725.086696161107	2.32005923676694	0.128590417686639	18.0422404600992	9.07874151146092e-73	1.02373332262017e-70	candidate	up	candidate_up	69.9898131601551
ENSG00000167553	678.831943895095	-2.18596693494952	0.121167783724097	-18.0408262639105	9.31408491885418e-73	1.04336134153507e-70	candidate	down	candidate_down	69.9815652587283
ENSG00000141349	2311.7928924266	-1.34607581078755	0.0746780187852427	-18.0250605557515	1.2387635788711e-72	1.37859002989792e-70	candidate	down	candidate_down	69.8605648666919
ENSG00000179909	857.58108262075	1.87469001046287	0.104109410562286	18.0069217598853	1.71927529232961e-72	1.90091561055171e-70	candidate	up	candidate_up	69.7210371628217
ENSG00000128655	417.961545511682	2.85772613022826	0.159036793411844	17.9689622062981	3.41034868490602e-72	3.74632303599321e-70	candidate	up	candidate_up	69.4263947772276
ENSG00000178980	5265.34489558499	-1.32200484623425	0.0736203481297522	-17.957057794732	4.2262381720135e-72	4.6128305996714e-70	candidate	down	candidate_down	69.3360324940106
ENSG00000100154	2787.42569272269	1.31798795187762	0.0734565533684897	17.942414821262	5.50116879800584e-72	5.96614019895831e-70	candidate	up	candidate_up	69.2243065453222
ENSG00000103512	7221.87163101191	-1.35453040658688	0.0755341135906563	-17.9326974554506	6.55222567704402e-72	7.06105991158408e-70	candidate	down	candidate_down	69.1511301035937
ENSG00000115232	1355.44622618937	-1.58234253185964	0.088265251602165	-17.9271287753382	7.24244906731977e-72	7.75579750121092e-70	candidate	down	candidate_down	69.1103735385896
ENSG00000183454	6510.82458909151	1.19237309631908	0.0666012621139714	17.903160668016	1.11415480530663e-71	1.18566961687225e-69	candidate	up	candidate_up	68.9260363089128
ENSG00000272636	1836.36783729182	2.24437372314462	0.125437027777785	17.8924338602839	1.35077429149604e-71	1.42854868703746e-69	candidate	up	candidate_up	68.8451049536352
ENSG00000134533	334.042927930402	-2.72964958137979	0.152819417858431	-17.8619289330659	2.33430905908979e-71	2.45347409562481e-69	candidate	down	candidate_down	68.6102185230454
ENSG00000125991	4824.80163168055	-1.4381843956344	0.0805739291918839	-17.8492523581594	2.92931684782696e-71	3.05996797349385e-69	candidate	down	candidate_down	68.5142831189458
ENSG00000067900	1037.71377548497	1.72581309769318	0.0967680798310393	17.8345287072608	3.8125075792568e-71	3.95826625317107e-69	candidate	up	candidate_up	68.4024949962858
ENSG00000273706	468.042766631593	3.2727400535462	0.183590664385018	17.8262879787981	4.4179774172336e-71	4.55908493837797e-69	candidate	up	candidate_up	68.3411223165664
ENSG00000106829	6263.08638033113	1.14647091961891	0.0644328936234352	17.7932552015935	7.97117135048245e-71	8.17621292678703e-69	candidate	up	candidate_up	68.0874478070669
ENSG00000117523	6557.19380690399	2.27752336588817	0.128490071940956	17.7252867204771	2.67545739375531e-70	2.72784509242345e-68	candidate	up	candidate_up	67.5641802958249
ENSG00000134333	4806.94933001513	-2.16884095692095	0.122785545556298	-17.6636504492014	7.99009686504369e-70	8.09805829292256e-68	candidate	down	candidate_down	67.0916191013385
ENSG00000188620	1625.4617707693	-2.03241422438228	0.115070811936958	-17.6622915070396	8.18482877145675e-70	8.24633606459137e-68	candidate	down	candidate_down	67.0837389702837
ENSG00000108947	2974.75200633387	-1.80436111291315	0.102265283255781	-17.6439262227454	1.13307517651986e-69	1.1348747665061e-67	candidate	down	candidate_down	66.9450520602472
ENSG00000135837	1565.76468349686	2.12280251208813	0.120363470350113	17.6366010876334	1.28990074063104e-69	1.28439414682601e-67	candidate	up	candidate_up	66.8913016822452
ENSG00000158560	892.193527249832	-1.57558828313703	0.0895100042877746	-17.6023707704394	2.36225411673633e-69	2.33849423521334e-67	candidate	down	candidate_down	66.631063696364
ENSG00000134755	321.234533559668	2.78504455444479	0.158322517253908	17.5909567555593	2.88957491311309e-69	2.84397641881946e-67	candidate	up	candidate_up	66.5460740089335
ENSG00000132424	1531.30765875649	1.60566157747344	0.0912949111215348	17.587635036261	3.06400766470015e-69	2.99832520154308e-67	candidate	up	candidate_up	66.5231212648913
ENSG00000166006	285.122035147616	-2.70607270587617	0.154165483247278	-17.5530387793465	5.63810549773326e-69	5.48571556056595e-67	candidate	down	candidate_down	66.2607667147189
ENSG00000215252	360.523918669335	3.77380786610756	0.215356706215204	17.523521474815	9.47733456203529e-69	9.16878270385085e-67	candidate	up	candidate_up	66.0376883197382
ENSG00000100991	4587.20062103791	-1.22760328169201	0.0702485375401896	-17.4751436069355	2.21587022856307e-68	2.13161708371432e-66	candidate	down	candidate_down	65.6712908077907
ENSG00000111669	8563.24272555716	-1.20763648855868	0.0691134496845188	-17.4732486089344	2.2907207803804e-68	2.19124172626613e-66	candidate	down	candidate_down	65.6593097107127
ENSG00000137267	25967.5337947375	-1.14347781827634	0.0654711817619734	-17.4653609038793	2.6303261476035e-68	2.50203959494087e-66	candidate	down	candidate_down	65.6017058218495
ENSG00000161956	1580.36765815759	-1.65571911755746	0.0948018916861209	-17.4650430293034	2.6450174845208e-68	2.50203959494087e-66	candidate	down	candidate_down	65.6017058218495
ENSG00000164190	2341.47047016604	1.97140879364909	0.112909443024249	17.4600878442533	2.88489887694461e-68	2.71387697114563e-66	candidate	up	candidate_up	65.5664098442089
ENSG00000088888	1063.73511227131	3.03587115204531	0.173985688709797	17.4489705133682	3.50492962258178e-68	3.26111675867213e-66	candidate	up	candidate_up	65.4866336517493
ENSG00000225783	2830.30662296078	2.83937349660703	0.162723871276273	17.4490286786893	3.50136258442356e-68	3.26111675867213e-66	candidate	up	candidate_up	65.4866336517493
ENSG00000119772	2337.76039579412	1.53884842139149	0.0883330726371876	17.4209769393174	5.71922252625875e-68	5.29245662796781e-66	candidate	up	candidate_up	65.276342692366
ENSG00000250305	507.238271866491	2.67570336281958	0.153679034375059	17.4109850032597	6.81020513681986e-68	6.26796556025037e-66	candidate	up	candidate_up	65.2028733984565
ENSG00000100804	4997.7472040733	-1.38513795683432	0.0796601415146147	-17.3880930977282	1.01557287707599e-67	9.29685988063055e-66	candidate	down	candidate_down	65.0316637145426
ENSG00000125351	771.496925918938	1.80409976659995	0.10392582606779	17.3594941205774	1.67190042619155e-67	1.52232345223335e-65	candidate	up	candidate_up	64.817493062023
ENSG00000137497	5234.70641430531	1.84262509996165	0.106245989718047	17.343008473558	2.22765946493962e-67	2.01757221859185e-65	candidate	up	candidate_up	64.695170910844
ENSG00000172270	12989.030035571	-1.03790739947082	0.0598919513733557	-17.3296640979468	2.80964669916665e-67	2.53120922469368e-65	candidate	down	candidate_down	64.5966719554445
ENSG00000253953	300.012430207788	-7.29702891933451	0.421180901817429	-17.3251657134672	3.03819026160499e-67	2.7226981886499e-65	candidate	down	candidate_down	64.5650004975761
ENSG00000150361	242.905890838815	-4.74436004074187	0.27393650413724	-17.3191961242412	3.37033011148966e-67	3.004534597295e-65	candidate	down	candidate_down	64.5222227907095
ENSG00000189077	833.125633567411	-1.67687699030694	0.096980475383152	-17.2908720408093	5.51121951300807e-67	4.88747576291607e-65	candidate	down	candidate_down	64.3109153832652
ENSG00000133858	990.261975783246	1.62038414426165	0.0937791817218208	17.2787191625134	6.80422953908283e-67	6.00288167678567e-65	candidate	up	candidate_up	64.2216402169682
ENSG00000047410	3031.40201586078	1.88644150867816	0.10918764266218	17.2770605050491	7.00271462192823e-67	6.14614545709134e-65	candidate	up	candidate_up	64.2113971657743
ENSG00000132670	2576.56334496285	1.29115525785631	0.0748891931865636	17.2408755244537	1.31037184882607e-66	1.14418981897239e-64	candidate	up	candidate_up	63.9415019209156
ENSG00000166913	21248.3489368391	-0.973485090301896	0.0565801414634952	-17.2054198720938	2.41817673851024e-66	2.10072935339867e-64	candidate	stable	not_candidate	63.6776298961408
ENSG00000113211	164.324215846795	-4.4266047556851	0.257329100347254	-17.202114917091	2.56014103611637e-66	2.21276758487073e-64	candidate	down	candidate_down	63.6550641992263
ENSG00000151914	11508.2121757045	2.32725084913971	0.135326720160545	17.1972752046216	2.78315016910579e-66	2.39336858229113e-64	candidate	up	candidate_up	63.6209904142454
ENSG00000204969	412.531517892513	-8.14266754802789	0.473523546015268	-17.1959084538646	2.84956355733101e-66	2.43816676837564e-64	candidate	down	candidate_down	63.6129365923566
ENSG00000157514	3123.63743696675	-1.20552711108625	0.0701351999666689	-17.1886172942997	3.23147487221634e-66	2.75111613246138e-64	candidate	down	candidate_down	63.5604910764142
ENSG00000120251	1187.9343953371	1.73777641371361	0.101151059133604	17.1800120394023	3.7483340368363e-66	3.17526784304536e-64	candidate	up	candidate_up	63.4982196348286
ENSG00000175426	1689.95651000932	-1.39472139928447	0.0811862926942898	-17.1792719312403	3.79646006648903e-66	3.20011512634202e-64	candidate	down	candidate_down	63.4948343973564
ENSG00000137968	2425.3337004138	1.41532905860965	0.0824846843863077	17.1586891450189	5.41214424979908e-66	4.53953596755315e-64	candidate	up	candidate_up	63.3429885385594
ENSG00000101447	294.306787054132	-2.54841495491109	0.148985103762233	-17.1051661579411	1.35813908984921e-65	1.13358011190503e-63	candidate	down	candidate_down	62.9455477821728
ENSG00000152527	241.866670098061	4.70418143035102	0.275113105239232	17.0990815805026	1.50761364067631e-65	1.2522018273071e-63	candidate	up	candidate_up	62.9023256667953
ENSG00000138413	9000.35132486177	-1.29018780865852	0.0754588191877412	-17.0979061499563	1.53832537288147e-65	1.27150806427441e-63	candidate	down	candidate_down	62.8956808810575
ENSG00000106366	199.607243809725	-4.23419367763353	0.247846965741064	-17.0839036296985	1.95584813320023e-65	1.60880319632852e-63	candidate	down	candidate_down	62.7934970795654
ENSG00000156298	5071.21633519016	-1.15748680365201	0.068074717705367	-17.0031818370765	7.77811021353238e-65	6.36720589451037e-63	candidate	down	candidate_down	62.196051106253
ENSG00000101182	5308.35979015317	-1.38859055166587	0.0816725945340323	-17.0019155089687	7.94798297766798e-65	6.47513426606472e-63	candidate	down	candidate_down	62.1887512217785
ENSG00000166619	4661.11737119657	-1.12032466022945	0.0659002534508028	-17.0003088237866	8.16884460608099e-65	6.62337700513052e-63	candidate	down	candidate_down	62.178920524043
ENSG00000144619	443.58425865197	-8.39688642535575	0.493954099761918	-16.9993253004743	8.3070508773562e-65	6.70351446866085e-63	candidate	down	candidate_down	62.173697448915
ENSG00000158470	6925.30061573322	-1.21579556952226	0.0715550215910626	-16.9910586635071	9.56471531173454e-65	7.68200035909925e-63	candidate	down	candidate_down	62.1145256768695
ENSG00000166004	437.179965206311	2.18455541652608	0.128834032917043	16.9563535896818	1.72737023180506e-64	1.38084192192229e-62	candidate	up	candidate_up	61.8598560363861
ENSG00000105701	7506.53578857033	-1.1207062581032	0.0660993633490305	-16.9548722002878	1.77146128559935e-64	1.40947062195795e-62	candidate	down	candidate_down	61.8509439718353
ENSG00000090905	1778.98206408787	2.24360501465146	0.132444053033114	16.9400208108288	2.28043962212358e-64	1.8060021137627e-62	candidate	up	candidate_up	61.7432817457197
ENSG00000198625	411.018122813687	2.90670063989076	0.171780515986083	16.9210147216361	3.14957041064026e-64	2.48276552694314e-62	candidate	up	candidate_up	61.6050642933987
ENSG00000171634	3336.54657311369	2.25348533012763	0.133278937073675	16.9080379811398	3.92561649772327e-64	3.08025217081724e-62	candidate	up	candidate_up	61.5114137276842
ENSG00000087460	68644.263317267	-1.18339486122545	0.0699916043619737	-16.9076687413153	3.95028666373115e-64	3.08539133134634e-62	candidate	down	candidate_down	61.5106897449967
ENSG00000097021	5671.88108641066	-1.13197830398899	0.0670673300655391	-16.878237181692	6.50586670123457e-64	5.05823709232516e-62	candidate	down	candidate_down	61.2960008180372
ENSG00000171159	2283.3779212599	-1.38957737760063	0.0824928844236709	-16.8448150080917	1.14526557181985e-63	8.86383495062568e-62	candidate	down	candidate_down	61.0523783393372
ENSG00000109929	5426.67821215777	-1.29896002331629	0.0771269025650203	-16.8418538812865	1.20404459552235e-63	9.2765915511127e-62	candidate	down	candidate_down	61.0326115649939
ENSG00000196628	1231.34374751153	1.76740933349423	0.105040034992673	16.8260543098403	1.5723757465308e-63	1.20598386649459e-61	candidate	up	candidate_up	60.9186585020957
ENSG00000116983	1000.22802042378	-2.06763855847073	0.122945379682122	-16.8175377050904	1.8154893486642e-63	1.38620345917961e-61	candidate	down	candidate_down	60.8581730217342
ENSG00000167766	932.294605875539	1.77996904046947	0.106158241598323	16.7671300284385	4.24524055799254e-63	3.22695138307763e-61	candidate	up	candidate_up	60.4912075775834
ENSG00000273270	677.422698252445	2.06099280102248	0.122994443870842	16.7567959670336	5.05122024959486e-63	3.82253898621563e-61	candidate	up	candidate_up	60.4176480765077
ENSG00000173212	355.078193979628	2.33672324288651	0.139757099305685	16.7198893973572	9.38933156502088e-63	7.07398887423056e-61	candidate	up	candidate_up	60.1503356275668
ENSG00000137409	6107.58596901074	-1.02842347932856	0.0615280606452682	-16.7147065671027	1.02422863450761e-62	7.68261716289037e-61	candidate	down	candidate_down	60.1144908078618
ENSG00000108518	6156.94771334968	-1.23659437246281	0.0740426240241085	-16.7011149153787	1.28638459098073e-62	9.60669755729341e-61	candidate	down	candidate_down	60.0174258817524
ENSG00000182484	1130.42232117259	2.21073240317447	0.1327879334316	16.6485940856458	3.09794900505352e-62	2.30344007463084e-60	candidate	up	candidate_up	59.6376230816946
ENSG00000178996	1217.05411581716	1.48436052879844	0.0892737072963505	16.6270739028569	4.4374228914579e-62	3.28504345968929e-60	candidate	up	candidate_up	59.48345888054
ENSG00000003402	1062.02693686272	1.52031876402947	0.0914419474454957	16.6260540867818	4.5135803869194e-62	3.32695814926738e-60	candidate	up	candidate_up	59.477952662208
ENSG00000104332	494.141763265123	-2.23734838757033	0.134702649223942	-16.6095351536164	5.9452104749463e-62	4.36332322228063e-60	candidate	down	candidate_down	59.3601826145508
ENSG00000111640	42010.5077595602	-1.08404938926719	0.0652777474716001	-16.6067217582656	6.23064187192697e-62	4.55318193790989e-60	candidate	down	candidate_down	59.3416849956282
ENSG00000184347	8224.3862291204	1.71816955149885	0.103565625412088	16.590152810474	8.21111810680633e-62	5.97481658139279e-60	candidate	up	candidate_up	59.2236754224152
ENSG00000117419	2083.69291678609	-1.27781869158495	0.0771250607005366	-16.5681385528693	1.18435690553734e-61	8.58129575769544e-60	candidate	down	candidate_down	59.0664471296421
ENSG00000244687	6434.44657387848	-1.02424500844237	0.0618848343172016	-16.5508241194026	1.57925950456143e-61	1.13940896543082e-59	candidate	down	candidate_down	58.9433203676231
ENSG00000138650	3025.55635825926	-1.26526863916483	0.0764803401388591	-16.5437109310391	1.7772845873689e-61	1.27687023920381e-59	candidate	down	candidate_down	58.8938532352825
ENSG00000171858	1541.76222351412	-1.80117855961392	0.108966960420629	-16.5295843130899	2.24687803959639e-61	1.60746186471461e-59	candidate	down	candidate_down	58.793859321446
ENSG00000170561	1887.34632139003	1.54280655806432	0.0934521972769686	16.5090452982271	3.15840309669406e-61	2.25013094256944e-59	candidate	up	candidate_up	58.6477922081195
ENSG00000206149	305.380856893713	3.21403421397074	0.194727591730539	16.5052840504405	3.36147646059071e-61	2.38482748726992e-59	candidate	up	candidate_up	58.6225430313142
ENSG00000180879	1723.7311878676	-1.29610696458482	0.0785712689268566	-16.4959403391002	3.92403098080185e-61	2.7723848759383e-59	candidate	down	candidate_down	58.5571464790049
ENSG00000100201	10439.8869118025	1.01811206535383	0.0617431368408812	16.489477494116	4.36709613860955e-61	3.0726671881035e-59	candidate	up	candidate_up	58.5124844772306
ENSG00000137776	1662.48898417696	1.53718164977658	0.0932912672115782	16.4772298171313	5.34797904997433e-61	3.74732671950259e-59	candidate	up	candidate_up	58.4262784402685
ENSG00000101152	8665.39564777968	-1.1986820226166	0.0728129798736386	-16.4624772217374	6.82492310636574e-61	4.76262154639711e-59	candidate	down	candidate_down	58.322153927588
ENSG00000266338	444.107027667753	-2.48165611025987	0.150822889625137	-16.4541079701358	7.83679141149928e-61	5.4464100964734e-59	candidate	down	candidate_down	58.2638896608422
ENSG00000173376	222.735429373547	-3.15928803379859	0.192314200543176	-16.4277418145693	1.21084737079049e-60	8.38093422050797e-59	candidate	down	candidate_down	58.076707567981
ENSG00000128739	10143.1126523669	-1.19032203501634	0.0724775880523583	-16.4233119092821	1.30258621246906e-60	8.97940706061163e-59	candidate	down	candidate_down	58.0467523402599
ENSG00000111674	13206.0475153232	-1.07451847921433	0.0654372912770641	-16.4205830993948	1.36251058120136e-60	9.35462405891755e-59	candidate	down	candidate_down	58.0289736611216
ENSG00000134318	1179.36853212088	1.71136315204482	0.104232204216101	16.4187562271706	1.40415556777713e-60	9.60183006126155e-59	candidate	up	candidate_up	58.0176459846936
ENSG00000116833	5357.28592173561	-1.02950674502972	0.0628463093315758	-16.3813397473838	2.59953607273137e-60	1.76760122554943e-58	candidate	down	candidate_down	57.7526157059957
ENSG00000117616	524.564967359433	2.05329259946669	0.125344483828068	16.3811963379509	2.60567279974692e-60	1.76760122554943e-58	candidate	up	candidate_up	57.7526157059957
ENSG00000169851	3890.52904219702	1.06434439480231	0.0650174457774714	16.37013546249	3.12517604227535e-60	2.11160208221517e-58	candidate	up	candidate_up	57.6753879184204
ENSG00000089057	1612.33805676732	1.39319834565824	0.0853203066503625	16.3290358456808	6.13461706238246e-60	4.12862153048166e-58	candidate	up	candidate_up	57.3841949269477
ENSG00000233276	2837.86820920406	-1.20097071477698	0.073566593359158	-16.3249466903237	6.55979839769445e-60	4.39738926447021e-58	candidate	down	candidate_down	57.3568050881832
ENSG00000112514	3377.00089798596	-1.14213884440316	0.0699771736417583	-16.3215915271205	6.93049425990216e-60	4.62766767699428e-58	candidate	down	candidate_down	57.3346378362436
ENSG00000126005	1525.29441388335	-1.37337595498805	0.0842761115499667	-16.2961476239181	1.05111967030799e-59	6.99117758841179e-58	candidate	down	candidate_down	57.1554496658745
ENSG00000182287	7178.41610718427	-1.68447009793058	0.10340840823792	-16.2894887043904	1.17204981400412e-59	7.76517205566074e-58	candidate	down	candidate_down	57.1098489170125
ENSG00000163864	346.065258687848	2.4927053911356	0.153073111280595	16.2844105687921	1.27350254825449e-59	8.40462321284075e-58	candidate	up	candidate_up	57.075481751618
ENSG00000108528	1577.99625157592	-1.23571204622824	0.0760028633172635	-16.2587564769754	1.93628007053078e-59	1.27293593671535e-57	candidate	down	candidate_down	56.8951934526159
ENSG00000129245	2022.41646087617	-1.19353411077433	0.0734160090385488	-16.2571369161137	1.98813746607782e-59	1.30200063980412e-57	candidate	down	candidate_down	56.8853888023551
ENSG00000168734	1493.56641980899	-1.51008457326474	0.0928890946385755	-16.2568553299003	1.99729385536403e-59	1.30298553545147e-57	candidate	down	candidate_down	56.8850604053991
ENSG00000148019	926.118012564663	1.67746532110189	0.103254229230051	16.2459720401813	2.38530438348658e-59	1.55017472281015e-57	candidate	up	candidate_up	56.8096193490066
ENSG00000116729	1210.68852460198	-1.43951682886187	0.0886580167730105	-16.2367361831185	2.77290081059718e-59	1.79521604950715e-57	candidate	down	candidate_down	56.7458832777472
ENSG00000164151	1411.1980686553	1.51123326284781	0.0931190743718385	16.2290408602348	3.14332714945753e-59	2.02732694597778e-57	candidate	up	candidate_up	56.6930762072103
ENSG00000061273	479.905385504832	2.3981368335587	0.147820291492093	16.2233263738826	3.44993605669175e-59	2.21668155612417e-57	candidate	up	candidate_up	56.6542966922493
ENSG00000142657	10699.8175133227	-0.983165671666221	0.0606586885783751	-16.208159040496	4.41599702796864e-59	2.82673614267752e-57	candidate	stable	not_candidate	56.5487147281667
ENSG00000101294	2615.22673617003	-1.12382656935747	0.069349633580816	-16.2052272136063	4.63172053508892e-59	2.95371930902469e-57	candidate	down	candidate_down	56.5296307779251
ENSG00000244274	567.568757532857	-1.89590377042734	0.117241827412866	-16.1708821182983	8.09312087554768e-59	5.14184959507277e-57	candidate	down	candidate_down	56.2888806311131
ENSG00000168917	923.338898325892	-1.56850800709993	0.0970013230990934	-16.169965078699	8.21448968961428e-59	5.19955821357109e-57	candidate	down	candidate_down	56.2840335551266
ENSG00000126070	682.112285171142	1.66051771790301	0.102801597050218	16.1526451490034	1.08794526957545e-58	6.86090522409675e-57	candidate	up	candidate_up	56.1636185799355
ENSG00000213918	536.256341900966	2.38840333947832	0.148005121656712	16.1373019578205	1.39507676473737e-58	8.76530334803808e-57	candidate	up	candidate_up	56.057233049325
ENSG00000129355	2657.92072518198	-1.12696458236891	0.0699981738158066	-16.0999140539638	2.55459177837696e-58	1.5991556695009e-56	candidate	down	candidate_down	55.7961092578832
ENSG00000173480	425.913649452918	2.28174215053664	0.141832088580419	16.0876299106523	3.11537067217317e-58	1.94305554707299e-56	candidate	up	candidate_up	55.7115147838354
ENSG00000125995	656.445399682033	-1.83501356549062	0.114103792396593	-16.0819682409208	3.41358916933772e-58	2.12128404329611e-56	candidate	down	candidate_down	55.6734011748701
ENSG00000169594	162.268543771986	-5.56822940631074	0.346334509035659	-16.077604919634	3.66267901179526e-58	2.26779765577593e-56	candidate	down	candidate_down	55.6443956979715
ENSG00000104549	7271.59979153754	-1.14054928295214	0.0710194498998601	-16.0596749842523	4.89107384633942e-58	3.01740269498628e-56	candidate	down	candidate_down	55.5203667261061
ENSG00000124767	3071.52853395983	-1.39329419875295	0.086785130083079	-16.054526822961	5.31426439707067e-58	3.26664187324629e-56	candidate	down	candidate_down	55.4858984752577
ENSG00000113161	23052.5271343595	-1.32275270963515	0.0824579677519867	-16.0415390494908	6.55105403027747e-58	4.01240276883217e-56	candidate	down	candidate_down	55.3965954785675
ENSG00000172380	660.408116793761	-3.25252560235908	0.202761372827906	-16.0411500326527	6.59222138839958e-58	4.02314528961576e-56	candidate	down	candidate_down	55.3954342832779
ENSG00000141504	1130.81249342839	-1.38149496178078	0.0862031196440729	-16.0260436917467	8.40674477729389e-58	5.11220154724939e-56	candidate	down	candidate_down	55.2913920325623
ENSG00000171316	5157.14692902184	1.29160881670712	0.0806631253299328	16.0123825034564	1.04721787664165e-57	6.3455440518069e-56	candidate	up	candidate_up	55.1975311366003
ENSG00000118058	5074.02765940514	2.02466910150815	0.126452155676343	16.0113450868354	1.06482692546207e-57	6.42936456022789e-56	candidate	up	candidate_up	55.1918319480126
ENSG00000120053	2490.62405792613	-1.0993866982429	0.0687149503622041	-15.9992358642175	1.29352969775162e-57	7.78266083520031e-56	candidate	down	candidate_down	55.1088718954937
ENSG00000147155	1237.45158949862	-1.51767168105042	0.094892864072973	-15.9935280263364	1.41769671221641e-57	8.49969081651721e-56	candidate	down	candidate_down	55.0705968718296
ENSG00000135414	3069.09725007563	1.29112467396354	0.0807464699874559	15.9898590509792	1.50370839502469e-57	8.98373433055627e-56	candidate	up	candidate_up	55.0465430996317
ENSG00000081803	291.640163132967	-4.09821710129328	0.256310754433551	-15.9892514473315	1.51844584435588e-57	9.04006202512155e-56	candidate	down	candidate_down	55.0438285897596
ENSG00000241360	2469.51021141765	-1.21665230300322	0.0761278039207444	-15.9817076067222	1.71385898716108e-57	1.01679013848055e-55	candidate	down	candidate_down	54.9927686745157
ENSG00000182718	4450.59505541534	-1.74363244703704	0.109172795695638	-15.9713089321089	2.02491540941847e-57	1.19716092625584e-55	candidate	down	candidate_down	54.9218474663962
ENSG00000247199	445.133241635639	1.94984345828661	0.122243942682843	15.9504300621701	2.82941761204224e-57	1.66700670173852e-55	candidate	up	candidate_up	54.7780626542079
ENSG00000135333	475.628556473532	2.42601827270654	0.152105632580097	15.9495623637016	2.86900324664777e-57	1.68450063036799e-55	candidate	up	candidate_up	54.7735288221627
ENSG00000188158	1591.46568540345	1.69907975208708	0.106585442064536	15.9410114474949	3.28985538924021e-57	1.92496108977983e-55	candidate	up	candidate_up	54.7155780446826
ENSG00000092096	2549.76674690248	-1.19207868904062	0.0748265570887849	-15.9312246269219	3.84747435540255e-57	2.24352554278902e-55	candidate	down	candidate_down	54.6490689816115
ENSG00000101460	2176.78582856405	-1.39510341027866	0.087600343618683	-15.9257755466283	4.19776419326593e-57	2.43943108937675e-55	candidate	down	candidate_down	54.6127114456092
ENSG00000147383	1424.73987746477	-1.61517086591309	0.101428715282649	-15.9241972198123	4.30503481571465e-57	2.49325944922358e-55	candidate	down	candidate_down	54.6032325263485
ENSG00000104904	10981.4941412582	-1.20072632708091	0.0754407197137826	-15.9161568399186	4.89537377153545e-57	2.82554336298082e-55	candidate	down	candidate_down	54.5488980232948
ENSG00000130176	164.489891722082	-3.98521852438995	0.25054129116561	-15.9064340486522	5.71788603536257e-57	3.28913667311211e-55	candidate	down	candidate_down	54.4829180799545
ENSG00000115414	865.492363079532	-2.06397412223128	0.130192347430387	-15.8532675918979	1.33457311616816e-56	7.65110318147986e-55	candidate	down	candidate_down	54.1162759411748
ENSG00000145864	601.002150316172	2.1740715853762	0.137213297570806	15.8444671461548	1.53516752530622e-56	8.7715763266406e-55	candidate	up	candidate_up	54.0569223532195
ENSG00000068615	7504.18682842807	-0.992725654220081	0.0626796039356927	-15.8380971143115	1.69884389317066e-56	9.67431938763106e-55	candidate	stable	not_candidate	54.0143795789285
ENSG00000276234	493.144607913073	1.87209042471406	0.118281140399827	15.827463434879	2.01168974182664e-56	1.14176804113607e-54	candidate	up	candidate_up	53.9424221173571
ENSG00000108684	5067.14287689038	-1.28931054833785	0.0815333711715611	-15.8132863858273	2.51972651983908e-56	1.4253615765216e-54	candidate	down	candidate_down	53.8460749526596
ENSG00000005022	3019.67589344459	-1.17454878003414	0.0743354007629182	-15.8006652009612	3.07850880380408e-56	1.73568772855536e-54	candidate	down	candidate_down	53.7605284070191
ENSG00000139946	749.087421845454	-1.79670220428724	0.11388009548944	-15.7771399520283	4.46987951555958e-56	2.51183625450274e-54	candidate	down	candidate_down	53.6000086754777
ENSG00000186480	2043.63062586029	-1.91728592830047	0.121613962768201	-15.7653437537832	5.38783809674992e-56	3.01772102872897e-54	candidate	down	candidate_down	53.5203209107776
ENSG00000167522	4026.93689364504	1.79110149529385	0.113682894214083	15.7552418741286	6.32170342259014e-56	3.5291686615227e-54	candidate	up	candidate_up	53.4523275858967
ENSG00000074657	4724.55535988326	1.31995537106024	0.0839103323194862	15.7305463412365	9.34016695688587e-56	5.19722296649986e-54	candidate	up	candidate_up	53.2842286510734
ENSG00000112773	2088.22805861201	-1.29479917140042	0.0824594565462951	-15.702252059756	1.45966837634422e-55	8.09569167557426e-54	candidate	down	candidate_down	53.0917460402951
ENSG00000083845	6130.73486062296	-1.47714942876825	0.0942823321333802	-15.667298372282	2.53111711663375e-55	1.39926399821178e-53	candidate	down	candidate_down	52.8541003397253
ENSG00000126247	5309.8611326188	-0.997523959093724	0.0637535673677157	-15.6465590911994	3.50674484883412e-55	1.93234124728474e-53	candidate	stable	not_candidate	52.7139161756814
ENSG00000109107	357.202750098131	-2.14654287073592	0.137446674395586	-15.6172776109369	5.55263217569623e-55	3.0498280017929e-53	candidate	down	candidate_down	52.5157246524495
ENSG00000159433	192.362030437652	3.58220409083479	0.22946926562792	15.6108230051308	6.14393048681343e-55	3.36375255302162e-53	candidate	up	candidate_up	52.4731759596071
ENSG00000233930	833.832246785032	1.82319992855123	0.116830299086698	15.6055401963686	6.6742408072294e-55	3.64238135335561e-53	candidate	up	candidate_up	52.4386145860019
ENSG00000250251	246.688921321041	2.93094810972333	0.187853965048968	15.6022690761908	7.02521384590988e-55	3.82167144262963e-53	candidate	up	candidate_up	52.4177466529133
ENSG00000135164	1297.95420343391	1.31899827332729	0.0845908550381351	15.5926816525576	8.1633529466209e-55	4.42030403118073e-53	candidate	up	candidate_up	52.3545478585868
ENSG00000221978	1428.43373383806	1.53010977871803	0.0981306951143423	15.5925704687523	8.17757543796282e-55	4.42030403118073e-53	candidate	up	candidate_up	52.3545478585868
ENSG00000125875	1109.87841911105	1.36054016546939	0.0872721361923237	15.5896283147135	8.56303177836925e-55	4.61401082564219e-53	candidate	up	candidate_up	52.3359213908485
ENSG00000006327	1271.22272051328	-1.44472907687788	0.0927521216481493	-15.576237515713	1.05589582012007e-54	5.67152622371749e-53	candidate	down	candidate_down	52.2463000555082
ENSG00000101079	2780.27939099967	-1.13004350090768	0.0726009934401388	-15.5651244888188	1.25625474147247e-54	6.72649354812946e-53	candidate	down	candidate_down	52.1722112700328
ENSG00000280128	474.452063565812	2.31046434271538	0.148577654137305	15.5505506943878	1.57743602248528e-54	8.41975020528427e-53	candidate	up	candidate_up	52.0747007928324
ENSG00000147676	566.607770835538	-1.67990152507716	0.10808523528688	-15.5423774636597	1.79209811094644e-54	9.53564204221409e-53	candidate	down	candidate_down	52.0206500602474
ENSG00000100181	230.621355871601	-2.85677917625595	0.184200213176441	-15.5090981003345	3.01078186679832e-54	1.59702750298987e-52	candidate	down	candidate_down	51.7966876046543
ENSG00000134884	1609.46954513867	1.68912277807445	0.108916023637873	15.5084873800616	3.03955278289261e-54	1.60728152901592e-52	candidate	up	candidate_up	51.7939080462052
ENSG00000089597	9240.91023928841	-0.915557255565844	0.0591471808035463	-15.4793050679256	4.78614940970382e-54	2.52302681111539e-52	candidate	stable	not_candidate	51.5980781343982
ENSG00000058673	2913.06162217783	1.37355990946056	0.0887868023861357	15.4703162243293	5.50360304050713e-54	2.8922792892196e-52	candidate	up	candidate_up	51.538759772266
ENSG00000119004	321.465771333064	2.34974881579035	0.151910389553596	15.4679928258713	5.7058556326517e-54	2.9893416571434e-52	candidate	up	candidate_up	51.5244244458398
ENSG00000124172	6313.49291429205	-1.33231772533441	0.0862058265251875	-15.4550774470579	6.97277312462879e-54	3.64188368076854e-52	candidate	down	candidate_down	51.4386739293832
ENSG00000139289	3963.19816582659	-1.16954271693181	0.075868483846326	-15.4153959277842	1.28977948210535e-53	6.71592515039996e-52	candidate	down	candidate_down	51.1728941527587
ENSG00000168743	637.121130132637	-2.71227756926196	0.176200471435023	-15.393134576613	1.81997766471957e-53	9.44779259060372e-52	candidate	down	candidate_down	51.0246696494488
ENSG00000185742	3934.2316918881	-1.15432270149449	0.0749916697083817	-15.3926790266609	1.83283842465823e-53	9.48563521478894e-52	candidate	down	candidate_down	51.0229335808491
ENSG00000277701	180.030266286741	3.8964818398641	0.25325148986944	15.3858200079015	2.0377840820942e-53	1.05143483532782e-51	candidate	up	candidate_up	50.9782176383695
ENSG00000197162	421.571911772874	2.68879870376093	0.174813671008492	15.3809406795784	2.19731926783052e-53	1.13032492970847e-51	candidate	up	candidate_up	50.946796693778
ENSG00000105404	1629.26390748161	-1.20221474399299	0.0781824552886013	-15.3770400220248	2.33375325889906e-53	1.19689207046007e-51	candidate	down	candidate_down	50.9219450102594
ENSG00000055609	2307.63631373657	1.881097795917	0.122519552230328	15.3534498100407	3.35841707834905e-53	1.71723025804953e-51	candidate	up	candidate_up	50.765171467742
ENSG00000197757	1574.62288327418	-1.28833744560874	0.0839318338346526	-15.3498069415091	3.55241993174926e-53	1.81098964604475e-51	candidate	down	candidate_down	50.7420840326669
ENSG00000204308	4527.33591522209	-1.10799711136226	0.0721918914008976	-15.3479440676973	3.65590043533103e-53	1.85817960335467e-51	candidate	down	candidate_down	50.7309123113455
ENSG00000170315	20017.0723192244	-1.08215934323797	0.0705808506349782	-15.3321946888194	4.65972820340975e-53	2.36134500355529e-51	candidate	down	candidate_down	50.6268405558293
ENSG00000183011	501.081183697374	-1.95419565299759	0.127567848584522	-15.3188728561398	5.7200830576506e-53	2.89008469503314e-51	candidate	down	candidate_down	50.5390894298917
ENSG00000140945	986.412022684551	-2.41197198456719	0.15745379556889	-15.3186017260021	5.74399090712547e-53	2.8935779046043e-51	candidate	down	candidate_down	50.5385648205117
ENSG00000115963	3824.23880982129	-1.33095809830401	0.0869163281842891	-15.3130962398915	6.2515654504125e-53	3.13998244614081e-51	candidate	down	candidate_down	50.5030727798139
ENSG00000022277	2137.87237616358	-1.29423945672163	0.0845967026227359	-15.2989350246116	7.77179502603392e-53	3.89206923259646e-51	candidate	down	candidate_down	50.4098194430524
ENSG00000115665	1225.66136906087	2.34922979504856	0.153648280135214	15.2896589078719	8.96182842891715e-53	4.47486957944787e-51	candidate	up	candidate_up	50.3492196177227
ENSG00000111775	5219.65497357376	-1.4130935610673	0.0925428806151904	-15.2696085498266	1.21902642272413e-52	6.06911195898355e-51	candidate	down	candidate_down	50.2168748508568
ENSG00000073969	6161.62176947748	-0.975795544717948	0.0639224614990691	-15.2652998935618	1.30227740145254e-52	6.46468726371209e-51	candidate	stable	not_candidate	50.189452479744
ENSG00000085662	2939.41741340314	-1.01563484358614	0.0665774412690906	-15.2549395745201	1.5263625603615e-52	7.55505096374281e-51	candidate	down	candidate_down	50.1217626017157
ENSG00000066248	228.190625651416	-3.51805439420606	0.230674008807372	-15.251195452817	1.61646268663183e-52	7.97782903341456e-51	candidate	down	candidate_down	50.0981152749503
ENSG00000115268	3759.91623572259	-1.33622278242765	0.0876654923726314	-15.2422891409529	1.85264009701994e-52	9.11702396877413e-51	candidate	down	candidate_down	50.0401469034331
ENSG00000185164	3957.67911108529	-0.985233847090551	0.064675799297968	-15.2334235956092	2.12183336872097e-52	1.04116590113003e-50	candidate	stable	not_candidate	49.9824800637606
ENSG00000105281	281.372374292749	-2.29801487957708	0.150926127059899	-15.2260905672419	2.37367213641147e-52	1.16139412260569e-50	candidate	down	candidate_down	49.9350203761039
ENSG00000137726	11539.2987294471	-0.942973783236364	0.0619752524088534	-15.2153278378848	2.79814217661349e-52	1.36515664301426e-50	candidate	stable	not_candidate	49.8648175132433
ENSG00000075292	4191.09551543285	1.08542523479981	0.0713684008944504	15.2087649603512	3.09323745305297e-52	1.5048158318038e-50	candidate	up	candidate_up	49.8225166483263
ENSG00000133433	141.469885791861	-3.46084853856942	0.227674526708581	-15.2008597035506	3.49010465372405e-52	1.69304877318973e-50	candidate	down	candidate_down	49.7713305305963
ENSG00000131043	1843.015654639	-1.10387156324686	0.0726834118961832	-15.1873933054156	4.2862861219771e-52	2.07336914201432e-50	candidate	down	candidate_down	49.6833233693641
ENSG00000145335	1353.8339368186	-1.68251397526578	0.110839126717984	-15.1797837558458	4.81366060277008e-52	2.32187532814068e-50	candidate	down	candidate_down	49.6341611031824
ENSG00000135968	853.57008136068	1.55454416093904	0.102428655243436	15.1768482876636	5.03395045033941e-52	2.42127328581721e-50	candidate	up	candidate_up	49.6159561895652
ENSG00000239389	134.825837536304	-4.4396232539665	0.292559676711827	-15.1751030896153	5.16964570220986e-52	2.47953682736697e-50	candidate	down	candidate_down	49.6056294369581
ENSG00000101265	519.632003946974	1.79316392048325	0.118235793268354	15.1659989831793	5.93883793094102e-52	2.8404661081498e-50	candidate	up	candidate_up	49.5466103882671
ENSG00000077063	460.091464929455	1.97113194621506	0.130045737336794	15.1572207331194	6.78816008053353e-52	3.23759108378836e-50	candidate	up	candidate_up	49.4897780046465
ENSG00000171222	1403.80076444616	-1.56998008396214	0.103595318488467	-15.1549327408739	7.02873390953468e-52	3.3429679407164e-50	candidate	down	candidate_down	49.4758677883003
ENSG00000197747	1389.08849782732	-1.65802565165518	0.109407207151892	-15.1546291585097	7.06128592287199e-52	3.34909513673374e-50	candidate	down	candidate_down	49.4750725154128
ENSG00000011677	1833.6222213163	-1.13109348652353	0.0747646009018965	-15.1287303467013	1.04695863740906e-51	4.95182353310112e-50	candidate	down	candidate_down	49.3052348405562
ENSG00000175455	549.204927338687	1.76765725395724	0.116884160001587	15.1231548734512	1.13949953672978e-51	5.37458687310191e-50	candidate	up	candidate_up	49.2696549129245
ENSG00000119397	180.759597947099	3.29191897006151	0.217791834216088	15.1149788600216	1.29012485525478e-51	6.06821986475778e-50	candidate	up	candidate_up	49.2169386921699
ENSG00000089682	365.247929862203	2.10869396292714	0.139658276540317	15.0989544992587	1.64521341794012e-51	7.71709335186403e-50	candidate	up	candidate_up	49.11254624616
ENSG00000178952	4375.56703657784	-0.96007731894616	0.0635922236697977	-15.0974012786745	1.68442271904345e-51	7.87930374647054e-50	candidate	stable	not_candidate	49.1035121571837
ENSG00000158747	352.002199888274	-2.7695085671892	0.183614815586692	-15.0832521784257	2.08729092745731e-51	9.73706921145635e-50	candidate	down	candidate_down	49.0115717430011
ENSG00000008083	1821.47463780303	1.34036684894858	0.0889880160157629	15.0623298390107	2.86509410289855e-51	1.33289500792496e-49	candidate	up	candidate_up	48.8752040585941
ENSG00000250742	8591.26345838423	-1.28743107651802	0.0855097203859196	-15.0559617164883	3.15478044818921e-51	1.46366339758359e-49	candidate	down	candidate_down	48.8345587876082
ENSG00000091664	258.119017313888	-2.63832857135253	0.175411050815984	-15.0408344233698	3.96520274802352e-51	1.8346605214836e-49	candidate	down	candidate_down	48.7364442841562
ENSG00000116133	18413.2702594969	-1.61155369027883	0.107279893904964	-15.0219545491578	5.27296580255859e-51	2.43313790569553e-49	candidate	down	candidate_down	48.6138332753744
ENSG00000105568	16379.0125098975	-0.924647415454611	0.0616299326013932	-15.0032196438538	6.99425769473171e-51	3.21868177751883e-49	candidate	stable	not_candidate	48.4923219587289
ENSG00000185904	167.832487994581	-3.47386619985932	0.231614604371839	-14.9984764962503	7.51239378866605e-51	3.44780401724035e-49	candidate	down	candidate_down	48.4624574286507
ENSG00000174886	1700.77088285438	-1.14081494398926	0.0760646778493001	-14.9979593189029	7.57115084494446e-51	3.46542971604487e-49	candidate	down	candidate_down	48.4602429048513
ENSG00000142875	14606.1773679322	-0.955067219515771	0.0637092834196809	-14.9910212178079	8.4050864722622e-51	3.83682057274017e-49	candidate	stable	not_candidate	48.416028509921
ENSG00000146556	887.345094130914	1.45772573946766	0.0972465998458656	14.9899918534749	8.53636964690057e-51	3.886330641117e-49	candidate	up	candidate_up	48.410460253272
ENSG00000105254	4052.44508974954	-1.18803288053851	0.0793589558142207	-14.9703693596938	1.14682551086234e-50	5.20719945958749e-49	candidate	down	candidate_down	48.283395786538
ENSG00000143013	4872.46165577835	-1.46109428024684	0.097637632831474	-14.9644582511411	1.25340417538536e-50	5.67598747188471e-49	candidate	down	candidate_down	48.2459585717941
ENSG00000129646	339.44479611477	2.53241973501228	0.169314441914076	14.956903300059	1.4040922011755e-50	6.34150607676796e-49	candidate	up	candidate_up	48.1978075870468
ENSG00000163660	658.815817315421	1.69032758405319	0.113119449875931	14.9428554144061	1.73383654384765e-50	7.81006212489256e-49	candidate	up	candidate_up	48.1073455115272
ENSG00000168172	1945.02285096676	1.47096974968704	0.0985039473357966	14.9331046061794	2.00699989226287e-50	9.0166720753456e-49	candidate	up	candidate_up	48.0449537247641
ENSG00000173209	248.709347971495	2.74589577448929	0.183918516705462	14.9299582427947	2.10397815044421e-50	9.42748314937201e-49	candidate	up	candidate_up	48.0256042351771
ENSG00000188816	413.818501642324	-2.26095357328011	0.151455123461052	-14.9282079180472	2.15993227493894e-50	9.65279969695155e-49	candidate	down	candidate_down	48.0153467056623
ENSG00000272168	417.444101048689	2.04824516989082	0.13738232603006	14.909087865077	2.87655259017045e-50	1.28217437049299e-48	candidate	up	candidate_up	47.8920529085198
ENSG00000214078	3591.60161792267	-1.04416109752098	0.0700861026959502	-14.8982616718009	3.3826608592556e-50	1.50382680027533e-48	candidate	down	candidate_down	47.8228021797126
ENSG00000123983	7472.35658550492	-0.942436311435353	0.0633296315287545	-14.8814431520487	4.35013759364814e-50	1.92890085435018e-48	candidate	stable	not_candidate	47.7146900945517
ENSG00000146223	2831.68202917915	1.22026208853518	0.0820558530971114	14.8711157398001	5.07602781378909e-50	2.24492274247758e-48	candidate	up	candidate_up	47.6487986003591
ENSG00000228327	317.642575148979	2.86748375980118	0.193149264326639	14.8459470958788	7.39036402357757e-50	3.25999295931231e-48	candidate	up	candidate_up	47.4867833378876
ENSG00000197858	2056.40471956626	-1.30494033144929	0.0879491265140344	-14.8374450454725	8.38906945270746e-50	3.6909737873708e-48	candidate	down	candidate_down	47.4328590390744
ENSG00000205181	333.903144308378	7.7946643438714	0.525414557498114	14.8352652826894	8.66606611441917e-50	3.80301824046946e-48	candidate	up	candidate_up	47.4198715915707
ENSG00000101825	471.937690867817	2.260860128541	0.152701029768731	14.8057949050187	1.34388847046784e-49	5.88236220736657e-48	candidate	up	candidate_up	47.2304482372554
ENSG00000063177	5155.18761303752	-1.11371844867107	0.0752390222338234	-14.8024045981077	1.41338094099664e-49	6.17067622624355e-48	candidate	down	candidate_down	47.2096672403049
ENSG00000143409	692.73995470673	1.63466024111703	0.110488911131425	14.7947900325728	1.58277479316304e-49	6.89255918240079e-48	candidate	up	candidate_up	47.1616194961718
ENSG00000225663	3533.62269985347	-1.0298936036491	0.0696967463662087	-14.776781662629	2.06814994728609e-49	8.9832625388878e-48	candidate	down	candidate_down	47.0465659077303
ENSG00000156515	8431.92265534407	-0.995856200083916	0.067430446311238	-14.7686431658387	2.33363727401408e-49	1.01106467848951e-47	candidate	stable	not_candidate	46.9952210614094
ENSG00000184949	174.573442508758	2.96098265172662	0.200516117047802	14.7668062563806	2.39810383597651e-49	1.03635822373533e-47	candidate	up	candidate_up	46.9844901020225
ENSG00000140022	1272.46119074679	1.90525134986909	0.12905079103455	14.7635774612107	2.51574467068525e-49	1.08444517741159e-47	candidate	up	candidate_up	46.9647923982366
ENSG00000286147	250.119009608761	2.60799302609268	0.176706113565655	14.7589292383123	2.6952595686713e-49	1.15889355241834e-47	candidate	up	candidate_up	46.9359564533551
ENSG00000109472	26034.6925385359	-1.12312410430142	0.0761333907185564	-14.7520568005869	2.98429128358451e-49	1.27993772507792e-47	candidate	down	candidate_down	46.8928111602841
ENSG00000174021	1611.00735927607	-1.11952706044307	0.0759708457879384	-14.7362721690379	3.77029947499351e-49	1.61298716484207e-47	candidate	down	candidate_down	46.7923690884452
ENSG00000145022	1351.24779191983	-1.17132441991518	0.0794949659229082	-14.7345735206817	3.86630385642531e-49	1.64991367827954e-47	candidate	down	candidate_down	46.7825387770149
ENSG00000112972	18847.6555150853	-1.19014882784885	0.0808304847199176	-14.7240095364117	4.5204417610912e-49	1.9242390466525e-47	candidate	down	candidate_down	46.7157409768963
ENSG00000128805	257.323280620944	2.36367003040413	0.160588525032511	14.7187978090315	4.88263237740061e-49	2.07323145860349e-47	candidate	up	candidate_up	46.683352209926
ENSG00000104833	10017.7436418816	-1.09804147591027	0.0746172681691332	-14.7156483057162	5.11536373403422e-49	2.16664921142788e-47	candidate	down	candidate_down	46.6642113968819
ENSG00000109971	43470.8073902611	-1.25656191210144	0.0854049449551436	-14.7129877873161	5.32054318530994e-49	2.24796250164447e-47	candidate	down	candidate_down	46.6482109375268
ENSG00000204389	924.099228485824	5.07769088154953	0.345209229767542	14.709024103929	5.64151232754351e-49	2.37767401982879e-47	candidate	up	candidate_up	46.6238476876037
ENSG00000172757	24823.30890807	-0.887065641456242	0.0603231240106526	-14.7052337889462	5.96645061539739e-49	2.50841369452769e-47	candidate	stable	not_candidate	46.6006008368867
ENSG00000054690	446.879603573453	1.80744138997477	0.123040555783429	14.6898018987833	7.49325406031478e-49	3.14255263263497e-47	candidate	up	candidate_up	46.5027174398563
ENSG00000100813	2918.40721921919	1.41775763449915	0.0966032909850364	14.676080080116	9.17429798705332e-49	3.83810250185644e-47	candidate	up	candidate_up	46.4158834310085
ENSG00000269821	404.412441711258	2.5154095806579	0.171461650974009	14.6703916961537	9.97674642344913e-49	4.16357993509971e-47	candidate	up	candidate_up	46.3805330930594
ENSG00000198840	7637.78563669361	-1.24535564968354	0.0849110186842715	-14.6665965027955	1.05506047326766e-48	4.3923018773419e-47	candidate	down	candidate_down	46.3573078190228
ENSG00000167244	1789.5666157019	1.68967687669901	0.115219075373172	14.6649057131077	1.08167311942361e-48	4.49210931815265e-47	candidate	up	candidate_up	46.3475496834674
ENSG00000155366	2102.15058828299	-1.28538668935199	0.0876671268839977	-14.6621286112505	1.12684171186434e-48	4.65697423007624e-47	candidate	down	candidate_down	46.3318961652811
ENSG00000167615	1461.74033528544	2.14918026572089	0.14657943056185	14.6622227790278	1.12527978862164e-48	4.65697423007624e-47	candidate	up	candidate_up	46.3318961652811
ENSG00000133083	27527.133895089	-1.04917624053066	0.0715961290896135	-14.6540916928269	1.26841502925275e-48	5.2293711145488e-47	candidate	down	candidate_down	46.2815505363533
ENSG00000165023	7894.02912574109	-1.29398901481087	0.0883152878298253	-14.6519254662257	1.30951434367183e-48	5.385773123116e-47	candidate	down	candidate_down	46.2687519452903
ENSG00000100505	1578.74220480888	1.52896048687264	0.104367017303336	14.649843661133	1.35026034844795e-48	5.53997179590922e-47	candidate	up	candidate_up	46.2564924462665
ENSG00000130643	555.893935568129	-1.65240287506222	0.112801043607502	-14.6488261297639	1.37063263253571e-48	5.61003890244844e-47	candidate	down	candidate_down	46.2510341271467
ENSG00000172500	2341.21406256396	-1.12850744864505	0.0770645831043033	-14.643658645602	1.47891134414692e-48	6.03871066110061e-47	candidate	down	candidate_down	46.2190557786874
ENSG00000176903	8694.48402746681	-0.903296521953081	0.0617312414951394	-14.6327289080069	1.73678847315971e-48	7.07471228050009e-47	candidate	stable	not_candidate	46.1502912176457
ENSG00000186566	1533.98859526484	1.41998890229102	0.0971134176939875	14.6219640499681	2.0344555251083e-48	8.26746401575631e-47	candidate	up	candidate_up	46.0826276866825
ENSG00000126432	6583.25602699397	-1.19544376200136	0.0819513242908858	-14.5872415405777	3.38614600581472e-48	1.37275971526208e-46	candidate	down	candidate_down	45.8624054740292
ENSG00000105640	7500.38895607024	-1.2031913333505	0.0824921927536704	-14.5855176494501	3.47277794035457e-48	1.40453657934483e-46	candidate	down	candidate_down	45.8524669456751
ENSG00000167658	39061.4138482714	-0.843972437230396	0.0578808573867574	-14.5812013735562	3.6994859906896e-48	1.49268123136189e-46	candidate	stable	not_candidate	45.8260329278689
ENSG00000135119	483.078891763787	1.82092849208531	0.12493195705714	14.5753619408401	4.02981172563811e-48	1.62211830384019e-46	candidate	up	candidate_up	45.7899174751363
ENSG00000143878	6239.96567647522	-0.912552217279372	0.0626522541168193	-14.5653533163844	4.6656608577917e-48	1.87363696758536e-46	candidate	stable	not_candidate	45.7273145533883
ENSG00000186010	2609.89434387673	-1.13533803869465	0.0780786897427783	-14.5409463508532	6.66646230366405e-48	2.67082008575265e-46	candidate	down	candidate_down	45.573355366339
ENSG00000090615	1550.36945520399	2.22502448717291	0.153208167624785	14.5228842669936	8.67805500854012e-48	3.46857377066696e-46	candidate	up	candidate_up	45.459849064361
ENSG00000151849	485.002344027647	1.67654247988833	0.115493367466092	14.5163529012222	9.54555906346509e-48	3.80637550757893e-46	candidate	up	candidate_up	45.4194883697997
ENSG00000132507	6954.9780834894	-0.987074937811179	0.0680230718859843	-14.5108844755739	1.0337891744384e-47	4.11269352176698e-46	candidate	stable	not_candidate	45.3858736529427
ENSG00000277268	140.976490109865	3.97575509056735	0.274177268544664	14.5006736396153	1.19966742261616e-47	4.76147720393597e-46	candidate	up	candidate_up	45.3222582905586
ENSG00000184697	1832.12980005835	-1.44217134470578	0.0995139999352392	-14.4921452825161	1.35833239202785e-47	5.37868038117632e-46	candidate	down	candidate_down	45.2693242621535
ENSG00000259436	1638.78970207327	1.30001224667966	0.0897396837207575	14.4864812620123	1.47508085376306e-47	5.8274249877085e-46	candidate	up	candidate_up	45.234523308135
ENSG00000110811	207.253307048214	2.93957500236202	0.203023854624949	14.4789636064805	1.64559688239402e-47	6.48601345289884e-46	candidate	up	candidate_up	45.1880221548746
ENSG00000153823	958.357029016855	-1.35415535905396	0.0935556441527313	-14.4743309857744	1.76030132862685e-47	6.92209023614997e-46	candidate	down	candidate_down	45.1597627435558
ENSG00000114126	1216.58021041566	1.82048637039038	0.125799949475768	14.4712806163808	1.84013917482439e-47	7.21936629717393e-46	candidate	up	candidate_up	45.141500922336
ENSG00000165280	12081.2182002166	-0.934713045456125	0.0646047438193529	-14.4681797372304	1.92499311889359e-47	7.53490984721867e-46	candidate	stable	not_candidate	45.1229219395125
ENSG00000288884	240.214904324932	2.88923844912317	0.199707304080582	14.4673649390278	1.94792850049068e-47	7.60719692152634e-46	candidate	up	candidate_up	45.1187753413596
ENSG00000177600	4141.32713341258	-1.11279451915325	0.0769221472459669	-14.4665035882965	1.97247004703042e-47	7.68541132512289e-46	candidate	down	candidate_down	45.1143328839937
ENSG00000196705	581.930980452962	1.77885647991963	0.122990317993647	14.4633862968914	2.06388789377901e-47	8.02324638524547e-46	candidate	up	candidate_up	45.0956498708775
ENSG00000144834	8058.429017996	-1.12793712763503	0.0779957339129724	-14.4615233557976	2.1205210600199e-47	8.22462689953504e-46	candidate	down	candidate_down	45.0848837941863
ENSG00000168101	1029.57324164117	-1.27319441659213	0.0881143818244514	-14.4493372163546	2.53109714582953e-47	9.79477070500896e-46	candidate	down	candidate_down	45.0090057263579
ENSG00000102900	4994.74233777998	-0.944331786255719	0.065387245863155	-14.4421404172926	2.80978923126077e-47	1.08485898504937e-45	candidate	stable	not_candidate	44.9646267097371
ENSG00000166681	5245.71463591463	-1.058837358295	0.0733938473837615	-14.426786386583	3.51061206863715e-47	1.35237990254943e-45	candidate	down	candidate_down	44.8689012918228
ENSG00000184677	1336.69273736616	1.20247038142004	0.0833937562657358	14.4191895804326	3.91917359249088e-47	1.50636046860818e-45	candidate	up	candidate_up	44.8220710900245
ENSG00000089199	3980.14762642663	0.978408094655919	0.0678668742675179	14.4165781202657	4.07028070758936e-47	1.56091598216495e-45	candidate	stable	not_candidate	44.8066204726353
ENSG00000134086	1483.07399336184	1.97186210458481	0.136911364618542	14.4024720670833	4.99253213900993e-47	1.9102886456387e-45	candidate	up	candidate_up	44.7189010056649
ENSG00000177133	263.301245067355	2.75325839661946	0.191185378047691	14.4009883220915	5.10088357102887e-47	1.94737095434773e-45	candidate	up	candidate_up	44.7105513119206
ENSG00000133114	442.74849801658	1.83349754867168	0.127503109502186	14.380022227146	6.90723678115468e-47	2.63108547366266e-45	candidate	up	candidate_up	44.5798650431583
ENSG00000173210	560.070269257152	-1.8627014892829	0.129547320358633	-14.3785412475247	7.05662657506746e-47	2.68199064048379e-45	candidate	down	candidate_down	44.5715427420673
ENSG00000092439	550.044852100486	1.51537449467128	0.105420865866786	14.3745214214628	7.47852244403119e-47	2.83600894553495e-45	candidate	up	candidate_up	44.5472924036052
ENSG00000101843	1289.49133896838	-1.44032300778682	0.100280467810179	-14.3629466359611	8.83877405307799e-47	3.34439568448353e-45	candidate	down	candidate_down	44.4756823456404
ENSG00000146701	3734.19097688676	-1.04223667984241	0.0725812527591891	-14.3595851576213	9.27808454279748e-47	3.50283692927301e-45	candidate	down	candidate_down	44.4555800803144
ENSG00000101856	8319.39571282032	-1.16541621146567	0.081224042491818	-14.3481680511416	1.09388723766636e-46	4.12071194596132e-45	candidate	down	candidate_down	44.3850277433138
ENSG00000079462	4221.17148310485	-1.0189190280598	0.0710200075790997	-14.3469293061531	1.11359787075112e-46	4.18570219542591e-45	candidate	down	candidate_down	44.3782316741063
ENSG00000163430	1035.27591732485	-1.78586275971036	0.124479951210051	-14.346589489715	1.11906646507566e-46	4.19699222485535e-45	candidate	down	candidate_down	44.3770618353407
ENSG00000123636	2225.93795014336	1.53604380437846	0.107070743548058	14.3460646062388	1.12756587211929e-46	4.21957452847804e-45	candidate	up	candidate_up	44.3747313379601
ENSG00000125779	721.767934445202	1.42240489965882	0.0991765978357365	14.3421425084042	1.19314302785456e-46	4.455185599842e-45	candidate	up	candidate_up	44.3511341988531
ENSG00000165055	1004.3695028783	1.4875511880168	0.103727198290156	14.3409945755565	1.21304468182372e-46	4.5195868265673e-45	candidate	up	candidate_up	44.3449012658841
ENSG00000128683	181.691095469269	-6.81183294821066	0.475185153396607	-14.3351131648788	1.32031157075128e-46	4.90850330025808e-45	candidate	down	candidate_down	44.3090509126691
ENSG00000172531	3443.23592738672	-1.04311809444256	0.0727898867683704	-14.3305360229772	1.41027882072615e-46	5.23155064934729e-45	candidate	down	candidate_down	44.2813695656948
ENSG00000168000	8551.98472694604	-0.867426276234942	0.0605444625818327	-14.3270951503206	1.4819057259995e-46	5.48530626012903e-45	candidate	stable	not_candidate	44.2607991195257
ENSG00000243716	803.093762860021	2.77271640571219	0.193539601375817	14.3263517440449	1.4978502059261e-46	5.53229836362338e-45	candidate	up	candidate_up	44.257094405898
ENSG00000080031	3602.85363763113	-1.28133801114707	0.0894633001219852	-14.3224988280103	1.58326331633355e-46	5.83511352537043e-45	candidate	down	candidate_down	44.2339506900964
ENSG00000125834	1257.95013526841	1.47259257799388	0.102843299170468	14.3187994732937	1.66982884191869e-46	6.14085868063705e-45	candidate	up	candidate_up	44.2117708969063
ENSG00000185008	2306.50823573201	1.26380510680924	0.0882844925844145	14.3151426690348	1.76002581414169e-46	6.45861196926521e-45	candidate	up	candidate_up	44.1898608069059
ENSG00000092421	3239.68657471273	0.97761867331877	0.06840233233663	14.292183320703	2.44812169272613e-46	8.96433721764471e-45	candidate	stable	not_candidate	44.0474818146752
ENSG00000183876	137.377858877527	-3.42892016742011	0.23993678610391	-14.2909314703213	2.49253115513833e-46	9.10736651900006e-45	candidate	down	candidate_down	44.0406071852232
ENSG00000071553	6589.00786004489	-1.05239859477391	0.0736445942758523	-14.290235490088	2.5175669076782e-46	9.17914598223485e-45	candidate	down	candidate_down	44.0371977232057
ENSG00000138759	367.538777184537	1.90607674402438	0.133396930284924	14.2887601682675	2.57146760400671e-46	9.35563651568851e-45	candidate	up	candidate_up	44.0289266597036
ENSG00000149311	1003.41224378727	1.36837949126388	0.0959010485942175	14.2686603673527	3.43106331099161e-46	1.24564424299049e-44	candidate	up	candidate_up	43.9046059748255
ENSG00000149806	3840.45063828767	-1.2347912650113	0.0865655419857968	-14.2642353606923	3.65576925061223e-46	1.32439963893988e-44	candidate	down	candidate_down	43.8779809463181
ENSG00000110888	465.055314960576	2.07529119169832	0.145494477286732	14.2637111071128	3.6833434147852e-46	1.33155601536195e-44	candidate	up	candidate_up	43.8756405591155
ENSG00000101464	1108.73264452288	-1.32599868291146	0.0929802226773154	-14.2610831070311	3.82471880358942e-46	1.37973489552367e-44	candidate	down	candidate_down	43.8602043516216
ENSG00000203930	426.390618474045	1.97666685824402	0.138751186083562	14.2461258461141	4.73849280987736e-46	1.70575723200384e-44	candidate	up	candidate_up	43.7680827787391
ENSG00000005486	5181.72914933338	-1.24476426003683	0.0873823222910322	-14.2450352359722	4.81305158634075e-46	1.72894154769249e-44	candidate	down	candidate_down	43.7622196891689
ENSG00000126001	1286.1500579433	1.74380666829888	0.122494147478815	14.2358366027281	5.49019398029042e-46	1.96803227162958e-44	candidate	up	candidate_up	43.7059677843215
ENSG00000128524	2349.83661908187	-1.20042564115045	0.0843337515863932	-14.2342255451628	5.61818764000847e-46	2.00968237282404e-44	candidate	down	candidate_down	43.6968725767239
ENSG00000170382	1286.2793841807	-1.45055803890237	0.101922055996347	-14.2320327501475	5.79718259788377e-46	2.0693632724144e-44	candidate	down	candidate_down	43.6841632631495
ENSG00000144161	419.372291995857	1.91834337763058	0.134833022098691	14.2275486210377	6.18107585861861e-46	2.20178198001462e-44	candidate	up	candidate_up	43.6572256869829
ENSG00000198521	927.669632390075	1.27041789809094	0.0894059396103599	14.2095469677692	7.99409827110022e-46	2.84165994283974e-44	candidate	up	candidate_up	43.5464278946649
ENSG00000049247	375.596647334958	-2.89619796434573	0.204137667944046	-14.1874745289026	1.095327853393e-45	3.88544736660886e-44	candidate	down	candidate_down	43.4105589697423
ENSG00000010256	4274.03543468742	-1.07978666760561	0.0761255405974429	-14.1842889933038	1.14621560525481e-45	4.05750792321696e-44	candidate	down	candidate_down	43.3917406234411
ENSG00000005379	732.499333800717	1.95295276474802	0.137705852098194	14.1820607838469	1.18320209146916e-45	4.17974730527913e-44	candidate	up	candidate_up	43.3788499735456
ENSG00000105088	4070.34385721773	-1.03205403534818	0.0728008077257861	-14.1764091304529	1.2824281051848e-45	4.520890962108e-44	candidate	down	candidate_down	43.3447759674461
ENSG00000117394	925.930579698577	-1.35024402491442	0.0952690534456421	-14.1729551840759	1.34710134621258e-45	4.73906913676891e-44	candidate	down	candidate_down	43.3243069554706
ENSG00000105963	1368.38926448609	-1.30986159022178	0.0924402127883785	-14.1698244812614	1.40852113425635e-45	4.94492563979029e-44	candidate	down	candidate_down	43.3058402347992
ENSG00000076716	246.35942615001	-2.13695897069566	0.150970920547022	-14.1547720776471	1.74502599065027e-45	6.11369496765478e-44	candidate	down	candidate_down	43.2136962334492
ENSG00000103550	933.798219047121	1.28025956982151	0.0905912299406878	14.132268329503	2.4027820222264e-45	8.40085615861375e-44	candidate	up	candidate_up	43.0756764513174
ENSG00000130544	208.331826638959	2.84378439457168	0.201370596927844	14.1221431428278	2.77424196460487e-45	9.67971678920638e-44	candidate	up	candidate_up	43.0141373491672
ENSG00000131069	2052.51898888834	-2.03702409837476	0.144266143037178	-14.1199040571134	2.86380951926724e-45	9.97179645901088e-44	candidate	down	candidate_down	43.0012265947522
ENSG00000243927	1781.30977785061	-1.09500168507954	0.0776359655611385	-14.1043094803429	3.57269170769109e-45	1.24147391238482e-43	candidate	down	candidate_down	42.9060624020267
ENSG00000130518	217.15097568079	2.81227692272346	0.199466759881215	14.0989753099624	3.85324021397582e-45	1.33623464609707e-43	candidate	up	candidate_up	42.8741172719823
ENSG00000163872	1845.63064268707	1.30160083681901	0.092372586668942	14.0907696076962	4.32818892785405e-45	1.49788766005226e-43	candidate	up	candidate_up	42.8245207570297
ENSG00000125967	433.130740052012	-1.74670793960902	0.123967115167632	-14.0900910475094	4.36997846979839e-45	1.50928242201333e-43	candidate	down	candidate_down	42.8212294859729
ENSG00000171130	7009.43397216001	-1.03323672565106	0.0733771565212475	-14.081176958007	4.95771678864487e-45	1.70880655385134e-43	candidate	down	candidate_down	42.7673070989821
ENSG00000171552	4576.46410670332	-1.02731038261871	0.0729603095330799	-14.080400551932	5.01248758850339e-45	1.72419446806964e-43	candidate	down	candidate_down	42.7634137526374
ENSG00000075407	873.156267397688	1.43437380737608	0.101880467662553	14.0789872709163	5.11373608838329e-45	1.75547549146981e-43	candidate	up	candidate_up	42.7556052294249
ENSG00000111859	320.232316728554	-1.94493601483914	0.138421961608736	-14.0507762802604	7.61942196745075e-45	2.61038023822503e-43	candidate	down	candidate_down	42.583296227016
ENSG00000241553	3735.25077785419	-0.997107737811859	0.071007577447021	-14.0422722991191	8.59131075911703e-45	2.93743470472863e-43	candidate	stable	not_candidate	42.5320317784023
ENSG00000101161	3785.28881635679	-0.935457268719076	0.0666337767726328	-14.0387850430726	9.02465382991517e-45	3.07941444412757e-43	candidate	stable	not_candidate	42.5115318574803
ENSG00000145284	3268.51234526118	-1.03127252533236	0.0734918015132263	-14.0324839519243	9.86353326798733e-45	3.3589276190804e-43	candidate	down	candidate_down	42.4737993545902
ENSG00000060339	2155.01992428398	1.18626649857691	0.0845758397367862	14.0260682278622	1.0797398103604e-44	3.66960673672785e-43	candidate	up	candidate_up	42.43538047559
ENSG00000150687	371.288589280687	-1.81574035047788	0.129467462638243	-14.0246847623129	1.10100278012805e-44	3.73441719865344e-43	candidate	down	candidate_down	42.4277771655107
ENSG00000125826	462.504180464477	1.89761142146408	0.135362055314096	14.0187840459487	1.19647090465777e-44	4.05016105240711e-43	candidate	up	candidate_up	42.3925277069629
ENSG00000041982	336.379416593915	-1.87909913950863	0.134110517055828	-14.0115718048152	1.32440942732621e-44	4.47434907124672e-43	candidate	down	candidate_down	42.3492701369577
ENSG00000158417	1578.83535786586	1.2309795903683	0.0878636853217889	14.0101065173854	1.35202043806631e-44	4.55858455424853e-43	candidate	up	candidate_up	42.3411699853411
ENSG00000105953	4145.24712011751	-0.975332003846399	0.0696387031110904	-14.0056026358002	1.44052573606369e-44	4.8473975707424e-43	candidate	stable	not_candidate	42.3144913591304
ENSG00000131165	3615.62562515024	-0.984758669652292	0.0703300878421195	-14.0019542114454	1.51642836108454e-44	5.08498267680379e-43	candidate	stable	not_candidate	42.2937105222656
ENSG00000144649	251.464801755464	2.49901413603988	0.178476499704565	14.0019226070465	1.5171029540238e-44	5.08498267680379e-43	candidate	up	candidate_up	42.2937105222656
ENSG00000154222	469.02835893437	2.13610872793605	0.152651203277465	13.9933959384085	1.71045437558864e-44	5.72178912635517e-43	candidate	up	candidate_up	42.2424681519393
ENSG00000174718	691.376389987086	1.54559865909494	0.110463995885227	13.9918771424929	1.74738165823744e-44	5.83385637153115e-43	candidate	up	candidate_up	42.2340442673328
ENSG00000130635	435.614868551704	-2.2610080958247	0.161728018886885	-13.980311583524	2.05585980599664e-44	6.85031798761347e-43	candidate	down	candidate_down	42.1642892683528
ENSG00000171951	21620.4581072539	-1.68971400804042	0.120878300560053	-13.97863802032	2.1047742420294e-44	6.99960762090519e-43	candidate	down	candidate_down	42.1549263046789
ENSG00000170776	2351.74732240655	1.60162216803564	0.114646316601083	13.9701144835603	2.37244998579144e-44	7.87440660976041e-43	candidate	up	candidate_up	42.1037821633563
ENSG00000122257	1122.11929694618	1.7090110109673	0.122383558741478	13.96438401156	2.57118858942641e-44	8.5174373759073e-43	candidate	up	candidate_up	42.0696910508799
ENSG00000071127	5988.10666038923	-0.928449814284756	0.0665459039094348	-13.9520204812053	3.05817343639413e-44	1.01109745828122e-42	candidate	stable	not_candidate	41.9952069813488
ENSG00000224616	273.918837993026	2.05216475431308	0.147123878020075	13.9485499018254	3.21067014162383e-44	1.0594589244463e-42	candidate	up	candidate_up	41.9749158763596
ENSG00000259291	293.22240422293	2.06023976412152	0.147870060899627	13.9327714588553	4.00507405805118e-44	1.31904054132374e-42	candidate	up	candidate_up	41.8797418560059
ENSG00000269825	302.288827487476	2.58486915883678	0.18553648128523	13.9318647250995	4.05625203135804e-44	1.33331666675547e-42	candidate	up	candidate_up	41.8750666920777
ENSG00000147180	1888.57282735812	1.10316616086754	0.0791938522152175	13.9299469593874	4.16664808084925e-44	1.36696564301773e-42	candidate	up	candidate_up	41.864242400747
ENSG00000101019	1886.21712167005	-1.1196413969592	0.0804409037365096	-13.9188067879828	4.86965864234613e-44	1.59453226352361e-42	candidate	down	candidate_down	41.7973666888835
ENSG00000172354	6026.40067525038	-1.06388746793719	0.0764598685578419	-13.9143250963394	5.18470214799992e-44	1.69443231236074e-42	candidate	down	candidate_down	41.7709757752806
ENSG00000254122	1510.39233112755	-1.40137921979676	0.100731744581121	-13.911991950742	5.35665559207281e-44	1.74727537866329e-42	candidate	down	candidate_down	41.7576386428081
ENSG00000161016	9638.25783484342	-1.21061739125782	0.0870415173223643	-13.9085051421405	5.62426535629115e-44	1.83105862756347e-42	candidate	down	candidate_down	41.7372977500622
ENSG00000169750	1571.70920606658	-1.08301953151976	0.0778941857191852	-13.9037274928854	6.01267043835027e-44	1.95377365560668e-42	candidate	down	candidate_down	41.7091257506555
ENSG00000234745	194.393718460094	-2.36135878023814	0.169880579287048	-13.9001102430204	6.32438798609979e-44	2.0511496045585e-42	candidate	down	candidate_down	41.6880026623695
ENSG00000182022	940.483337925329	-1.74590026772149	0.125644263058492	-13.8955828560888	6.737282612662e-44	2.18090705410258e-42	candidate	down	candidate_down	41.6613628427893
ENSG00000119707	2408.51017591908	1.15269049378445	0.0830268423229413	13.8833473794046	7.99225470080224e-44	2.58224138122504e-42	candidate	up	candidate_up	41.5880031634506
ENSG00000125652	811.195257204151	-1.33569503285794	0.0963831158911627	-13.8581848128487	1.1350850469344e-43	3.66043429813484e-42	candidate	down	candidate_down	41.4364673839789
ENSG00000125966	4862.47161662646	-1.01923176212459	0.0735571327185297	-13.856328060322	1.16482365449858e-43	3.74923485163466e-42	candidate	down	candidate_down	41.4260573545706
ENSG00000133226	1536.45778210398	1.53024053373128	0.11046545147858	13.8526617440024	1.22584034993212e-43	3.93818559213099e-42	candidate	up	candidate_up	41.4047038210219
ENSG00000033627	13040.9246536485	-0.804457667427936	0.0580841108308477	-13.8498748783583	1.27433871239409e-43	4.08628347569381e-42	candidate	stable	not_candidate	41.3886715085653
ENSG00000180747	219.135855500216	2.69253921271162	0.194450851161391	13.8468882837487	1.32843340909281e-43	4.25173602568106e-42	candidate	up	candidate_up	41.3714337070248
ENSG00000088812	2909.05280697456	1.27567493168595	0.0921370412828049	13.8454080348684	1.3560850720457e-43	4.33209390651448e-42	candidate	up	candidate_up	41.3633021377718
ENSG00000151923	1678.54000151281	1.03846164987629	0.0750277288472334	13.8410380512881	1.44110336721819e-43	4.59506873288842e-42	candidate	up	candidate_up	41.3377079880666
ENSG00000159086	675.835796764008	1.69213942059284	0.122305142459932	13.8353906185686	1.55887340005674e-43	4.96129670705908e-42	candidate	up	candidate_up	41.3044047994937
ENSG00000102452	423.839718478191	-1.90820611080428	0.137965811668418	-13.8310070279613	1.65684654138032e-43	5.26326978732887e-42	candidate	down	candidate_down	41.2787443681273
ENSG00000197774	382.061217755046	2.09311995683729	0.151352505733055	13.8294370925645	1.69340455958052e-43	5.36938536982822e-42	candidate	up	candidate_up	41.270075424872
ENSG00000147100	2575.15392894779	-1.2649419804207	0.0914725131981507	-13.8286566772309	1.71187505431093e-43	5.41786181222159e-42	candidate	down	candidate_down	41.2661720762602
ENSG00000181555	2850.61422421182	1.23705489049483	0.0894914448965919	13.8231636769778	1.84767532221768e-43	5.8368029149166e-42	candidate	up	candidate_up	41.2338249707997
ENSG00000137285	45907.8633016231	-0.791834372618227	0.0573019526360242	-13.8186280954137	1.96784470598798e-43	6.20490589052915e-42	candidate	stable	not_candidate	41.2072648010361
ENSG00000013293	1012.3154898395	-1.21431995368641	0.0878874490383921	-13.8167618581802	2.01951960758559e-43	6.35607400339369e-42	candidate	down	candidate_down	41.1968110549703
ENSG00000213983	235.33831778394	3.13048054955123	0.226597828396694	13.8151392345687	2.06554476187059e-43	6.48893554619382e-42	candidate	up	candidate_up	41.187826539614
ENSG00000004534	1563.68797378233	1.06979021986923	0.0775112025615442	13.8017497408818	2.48740954342517e-43	7.79983836020264e-42	candidate	up	candidate_up	41.1079143973094
ENSG00000197961	449.637172258222	2.20116317111771	0.15955562677574	13.795584747453	2.70946913701479e-43	8.48053878602038e-42	candidate	up	candidate_up	41.0715765552477
ENSG00000101473	718.212069429847	-1.32473684872723	0.0960583102757193	-13.7909655596148	2.88867497195034e-43	9.02485665089879e-42	candidate	down	candidate_down	41.0445596876182
ENSG00000132669	488.806185079316	1.94460566676913	0.141114253469521	13.780363208945	3.345845926219e-43	1.0434014392991e-41	candidate	up	candidate_up	40.9815485685345
ENSG00000148848	1928.50719167121	1.28984571526264	0.093633196451312	13.7755172753645	3.57810969531041e-43	1.11379293934278e-41	candidate	up	candidate_up	40.9531955395565
ENSG00000003756	2932.28961499003	1.0658780060531	0.0774573452314785	13.760838340996	4.38413353122456e-43	1.36220148971096e-41	candidate	up	candidate_up	40.8657586491063
ENSG00000127022	16480.4869286407	-0.948082868435206	0.0689264067801179	-13.7550020772109	4.75267065051695e-43	1.4740204584035e-41	candidate	stable	not_candidate	40.8314964887225
ENSG00000133624	200.666223721312	2.71448707578258	0.197396192528433	13.7514662315059	4.99077125993694e-43	1.54505204078084e-41	candidate	up	candidate_up	40.811056887991
ENSG00000168769	1327.63049294324	1.33010322529819	0.0968330136124321	13.7360511222117	6.17532823169556e-43	1.90829970600872e-41	candidate	up	candidate_up	40.7193534166109
ENSG00000179598	131.841687866049	5.25027033683132	0.382284106109349	13.7339487907706	6.35720643305056e-43	1.96094481767304e-41	candidate	up	candidate_up	40.7075346275037
ENSG00000172893	5738.97053370136	-1.83411248534189	0.133558660518003	-13.7326361183044	6.47346135745081e-43	1.99319396986103e-41	candidate	down	candidate_down	40.7004504353983
ENSG00000196199	1664.35474507939	1.17040103708728	0.0852827886499341	13.7237660214361	7.31641800896564e-43	2.24867598264726e-41	candidate	up	candidate_up	40.6480731186356
ENSG00000089693	7386.57655656957	-0.874015895970657	0.0637137652974376	-13.7178503246583	7.93843133179338e-43	2.4354535186747e-41	candidate	stable	not_candidate	40.6134201546472
ENSG00000119383	4562.14240054118	-0.971011479365119	0.0708334733291037	-13.7083702623708	9.04670840800251e-43	2.77047309465933e-41	candidate	stable	not_candidate	40.5574460631174
ENSG00000078674	5665.55409582999	1.01944470932066	0.074371606140067	13.7074451155553	9.16277973295804e-43	2.80098115822399e-41	candidate	up	candidate_up	40.5526898125998
ENSG00000125970	4662.61223612737	-0.840124988482485	0.0613034406455097	-13.7043692757891	9.55943725059278e-43	2.91699889006888e-41	candidate	stable	not_candidate	40.5350637361292
ENSG00000160321	141.849158135937	-6.44840295719468	0.471048712099983	-13.6894609656123	1.17376762047079e-42	3.57526677526943e-41	candidate	down	candidate_down	40.4466915469525
ENSG00000198429	178.944230672653	2.98195493356958	0.217917231327384	13.683887755942	1.26731492913679e-42	3.85331630328789e-41	candidate	up	candidate_up	40.4141653400308
ENSG00000118412	530.089618620378	1.5058438235407	0.110091674499854	13.6780899226189	1.3725082453487e-42	4.16572154965281e-41	candidate	up	candidate_up	40.3803097630707
ENSG00000140988	21092.732071436	-1.3190237352304	0.0965650360922635	-13.659433979501	1.77356948360842e-42	5.37341060451969e-41	candidate	down	candidate_down	40.2697499719264
ENSG00000176155	218.325992357131	2.61869214086493	0.191944811906633	13.6429430670871	2.22400609721102e-42	6.72613709009094e-41	candidate	up	candidate_up	40.1722342852725
ENSG00000143774	2436.71163417342	-1.09432993405855	0.0802716812586263	-13.6328268811605	2.55488573060359e-42	7.71312754166443e-41	candidate	down	candidate_down	40.1127694872317
ENSG00000106004	8803.66190420888	-0.935677097993302	0.0687255773453289	-13.6146851599625	3.27554258263586e-42	9.87126788575942e-41	candidate	stable	not_candidate	40.0056270620796
ENSG00000156471	3147.21622115211	-0.955325640015513	0.0702120984093357	-13.6062824165427	3.67465706636749e-42	1.10544851358727e-40	candidate	stable	not_candidate	39.956461479938
ENSG00000268575	259.153011033917	2.39214771151472	0.175822267004324	13.6054878160335	3.71481486678495e-42	1.11555824932535e-40	candidate	up	candidate_up	39.952507747926
ENSG00000117984	3926.54291413939	-1.19073243275085	0.0875767270595912	-13.5964481972548	4.20356947953076e-42	1.26010875929525e-40	candidate	down	candidate_down	39.8995919695464
ENSG00000145730	2117.65499216249	-1.1436034518208	0.0841499389457532	-13.5900687053144	4.58649670948809e-42	1.37248294327687e-40	candidate	down	candidate_down	39.8624930440996
ENSG00000204967	2788.17772733236	-1.1226656811299	0.0826159417254994	-13.5889715432898	4.65576519370243e-42	1.39076691145915e-40	candidate	down	candidate_down	39.8567456504173
ENSG00000054793	20989.5001927539	-1.03298102162027	0.0761874574556467	-13.5584131052232	7.06479934179285e-42	2.10669594383024e-40	candidate	down	candidate_down	39.6763981409204
ENSG00000147400	718.998758979064	-1.40296911151639	0.103561811293418	-13.5471666050858	8.23478369733578e-42	2.45128779745693e-40	candidate	down	candidate_down	39.6106056966998
ENSG00000242294	132.650261642691	4.14235741752365	0.305833081778814	13.5445040589805	8.53886401906094e-42	2.53736889445987e-40	candidate	up	candidate_up	39.5956163884417
ENSG00000148677	146.640286812888	-3.05274833593312	0.225489473592432	-13.5383186066188	9.28908136700475e-42	2.75549108773502e-40	candidate	down	candidate_down	39.5598009893033
ENSG00000124207	5215.4077174626	-1.31019581029831	0.0967983899557139	-13.5353058134307	9.67788588443427e-42	2.86583239920456e-40	candidate	down	candidate_down	39.5427492117855
ENSG00000171208	2609.64480349918	-1.27694703513825	0.094346975959001	-13.5345836171067	9.77346592616821e-42	2.88911118619559e-40	candidate	down	candidate_down	39.5392357441987
ENSG00000153922	1458.35909540912	1.2393199558317	0.0916211170606486	13.5265754838083	1.08983499635203e-41	3.21605207675669e-40	candidate	up	candidate_up	39.4926769274407
ENSG00000132639	5695.0534408	0.947575338918856	0.0700735182146606	13.522588319543	1.15055300982945e-41	3.38935399625709e-40	candidate	stable	not_candidate	39.4698830695243
ENSG00000223960	547.357238552562	1.66002587941128	0.122770066584471	13.5214220012589	1.16894192431769e-41	3.43757757260057e-40	candidate	up	candidate_up	39.4637474927334
ENSG00000151632	2657.74725796883	-1.08589475147295	0.0803132402646945	-13.5207438760294	1.17976776273843e-41	3.46343201657711e-40	candidate	down	candidate_down	39.4604933326742
ENSG00000085276	1760.40420388874	1.76603123006771	0.130647123731684	13.5175668596783	1.23182977100963e-41	3.61004569896404e-40	candidate	up	candidate_up	39.4424873003984
ENSG00000126457	4184.96660165755	-0.985355513799633	0.0729156963609216	-13.5136268729064	1.29957899491261e-41	3.80205009387922e-40	candidate	stable	not_candidate	39.4199821653896
ENSG00000131473	17323.8281733492	-1.03671695233296	0.076747829619721	-13.5080947235877	1.40100460280967e-41	4.09175049263127e-40	candidate	down	candidate_down	39.3880908566259
ENSG00000112218	436.567236386409	1.93706702754361	0.143436716829988	13.5046804636471	1.46749073748499e-41	4.27858986081454e-40	candidate	up	candidate_up	39.3686993423363
ENSG00000245532	283.750607217846	2.82032414842189	0.208906418183643	13.5004188619166	1.55489604856479e-41	4.52567778101072e-40	candidate	up	candidate_up	39.3443163701583
ENSG00000114439	885.38259920768	1.25487391466017	0.0930510296160277	13.4858681289005	1.8942266759475e-41	5.5039245070577e-40	candidate	up	candidate_up	39.2593275316027
ENSG00000189241	8651.00969701588	-0.829984860482952	0.0616252195837212	-13.4682661755935	2.40446022975236e-41	6.97457314003296e-40	candidate	stable	not_candidate	39.1564823670653
ENSG00000196141	738.602510744679	-1.31844955559917	0.0979868266575127	-13.4553755905114	2.86280944967012e-41	8.28997559515868e-40	candidate	down	candidate_down	39.0814467479664
ENSG00000087266	1528.27431502254	1.17628487731445	0.0874459168856144	13.4515700584753	3.01403861811704e-41	8.71307904086227e-40	candidate	up	candidate_up	39.0598283462374
ENSG00000188559	861.394570564025	1.31951377840289	0.0981095938779487	13.4493857965043	3.10440144604448e-41	8.95909210538973e-40	candidate	up	candidate_up	39.0477359985518
ENSG00000272645	150.160914787284	3.27378229574125	0.243437119790346	13.4481639388467	3.15611957097903e-41	9.09293535280201e-40	candidate	up	candidate_up	39.0412958965649
ENSG00000188859	1114.93034564663	1.2071327984934	0.0897731128389661	13.4464848139859	3.22859335417128e-41	9.28602348673555e-40	candidate	up	candidate_up	39.0321702222263
ENSG00000133935	1542.63550919747	-1.28817522221209	0.0958071556172095	-13.4455011623442	3.2718156955187e-41	9.39446978880217e-40	candidate	down	candidate_down	39.0271277258663
ENSG00000124496	372.505755370698	1.73930651643399	0.129383368403074	13.4430455622043	3.38224446456354e-41	9.69519806365714e-40	candidate	up	candidate_up	39.0134433142723
ENSG00000184208	362.632629788483	2.10280589105725	0.15655112172886	13.4320716953994	3.92281442636041e-41	1.12258422248132e-39	candidate	up	candidate_up	38.9497810659267
ENSG00000003096	1319.26774214392	1.78924598043909	0.133286096786134	13.424100664528	4.36855482924038e-41	1.24804334022611e-39	candidate	up	candidate_up	38.9037703328473
ENSG00000233927	2787.73837160544	-1.02620823809938	0.0765378110019405	-13.4078597841446	5.43857485725916e-41	1.55113256439785e-39	candidate	down	candidate_down	38.8093510845034
ENSG00000166111	6766.69553541575	-0.898672702073119	0.0670483060186024	-13.4033617765643	5.77851938495348e-41	1.64533193256861e-39	candidate	stable	not_candidate	38.7837464734339
ENSG00000221983	4891.4656637785	-0.919180921250093	0.0685895486354516	-13.4011804937728	5.95090091553895e-41	1.69158580782774e-39	candidate	stable	not_candidate	38.7717059671808
ENSG00000164062	1821.70596511234	-1.0080120076051	0.0752582947427678	-13.3940319940875	6.55247726084479e-41	1.8594838386734e-39	candidate	down	candidate_down	38.730607591871
ENSG00000211445	1049.06121761612	-1.31745903059106	0.0983812060161637	-13.3913689813338	6.79172392392501e-41	1.9241711023739e-39	candidate	down	candidate_down	38.7157563119693
ENSG00000101084	1453.17878387768	-1.5192729035075	0.113476569020325	-13.3884282598937	7.06602439233208e-41	1.99855809515346e-39	candidate	down	candidate_down	38.6992832229166
ENSG00000139220	1389.87846077601	1.09693044100536	0.0819359338971145	13.3876601978169	7.13946323478198e-41	2.0138620418426e-39	candidate	up	candidate_up	38.6959702837917
ENSG00000155368	1195.6014278072	-1.23779762561602	0.0924584106545685	-13.3876152191337	7.1437873569797e-41	2.0138620418426e-39	candidate	down	candidate_down	38.6959702837917
ENSG00000126768	1252.1869748039	-1.30579546523543	0.0975888315720596	-13.3805830462396	7.85289364197477e-41	2.21010281060999e-39	candidate	down	candidate_down	38.6555875231284
ENSG00000122012	9456.92447059612	0.80389417612816	0.0600866599604023	13.378912668102	8.03136744444279e-41	2.25660220258296e-39	candidate	stable	not_candidate	38.6465449922955
ENSG00000243678	2235.25349582229	-1.25109731472487	0.0935355009668681	-13.3756413532016	8.39266385781496e-41	2.35423208413534e-39	candidate	down	candidate_down	38.6281507259059
ENSG00000005108	3019.50191318366	1.07337455706505	0.0803844714169223	13.3530088354738	1.1375948521023e-40	3.18582689913583e-39	candidate	up	candidate_up	38.4967778251427
ENSG00000151834	201.738907937554	-2.69895527354391	0.2021829693261	-13.3490732802067	1.19931621270243e-40	3.35316209420104e-39	candidate	down	candidate_down	38.4745454519647
ENSG00000198300	6447.04680044926	-16.2886427108321	1.22031722206865	-13.3478757951314	1.21874897265262e-40	3.40190799300922e-39	candidate	down	candidate_down	38.4682774363639
ENSG00000089048	283.566175648624	2.05269409413495	0.153807785642558	13.3458399752617	1.25250752794388e-40	3.49041664129303e-39	candidate	up	candidate_up	38.4571227294263
ENSG00000070814	1273.95896614114	1.31433351082611	0.0985693144798853	13.3341042063788	1.4660511854538e-40	4.07883227691534e-39	candidate	up	candidate_up	38.3894641526647
ENSG00000130779	2525.64905243694	1.29014984396088	0.0967674127604991	13.3324825698711	1.49827517779962e-40	4.16168539190769e-39	candidate	up	candidate_up	38.3807307539473
ENSG00000099797	2500.3002911253	-1.11322959557969	0.0835622813944467	-13.3221541705498	1.72069954468722e-40	4.77171842791356e-39	candidate	down	candidate_down	38.3213251913243
ENSG00000152082	1601.44822598867	-1.1897599246942	0.0893645148414923	-13.3135610572552	1.93056157703289e-40	5.34498731254294e-39	candidate	down	candidate_down	38.2720533213437
ENSG00000146674	398.701097956104	-2.0356210232387	0.152922048981946	-13.311494560729	1.98471385630477e-40	5.48599396612034e-39	candidate	down	candidate_down	38.2607446743987
ENSG00000178971	745.734883916023	1.47419442149356	0.11094098640244	13.2880954938142	2.71398367884515e-40	7.48962724468337e-39	candidate	up	candidate_up	38.1255397964001
ENSG00000204628	10929.2299733599	-1.07810018719656	0.0811335620904951	-13.2879681283321	2.71860658370735e-40	7.49024503248948e-39	candidate	down	candidate_down	38.1255039747548
ENSG00000133026	13194.8878252064	1.16094084785266	0.0873963336706191	13.2836332955114	2.88070157778645e-40	7.9240235484604e-39	candidate	up	candidate_up	38.1010542425036
ENSG00000105223	20420.0338885286	-1.05290623638135	0.0793076341126981	-13.2762280474177	3.18014414534136e-40	8.73359909076246e-39	candidate	down	candidate_down	38.0588067479157
ENSG00000196776	3080.29197116371	-1.17840005909917	0.0887854008254021	-13.2724529950202	3.34450634519158e-40	9.17019477287875e-39	candidate	down	candidate_down	38.0376214399147
ENSG00000130706	2677.37517440947	-0.967876686360654	0.0729345792863349	-13.2704774036038	3.43386109359712e-40	9.40005672679713e-39	candidate	stable	not_candidate	38.0268695255428
ENSG00000134013	214.053491051266	-2.06711176937543	0.155846070163939	-13.2638042601971	3.75360333592604e-40	1.02588449439507e-38	candidate	down	candidate_down	37.9889015342249
ENSG00000168916	469.31226464898	1.78185587340542	0.134415931794504	13.2562847991081	4.14949010106054e-40	1.13226551203138e-38	candidate	up	candidate_up	37.9460517207722
ENSG00000034510	25389.3372808831	-0.936922052840757	0.0706792834550546	-13.2559642237538	4.16726090119618e-40	1.13529522183468e-38	candidate	stable	not_candidate	37.9448911899757
ENSG00000009413	1216.2819605314	1.42864595405601	0.107823810572992	13.2498188151945	4.52293881145085e-40	1.23022490643089e-38	candidate	up	candidate_up	37.9100154847452
ENSG00000125534	3450.95895625723	-1.32627689568458	0.100137593876971	-13.2445452735168	4.85211748102885e-40	1.31765557176201e-38	candidate	down	candidate_down	37.8801980972015
ENSG00000103363	3372.6052476727	-1.11153696783688	0.084002610950741	-13.2321716581962	5.72101286167867e-40	1.55114149674845e-38	candidate	down	candidate_down	37.8093485835828
ENSG00000187957	10551.6483906879	-1.10090092153237	0.0832057515064741	-13.2310675836719	5.80568188068928e-40	1.57159531609692e-38	candidate	down	candidate_down	37.8036592742076
ENSG00000168970	208.915696777267	2.86036822791604	0.21639494161285	13.2182767609859	6.88226591963177e-40	1.86006891767572e-38	candidate	up	candidate_up	37.7304709643779
ENSG00000233429	4001.9961292031	1.25855474780744	0.0952440010259255	13.2140054412966	7.2842748960345e-40	1.96559982020253e-38	candidate	up	candidate_up	37.7065048962538
ENSG00000058272	1732.61497578195	1.11500774527594	0.0844746636560361	13.1993155937978	8.85357765561687e-40	2.38528270161691e-38	candidate	up	candidate_up	37.6224601413717
ENSG00000067560	5822.06665548029	-0.968027144059118	0.0733505365180771	-13.1972742124463	9.09675110606021e-40	2.4469254515464e-38	candidate	stable	not_candidate	37.6113792617374
ENSG00000120071	1605.24685794968	1.215468483609	0.0921670334739046	13.1876706648385	1.03328866508166e-39	2.77504828081157e-38	candidate	up	candidate_up	37.5567294565385
ENSG00000170889	5133.25836683384	-1.17820564924598	0.0893770754327914	-13.182414433911	1.10787571818458e-39	2.97067714228802e-38	candidate	down	candidate_down	37.5271445454168
ENSG00000196935	1217.67184027508	1.43009374489727	0.108493982138748	13.1813186013247	1.12408765645791e-39	3.00940888781586e-38	candidate	up	candidate_up	37.5215188007419
ENSG00000099331	754.320083058517	1.71428528465538	0.1300910537916	13.1775801232388	1.18119105845845e-39	3.15732184495637e-38	candidate	up	candidate_up	37.5006811455819
ENSG00000234771	164.734256421231	3.64258514937108	0.276432742590495	13.1771117821856	1.18854507896133e-39	3.1719995391026e-38	candidate	up	candidate_up	37.4986668844582
ENSG00000101361	1420.13263163383	1.18151762564058	0.0896768140251012	13.1752854791414	1.21765968035387e-39	3.24461523902744e-38	candidate	up	candidate_up	37.4888367963904
ENSG00000174684	2510.61919110899	-0.925175041147785	0.0702257549710747	-13.1742982546625	1.23369199072551e-39	3.2821989884505e-38	candidate	stable	not_candidate	37.4838350927021
ENSG00000146555	1815.50431668614	-1.49292138239711	0.113330814759023	-13.1731284697065	1.25296094417784e-39	3.32826302597755e-38	candidate	down	candidate_down	37.4777823595998
ENSG00000140937	2790.08133084381	-0.93276260646278	0.0708703660921647	-13.1615322157325	1.46092824542858e-39	3.87464567522001e-38	candidate	stable	not_candidate	37.4117680062757
ENSG00000197958	5046.30540223687	-1.30307851815985	0.0991405520715686	-13.1437488588844	1.84837522317177e-39	4.89460107697446e-38	candidate	down	candidate_down	37.3102826985756
ENSG00000198785	1124.43850397889	-1.24289130025124	0.0946137756794385	-13.1364729007569	2.03492991297394e-39	5.38024093605703e-38	candidate	down	candidate_down	37.2691982754754
ENSG00000053438	3543.56064770971	-1.12574887229075	0.0856978935924044	-13.1362490383373	2.04095730403677e-39	5.38781085516808e-38	candidate	down	candidate_down	37.2685876590512
ENSG00000167526	9449.50113890232	-1.19525286256051	0.0910297921819022	-13.1303481411016	2.20639828973797e-39	5.81553307730161e-38	candidate	down	candidate_down	37.2354104697714
ENSG00000141027	3998.33776026544	1.37388573053002	0.104726672455332	13.1187757456536	2.57053964910165e-39	6.76484986170846e-38	candidate	up	candidate_up	37.1697418376407
ENSG00000026025	3911.76653496871	-0.970595000511999	0.074017160170545	-13.1131078019695	2.77010031393286e-39	7.27878056255168e-38	candidate	stable	not_candidate	37.1379413733401
ENSG00000147162	3588.13535824017	0.902492181192941	0.0688514110347884	13.1078240464373	2.96997783667977e-39	7.77997117309944e-38	candidate	stable	not_candidate	37.109022012186
ENSG00000197746	19849.8887587092	-0.751427126385489	0.057326353404501	-13.1078828803803	2.96767514263798e-39	7.77997117309944e-38	candidate	stable	not_candidate	37.109022012186
ENSG00000108828	16292.9047161762	-0.892193527882114	0.0680694861081935	-13.1070995080529	2.99848152094078e-39	7.84257217466338e-38	candidate	stable	not_candidate	37.105541475829
ENSG00000160014	25925.7348100145	-0.882486705781571	0.0673501739326037	-13.1029610504742	3.1665821795119e-39	8.26953907523759e-38	candidate	stable	not_candidate	37.0825186963313
ENSG00000215845	208.90624558862	-2.28393013224901	0.174309738911236	-13.102710993171	3.17703431841415e-39	8.2841291484897e-38	candidate	down	candidate_down	37.0817531391316
ENSG00000162601	834.187893518132	1.22378694617533	0.0934483423471477	13.0958657525366	3.47687041691324e-39	9.05209060990547e-38	candidate	up	candidate_up	37.0432511074808
ENSG00000184900	2040.73301719906	-0.998127046015545	0.0762182770293003	-13.0956390634734	3.48726709257355e-39	9.0652972191221e-38	candidate	stable	not_candidate	37.0426179523508
ENSG00000221866	4565.41411821591	1.75766945352884	0.134316317579868	13.0860455765821	3.95677663130213e-39	1.02701273934728e-37	candidate	up	candidate_up	36.9884241692616
ENSG00000065526	3356.3108831672	1.54435640485717	0.118044064545647	13.0828806242941	4.12505994974853e-39	1.06906234040134e-37	candidate	up	candidate_up	36.97099696897
ENSG00000104899	164.540543758263	2.93242179703156	0.224248846998342	13.0766415804726	4.47791410055667e-39	1.15874534027627e-37	candidate	up	candidate_up	36.9360119992952
ENSG00000167645	1014.13679746191	-1.14760975560311	0.0878009038054932	-13.0705915982987	4.84869687073574e-39	1.25278849192743e-37	candidate	down	candidate_down	36.9021222446822
ENSG00000138107	8538.21599780762	-0.761302182101817	0.0582467986631321	-13.0702836821089	4.86836363755961e-39	1.25596405540496e-37	candidate	stable	not_candidate	36.90102278955
ENSG00000116127	712.241991609988	1.65279148880594	0.126546539142558	13.0607403411012	5.51884507888753e-39	1.42162443507138e-37	candidate	up	candidate_up	36.8472151204268
ENSG00000118482	1553.91021728351	1.08731163187516	0.0832844916454187	13.0553913507013	5.92050082397335e-39	1.52278500800293e-37	candidate	up	candidate_up	36.8173614075167
ENSG00000182220	4736.38620651722	-1.14610043061362	0.0878073872340925	-13.0524374624443	6.15462942721105e-39	1.58061651971527e-37	candidate	down	candidate_down	36.8011734833713
ENSG00000175868	312.532750672168	-2.57913624890315	0.197618315717271	-13.0510992341068	6.26370685809851e-39	1.60620687760306e-37	candidate	down	candidate_down	36.7941985188237
ENSG00000177469	156.958683490774	-3.51365168829626	0.269493812067386	-13.0379679642428	7.44139701099813e-39	1.90533333693632e-37	candidate	down	candidate_down	36.7200290337795
ENSG00000127603	9678.72989255566	1.49373035033909	0.114576853083892	13.0369294507102	7.54342945719548e-39	1.92855815867369e-37	candidate	up	candidate_up	36.7147672597742
ENSG00000138336	735.243512417569	1.34334395075929	0.103062278059131	13.0342932065655	7.80872648732206e-39	1.99339109294802e-37	candidate	up	candidate_up	36.700407486625
ENSG00000185246	594.809137507468	1.51357717496414	0.116159406415906	13.0301731186953	8.24204392801556e-39	2.100857514406e-37	candidate	up	candidate_up	36.677603401571
ENSG00000160062	514.94429964268	1.83716828055553	0.140995768547639	13.0299533062568	8.26582222575146e-39	2.10376913360045e-37	candidate	up	candidate_up	36.677001921127
ENSG00000144567	5031.99301396125	-0.862758496365494	0.0662658259110374	-13.019659598354	9.45916415964967e-39	2.40389833054261e-37	candidate	stable	not_candidate	36.6190839041477
ENSG00000165323	2201.10381765952	1.1416651170389	0.0877767817028383	13.0064590531915	1.12432310962773e-38	2.85303272542941e-37	candidate	up	candidate_up	36.5446932467825
ENSG00000156650	1846.84126964047	1.25794724977253	0.0967234828068331	13.0056033268031	1.13698021896841e-38	2.88085746850819e-37	candidate	up	candidate_up	36.5404782280687
ENSG00000215397	593.830897102757	1.85982219269571	0.143015740344041	13.0043181835908	1.15625546705853e-38	2.92534351227423e-37	candidate	up	candidate_up	36.5338231289918
ENSG00000240972	4896.63042301931	-1.28117851817513	0.0985382414158182	-13.0018407043487	1.19433546904399e-38	3.01720326875548e-37	candidate	down	candidate_down	36.5203954304531
ENSG00000196262	18211.5770852733	-0.978728371639667	0.0754054586479617	-12.9795427173113	1.59831972867501e-38	4.03179111409622e-37	candidate	stable	not_candidate	36.3945019766482
ENSG00000013441	1279.89120559893	1.38466704673032	0.106713645080352	12.9755388421763	1.68407815409821e-38	4.24183413163169e-37	candidate	up	candidate_up	36.3724463176972
ENSG00000162244	4372.6133878401	-1.08791064015306	0.0838540596516722	-12.9738577317809	1.7214350899154e-38	4.32952367444454e-37	candidate	down	candidate_down	36.3635598812308
ENSG00000196693	1652.40367266044	1.04790385178145	0.0808627245537732	12.9590470462642	2.08825622803211e-38	5.24435675438093e-37	candidate	up	candidate_up	36.2803077725142
ENSG00000169246	569.913230429746	2.33137715845171	0.179906860330327	12.9588007604105	2.09497110713582e-38	5.25347172919022e-37	candidate	up	candidate_up	36.2795536004941
ENSG00000129103	1207.15531745926	-1.03363534833441	0.0797731886590148	-12.9571772886329	2.13977466979247e-38	5.35793283861122e-37	candidate	down	candidate_down	36.2710027345508
ENSG00000168137	3245.81370748923	1.53681373365902	0.118651491216779	12.9523339142129	2.27917788483075e-38	5.6986140741576e-37	candidate	up	candidate_up	36.2442307536489
ENSG00000148248	3512.46335110503	-0.968205378047043	0.074754520195036	-12.9517971023154	2.29517384480036e-38	5.73019428965039e-37	candidate	stable	not_candidate	36.2418306524667
ENSG00000158290	15384.5562223469	-0.749910050274244	0.0579292446399493	-12.9452758263154	2.4986419506369e-38	6.22904487459655e-37	candidate	stable	not_candidate	36.2055785404183
ENSG00000289075	151.229870624974	2.79733465087909	0.216117238891263	12.9435979528062	2.55383106598641e-38	6.35732186557757e-37	candidate	up	candidate_up	36.1967258000678
ENSG00000286746	170.676877377809	2.46792868590818	0.190755822735547	12.9376322594859	2.76005334844484e-38	6.86064647649202e-37	candidate	up	candidate_up	36.1636349589369
ENSG00000054267	1035.55061360343	1.50964005287565	0.116703810300052	12.9356535060363	2.83204656201689e-38	7.02933772761832e-37	candidate	up	candidate_up	36.153085590313
ENSG00000120784	1064.55809111551	1.55513138140092	0.120235900677707	12.9340020130049	2.89356003618547e-38	7.17156429929113e-37	candidate	up	candidate_up	36.1443861034045
ENSG00000170775	237.206756592061	-2.33886903570949	0.180953502551924	-12.9252487668116	3.24246197177983e-38	8.02462209207778e-37	candidate	down	candidate_down	36.0955754109094
ENSG00000179091	1396.72622764161	-1.13208059923824	0.0875956708913429	-12.9239332003349	3.29839726041018e-38	8.1512061179977e-37	candidate	down	candidate_down	36.0887781248017
ENSG00000145569	504.670819007502	-1.84996595055669	0.143217624617666	-12.9171668326113	3.6016045729726e-38	8.88761174840643e-37	candidate	down	candidate_down	36.0512149256252
ENSG00000080947	131.755794697127	3.38361064347337	0.26202354358045	12.913384031212	3.78302844758082e-38	9.32179817322122e-37	candidate	up	candidate_up	36.030500304236
ENSG00000155974	1028.40636393935	1.34748227857243	0.104363350846149	12.9114508843135	3.87922128287025e-38	9.54501456407974e-37	candidate	up	candidate_up	36.0202234046098
ENSG00000197756	6251.54169790782	-1.27585256393909	0.0988836575165949	-12.9025624251912	4.3537539857203e-38	1.06971672604415e-36	candidate	down	candidate_down	35.9707312135331
ENSG00000170581	606.313886771864	1.64446485956378	0.127546268820385	12.8930847979534	4.92343011883737e-38	1.20794300624559e-36	candidate	up	candidate_up	35.917953556325
ENSG00000165699	2000.36137430232	1.51892863049621	0.117811779289106	12.8928417825591	4.93897234983146e-38	1.21001269353353e-36	candidate	up	candidate_up	35.9172100737309
ENSG00000254772	22359.1069578175	-1.25359873974424	0.0972544241921402	-12.8898890735045	5.13175703804404e-38	1.25543717078701e-36	candidate	down	candidate_down	35.901205016972
ENSG00000110955	18326.3405663694	-1.08166873883676	0.0839282333559141	-12.8880198663271	5.25764683890694e-38	1.28438956565378e-36	candidate	down	candidate_down	35.8913032312879
ENSG00000168090	2265.09131989846	-0.925474671206147	0.0718445095318576	-12.8816339235466	5.71134840518312e-38	1.39322534806666e-36	candidate	stable	not_candidate	35.8559786326739
ENSG00000079308	698.690999736043	1.78283124589174	0.138414587014842	12.8803710962962	5.80557414268662e-38	1.41418470568705e-36	candidate	up	candidate_up	35.8494938639324
ENSG00000158805	248.789688302344	2.09937095737296	0.163029857145336	12.877217671248	6.04766843269827e-38	1.47105214862219e-36	candidate	up	candidate_up	35.8323719313123
ENSG00000099954	1507.6770024011	1.73201652596419	0.134530432010788	12.8745332938892	6.26164269561841e-38	1.52092710668038e-36	candidate	up	candidate_up	35.8178915998359
ENSG00000261613	239.211120626615	2.67683917352798	0.207935895308448	12.8733866250327	6.35532316970364e-38	1.54148272949493e-36	candidate	up	candidate_up	35.8120613366702
ENSG00000107186	1398.74172845404	1.03729220524574	0.0805817894240392	12.8725387294055	6.42548927323315e-38	1.5562845783121e-36	candidate	up	candidate_up	35.8079109860802
ENSG00000087085	3606.00111822505	-1.28469379444885	0.0998799527372978	-12.8623788782502	7.32860043394309e-38	1.772501130522e-36	candidate	down	candidate_down	35.7514134791467
ENSG00000159251	366.122959320811	-2.43011825085385	0.188934250480728	-12.862243053711	7.34149143190318e-38	1.77310034909242e-36	candidate	down	candidate_down	35.7512666846902
ENSG00000176049	3261.78008996089	1.21850043111595	0.094780359858646	12.8560435192818	7.95451080495718e-38	1.91843421354116e-36	candidate	up	candidate_up	35.7170530889264
ENSG00000164484	5150.98423879582	-1.39989605086481	0.109006757243137	-12.8422869028419	9.50253145684034e-38	2.28853752638784e-36	candidate	down	candidate_down	35.6404419618167
ENSG00000188818	141.418758798611	2.96005883679694	0.230546504600917	12.8393134475012	9.8746277511844e-38	2.37387437701657e-36	candidate	up	candidate_up	35.6245422671894
ENSG00000204070	1175.12983074915	-1.3260118270131	0.103278109639769	-12.8392340994445	9.88475323489015e-38	2.37387437701657e-36	candidate	down	candidate_down	35.6245422671894
ENSG00000198604	408.25007160517	1.69263957422257	0.131889666841421	12.8337542641437	1.06095785588367e-37	2.54435625522976e-36	candidate	up	candidate_up	35.5944220797971
ENSG00000006125	28592.5900765111	-0.816112954460502	0.0636941325093962	-12.8130005434976	1.38666869428327e-37	3.32078872820833e-36	candidate	stable	not_candidate	35.4787587537578
ENSG00000182141	776.507840192438	1.31569634002089	0.10273971893497	12.8061119269138	1.51539446415263e-37	3.62396369959646e-36	candidate	up	candidate_up	35.4408161612005
ENSG00000167232	2070.53435651809	1.1191008445545	0.087408569810045	12.8031021098562	1.57530290724236e-37	3.76194706895029e-36	candidate	up	candidate_up	35.4245873193185
ENSG00000100412	4690.72273499572	-0.819075495729297	0.0639918018881837	-12.7996942039624	1.64598106010715e-37	3.92522682219111e-36	candidate	stable	not_candidate	35.4061352421596
ENSG00000165973	10121.0961657115	-0.958854273822662	0.0749133238393612	-12.7995158228296	1.6497661901072e-37	3.92875089775599e-36	candidate	stable	not_candidate	35.405745506734
ENSG00000144713	5617.86819648429	-1.14272454377315	0.0892995680986286	-12.7965293461559	1.71443770694654e-37	4.07705737935457e-36	candidate	down	candidate_down	35.3896531763669
ENSG00000178343	444.852894549953	2.16419103128602	0.169167873175256	12.7931562338904	1.7905164617887e-37	4.25203958087534e-36	candidate	up	candidate_up	35.3714027014216
ENSG00000168386	247.749990710587	2.29521771971774	0.179455249042222	12.7899168843912	1.86673440848419e-37	4.42686445310031e-36	candidate	up	candidate_up	35.3539037755526
ENSG00000132471	3670.67094100368	-1.14140504967211	0.0892630228375592	-12.7869862949772	1.93846173448709e-37	4.59056856093348e-36	candidate	down	candidate_down	35.3381335219607
ENSG00000175879	371.7984259821	-1.96330851398355	0.153572097917276	-12.7842787889836	2.00716075060468e-37	4.74665640285359e-36	candidate	down	candidate_down	35.3236122045036
ENSG00000214063	714.904762674228	-1.34929906247141	0.105643853076376	-12.7721492844068	2.34586103678119e-37	5.53994117521127e-36	candidate	down	candidate_down	35.2564948467186
ENSG00000116675	5928.21163521705	-0.908515084986668	0.0711591224307874	-12.7673733732499	2.49430294421384e-37	5.88234019821732e-36	candidate	stable	not_candidate	35.2304498621928
ENSG00000003137	5197.3823005757	-1.67401368124256	0.131124044805489	-12.7666415700172	2.51785886503192e-37	5.92967951520034e-36	candidate	down	candidate_down	35.2269687785651
ENSG00000107890	456.974112620142	1.48502859742976	0.116334393900665	12.7651724278358	2.56581849343472e-37	6.03428059222555e-36	candidate	up	candidate_up	35.2193744991292
ENSG00000187634	269.258926146724	-2.56536718594065	0.200998499760842	-12.7631160878965	2.63447555384128e-37	6.18720210417316e-36	candidate	down	candidate_down	35.208505697574
ENSG00000155093	2407.26693409889	-1.20237443084562	0.094211128478099	-12.7625520495186	2.65362472661511e-37	6.22359066392225e-36	candidate	down	candidate_down	35.2059589793612
ENSG00000092847	2675.79065340967	1.28370668275772	0.100731722447933	12.7438174545387	3.37469097898983e-37	7.90383264088857e-36	candidate	up	candidate_up	35.102162264259
ENSG00000149273	5386.10111481637	-1.00705973969771	0.0790293860569198	-12.7428516143652	3.41673927751245e-37	7.99132138436874e-36	candidate	down	candidate_down	35.0973814031026
ENSG00000171163	216.157592730935	2.59678228594303	0.203789537572629	12.7424710653635	3.43344930058232e-37	8.0193883732531e-36	candidate	up	candidate_up	35.0958587534428
ENSG00000147465	5201.31648473712	-1.52473867314617	0.119736066076867	-12.7341637578716	3.81916133435495e-37	8.90195910962039e-36	candidate	down	candidate_down	35.0505144049431
ENSG00000229807	121.343264338301	-6.23085704657159	0.489304462265662	-12.7341104099488	3.82177254309773e-37	8.90195910962039e-36	candidate	down	candidate_down	35.0505144049431
ENSG00000134824	17597.3085062612	-1.08306270503694	0.0850589390541803	-12.7330850476169	3.87230696029762e-37	9.00734571215678e-36	candidate	down	candidate_down	35.045403168221
ENSG00000109756	1512.00997864775	1.06550979282488	0.0836924622696293	12.7312515838304	3.96432932123638e-37	9.2088179198761e-36	candidate	up	candidate_up	35.035796113975
ENSG00000117448	1324.9505838969	-1.11239620931216	0.0874292097868177	-12.7233931545826	4.38400855323651e-37	1.01698247460433e-35	candidate	down	candidate_down	34.9926865310971
ENSG00000102290	353.256548410341	1.67887297919098	0.132003187958188	12.7184275255743	4.67166945082115e-37	1.08223830937594e-35	candidate	up	candidate_up	34.9656770968532
ENSG00000135549	1217.49957313134	-1.21167816302041	0.0952806367344407	-12.7169402362152	4.76142460887408e-37	1.10153229368613e-35	candidate	down	candidate_down	34.9580027660901
ENSG00000188522	332.549768701899	-1.97806091080883	0.155605109867642	-12.7120562588939	5.06839270724293e-37	1.17095688773711e-35	candidate	down	candidate_down	34.9314590944772
ENSG00000114770	1199.96275551122	1.29957013325184	0.102376808078048	12.6939895631547	6.3848661642109e-37	1.47310455525771e-35	candidate	up	candidate_up	34.8317664275226
ENSG00000165646	89.6433239141882	-4.69061500360151	0.369670592927994	-12.6886344040765	6.83674262495449e-37	1.5752262066996e-35	candidate	down	candidate_down	34.802657071546
ENSG00000233098	317.795082247891	1.66735694507283	0.131467158914782	12.6826878958693	7.37584068972723e-37	1.6971410732971e-35	candidate	up	candidate_up	34.7702820558508
ENSG00000151502	5109.32339546826	-0.816547724275816	0.0644142632236715	-12.6765049138332	7.98120458911305e-37	1.83395371847271e-35	candidate	stable	not_candidate	34.7366116283528
ENSG00000100106	1579.14923901875	1.49209858698447	0.117753110334336	12.6714154959301	8.51636106836149e-37	1.95428679125325e-35	candidate	up	candidate_up	34.7090117032993
ENSG00000114859	232.318992813451	2.07543411969414	0.163805583973144	12.6701060449466	8.65972511685152e-37	1.98451062671105e-35	candidate	up	candidate_up	34.7023465711788
ENSG00000145242	535.805865420166	1.96501837052864	0.1551361868859	12.6664088500118	9.07758616221097e-37	2.07747391913933e-35	candidate	up	candidate_up	34.6824644196955
ENSG00000135976	182.742916053033	2.65529116432522	0.209706908478954	12.6619155448171	9.61248499720797e-37	2.19693667177799e-35	candidate	up	candidate_up	34.6581824617385
ENSG00000167468	3768.4680533235	-0.978462047184732	0.0773263707838237	-12.6536657192946	1.06774197088121e-36	2.43705664050863e-35	candidate	stable	not_candidate	34.613134377104
ENSG00000101337	2893.06362108132	-0.86457066385737	0.068330502404316	-12.6527777996077	1.07988059921596e-36	2.46146277949801e-35	candidate	stable	not_candidate	34.6088067269361
ENSG00000144655	690.263982792077	-1.49047278748757	0.117880839369008	-12.6438935747808	1.20914684086529e-36	2.75242556944029e-35	candidate	down	candidate_down	34.5602844163048
ENSG00000168268	3353.36434526205	-0.993806652459656	0.0786206476423782	-12.6405299658709	1.26200447342143e-36	2.86891190506631e-35	candidate	stable	not_candidate	34.5422827873173
ENSG00000128534	1892.20631522635	1.01057513237367	0.0799588720629823	12.6386866935498	1.29193825117869e-36	2.9330443470426e-35	candidate	up	candidate_up	34.5326813705243
ENSG00000168785	3482.15865943005	-0.915412181853842	0.07243527660794	-12.637657019087	1.30896571856475e-36	2.96774424633848e-35	candidate	stable	not_candidate	34.5275735283222
ENSG00000171155	1525.40811148161	-1.18879287245349	0.094130761755905	-12.6291644758618	1.45818300257027e-36	3.30165983839947e-35	candidate	down	candidate_down	34.4812676730223
ENSG00000152117	326.816981147102	2.35896087573175	0.18683837135774	12.6256767204154	1.52425435232004e-36	3.44667713903763e-35	candidate	up	candidate_up	34.462599396401
ENSG00000163618	13490.1862442273	-0.788838197743812	0.062491783958535	-12.6230705506379	1.5755596284878e-36	3.55796469419918e-35	candidate	stable	not_candidate	34.4487983657492
ENSG00000124383	898.766092225796	1.13429636702135	0.0900469503995761	12.5967216211988	2.20104411083075e-36	4.96386464571061e-35	candidate	up	candidate_up	34.3041800693213
ENSG00000132780	2131.3926543099	1.20520857429454	0.0957017299463939	12.5933833690323	2.2961621728495e-36	5.17152821654873e-35	candidate	up	candidate_up	34.2863811014048
ENSG00000096384	30919.7777479681	-0.720541305018136	0.0572281108161772	-12.5906882953483	2.37592535522556e-36	5.34410581551198e-35	candidate	stable	not_candidate	34.2721249512365
ENSG00000160049	1192.62170876684	1.54254662009781	0.122532009107819	12.5889278346891	2.42950848578037e-36	5.4574196553275e-35	candidate	up	candidate_up	34.2630126492981
ENSG00000105894	433.12237205873	1.5954030769469	0.126766423891181	12.585375748364	2.541306609492e-36	5.70103130959424e-35	candidate	up	candidate_up	34.2440465738798
ENSG00000101347	1558.39735326457	-1.02340798894061	0.0813180678706127	-12.5852472364319	2.54544582343473e-36	5.7028034257399e-35	candidate	down	candidate_down	34.243911598183
ENSG00000139637	1074.16410266165	-1.08194338098348	0.0859782860901705	-12.5839142670137	2.58877630702998e-36	5.79225941915893e-35	candidate	down	candidate_down	34.2371519955357
ENSG00000005483	3361.60679790664	1.26218133542958	0.100313145277159	12.5824121249738	2.63848505310923e-36	5.89573293953948e-35	candidate	up	candidate_up	34.2294621970471
ENSG00000162923	5254.00996045957	0.826148204917269	0.0656667727889586	12.5809167990083	2.68891022805033e-36	6.00053400432673e-35	candidate	stable	not_candidate	34.2218100988142
ENSG00000198689	3858.03957457919	-0.939956063279752	0.0747802828242216	-12.5695708518409	3.10404227759658e-36	6.91787013882683e-35	candidate	stable	not_candidate	34.160027594753
ENSG00000164251	127.976676208647	-3.47200604831431	0.27630515921011	-12.5658386482538	3.25406107090196e-36	7.2427317456533e-35	candidate	down	candidate_down	34.1400975997834
ENSG00000132824	6653.54561344499	-0.963471961655821	0.0766912603023386	-12.5629955467878	3.37315730405795e-36	7.49800906216641e-35	candidate	stable	not_candidate	34.1250540390216
ENSG00000102882	2380.46795395278	-1.01488365116142	0.0808332968341861	-12.5552673330058	3.71922987529799e-36	8.25649636071694e-35	candidate	down	candidate_down	34.0832042061916
ENSG00000214029	326.179538194481	1.93075441727671	0.153794799781593	12.5540942867939	3.77475745455356e-36	8.36885353889107e-35	candidate	up	candidate_up	34.0773340325487
ENSG00000253873	140.898152603799	-3.54185407338354	0.282133542271614	-12.553821303437	3.78779717178045e-36	8.38684297059893e-35	candidate	down	candidate_down	34.0764014883335
ENSG00000130684	309.368317080229	1.74506957137121	0.139063875034748	12.5486908151751	4.04136469881855e-36	8.93666450997188e-35	candidate	up	candidate_up	34.0488245455455
ENSG00000196305	5002.81860170366	-0.879765663348899	0.0701098488051504	-12.5483891114064	4.05679040487351e-36	8.95914010684583e-35	candidate	stable	not_candidate	34.0477336716741
ENSG00000182534	5896.36729120737	-0.79097106036445	0.0630662901640363	-12.5418992984544	4.40314343059567e-36	9.71144082807674e-35	candidate	stable	not_candidate	34.012716331651
ENSG00000244879	469.410320528239	1.75918351351681	0.140281752604063	12.540358819739	4.48958093250948e-36	9.88927484318744e-35	candidate	up	candidate_up	34.0048355530083
ENSG00000112852	3826.09315135627	0.852289665731452	0.0679925540103103	12.5350441403071	4.8009407800246e-36	1.05614494394676e-34	candidate	stable	not_candidate	33.976276475707
ENSG00000135315	250.373839760502	1.86323523146295	0.148696626410668	12.5304472363555	5.08749712580356e-36	1.11773952982009e-34	candidate	up	candidate_up	33.9516593895992
ENSG00000158710	1975.00177188409	-1.0564793199809	0.0843817267451085	-12.5202382166485	5.78612292395931e-36	1.26959168848267e-34	candidate	down	candidate_down	33.896335929399
ENSG00000130396	3320.89731671182	1.06826540435022	0.0853690740976325	12.5134940918827	6.29911969719178e-36	1.38037466002683e-34	candidate	up	candidate_up	33.8600030217882
ENSG00000111678	2740.28651718124	-1.04519367667013	0.0835552367621496	-12.5090146012679	6.66458403498587e-36	1.45858447768258e-34	candidate	down	candidate_down	33.8360684125286
ENSG00000187391	2394.81653576664	1.05874918106471	0.0846661097742113	12.5049938385995	7.01052599401563e-36	1.53232639409633e-34	candidate	up	candidate_up	33.8146487176949
ENSG00000149823	1259.08775088221	-1.06985676024656	0.0855640423403865	-12.50357896826	7.13645692856163e-36	1.55785195028999e-34	candidate	down	candidate_down	33.8074738176694
ENSG00000233396	864.787694314993	1.11376072881851	0.0890986134027069	12.5003149463679	7.43561204269875e-36	1.62107767286852e-34	candidate	up	candidate_up	33.790196175719
ENSG00000248360	161.822786423891	2.46356069138709	0.197096464465744	12.4992637390269	7.53458549833968e-36	1.64055482455537e-34	candidate	up	candidate_up	33.7850092516516
ENSG00000132821	158.553176991143	-3.14200812945735	0.251445863693781	-12.4957638328216	7.87364036912841e-36	1.71218996890357e-34	candidate	down	candidate_down	33.766448051651
ENSG00000176871	6364.61986591642	-1.03251451534031	0.0826519003109984	-12.4923263888091	8.2213942238858e-36	1.78553162563907e-34	candidate	down	candidate_down	33.7482324531055
ENSG00000009694	197.339094285931	2.21082365138748	0.176989447436331	12.4912738211852	8.3308999406736e-36	1.80700934127197e-34	candidate	up	candidate_up	33.743039602363
ENSG00000109265	7214.91301193841	1.12573523774926	0.0901443499848343	12.4881397218867	8.6656183593388e-36	1.87721989573107e-34	candidate	up	candidate_up	33.7264848515614
ENSG00000162552	192.287965202864	-2.86092961232635	0.229130426209265	-12.4860310333184	8.8983105029332e-36	1.92517830919242e-34	candidate	down	candidate_down	33.7155290401232
ENSG00000100075	1622.3671049154	-1.40051939293785	0.112266242807413	-12.4749823091557	1.02228904051958e-35	2.20894866661508e-34	candidate	down	candidate_down	33.6558143765074
ENSG00000168913	860.898962007777	-1.18407439829491	0.0949394045430228	-12.4718961952024	1.062668351017e-35	2.29328948197294e-34	candidate	down	candidate_down	33.6395411208094
ENSG00000112335	2783.92700987289	-0.944530544016218	0.0757438106713144	-12.470068981807	1.08731884915495e-35	2.34351620817233e-34	candidate	stable	not_candidate	33.630132038476
ENSG00000179218	5705.99962726339	-0.863036519497162	0.0692314325560796	-12.4659636184486	1.14479524682263e-35	2.46427669628937e-34	candidate	stable	not_candidate	33.6083105298984
ENSG00000104517	3670.7663862869	0.906793592045292	0.0727770136271959	12.459890106104	1.23540738457641e-35	2.65596989105841e-34	candidate	stable	not_candidate	33.5757768525801
ENSG00000105696	2360.58835649533	-0.982226908004882	0.0788360759137622	-12.4591044977851	1.24763696237309e-35	2.67887951555191e-34	candidate	stable	not_candidate	33.5720468186455
ENSG00000197982	1143.50690061834	-1.27772256883584	0.102620989812192	-12.4508891521532	1.3829581556471e-35	2.96569628667547e-34	candidate	down	candidate_down	33.5278733265964
ENSG00000109084	1673.26864798952	-2.03093178950927	0.163274466076069	-12.4387593376852	1.60984949606863e-35	3.44791287667428e-34	candidate	down	candidate_down	33.4624437166459
ENSG00000163644	1035.52807336243	1.13506479051018	0.091275549783487	12.4355842632846	1.67511484969985e-35	3.58318851078385e-34	candidate	up	candidate_up	33.4457303430927
ENSG00000157106	4238.11719194818	1.12136105789959	0.0901858383070103	12.4338929365191	1.710947391805e-35	3.65524482311966e-34	candidate	up	candidate_up	33.4370835293028
ENSG00000229117	8532.34812988815	-1.23284036263615	0.0991683798045983	-12.4317888934491	1.7565885265115e-35	3.74804922818437e-34	candidate	down	candidate_down	33.4261947135718
ENSG00000142156	4509.63550009938	-1.12304589821543	0.0903422176598383	-12.4310198189288	1.77357158255706e-35	3.77954985434281e-34	candidate	down	candidate_down	33.4225599217015
ENSG00000065609	5137.81797788323	-0.848191772423284	0.0682816009621182	-12.4219666860748	1.986180488139e-35	4.22733689644284e-34	candidate	stable	not_candidate	33.3739331398133
ENSG00000141753	488.134960280425	-1.96868828891056	0.158552471086587	-12.4166358015035	2.12302753261859e-35	4.51295752782731e-34	candidate	down	candidate_down	33.3455387536762
ENSG00000139644	13618.373560599	-1.01401577004342	0.081682702716589	-12.4140820065872	2.19186447914767e-35	4.6534758711281e-34	candidate	down	candidate_down	33.3322225336181
ENSG00000178947	749.406630848815	-1.2314252072437	0.0992499631585319	-12.4073114795695	2.38528395274445e-35	5.05781193815438e-34	candidate	down	candidate_down	33.2960373228248
ENSG00000250067	160.491795718052	2.78755924189923	0.224737558328614	12.403619860563	2.49779479487545e-35	5.28979502143586e-34	candidate	up	candidate_up	33.2765611564684
ENSG00000163191	99.1277095209584	-4.34527915722025	0.350540699801755	-12.3959333671602	2.74925822337627e-35	5.81510804589164e-34	candidate	down	candidate_down	33.2354422115807
ENSG00000184831	668.547434389874	-1.33039359856188	0.10744572501197	-12.3820058770478	3.27064882266506e-35	6.90934708480372e-34	candidate	down	candidate_down	33.1605629903775
ENSG00000133265	1579.97091161633	-1.05014871070681	0.0848312870126505	-12.3792617993667	3.3844135568061e-35	7.14081903739002e-34	candidate	down	candidate_down	33.146251972675
ENSG00000198242	2337.91620197333	-1.05380801375147	0.0851460818022169	-12.3764710183532	3.50414716809623e-35	7.38429626623448e-34	candidate	down	candidate_down	33.1316908872517
ENSG00000176444	512.369758032295	1.37734120260931	0.111316955000447	12.3731483905914	3.65219793523533e-35	7.68677061103238e-34	candidate	up	candidate_up	33.1142560789736
ENSG00000258890	324.781161349056	2.02572138634947	0.163730256734688	12.3723093504458	3.69055676670106e-35	7.75791482303938e-34	candidate	up	candidate_up	33.1102549929864
ENSG00000125166	4984.90221943359	-0.815186160732445	0.0658960334499399	-12.3707925660158	3.76091905974274e-35	7.89607507154619e-34	candidate	stable	not_candidate	33.1025887312853
ENSG00000100815	776.728211814727	1.30872154642216	0.105808298675235	12.368798693561	3.85544448285392e-35	8.08456320314701e-34	candidate	up	candidate_up	33.0923434394048
ENSG00000129636	4646.40268499125	-0.964842505385245	0.0780194902654909	-12.3666855820514	3.95820013815806e-35	8.28982456979302e-34	candidate	stable	not_candidate	33.0814546599415
ENSG00000148334	951.747348326372	-1.08455280385454	0.0877400393151187	-12.3609792327465	4.24948348877038e-35	8.88893800531857e-34	candidate	down	candidate_down	33.0511501227171
ENSG00000180592	657.943426645748	1.4945081251876	0.120912428034878	12.3602523700583	4.2880838276112e-35	8.95867525555041e-34	candidate	up	candidate_up	33.0477562059339
ENSG00000239672	2608.7917277738	-1.08379698317768	0.0877249324234444	-12.354492083804	4.60656380996724e-35	9.61225024415591e-34	candidate	down	candidate_down	33.0171749313511
ENSG00000166710	687.412344686462	-1.37132875170052	0.111025095421931	-12.3515205863055	4.77993344818371e-35	9.96180254861983e-34	candidate	down	candidate_down	33.0016620706035
ENSG00000095059	1330.61430935912	-1.06199968144201	0.0859864930977634	-12.3507732805727	4.8245450629666e-35	1.0042485181801e-33	candidate	down	candidate_down	32.9981588004195
ENSG00000151729	3017.54008491953	-0.968090962387556	0.0784071238179234	-12.3469771016681	5.05763249617547e-35	1.05148117841734e-33	candidate	stable	not_candidate	32.978198496808
ENSG00000115762	5948.58165317379	-0.781774566423454	0.0633523935622039	-12.3400951797638	5.5090719705278e-35	1.14393863953874e-33	candidate	stable	not_candidate	32.9415972703196
ENSG00000124942	220.333810111231	-2.24292650378151	0.181770082338242	-12.3393601132216	5.55959639451627e-35	1.15302372484079e-33	candidate	down	candidate_down	32.9381617564855
ENSG00000283050	315.806413990483	2.20859119568641	0.179157889824363	12.3276245207599	6.43148691695629e-35	1.33222539823619e-33	candidate	up	candidate_up	32.8754222909849
ENSG00000228315	224.689665438503	2.41913480163649	0.196244026681467	12.3271767428779	6.46731840374306e-35	1.33801981118509e-33	candidate	up	candidate_up	32.873537456206
ENSG00000263002	301.24169560145	1.65773425602072	0.134507239826067	12.3244983553625	6.68582393109122e-35	1.38154762226566e-33	candidate	up	candidate_up	32.8596341402583
ENSG00000249437	187.816723035149	2.31138947636329	0.18766525746663	12.3165550596081	7.37791836175781e-35	1.52271292055334e-33	candidate	up	candidate_up	32.817381967164
ENSG00000255622	105.095181852052	3.29136263816841	0.267384281434566	12.3094843889463	8.05360444118504e-35	1.66015402929852e-33	candidate	up	candidate_up	32.7798516161942
ENSG00000101363	906.633098398214	-1.18626360065954	0.0963708743954649	-12.3093580721455	8.06621833955009e-35	1.660743647733e-33	candidate	down	candidate_down	32.7796974000394
ENSG00000118785	268.795043528537	-2.36297775873398	0.192002765113096	-12.3069985858907	8.30547546873055e-35	1.70793877785115e-33	candidate	down	candidate_down	32.7675277009292
ENSG00000204525	248.762785916659	-1.97811708894632	0.160745968175554	-12.3058581897742	8.42362852781335e-35	1.7301462357428e-33	candidate	down	candidate_down	32.7619171878006
ENSG00000107130	10393.4295769149	-1.04651095644001	0.0851191476222407	-12.2946597290239	9.67633693079532e-35	1.98504805928496e-33	candidate	down	candidate_down	32.702228974226
ENSG00000035928	838.010936766475	1.17763604958462	0.095811457406925	12.2911818842608	1.01018196598571e-34	2.0698397514848e-33	candidate	up	candidate_up	32.6840632766396
ENSG00000130725	2293.13498976012	-0.954080482203961	0.077635965016087	-12.2891559602082	1.0358187275438e-34	2.11981796561158e-33	candidate	stable	not_candidate	32.6737014314886
ENSG00000108774	2939.73793730615	-0.825849482056402	0.0672204477327924	-12.2856885056647	1.08120570129893e-34	2.21004675582436e-33	candidate	stable	not_candidate	32.6555985382689
ENSG00000112983	1746.71617761359	1.11460009254234	0.0907474684478069	12.2824373132061	1.12555464474467e-34	2.29793992039179e-33	candidate	up	candidate_up	32.6386613301227
ENSG00000130818	541.211933654913	1.38512038647691	0.112805150347666	12.278875407798	1.17621868080278e-34	2.39850005724897e-33	candidate	up	candidate_up	32.6200602668321
ENSG00000197157	3715.1906706855	-0.841569426514561	0.0685466005712304	-12.2773327853077	1.19885782469107e-34	2.44174069150894e-33	candidate	stable	not_candidate	32.612300459239
ENSG00000136861	739.681731775591	1.20687161839945	0.0983119595354895	12.2759390017425	1.21968464377298e-34	2.48119121021774e-33	candidate	up	candidate_up	32.605339766021
ENSG00000149600	1970.6121696688	-1.18060875930266	0.0961976960586263	-12.2727342511732	1.26894552612738e-34	2.57832165553351e-33	candidate	down	candidate_down	32.5886629036974
ENSG00000008294	7779.83537557057	0.925956633462866	0.0755229924888954	12.2605924758479	1.47418074946597e-34	2.9917610990652e-33	candidate	stable	not_candidate	32.5240730891164
ENSG00000054118	3081.43660236886	0.922407114333102	0.0752459941096345	12.2585544286802	1.51172608350413e-34	3.06430476474105e-33	candidate	stable	not_candidate	32.5136680435227
ENSG00000169062	1307.60825425299	1.11586095398678	0.0910395278090091	12.2568842440366	1.54320165312773e-34	3.12438698547037e-33	candidate	up	candidate_up	32.5052351799018
ENSG00000006007	2731.97254543795	-0.883536271420332	0.072089225820096	-12.256148701406	1.55726905744791e-34	3.14912354408143e-33	candidate	stable	not_candidate	32.5018103011099
ENSG00000168685	429.003223951238	-2.41567515135013	0.197119562476767	-12.2548727330644	1.58197505015834e-34	3.19528934508256e-33	candidate	down	candidate_down	32.4954898087785
ENSG00000122126	3562.99900345382	-1.01442052701757	0.0827824752977376	-12.2540492220011	1.59812667742999e-34	3.22408802566356e-33	candidate	down	candidate_down	32.49159310938
ENSG00000131067	1831.43854393086	-0.978252264034042	0.0798835222479198	-12.2459831077305	1.76524961873776e-34	3.55703020807667e-33	candidate	stable	not_candidate	32.448912446553
ENSG00000180376	227.410045095389	2.21155086636862	0.180712480091587	12.2379531576778	1.94885488406011e-34	3.92235840554272e-33	candidate	up	candidate_up	32.406452725192
ENSG00000113649	1679.30631810086	1.06791166191734	0.0872660943757479	12.2374178603566	1.96174804911887e-34	3.94364628481075e-33	candidate	up	candidate_up	32.4041020449083
ENSG00000185596	526.971526312742	1.4969248499463	0.122340405011746	12.2357356083837	2.00282091126026e-34	4.02146599717317e-33	candidate	up	candidate_up	32.3956155990496
ENSG00000275023	1294.14777611737	1.76657019185427	0.144453265843633	12.2293544665618	2.16653507075914e-34	4.34506391635051e-33	candidate	up	candidate_up	32.3620038306505
ENSG00000114942	3459.13981536926	-1.28154428673369	0.10482531483644	-12.2255228971484	2.27115549368578e-34	4.54952524599857e-33	candidate	down	candidate_down	32.3420339206617
ENSG00000106628	1223.65557463586	-1.01309380524937	0.0828947827301725	-12.2214423137709	2.38809786211264e-34	4.77816008204371e-33	candidate	down	candidate_down	32.3207393042338
ENSG00000188185	256.922168258106	2.77278972198868	0.226955501224252	12.2173276568825	2.51207251992161e-34	5.02031206534099e-33	candidate	up	candidate_up	32.2992692860336
ENSG00000115234	1960.91518892135	-0.88581437755093	0.0725119209222652	-12.2161206913902	2.54963649142141e-34	5.08940920743638e-33	candidate	stable	not_candidate	32.2933326288306
ENSG00000197603	912.656939296947	1.16309484303099	0.0952281519133994	12.213771029482	2.62437206244877e-34	5.2324570383273e-33	candidate	up	candidate_up	32.281294328798
ENSG00000160097	1419.57551968272	1.27312431173034	0.104240928330552	12.2132863945074	2.64005545195094e-34	5.25757007957529e-33	candidate	up	candidate_up	32.2792149297743
ENSG00000185813	930.633670828952	-1.92344645078485	0.15751243527134	-12.2113942779909	2.70218313775514e-34	5.37500844469121e-33	candidate	down	candidate_down	32.2696208490905
ENSG00000088756	511.211897417838	1.66973456812995	0.136797732131036	12.2058643964254	2.89220548689587e-34	5.74627570891202e-33	candidate	up	candidate_up	32.2406135401981
ENSG00000183186	872.427066048127	-1.18487839494189	0.0970894549076216	-12.2039864789567	2.9597093288478e-34	5.87353971355379e-33	candidate	down	candidate_down	32.2311000904479
ENSG00000105887	9558.19220113073	-0.746572985542474	0.061176042149165	-12.203682345486	2.97078805352274e-34	5.88711473479293e-33	candidate	stable	not_candidate	32.2300975000802
ENSG00000141431	1697.03779521373	1.56703352821424	0.12840738542032	12.2036090298453	2.97346489218413e-34	5.88711473479293e-33	candidate	up	candidate_up	32.2300975000802
ENSG00000103485	2521.16236004758	-0.99184583489493	0.0813059797654872	-12.1989285136928	3.14940882039075e-34	6.22822113644522e-33	candidate	stable	not_candidate	32.2056359759638
ENSG00000113441	1161.21910823006	1.16632605757463	0.0956209718870981	12.1973876081466	3.20956575064107e-34	6.33982320605168e-33	candidate	up	candidate_up	32.1979228527976
ENSG00000152642	933.421069198832	-1.13646152898476	0.0932219841298195	-12.1909176209137	3.47486397036039e-34	6.85591064001465e-33	candidate	down	candidate_down	32.1639348516452
ENSG00000105409	23657.9355874741	-1.14259523857058	0.0937542218618603	-12.1871337192058	3.64000042478577e-34	7.17341287416983e-33	candidate	down	candidate_down	32.1442741721182
ENSG00000259380	116.326844863121	3.04932454401035	0.250370880496652	12.179230020526	4.01050141482713e-34	7.89442862315162e-33	candidate	up	candidate_up	32.1026792975483
ENSG00000278948	445.667486649891	2.15545831921882	0.177225319823954	12.1622481559629	4.93807306385667e-34	9.70907275499856e-33	candidate	up	candidate_up	32.0128222445118
ENSG00000042753	1428.19191852201	-1.08104210444223	0.0888994739359181	-12.1602756077217	5.05877287642792e-34	9.93491646677488e-33	candidate	down	candidate_down	32.0028357801064
ENSG00000105518	755.75026715338	-1.13378181643071	0.0933174513539626	-12.1497297663024	5.75555178828795e-34	1.12902972694907e-32	candidate	down	candidate_down	31.947294623106
ENSG00000214021	176.838542414316	2.46794591009409	0.203184056876203	12.1463561070531	5.99797759429831e-34	1.17523089180803e-32	candidate	up	candidate_up	31.929876801318
ENSG00000115944	2997.3467042451	-1.2388667358728	0.102067246853364	-12.1377501016819	6.66331022207268e-34	1.30409405920956e-32	candidate	down	candidate_down	31.8846910835102
ENSG00000129317	466.344780355432	1.5388955127737	0.126861183134267	12.1305467500249	7.27620015859734e-34	1.42240941561925e-32	candidate	up	candidate_up	31.8469753815581
ENSG00000162734	3983.21398772279	-0.785811627428971	0.064790641863355	-12.1284741874647	7.46269464034829e-34	1.45719382616067e-32	candidate	stable	not_candidate	31.8364826774452
ENSG00000203879	19896.1569915986	-0.809448677970888	0.0667548528895632	-12.1256903870346	7.72068020374912e-34	1.50584217444715e-32	candidate	stable	not_candidate	31.8222205436456
ENSG00000182132	2231.73117060417	-1.17948178318122	0.0972879670310789	-12.1236142472217	7.91883359545077e-34	1.54272287905881e-32	candidate	down	candidate_down	31.8117120797077
ENSG00000112695	2726.19821212882	-1.31854780420178	0.108762980004253	-12.1231305371572	7.96572125697808e-34	1.55008383820075e-32	candidate	down	candidate_down	31.8096448118405
ENSG00000153317	5560.55983156524	0.947767947321133	0.0781843884167353	12.1222147606934	8.05524714666887e-34	1.56571567541474e-32	candidate	stable	not_candidate	31.8052871003939
ENSG00000197971	234.391232080792	-2.43499579453502	0.200888485697117	-12.1211317118807	8.16241624622971e-34	1.58473730244644e-32	candidate	down	candidate_down	31.8000427192844
ENSG00000149599	440.1830091304	-1.64180629970715	0.135461940730522	-12.1200559423052	8.27026693658369e-34	1.60384778051493e-32	candidate	down	candidate_down	31.7948368525228
ENSG00000113205	245.950241714412	1.84230553557885	0.152016535718941	12.1191127456359	8.36599049334219e-34	1.6205656442564e-32	candidate	up	candidate_up	31.7903333723079
ENSG00000219481	3491.12266080934	0.996747051507927	0.0822618704600087	12.1167564745867	8.60996073213838e-34	1.66592956120591e-32	candidate	stable	not_candidate	31.77834336537
ENSG00000174903	3439.00951219737	-0.82629145852046	0.0682061010325669	-12.1146267857464	8.83654420412509e-34	1.70783017211848e-32	candidate	stable	not_candidate	31.7675553180609
ENSG00000131127	427.847254150657	1.57614992185536	0.13012232178251	12.1128327581625	9.03200503370544e-34	1.74362754771998e-32	candidate	up	candidate_up	31.7585462781447
ENSG00000234224	222.691082285673	-2.46880602150594	0.203833015206693	-12.1119045361837	9.13481533386613e-34	1.7614779240061e-32	candidate	down	candidate_down	31.7541227953112
ENSG00000159423	633.206171631268	-1.32636888648265	0.109524980279429	-12.1101951636851	9.32719707910558e-34	1.79654055051958e-32	candidate	down	candidate_down	31.7455629756939
ENSG00000107796	197.249217880743	-2.9639348361758	0.244787863400572	-12.1081772396763	9.55949032145019e-34	1.8392027311111e-32	candidate	down	candidate_down	31.7353703968358
ENSG00000249348	288.470578130887	1.7564457768879	0.145081130554859	12.1066452278834	9.73967718153284e-34	1.8717548913088e-32	candidate	up	candidate_up	31.7277510232911
ENSG00000164949	373.904745605665	-1.72061623517365	0.142162480676849	-12.1031669325241	1.01613973132796e-33	1.95059878301254e-32	candidate	down	candidate_down	31.7098320510785
ENSG00000254858	539.253008759722	-1.35548801376821	0.112095304704443	-12.0922818073619	1.16019023261766e-33	2.22461251022306e-32	candidate	down	candidate_down	31.6527456248301
ENSG00000163902	7297.87287339733	-1.01209658644997	0.0837162762090817	-12.0896035069961	1.19863779678674e-33	2.29574868007737e-32	candidate	down	candidate_down	31.6390756567051
ENSG00000135540	253.499496446162	2.13515602550936	0.176625483085257	12.0886068545314	1.21326579732163e-33	2.32115468887588e-32	candidate	up	candidate_up	31.6342959158618
ENSG00000135046	218.73365805971	-2.50839962087078	0.207567297827428	-12.0847534612907	1.27150984962631e-33	2.42985389557656e-32	candidate	down	candidate_down	31.6144198392628
ENSG00000088930	2546.35647019939	1.05560651033801	0.0873800938251801	12.0806291699565	1.33692794894968e-33	2.55200360838186e-32	candidate	up	candidate_up	31.5931187158838
ENSG00000118680	4419.90596845655	-0.946821568096454	0.0784037613505554	-12.076226341528	1.41045639658468e-33	2.68934390421583e-32	candidate	stable	not_candidate	31.5703536581139
ENSG00000170345	1245.65340522115	-1.19605174852181	0.0990620202945471	-12.0737669690717	1.4532627833774e-33	2.76786414010817e-32	candidate	down	candidate_down	31.5578552309239
ENSG00000146247	1865.9125048128	0.95376066170295	0.0790827426971724	12.0602881131113	1.71183023102673e-33	3.25668528979801e-32	candidate	stable	not_candidate	31.4872242075106
ENSG00000177830	1265.96960989063	-0.992195027851331	0.0822705705761061	-12.0601452123573	1.71480301519891e-33	3.2586998816732e-32	candidate	stable	not_candidate	31.4869556351578
ENSG00000131435	295.977400453154	-1.67627278229918	0.139100737059514	-12.0507828911215	1.92116468352446e-33	3.6467860720592e-32	candidate	down	candidate_down	31.4380897125429
ENSG00000215218	8571.6642984919	-0.938032591330982	0.07784151238327	-12.0505442740163	1.92673457509002e-33	3.65328614811334e-32	candidate	stable	not_candidate	31.4373163098084
ENSG00000183207	2026.33260386678	-0.902187843789948	0.0748861531068018	-12.0474587939276	2.00021817053775e-33	3.78839986537778e-32	candidate	stable	not_candidate	31.421544187493
ENSG00000143761	9715.36440988729	-0.81262884977064	0.0674747855634511	-12.0434447176786	2.09999806439954e-33	3.97296300472567e-32	candidate	stable	not_candidate	31.4008854789714
ENSG00000125503	706.673996494221	1.28803897968168	0.106978962719477	12.0401146817923	2.18651473890814e-33	4.13205177129732e-32	candidate	up	candidate_up	31.3838342457565
ENSG00000120129	1849.31425313263	-0.910980082346161	0.0756634858451433	-12.0398904725407	2.19246544857516e-33	4.1387039016507e-32	candidate	stable	not_candidate	31.3831356435386
ENSG00000173889	665.112933338383	1.32253880759468	0.109882479955893	12.0359388332476	2.300025171776e-33	4.33693561459912e-32	candidate	up	candidate_up	31.3628170252646
ENSG00000159720	3866.24914334743	-0.902690143603367	0.0750011277807945	-12.0356875998139	2.30703802363429e-33	4.34534695004658e-32	candidate	stable	not_candidate	31.3619755420058
ENSG00000048140	3147.3124811575	-0.789456594763633	0.065603197192921	-12.0338128100992	2.36004523851469e-33	4.44027516863973e-32	candidate	stable	not_candidate	31.3525901153541
ENSG00000009954	4101.37925960872	1.0190047954784	0.0847466825963807	12.0241260691179	2.65381126192164e-33	4.98746626454082e-32	candidate	up	candidate_up	31.3021200288838
ENSG00000176014	599.876274762068	-1.20188804332518	0.0999783372843869	-12.021484613276	2.74003663902943e-33	5.14383724947674e-32	candidate	down	candidate_down	31.2887127809027
ENSG00000266074	1444.3189807065	1.53359820602853	0.127585239872296	12.0201851527932	2.78347054306505e-33	5.21962036748554e-32	candidate	up	candidate_up	31.2823610828793
ENSG00000084444	4170.34833533258	-0.946420937078641	0.078739524623151	-12.019642506203	2.80181004344927e-33	5.2482309801772e-32	candidate	stable	not_candidate	31.2799870594539
ENSG00000182963	546.413875818299	1.48452058250361	0.123509392909952	12.0194954207729	2.80680164148935e-33	5.25180346699332e-32	candidate	up	candidate_up	31.279691534448
ENSG00000102024	226.547206208743	-2.10690445334437	0.175326908999741	-12.0170056345856	2.89264959338026e-33	5.40649227513565e-32	candidate	down	candidate_down	31.2670844131986
ENSG00000184203	3062.24759192096	-1.0009243976987	0.083295400446624	-12.0165626472988	2.90819481245474e-33	5.42958695961259e-32	candidate	down	candidate_down	31.2652332068723
ENSG00000109919	4007.69637053455	-1.06382166001077	0.0885348420401945	-12.015853143193	2.93326563289e-33	5.47039583036342e-32	candidate	down	candidate_down	31.2619812475746
ENSG00000100316	13624.9137888879	-1.00898588095882	0.083978497915466	-12.0148121960276	2.97043721854626e-33	5.53365804378415e-32	candidate	down	candidate_down	31.256987681893
ENSG00000140299	664.324167171485	1.17247416930817	0.097604245788696	12.0125324450175	3.05348803547161e-33	5.68215746229236e-32	candidate	up	candidate_up	31.2454867354042
ENSG00000102908	1947.14367713772	1.14387081441457	0.0952451157935965	12.0097582420229	3.15766800952671e-33	5.86960842775232e-32	candidate	up	candidate_up	31.2313908703603
ENSG00000147724	394.178373125306	-1.58215080377172	0.131794386814662	-12.0046903514688	3.35718051897847e-33	6.23366550672262e-32	candidate	down	candidate_down	31.2052565053126
ENSG00000110651	4542.60898018916	-0.851960390614669	0.0709740909774095	-12.0038225059598	3.39257986827382e-33	6.29253348770133e-32	candidate	stable	not_candidate	31.2011744645384
ENSG00000059588	155.525922514348	2.85162521244552	0.23760709610753	12.0014311826571	3.49205146240141e-33	6.46998479328715e-32	candidate	up	candidate_up	31.1890967400731
ENSG00000183889	964.257215700455	1.95886312440507	0.163312623168408	11.994560410588	3.79426166122823e-33	7.02227101149273e-32	candidate	up	candidate_up	31.1535224137592
ENSG00000163257	584.109006664463	1.62400206644103	0.135405235193513	11.9936431122483	3.83652671855458e-33	7.09278397794015e-32	candidate	up	candidate_up	31.1491832670819
ENSG00000163482	430.850658011291	2.05838861673354	0.171644288364842	11.9921765899853	3.90507099838112e-33	7.21167504223811e-32	candidate	up	candidate_up	31.1419638507991
ENSG00000013297	210.493981458836	-2.05440716439677	0.171354182030035	-11.9892443829394	4.04578849028091e-33	7.46344968840879e-32	candidate	down	candidate_down	31.127060390443
ENSG00000179406	105.84183117674	3.11948607132217	0.260302824650873	11.9840653880961	4.30674127433794e-33	7.93624282231084e-32	candidate	up	candidate_up	31.1003850527016
ENSG00000198795	645.652400384125	1.293069838335	0.107912736819585	11.9825506834919	4.38617436553177e-33	8.07388009966589e-32	candidate	up	candidate_up	31.0929177043238
ENSG00000198755	4222.80195238078	-1.16866438295211	0.0975457112085497	-11.9806844244904	4.48604679763133e-33	8.24880332864672e-32	candidate	down	candidate_down	31.0836090508999
ENSG00000105655	1935.45628472396	-1.34725600021509	0.112462428868032	-11.9796096685411	4.54458359430975e-33	8.34742447252559e-32	candidate	down	candidate_down	31.0784475017511
ENSG00000101052	2018.05501038761	-1.24178943923804	0.103695415476332	-11.9753552607297	4.78384019871466e-33	8.77741886460286e-32	candidate	down	candidate_down	31.0566331763107
ENSG00000153094	685.103478663254	1.16099725516153	0.096955820847354	11.9744977146796	4.83356025942758e-33	8.85909908904988e-32	candidate	up	candidate_up	31.052610440703
ENSG00000135624	7888.82570369829	-1.07093522424367	0.0894410093807234	-11.9736486837377	4.88329217315873e-33	8.94062535831975e-32	candidate	down	candidate_down	31.0486321031091
ENSG00000129116	2197.00075921134	0.958255321322562	0.0801175476902263	11.9606172299188	5.71356397954468e-33	1.04495009537817e-31	candidate	stable	not_candidate	30.98090445005
ENSG00000170892	944.055170053356	-1.08478627184134	0.090699325466025	-11.9602463002626	5.73914397673972e-33	1.04850219411961e-31	candidate	down	candidate_down	30.9794306563831
ENSG00000014641	5003.27920778104	-1.00811740273686	0.0842919968576062	-11.9598234745805	5.76844156604144e-33	1.05272512909955e-31	candidate	down	candidate_down	30.9776850101047
ENSG00000205542	20685.4022704488	-1.05098504055175	0.0878952017994232	-11.9572515795583	5.94987502170908e-33	1.08467368302613e-31	candidate	down	candidate_down	30.9647008968167
ENSG00000151689	1789.88581152002	-0.939140692025813	0.0785488203116844	-11.9561399942007	6.03003498677044e-33	1.09811129112022e-31	candidate	stable	not_candidate	30.9593536428822
ENSG00000157741	1281.8059719264	1.45141035382731	0.121506007377503	11.9451736186012	6.88065203224195e-33	1.25167587770282e-31	candidate	up	candidate_up	30.9025081174108
ENSG00000069482	5613.02880771628	-1.12660248938638	0.0943192767681197	-11.9445624265768	6.93141863907693e-33	1.25956526326108e-31	candidate	down	candidate_down	30.8997793249981
ENSG00000164330	1180.38486949229	1.5622195188515	0.130884016587477	11.935907527772	7.69154020348301e-33	1.39620314546594e-31	candidate	up	candidate_up	30.855051387919
ENSG00000105372	5553.43819416309	-0.850664500979254	0.0713206183691573	-11.9273292973456	8.5265293998617e-33	1.5461258369696e-31	candidate	stable	not_candidate	30.8107551623727
ENSG00000141519	252.53336341503	1.97584972667369	0.165714079820709	11.9232459234087	8.95503170521621e-33	1.62209920047571e-31	candidate	up	candidate_up	30.7899225897662
ENSG00000116580	1192.43678725705	1.30721363063842	0.109651479046912	11.9215321307171	9.14118356582643e-33	1.65405879463684e-31	candidate	up	candidate_up	30.7814490572185
ENSG00000166949	506.497568312911	1.30814471526335	0.109731560808673	11.9213169449418	9.16482691674078e-33	1.65657651710558e-31	candidate	up	candidate_up	30.7807884992995
ENSG00000142871	157.218351609648	-2.35893999014676	0.197929586250158	-11.9180767000915	9.52827670756618e-33	1.72044504241494e-31	candidate	down	candidate_down	30.7643591958458
ENSG00000105669	2959.61123782112	-0.864468392106167	0.0725355145038152	-11.9178639321666	9.55263702545136e-33	1.72301642619026e-31	candidate	stable	not_candidate	30.7637105822329
ENSG00000046889	215.822718452449	2.20090836483218	0.184841447916662	11.907006732735	1.08813676131665e-32	1.96060366507287e-31	candidate	up	candidate_up	30.7076101898448
ENSG00000223705	358.170363517279	2.03179126705524	0.170679812856927	11.904110000158	1.12658851198003e-32	2.02774023186935e-31	candidate	up	candidate_up	30.6929876820269
ENSG00000237440	605.707396628616	1.39985103421282	0.117621002777912	11.9013696631713	1.16420523789648e-32	2.09323364156953e-31	candidate	up	candidate_up	30.6791822940783
ENSG00000112679	1840.21769063042	-0.933520012029046	0.0784855496278537	-11.894164167231	1.26917275548689e-32	2.2795574375185e-31	candidate	stable	not_candidate	30.6421494604995
ENSG00000103266	1449.2514880635	-1.00635169168791	0.0846128435997735	-11.8936044325379	1.27770966635564e-32	2.29247233814937e-31	candidate	down	candidate_down	30.6396958959901
ENSG00000184110	13761.4625036034	-0.764709771235697	0.0643004039054418	-11.8927677711054	1.2905766175592e-32	2.31312084917689e-31	candidate	stable	not_candidate	30.635801676888
ENSG00000124614	4948.5113713579	-1.24561596840648	0.104742078388834	-11.8922212311119	1.29905121242508e-32	2.3258617238656e-31	candidate	down	candidate_down	30.6334161083295
ENSG00000133318	17755.5027533335	-0.774686706929224	0.0651473725295896	-11.8912962541561	1.31351990493368e-32	2.34929657786825e-31	candidate	stable	not_candidate	30.6290621539328
ENSG00000067057	208.490021992155	-1.92452491449438	0.161927226389203	-11.8851224553717	1.4142765325712e-32	2.52685063169883e-31	candidate	down	candidate_down	30.597420429527
ENSG00000149260	1541.94295898103	-0.944482765219226	0.0794792692175179	-11.8833851206454	1.44398872208928e-32	2.57723228207696e-31	candidate	stable	not_candidate	30.5888464373753
ENSG00000023191	1688.76695979492	-0.884655564574366	0.074528076938063	-11.8700978331906	1.6926956981823e-32	3.01796122020419e-31	candidate	stable	not_candidate	30.5202863450639
ENSG00000137815	2563.82778551889	0.920837328398412	0.0775808708183678	11.8693863407936	1.70715236125466e-32	3.04055264174509e-31	candidate	stable	not_candidate	30.517047473152
ENSG00000254986	1853.9038682618	-0.937832507871107	0.0790194834224962	-11.8683705239727	1.7280052618128e-32	3.07447707344686e-31	candidate	stable	not_candidate	30.5122287411663
ENSG00000257704	223.512235536671	-2.19605677592408	0.185046830834677	-11.8675730139149	1.7445537962198e-32	3.10068032236268e-31	candidate	down	candidate_down	30.5085430068651
ENSG00000171988	1617.69787418267	1.21003671640419	0.101980625628666	11.8653588261971	1.79132833842511e-32	3.18049505926635e-31	candidate	up	candidate_up	30.4975052747408
ENSG00000064042	771.036343333578	1.2697537404667	0.107031600244231	11.8633537905563	1.83475795269237e-32	3.25421079796802e-31	candidate	up	candidate_up	30.4875543182003
ENSG00000167986	11067.1506398929	-0.734861883877367	0.0619600254189845	-11.8602579470893	1.90387687768946e-32	3.37328944811847e-31	candidate	stable	not_candidate	30.4719463921854
ENSG00000188687	93.3188766016587	3.69099703770335	0.311392279657105	11.8532066426559	2.07110904127586e-32	3.66577688625822e-31	candidate	up	candidate_up	30.4358339714566
ENSG00000162650	966.455606516834	1.22677330564328	0.103561656771377	11.8458254134685	2.26180364437501e-32	3.99914129312287e-31	candidate	up	candidate_up	30.3980332515955
ENSG00000164663	955.218391881002	1.26728278251859	0.106989598703845	11.8449157476188	2.28648026806711e-32	4.03857878883596e-31	candidate	up	candidate_up	30.3937714400272
ENSG00000286214	994.991869058073	1.60355362242631	0.13539936925567	11.843139530424	2.33543717725753e-32	4.12077604322942e-31	candidate	up	candidate_up	30.3850209879585
ENSG00000144485	876.662929693271	-1.5809226837167	0.13353246466377	-11.8392384031659	2.44664573950857e-32	4.31252971082944e-31	candidate	down	candidate_down	30.3652678998712
ENSG00000073849	6232.33440218943	-0.829427537615371	0.0700782481689502	-11.8357344723533	2.55100565385651e-32	4.49182763890535e-31	candidate	stable	not_candidate	30.3475769169049
ENSG00000142669	6201.39904494771	-1.18247262369256	0.0999215402647695	-11.8340111707573	2.60394164467097e-32	4.58030107270792e-31	candidate	down	candidate_down	30.339105973979
ENSG00000118816	17410.1800817608	-0.735074046787368	0.0621347474940782	-11.8303216224935	2.72097203794839e-32	4.78121681012872e-31	candidate	stable	not_candidate	30.3204615622428
ENSG00000088854	2397.98246204094	0.916059716547414	0.0774382793683935	11.8295463693025	2.74621886090121e-32	4.82060500459433e-31	candidate	stable	not_candidate	30.3168984527014
ENSG00000260404	218.882220058059	2.46032656424449	0.208096203784198	11.8230247332908	2.96802150368166e-32	5.20458312494208e-31	candidate	up	candidate_up	30.2836140507428
ENSG00000084234	16983.8975331838	-0.665257649363091	0.0562686379118324	-11.8228852528026	2.97295460960747e-32	5.20787017878461e-31	candidate	stable	not_candidate	30.28333985035
ENSG00000141639	1421.50521701083	0.962495546896824	0.0814174227602371	11.8217393067236	3.01379354648603e-32	5.27398383515083e-31	candidate	stable	not_candidate	30.2778612056604
ENSG00000037965	363.266060469703	-1.8772144200082	0.158900255816799	-11.8137910499811	3.31279914823964e-32	5.79127629333432e-31	candidate	down	candidate_down	30.2372257150169
ENSG00000078687	1298.6824301123	1.72177648034569	0.145756289277014	11.812707972233	3.35576102538282e-32	5.86036338248137e-31	candidate	up	candidate_up	30.2320754539284
ENSG00000138688	5094.35363474099	1.04184020652737	0.0882620473704416	11.8039433433342	3.7244013525292e-32	6.49747764646668e-31	candidate	up	candidate_up	30.1872552059451
ENSG00000101198	431.462351519573	-1.41213125049296	0.11973333313064	-11.7939692612766	4.19302945391579e-32	7.30754478114884e-31	candidate	down	candidate_down	30.1362285145752
ENSG00000089250	108.967016616707	4.72924880051059	0.401004741160969	11.7934984679201	4.21654161191551e-32	7.34100756912938e-31	candidate	up	candidate_up	30.1342443281381
ENSG00000140259	855.579200308153	1.36717108536865	0.115963145003808	11.7897034038164	4.41091664404819e-32	7.67157075569035e-31	candidate	up	candidate_up	30.1151157050619
ENSG00000011105	1134.15575719321	-1.00510606184834	0.085280321838085	-11.7859084040121	4.6141824984615e-32	8.01151908850422e-31	candidate	down	candidate_down	30.0962851282099
ENSG00000084623	2657.05162461196	-0.880223536375523	0.0746845888797029	-11.7858791161498	4.61578682435111e-32	8.01151908850422e-31	candidate	stable	not_candidate	30.0962851282099
ENSG00000134744	1909.86326222778	1.07676031311791	0.0913634485718495	11.7854604872005	4.6387790462205e-32	8.04322717107907e-31	candidate	up	candidate_up	30.0945696650097
ENSG00000121769	483.481036962834	-1.96359998762268	0.166652315578542	-11.782614485769	4.79813229227986e-32	8.31106801023899e-31	candidate	down	candidate_down	30.0803431638031
ENSG00000177853	914.471761428625	1.17486635600964	0.0997186683715914	11.7818095166656	4.84418212546313e-32	8.38230579779072e-31	candidate	up	candidate_up	30.0766364995663
ENSG00000162086	453.096102093517	1.45241871265576	0.123318060582391	11.7778264253951	5.07858121957405e-32	8.77898501783628e-31	candidate	up	candidate_up	30.0565556921387
ENSG00000105677	1478.04239637962	-1.12565861841294	0.0956265224715415	-11.7714059794231	5.48034417333841e-32	9.46387629203176e-31	candidate	down	candidate_down	30.0239309452651
ENSG00000242086	696.358506806868	1.70948837745927	0.145248885496021	11.769373455923	5.61399042148106e-32	9.68484446874954e-31	candidate	up	candidate_up	30.0139073493286
ENSG00000204961	191.58803940795	-2.74160292341603	0.233138628848983	-11.7595395364186	6.30773542927942e-32	1.08706286593462e-30	candidate	down	candidate_down	29.9637453395025
ENSG00000198464	421.875413054095	1.48120706886772	0.12612311278747	11.7441366307197	7.56915572774546e-32	1.30313462665644e-30	candidate	up	candidate_up	29.8850107150673
ENSG00000126777	2060.27735266	0.969169627582762	0.0825297036793836	11.7432825319215	7.64600684564761e-32	1.31503594505901e-30	candidate	stable	not_candidate	29.8810623760507
ENSG00000105258	815.121547239306	-1.12580970197934	0.0958875093277584	-11.7409421714266	7.86058340539916e-32	1.35057672698014e-30	candidate	down	candidate_down	29.8694807382758
ENSG00000118762	316.688599539883	1.64294716143293	0.139983346757728	11.7367329720756	8.26165954913846e-32	1.41805722926593e-30	candidate	up	candidate_up	29.8483062417532
ENSG00000125386	1394.51166505102	1.10164008785686	0.0938696943814814	11.7358439815501	8.34893191054838e-32	1.43159379295979e-30	candidate	up	candidate_up	29.8441801932725
ENSG00000072832	52265.6591739806	-0.686587051425855	0.0585182927677788	-11.7328619642148	8.64841634790849e-32	1.48145457903257e-30	candidate	stable	not_candidate	29.8293116593226
ENSG00000164929	1726.51248397717	-1.3211802800437	0.112730752047443	-11.7197859150951	1.00926723866816e-31	1.72711490178921e-30	candidate	down	candidate_down	29.7626787686554
ENSG00000157005	630.379724739859	-1.42485199033835	0.121581278910714	-11.719337081367	1.01462841836435e-31	1.73454599191665e-30	candidate	down	candidate_down	29.7608141802435
ENSG00000160796	256.072389808894	2.37583581298877	0.2028002036502	11.7151549664453	1.06596151696722e-31	1.82047409723179e-30	candidate	up	candidate_up	29.7398154960815
ENSG00000183137	498.273838041988	1.5142215640222	0.129259869671324	11.7145527677886	1.07356251935112e-31	1.8316181379751e-30	candidate	up	candidate_up	29.7371650644327
ENSG00000131378	147.219115685808	-2.27787078117774	0.194450693301357	-11.7143875524657	1.07565727194037e-31	1.8333549919248e-30	candidate	down	candidate_down	29.7367534345975
ENSG00000254635	607.860526659805	1.24000103191248	0.105860113827719	11.7135811315157	1.08594021220007e-31	1.84903039931306e-30	candidate	up	candidate_up	29.7330559486865
ENSG00000115226	1395.95370216943	-0.934722735155845	0.0798776273957724	-11.7019341413903	1.24581147109654e-31	2.11912406776832e-30	candidate	stable	not_candidate	29.6738436160264
ENSG00000116649	1436.26140283833	-1.08703865094711	0.0929123042579511	-11.6996199763723	1.28025543968354e-31	2.17553985743429e-30	candidate	down	candidate_down	29.6624329557152
ENSG00000240342	726.492850555424	-1.37899675004205	0.117888475774522	-11.6974686540147	1.31312299085489e-31	2.22916701548218e-30	candidate	down	candidate_down	29.6518573917329
ENSG00000111667	5785.68436866176	-0.742438459772036	0.0635142590094772	-11.6893193961572	1.44540248236302e-31	2.45128167999952e-30	candidate	stable	not_candidate	29.6106067805307
ENSG00000066427	630.074389982505	1.21035594309169	0.103596543946219	11.6833621758659	1.5503930467286e-31	2.6267206374774e-30	candidate	up	candidate_up	29.5805861137589
ENSG00000136732	1329.87049130961	-0.939219030876466	0.0805079219426464	-11.6661690950806	1.89778132434757e-31	3.21207978227297e-30	candidate	stable	not_candidate	29.4932136761671
ENSG00000137941	2263.87864686206	0.864083939026206	0.0740773732451182	11.6646136488533	1.93278470631051e-31	3.26807598752224e-30	candidate	stable	not_candidate	29.4857078540436
ENSG00000152234	15177.2213920968	-0.871368142154059	0.0747257485927474	-11.660882072965	2.01939439323239e-31	3.41113376325078e-30	candidate	stable	not_candidate	29.4671012499556
ENSG00000164587	4017.36898612205	-1.13457692768832	0.0973064336733231	-11.659834656949	2.04439000534475e-31	3.44993346095194e-30	candidate	down	candidate_down	29.4621892811065
ENSG00000124164	5993.04949597358	-0.744110359600684	0.0638285191094566	-11.6579605791048	2.08988199067949e-31	3.52320996587125e-30	candidate	stable	not_candidate	29.4530614742465
ENSG00000102554	366.948320815279	-1.54021209676974	0.13218490752215	-11.6519512374107	2.24264167633763e-31	3.77699899337299e-30	candidate	down	candidate_down	29.4228531309185
ENSG00000082014	1833.04788387913	-1.02599481013902	0.088078199281286	-11.6486805873767	2.33038931073167e-31	3.9209030428684e-30	candidate	down	candidate_down	29.4066138969163
ENSG00000179010	10708.9759547577	-0.851361225256429	0.073156534966951	-11.6375280163425	2.65602360663736e-31	4.46437452618108e-30	candidate	stable	not_candidate	29.3502393786245
ENSG00000228474	1171.15147564507	-1.05137189378209	0.0904069276430852	-11.6293288710437	2.92387277792605e-31	4.90974179386064e-30	candidate	down	candidate_down	29.3089413470726
ENSG00000159199	1026.78981783344	-1.02092229839853	0.0878001062215556	-11.6278025429983	2.9766170003284e-31	4.99338499158539e-30	candidate	down	candidate_down	29.3016049484101
ENSG00000116288	3851.97106392863	-1.03911856966011	0.089366156155238	-11.6276520594112	2.98186803062926e-31	4.99727036983507e-30	candidate	down	candidate_down	29.3012671530687
ENSG00000139116	5362.91932301978	0.923892922824718	0.0795036537154959	11.6207605518467	3.23245741323313e-31	5.4119028884091e-30	candidate	stable	not_candidate	29.2666500050172
ENSG00000260261	111.428467039506	2.86395923032692	0.246537666845252	11.6167207509292	3.38895896038413e-31	5.66835011969161e-30	candidate	up	candidate_up	29.2465433323212
ENSG00000134779	5548.75059770634	-0.839888135156415	0.072318579134917	-11.6137256179982	3.5098247057084e-31	5.86474830854729e-30	candidate	stable	not_candidate	29.2317506213242
ENSG00000219626	240.538008735246	1.86924836453033	0.160957462806275	11.6133065962907	3.52707168080621e-31	5.88778916755758e-30	candidate	up	candidate_up	29.2300477497925
ENSG00000095637	1067.95530131582	1.23278653211149	0.106154633282588	11.6131203508542	3.53476454528667e-31	5.89485170544527e-30	candidate	up	candidate_up	29.2295271158135
ENSG00000204138	1340.01231960601	1.90186292267041	0.163789399365962	11.6116362233003	3.59666460639543e-31	5.99221215783707e-30	candidate	up	candidate_up	29.2224128185818
ENSG00000171345	90.7022438512266	-6.08976123715753	0.524695680383397	-11.6062728641252	3.82946573088623e-31	6.37383313781035e-30	candidate	down	candidate_down	29.1955993102185
ENSG00000135506	5821.09612909468	-0.762332687385469	0.065688772884994	-11.6052204037993	3.8768744341706e-31	6.44643954986551e-30	candidate	stable	not_candidate	29.1906800854863
ENSG00000103353	6068.46802605417	-0.717622380489479	0.061851671534615	-11.6023118322334	4.0109443827727e-31	6.66286341516787e-30	candidate	stable	not_candidate	29.1763390894254
ENSG00000131437	4959.16737581475	0.953655736921935	0.0822016471437275	11.6014188286822	4.05302329319028e-31	6.7262015217496e-30	candidate	stable	not_candidate	29.172230125057
ENSG00000164885	1016.69711174215	-1.07502567962246	0.0927453167007558	-11.59115864676	4.56909526830392e-31	7.57526632263008e-30	candidate	down	candidate_down	29.1206020941239
ENSG00000258636	88.6185500604611	3.60278487207218	0.310825544205095	11.5910192686574	4.57653704890905e-31	7.58022337857727e-30	candidate	up	candidate_up	29.1203179961286
ENSG00000101104	131.738995847581	2.79793755411942	0.241546239959619	11.5834448699643	4.99957653714541e-31	8.27286585986151e-30	candidate	up	candidate_up	29.0823440174706
ENSG00000185624	3913.06533059617	-0.811830212952757	0.070119600729762	-11.5777928639599	5.34033283636635e-31	8.82814050532134e-30	candidate	stable	not_candidate	29.0541307633898
ENSG00000230989	12901.1254501871	-0.963299739861576	0.083258063094854	-11.5700474411002	5.8450342887475e-31	9.65309397036894e-30	candidate	stable	not_candidate	29.015333466045
ENSG00000152661	309.27405636978	-2.09547942431924	0.181138809636158	-11.5683625642031	5.96094295835896e-31	9.83497827054051e-30	candidate	down	candidate_down	29.0072265952764
ENSG00000203875	466.124866243931	1.36775886935995	0.118239929393281	11.567656343997	6.0102023351781e-31	9.90665200010431e-30	candidate	up	candidate_up	29.0040730925933
ENSG00000169203	235.994273895596	2.30938074725471	0.199686826587367	11.5650130092297	6.19819022603177e-31	1.02066329766579e-29	candidate	up	candidate_up	28.9911175018723
ENSG00000175352	233.895197430576	-1.86989502064662	0.161718902835245	-11.5626249489932	6.37303608783765e-31	1.04844140548417e-29	candidate	down	candidate_down	28.9794558360484
ENSG00000144724	3491.8094290636	0.996904881773833	0.086218989716584	11.5624746363977	6.3842038317812e-31	1.04926485177354e-29	candidate	stable	not_candidate	28.9791148748707
ENSG00000138398	1171.57117278598	1.13141001477173	0.0979730034398519	11.5481813871954	7.53990092364147e-31	1.23801246891845e-29	candidate	up	candidate_up	28.9072749812002
ENSG00000164125	168.604674680372	-2.68094068587403	0.232173118776786	-11.5471623071554	7.62981819233225e-31	1.25156950251292e-29	candidate	down	candidate_down	28.9025450280216
ENSG00000196689	129.556954051877	2.66026031528483	0.230394906093298	11.5465240112885	7.68667875164775e-31	1.25968314826089e-29	candidate	up	candidate_up	28.899738680491
ENSG00000198729	924.027736106056	-1.04013163756414	0.0900856157455139	-11.5460346133665	7.73055993037091e-31	1.26565619167717e-29	candidate	down	candidate_down	28.8976842519298
ENSG00000116521	1668.28949079376	-0.869298239128643	0.0752918695563875	-11.5457119639938	7.75962575365155e-31	1.26919450247286e-29	candidate	stable	not_candidate	28.8964718177179
ENSG00000173960	616.099871474221	1.32187306939683	0.114529576936852	11.5417615671947	8.12441482504409e-31	1.32758552040332e-29	candidate	up	candidate_up	28.8769374929637
ENSG00000272556	93.7628173525149	3.59949578079861	0.312025344499142	11.5359083621123	8.69643163395938e-31	1.41969454871933e-29	candidate	up	candidate_up	28.8478050852474
ENSG00000169084	258.572698101493	-1.70595911802627	0.147970889493006	-11.5290184702641	9.42116713697312e-31	1.53653460575902e-29	candidate	down	candidate_down	28.8134576541379
ENSG00000196208	4747.28838724371	1.13610864468291	0.0985587555969582	11.5272218871032	9.61980302863564e-31	1.56742953271367e-29	candidate	up	candidate_up	28.8048119747343
ENSG00000180229	92.5656814918454	5.20243361698959	0.451389725230254	11.5253700432278	9.82889994613874e-31	1.59996825413866e-29	candidate	up	candidate_up	28.7958886343373
ENSG00000122042	9608.18222108087	-0.82088876069961	0.0712479344443456	-11.5215797777385	1.02710390191393e-30	1.67034366168945e-29	candidate	stable	not_candidate	28.7771941665646
ENSG00000164951	3029.87314577376	-0.828727796261674	0.071938184753549	-11.5199987197451	1.04612553546657e-30	1.69965453171654e-29	candidate	stable	not_candidate	28.7696393434547
ENSG00000130119	424.281237581375	1.71308152618618	0.148825247621028	11.5106915901018	1.16540033833389e-30	1.89163694573986e-29	candidate	up	candidate_up	28.7231622123272
ENSG00000136935	702.446150587929	1.19621402391721	0.103922799519641	11.5106023841392	1.16660651678009e-30	1.8917913486871e-29	candidate	up	candidate_up	28.7231267649273
ENSG00000130675	1593.67395284402	1.21392872714099	0.105508103902344	11.5055496425619	1.2369876664597e-30	2.00401417667072e-29	candidate	up	candidate_up	28.6980992105353
ENSG00000124217	652.91986549297	-1.2062874077058	0.104847492754751	-11.5051621742394	1.2425556545688e-30	2.01112121010864e-29	candidate	down	candidate_down	28.696561753722
ENSG00000178562	997.893575885486	-1.16021079729649	0.100858693200905	-11.5033296632686	1.26922806935636e-30	2.05234058280444e-29	candidate	down	candidate_down	28.6877505670695
ENSG00000154518	4144.51087276446	-0.950257133523801	0.0826269613546564	-11.5005697649348	1.31047486124424e-30	2.1170261349531e-29	candidate	stable	not_candidate	28.6742737805277
ENSG00000104853	4742.48675147798	-0.91578245212335	0.0796302202475762	-11.5004385178908	1.31246915479746e-30	2.11823813258164e-29	candidate	stable	not_candidate	28.6740252180469
ENSG00000116984	765.950442784322	1.10953891652021	0.0964955857417257	11.4983385819319	1.34479037180032e-30	2.16834712695493e-29	candidate	up	candidate_up	28.6638711911127
ENSG00000102144	7532.72369369357	-0.928783889021316	0.0807822243437598	-11.4973794862219	1.35981395041992e-30	2.19049689061495e-29	candidate	stable	not_candidate	28.6594573589614
ENSG00000159167	7096.30993642225	-1.43792947965919	0.125104310427447	-11.4938444146823	1.41664121405321e-30	2.27988184798525e-29	candidate	down	candidate_down	28.6420876591827
ENSG00000219200	2504.42517315404	-0.948933055457972	0.08256866119443	-11.492654013409	1.43630288069175e-30	2.30934175160892e-29	candidate	stable	not_candidate	28.6365117925678
ENSG00000264112	138.275865138984	2.89975796662173	0.252419960961682	11.487831451895	1.51876628389515e-30	2.43962580338516e-29	candidate	up	candidate_up	28.6126767818529
ENSG00000078053	1594.90715273526	-1.02807210981482	0.0895491521194187	-11.480534270652	1.65256171026476e-30	2.65204224700077e-29	candidate	down	candidate_down	28.5764195619063
ENSG00000169914	449.005808076593	1.37988149071907	0.120198613865058	11.4800116769083	1.66258065978413e-30	2.66560837044675e-29	candidate	up	candidate_up	28.5742036565154
ENSG00000162631	1308.22407808518	-1.56922713921943	0.136729545395499	-11.4768694262848	1.72410640962295e-30	2.76165191313734e-29	candidate	down	candidate_down	28.5588310620826
ENSG00000014216	3847.95559428588	-0.793416231939084	0.0691405962660398	-11.4754033778675	1.75357987595611e-30	2.80358728149339e-29	candidate	stable	not_candidate	28.552285918866
ENSG00000090266	1233.40546875095	-1.13759714695104	0.0991333551227895	-11.4754226318879	1.75318957055379e-30	2.80358728149339e-29	candidate	down	candidate_down	28.552285918866
ENSG00000148143	1866.15482815218	1.26541965263116	0.110287435179534	11.4738333570929	1.78569831753957e-30	2.85225940457282e-29	candidate	up	candidate_up	28.5448109792229
ENSG00000172020	20772.6683249575	-0.683980810107128	0.0596293541951904	-11.4705386187512	1.8550105632055e-30	2.96019352012185e-29	candidate	stable	not_candidate	28.5286798963823
ENSG00000111664	101.338621704852	3.81032643651026	0.332265010115714	11.4677330459301	1.91613266988759e-30	3.05486806836853e-29	candidate	up	candidate_up	28.5150075410407
ENSG00000123200	4334.3011868889	0.952788124576004	0.0831394420065108	11.4601217133667	2.09220572857972e-30	3.33245902156473e-29	candidate	stable	not_candidate	28.4772351822945
ENSG00000131469	4336.50709201964	-1.24657648625713	0.108779720010698	-11.4596405114348	2.10386214575844e-30	3.34789352858214e-29	candidate	down	candidate_down	28.4752283621138
ENSG00000138629	1232.43994505481	-0.952184096959841	0.0831416291362353	-11.4525551983062	2.28314574257647e-30	3.62979669083563e-29	candidate	stable	not_candidate	28.4401176996253
ENSG00000085224	4226.50756320819	1.17404236429148	0.102648806672812	11.4374672472684	2.71701777215828e-30	4.31554679165476e-29	candidate	up	candidate_up	28.3649641701565
ENSG00000231500	7272.97642068853	-1.35690282715729	0.118666718848842	-11.4345693579488	2.80927053121099e-30	4.45791699300368e-29	candidate	down	candidate_down	28.3508680224004
ENSG00000082258	1746.93956157039	0.845942670546202	0.0739866109850363	11.4337264443332	2.83668320261906e-30	4.49722578128443e-29	candidate	stable	not_candidate	28.3470553083172
ENSG00000255330	6583.90650730002	1.25908426991198	0.11021198618762	11.4242045122802	3.16540864900509e-30	5.01371284340556e-29	candidate	up	candidate_up	28.2998405435521
ENSG00000197013	603.126023592348	1.18103229461796	0.103384082665163	11.4237343329055	3.18258584924677e-30	5.0362350608852e-29	candidate	up	candidate_up	28.2978940078607
ENSG00000166888	261.418986039109	1.84781994662869	0.16176753483084	11.4226871823259	3.22117488115162e-30	5.09256682463961e-29	candidate	up	candidate_up	28.2930632634801
ENSG00000169738	703.916907144211	-1.34138659663287	0.117461710308529	-11.419777501192	3.33085591887614e-30	5.26108383401707e-29	candidate	down	candidate_down	28.2789247777769
ENSG00000154473	3761.04824687831	-0.878102284202171	0.0769023898839653	-11.4184004622886	3.38404805380973e-30	5.34014700761986e-29	candidate	stable	not_candidate	28.2724467872188
ENSG00000176720	475.467265809986	-1.50786857507141	0.132117961805244	-11.4130475104828	3.59895108528471e-30	5.67401297492063e-29	candidate	down	candidate_down	28.246109675426
ENSG00000118257	9841.00580714184	-1.3731505533132	0.120332045642075	-11.4113455479482	3.67007646578196e-30	5.78079481802678e-29	candidate	down	candidate_down	28.2380124450826
ENSG00000159200	1708.33656047728	-0.877645008125875	0.0769657838039363	-11.4030542502055	4.03702918281224e-30	6.35291089609465e-29	candidate	stable	not_candidate	28.1970272358981
ENSG00000129682	3547.44554977204	-1.41974996705549	0.124589451506524	-11.3954267386846	4.40665593274301e-30	6.92817456757297e-29	candidate	down	candidate_down	28.1593811780377
ENSG00000249614	108.113689792805	3.14220444957705	0.275762710158766	11.3945951857232	4.44892973010896e-30	6.98818510281967e-29	candidate	up	candidate_up	28.1556355999586
ENSG00000185219	3029.33130182658	1.08199252888676	0.094970665226632	11.3929130253511	4.53568049356242e-30	7.11788311187902e-29	candidate	up	candidate_up	28.1476491481505
ENSG00000187714	9273.27555326731	-1.23324594838672	0.108265953393025	-11.3908935333513	4.64204789489834e-30	7.27809848125543e-29	candidate	down	candidate_down	28.1379820721935
ENSG00000002330	1569.91696649996	-1.08810983835434	0.095529737481858	-11.3902735110204	4.67519870744211e-30	7.32333103878719e-29	candidate	down	candidate_down	28.1352913338723
ENSG00000159377	2971.58397785055	-0.836211267374624	0.0734433102364749	-11.3858057960918	4.9211225643293e-30	7.70146635136351e-29	candidate	stable	not_candidate	28.1134265777267
ENSG00000182636	2534.40020341525	-0.820478985905402	0.0720803876995468	-11.3828325858264	5.09185358694803e-30	7.9613398553686e-29	candidate	stable	not_candidate	28.09901383643
ENSG00000144749	361.991113343613	1.49860501928743	0.131666797700846	11.3817989459449	5.15257506660688e-30	8.04888951001058e-29	candidate	up	candidate_up	28.0942640342834
ENSG00000101882	644.198229847589	1.27798795942527	0.112297845382344	11.3803426510461	5.23934689438579e-30	8.17693488274123e-29	candidate	up	candidate_up	28.0874094607509
ENSG00000176700	135.272166895784	2.4872569455766	0.218600556895093	11.3780906183613	5.37639557597428e-30	8.38313987839872e-29	candidate	up	candidate_up	28.0765932872816
ENSG00000183943	1192.70497171505	1.00994192677368	0.0887936679180374	11.3740309467329	5.63249666491445e-30	8.77443007442803e-29	candidate	up	candidate_up	28.0567810826763
ENSG00000056998	1301.72456380067	-0.8905630943095	0.0782995157685094	-11.373800790064	5.64737320672168e-30	8.78956339952925e-29	candidate	stable	not_candidate	28.0560326969267
ENSG00000183458	268.401828067196	2.46149340680042	0.216509839476964	11.3689678619078	5.96892161055425e-30	9.28153682766277e-29	candidate	up	candidate_up	28.0323801077775
ENSG00000146648	379.238426705116	1.38563429627659	0.121898372680214	11.3671271060495	6.0961144075752e-30	9.47066970965172e-29	candidate	up	candidate_up	28.0236193091781
ENSG00000273274	448.547304947872	1.34182673486101	0.118101194509792	11.3616694600812	6.48925365293545e-30	1.00722444802673e-28	candidate	up	candidate_up	27.9968737412856
ENSG00000163623	138.618529503306	2.54470905042283	0.224039928221586	11.3582836355223	6.74569154152239e-30	1.04607367830147e-28	candidate	up	candidate_up	27.9804377256476
ENSG00000089818	4756.21187430697	-0.998930756318326	0.0879821493761861	-11.3537889606128	7.10170989575543e-30	1.10028038576003e-28	candidate	stable	not_candidate	27.9584966289584
ENSG00000165300	624.335647002307	-1.22484376500078	0.108104715970505	-11.3301603357893	9.30342807196664e-30	1.4400860889216e-28	candidate	down	candidate_down	27.8416115448311
ENSG00000136930	3049.26646663458	-0.976384019224502	0.0861859989872802	-11.3288008574177	9.44894712490618e-30	1.46128267661923e-28	candidate	stable	not_candidate	27.8352657642019
ENSG00000143248	241.065800778014	-1.99060455874357	0.175761673260112	-11.3255894861541	9.80172511689541e-30	1.51446436992176e-28	candidate	down	candidate_down	27.8197409396493
ENSG00000108018	877.387964546656	-13.4110996862828	1.18419650103179	-11.3250627531814	9.86082302323106e-30	1.52221426669588e-28	candidate	down	candidate_down	27.8175242120239
ENSG00000084652	1349.7594497511	1.15584859521748	0.102129624259808	11.3174664412463	1.0753490367491e-29	1.65851159861657e-28	candidate	up	candidate_up	27.7802814869437
ENSG00000163931	5157.65992544693	-0.7293467181074	0.064479737031046	-11.311254538092	1.1542719206526e-29	1.7781633672507e-28	candidate	stable	not_candidate	27.7500283410957
ENSG00000169727	2728.24040623651	-0.801314003907931	0.0708425414450781	-11.3111978701267	1.15501772724454e-29	1.7781633672507e-28	candidate	stable	not_candidate	27.7500283410957
ENSG00000140264	2635.8724212194	-0.846075071968787	0.0748112244201922	-11.3094669753918	1.17802984403959e-29	1.81195249814472e-28	candidate	stable	not_candidate	27.7418531919043
ENSG00000178585	1627.50136616418	-0.909164496437231	0.0804610143392488	-11.2994411505168	1.32055674102241e-29	2.02934292684013e-28	candidate	stable	not_candidate	27.6926445578705
ENSG00000188191	2122.95891960396	-0.916282266991267	0.0811064989106378	-11.2972730828983	1.35355981321113e-29	2.07818421456681e-28	candidate	stable	not_candidate	27.6823159583073
ENSG00000071054	13546.3333717964	0.781211552794853	0.0691943851676112	11.290100358613	1.46868881671507e-29	2.2529157191178e-28	candidate	stable	not_candidate	27.6472550547949
ENSG00000169567	4261.78829974432	-0.969932747435893	0.0859733900385591	-11.2817785480005	1.61448449063054e-29	2.47433190116707e-28	candidate	stable	not_candidate	27.6065420455406
ENSG00000100731	4460.19666034015	0.805672689907718	0.0714503219655724	11.2759840367958	1.72439675305552e-29	2.64040499229103e-28	candidate	stable	not_candidate	27.5783294547864
ENSG00000104218	296.173608640217	1.66545078584901	0.147735010183579	11.2732302504294	1.77920331317975e-29	2.72187734173509e-28	candidate	up	candidate_up	27.5651314496719
ENSG00000173511	387.790841880061	-1.8979922211512	0.168370676766432	-11.2727005533401	1.78994200606846e-29	2.7358476245357e-28	candidate	down	candidate_down	27.5629080946954
ENSG00000141446	439.609109848103	1.36692723451963	0.121318856972656	11.2672281014626	1.90472144518688e-29	2.90867193248404e-28	candidate	up	candidate_up	27.5363052598277
ENSG00000130520	2157.4177933446	-0.889307482213594	0.0789650966005784	-11.2620324738143	2.02044308102558e-29	3.08262404485866e-28	candidate	stable	not_candidate	27.5110794383612
ENSG00000273136	289.312631212569	1.72409267022174	0.153123012199401	11.2595268696555	2.07871729704357e-29	3.16869466577984e-28	candidate	up	candidate_up	27.4991196072457
ENSG00000272752	98.6056781383016	3.88475244052282	0.345234691714123	11.2524973120014	2.25126173623893e-29	3.42864343317891e-28	candidate	up	candidate_up	27.4648776776307
ENSG00000133872	17385.2072602212	-0.767554234135231	0.0682173339114669	-11.2516011712121	2.27425535499359e-29	3.46056710719177e-28	candidate	stable	not_candidate	27.4608527245187
ENSG00000283633	73.602088200662	-4.09002527276569	0.363596283238376	-11.2488093561843	2.34739348296282e-29	3.56866686021499e-28	candidate	down	candidate_down	27.4474939921181
ENSG00000100207	1743.44047945009	1.42946526461115	0.127105769517521	11.2462657677715	2.41605819530427e-29	3.6697790268908e-28	candidate	up	candidate_up	27.435360085691
ENSG00000103479	559.246692161529	1.21475721508609	0.108028601642906	11.2447740377269	2.45725108187732e-29	3.72902087086676e-28	candidate	up	candidate_up	27.4284051859396
ENSG00000172789	320.508420149345	-1.69697388003052	0.150922339077518	-11.2440205366742	2.47832253667906e-29	3.75764896100039e-28	candidate	down	candidate_down	27.4250837940656
ENSG00000169554	931.073451209501	1.20604176747227	0.107323001434843	11.2374957031412	2.66844959662512e-29	4.04232128841066e-28	candidate	up	candidate_up	27.3933691712169
ENSG00000088876	207.252906448286	1.89920880435825	0.169111277127489	11.2305272399219	2.88750342682602e-29	4.37026851987259e-28	candidate	up	candidate_up	27.3594918781059
ENSG00000048649	3114.42577719765	0.848351594334471	0.0755417634316843	11.2302328645223	2.89713993943433e-29	4.38095930273076e-28	candidate	stable	not_candidate	27.3584307812162
ENSG00000144231	1370.17280531153	1.03093386535117	0.0918208658775254	11.227664382149	2.98258574687602e-29	4.50616570648252e-28	candidate	up	candidate_up	27.346192841887
ENSG00000277837	128.897367957622	2.44507101782885	0.217844067161581	11.2239504600108	3.11057682563172e-29	4.69537159663398e-28	candidate	up	candidate_up	27.3283300315168
ENSG00000160072	192.444935107148	2.29105116516501	0.204209113053554	11.2191426274114	3.2843914966036e-29	4.95335110829668e-28	candidate	up	candidate_up	27.3051008868386
ENSG00000206503	1068.70658704765	-0.963176418033678	0.0858831183910445	-11.2149679247571	3.44311212249616e-29	5.18813009820727e-28	candidate	stable	not_candidate	27.284989142028
ENSG00000005059	258.251471487597	-3.04283094384183	0.271337611871958	-11.2141878261894	3.47360417410775e-29	5.22944812312403e-28	candidate	down	candidate_down	27.2815441409087
ENSG00000108001	2626.79377938437	0.850777564682596	0.0758802665688767	11.2121056389588	3.55630982652968e-29	5.34923033713082e-28	candidate	stable	not_candidate	27.271708701041
ENSG00000177034	342.221917752522	1.42573462004661	0.12716754945491	11.2114657092778	3.58211854832095e-29	5.38329501520395e-28	candidate	up	candidate_up	27.2689518193364
ENSG00000130830	505.875520489424	-1.23430642032278	0.110102695425694	-11.2105013919099	3.62136143790102e-29	5.43747100556795e-28	candidate	down	candidate_down	27.264603045836
ENSG00000127884	2419.7814791386	-0.847024826472606	0.075558250958675	-11.2102227847475	3.63277857136449e-29	5.44980799423993e-28	candidate	stable	not_candidate	27.2636187983676
ENSG00000133138	137.263049417812	2.40409018627899	0.214662644336649	11.1993877356171	4.10561107613038e-29	6.15371829166126e-28	candidate	up	candidate_up	27.2108623890079
ENSG00000103260	2248.83956852596	-0.934365409469383	0.0834363184676196	-11.1985455090758	4.14482559539567e-29	6.20703125882164e-28	candidate	stable	not_candidate	27.2071160674872
ENSG00000136193	7093.58705607538	-0.861938297437612	0.0769961975096414	-11.1945566835256	4.33565453105379e-29	6.48709927067248e-28	candidate	stable	not_candidate	27.1879494561047
ENSG00000142507	2340.90031534181	-0.960671046972054	0.0858267955430298	-11.193136606043	4.4056756482379e-29	6.58607895193562e-28	candidate	stable	not_candidate	27.1813730674011
ENSG00000197362	467.94025769954	1.43120461571756	0.127882356712613	11.1915721019583	4.48411768133066e-29	6.69746243508923e-28	candidate	up	candidate_up	27.1740897135957
ENSG00000089157	14167.7246702899	-1.11462100490957	0.0997700595858067	-11.1718987593762	5.59714249796448e-29	8.35254560147601e-28	candidate	down	candidate_down	27.0781811446135
ENSG00000168028	13109.5963465719	-1.15021592544808	0.102966389262282	-11.1707901353925	5.66744686345796e-29	8.45005409317853e-28	candidate	down	candidate_down	27.0731405108972
ENSG00000254806	336.404239167592	-1.49649362354731	0.133992529399146	-11.1684855137666	5.8164125035455e-29	8.6645718020883e-28	candidate	down	candidate_down	27.0622528949911
ENSG00000159348	1037.61560583008	-1.07843824562705	0.0966625120074622	-11.1567372213935	6.6383371370408e-29	9.88032923360084e-28	candidate	down	candidate_down	27.0052285835547
ENSG00000169902	830.20931836353	-1.08072661182199	0.0969369134267251	-11.1487623611919	7.26092417961971e-29	1.07975332756668e-27	candidate	down	candidate_down	26.9666754488766
ENSG00000185883	7008.93447208911	-0.977568235996979	0.0876889521926076	-11.1481345318138	7.31232942135115e-29	1.08644880503792e-27	candidate	stable	not_candidate	26.9639907334147
ENSG00000136425	2002.3554074678	-0.913373808582654	0.0819483965577151	-11.14571909823	7.51348857535007e-29	1.11536329531374e-27	candidate	stable	not_candidate	26.9525836514932
ENSG00000127314	3286.58949704949	-1.02772928204785	0.0922092021392645	-11.1456260135042	7.52134964635376e-29	1.1155576692375e-27	candidate	down	candidate_down	26.9525079737582
ENSG00000198034	8944.64370731828	-1.15445267626467	0.103639430324293	-11.1391260319777	8.09094189501772e-29	1.19899449648796e-27	candidate	down	candidate_down	26.9211828103544
ENSG00000142534	6169.16631035344	-1.12216838501999	0.100781216036544	-11.134697805324	8.50329190292593e-29	1.25900479331409e-27	candidate	down	candidate_down	26.8999726164323
ENSG00000065154	2703.1211463686	-1.03720854243733	0.0931567982120049	-11.1340080632319	8.56936975465136e-29	1.26768600184577e-27	candidate	down	candidate_down	26.8969883052501
ENSG00000135116	197.343385824241	1.89370920936954	0.170104692033413	11.1326100810763	8.70486421923461e-29	1.28661217934816e-27	candidate	up	candidate_up	26.890552341791
ENSG00000104723	7965.42728870035	-0.742148161112345	0.0666996402797052	-11.1267190947379	9.29956627239471e-29	1.37331929679154e-27	candidate	stable	not_candidate	26.8622284775388
ENSG00000280798	514.655328355502	1.51975390089198	0.136701444643527	11.117321436178	1.03327713655399e-28	1.52457623952381e-27	candidate	up	candidate_up	26.8168508529801
ENSG00000099194	30165.2953530703	-1.47659445333106	0.132887021987057	-11.1116528254722	1.10102461718052e-28	1.62312953737946e-27	candidate	down	candidate_down	26.7896468189759
ENSG00000115084	761.943636981401	1.0664730561158	0.0960632301370344	11.1017821761196	1.22967091302664e-28	1.81121164672184e-27	candidate	up	candidate_up	26.742030797818
ENSG00000115828	358.747781636013	-1.48430830637719	0.133824600988078	-11.0914457836449	1.38038504949247e-28	2.0314447915046e-27	candidate	down	candidate_down	26.6921949759813
ENSG00000137221	279.913352568746	1.57822604513892	0.142303628475457	11.0905537831111	1.3942195934638e-28	2.05003255767773e-27	candidate	up	candidate_up	26.6882392416235
ENSG00000137818	7756.70422938433	-0.919183290746354	0.0828810125918952	-11.0903964852891	1.3966734422154e-28	2.05186874034527e-27	candidate	stable	not_candidate	26.6878504248307
ENSG00000102898	3213.15727065402	-0.770872266564337	0.0695154105824562	-11.0892284186391	1.41502983734358e-28	2.07704422762493e-27	candidate	stable	not_candidate	26.6825542556994
ENSG00000147403	8797.26191593032	-0.896930022047351	0.080926843475406	-11.0832201470941	1.51330067249368e-28	2.21937730840223e-27	candidate	stable	not_candidate	26.6537688586389
ENSG00000176641	3785.82467105799	-1.25833275703111	0.113553858293106	-11.08137386035	1.54483672989086e-28	2.26367771083061e-27	candidate	down	candidate_down	26.6451854053863
ENSG00000028528	1496.76194072362	0.937376510281646	0.0845985779986138	11.0802868376464	1.56370797102041e-28	2.28935989875877e-27	candidate	stable	not_candidate	26.6402859287066
ENSG00000223959	161.94660384151	2.382154222863	0.2151273245154	11.073229438562	1.69191353520189e-28	2.4749322821205e-27	candidate	up	candidate_up	26.6064366795198
ENSG00000168092	8684.40187982135	-0.788312121090038	0.0712179513055695	-11.0690086788328	1.77351588231742e-28	2.59207338439646e-27	candidate	stable	not_candidate	26.5863527072817
ENSG00000105135	1295.9154132932	-0.906658239247695	0.0819138892042339	-11.0684311055863	1.78498195992696e-28	2.60659415366007e-27	candidate	stable	not_candidate	26.5839265831573
ENSG00000047230	1888.62821494642	-1.03617854578426	0.0936166060380611	-11.0683199235293	1.78719758991188e-28	2.60759326164778e-27	candidate	down	candidate_down	26.5837601499025
ENSG00000162735	1851.26397159128	-0.946247552828636	0.0855559127737592	-11.059990153233	1.96119053739729e-28	2.8590061027623e-27	candidate	stable	not_candidate	26.543784917607
ENSG00000143575	1260.66838640655	-1.06188272502249	0.0960275808774787	-11.0581013841986	2.00292336021117e-28	2.91734611243076e-27	candidate	down	candidate_down	26.5350120433494
ENSG00000237094	144.682733295479	2.56330475000803	0.231876050782106	11.0546334619817	2.0818546195332e-28	3.02972124844374e-27	candidate	up	candidate_up	26.5185973272177
ENSG00000108010	2567.49983391586	-0.982500798860811	0.0889398498322228	-11.0468007390862	2.27166713624529e-28	3.30313205199389e-27	candidate	stable	not_candidate	26.4810740638182
ENSG00000185187	774.891337384352	-1.07804792003081	0.0975960237202439	-11.0460229724215	2.29142710559919e-28	3.32902127363801e-27	candidate	down	candidate_down	26.4776834295372
ENSG00000177200	3966.5612384616	0.822784380284701	0.0744920735865331	11.0452607998476	2.3109562818956e-28	3.35453133945749e-27	candidate	stable	not_candidate	26.4743681464055
ENSG00000085063	5353.68020017329	-0.783021847907665	0.0708942261479784	-11.0449311665135	2.3194535508226e-28	3.363997922475e-27	candidate	stable	not_candidate	26.473144281084
ENSG00000139910	5800.97757446622	0.782807493164541	0.0708871339893007	11.0430123085904	2.36953667543959e-28	3.43371072108169e-27	candidate	stable	not_candidate	26.4642362955263
ENSG00000149084	2790.01046259332	-0.87522127272405	0.079276332425606	-11.0401332395816	2.44670085321051e-28	3.54251491731423e-27	candidate	stable	not_candidate	26.4506883122891
ENSG00000230373	95.6701364032329	3.46839542900155	0.314306628605917	11.0350693028185	2.58851872432156e-28	3.74466510781845e-27	candidate	up	candidate_up	26.4265870159698
ENSG00000125510	296.96162675376	-2.05152569561467	0.185913549046867	-11.0348369235719	2.59521875335379e-28	3.75117060385017e-27	candidate	down	candidate_down	26.4258331836163
ENSG00000265491	1507.79218296637	1.24299674284191	0.112653022784745	11.0338516634126	2.62381769152595e-28	3.78929124967026e-27	candidate	up	candidate_up	26.4214420130244
ENSG00000132879	1280.35636149912	-0.888755156910023	0.0805515469653964	-11.0333716780364	2.63786315582814e-28	3.80634711476998e-27	candidate	stable	not_candidate	26.4194916093345
ENSG00000125812	524.817644838198	1.26696792564368	0.114846705303527	11.0318177808865	2.68384728089783e-28	3.8694214777178e-27	candidate	up	candidate_up	26.4123539620654
ENSG00000272734	106.915963299199	2.67843905892007	0.242868540877598	11.0283491194109	2.78938306273469e-28	4.0181747385096e-27	candidate	up	candidate_up	26.3959711809973
ENSG00000105290	21760.9322725136	-0.974081146726945	0.0883667667392353	-11.0231615648154	2.95494550443861e-28	4.25307329704786e-27	candidate	stable	not_candidate	26.371297132633
ENSG00000054148	1409.10486521345	-0.923408672768369	0.0837789364347552	-11.0219670010671	2.99443038327671e-28	4.3062640317612e-27	candidate	stable	not_candidate	26.3658993456176
ENSG00000059804	3862.89713344717	-0.765601474087325	0.0694880138043354	-11.017748704735	3.13809453968917e-28	4.50905786728165e-27	candidate	stable	not_candidate	26.3459141911117
ENSG00000148219	3098.18412075791	-0.741357750025707	0.0672897289692824	-11.01739836646	3.15032919433224e-28	4.52282084248693e-27	candidate	stable	not_candidate	26.3445906151416
ENSG00000105971	74.0288397816916	-3.47718362900731	0.315874666550785	-11.00811175197	3.49246593751411e-28	5.00979086083006e-27	candidate	down	candidate_down	26.30018040385
ENSG00000029534	1955.39007353609	1.58922250581775	0.144370103205709	11.0079751314808	3.49776501522528e-28	5.01316876382498e-27	candidate	up	candidate_up	26.2998876750071
ENSG00000117318	165.741859446223	-1.9263287904934	0.175025381361835	-11.0059968188902	3.57539742332711e-28	5.12012547745926e-27	candidate	down	candidate_down	26.2907193957624
ENSG00000213420	10764.3931292286	-0.714140800388597	0.0648970451618486	-11.0042113413266	3.64692873081228e-28	5.21817273105383e-27	candidate	stable	not_candidate	26.2824815490568
ENSG00000196696	99.1305724157557	4.10969175264856	0.373551541275729	11.0016725901154	3.75108890545215e-28	5.36270283737479e-27	candidate	up	candidate_up	26.2706162678633
ENSG00000213023	1977.81179130927	-0.961899329224769	0.0874576685405133	-10.9984561134189	3.88730215583704e-28	5.55277632612729e-27	candidate	stable	not_candidate	26.2554898201858
ENSG00000087086	17735.6824793941	-1.08457542822284	0.0986272635451354	-10.9967101310329	3.96328492481852e-28	5.65656767937007e-27	candidate	down	candidate_down	26.2474470122864
ENSG00000105339	177.111313811731	2.25256915711659	0.204877120118312	10.9947326271268	4.05112359698287e-28	5.77709225174434e-27	candidate	up	candidate_up	26.2382906973532
ENSG00000120328	175.901005480909	-2.20537873536919	0.200629827441417	-10.9922774868216	4.16286960889527e-28	5.93147956741922e-27	candidate	down	candidate_down	26.226836961304
ENSG00000143502	961.585137182927	-0.95795343253239	0.0871487146239155	-10.9921693815723	4.16785969567003e-28	5.93362433429545e-27	candidate	stable	not_candidate	26.2266799529142
ENSG00000266714	80.3829020817425	4.51353030741387	0.411035390722015	10.9808800149435	4.72300264428756e-28	6.718343026256e-27	candidate	up	candidate_up	26.1727378256496
ENSG00000198400	463.73806734894	-1.94409247053586	0.177086437479998	-10.9782120991363	4.86456049438972e-28	6.91392917679246e-27	candidate	down	candidate_down	26.1602750734898
ENSG00000107175	1432.46623099928	-0.850645626931709	0.0774910894943698	-10.9773347165743	4.9120271948547e-28	6.97557022909015e-27	candidate	stable	not_candidate	26.1564202845096
ENSG00000083097	1833.19862151349	0.900807831529101	0.0820895108701045	10.9734827504882	5.12591473419619e-28	7.27324584826321e-27	candidate	stable	not_candidate	26.1382717322774
ENSG00000155876	3074.91199127777	-0.933886666004273	0.0851106527958181	-10.972617825464	5.17519709425444e-28	7.33705919432725e-27	candidate	stable	not_candidate	26.1344779770863
ENSG00000080345	1338.22716050463	1.0704801796415	0.0975668549005729	10.971760653066	5.22450134695617e-28	7.40079737392868e-27	candidate	up	candidate_up	26.1307214861553
ENSG00000087995	900.356289936013	0.975594505949903	0.0889281953345627	10.9705870256284	5.29276447185568e-28	7.49084041749595e-27	candidate	stable	not_candidate	26.1254694549032
ENSG00000157657	2765.60604604604	1.11902754036763	0.102003172653564	10.9705170070368	5.29686489849364e-28	7.49084041749595e-27	candidate	up	candidate_up	26.1254694549032
ENSG00000088305	425.512713478032	1.63208906940074	0.148868067503448	10.9633254247956	5.73524177828532e-28	8.10406321650325e-27	candidate	up	candidate_up	26.0912971798798
ENSG00000157654	1572.32046530503	1.03395919914224	0.0943681418518814	10.9566552742463	6.17391741292268e-28	8.71669086151197e-27	candidate	up	candidate_up	26.0596483560472
ENSG00000084764	2631.25874827678	-0.753624437133286	0.0688370596153984	-10.9479463728388	6.79711655969788e-28	9.58860842269891e-27	candidate	stable	not_candidate	26.0182444166245
ENSG00000100429	318.881995066182	2.18050559406909	0.199192244540455	10.9467394129707	6.88827006434675e-28	9.70915350874437e-27	candidate	up	candidate_up	26.0128186323481
ENSG00000259295	268.634799303202	2.47409778827743	0.226040841057867	10.9453573818726	6.99413532661877e-28	9.85021854477566e-27	candidate	up	candidate_up	26.006554133793
ENSG00000182263	237.659068129923	1.98788467805361	0.181682876356637	10.9415081812744	7.29757096792039e-28	1.02690694934529e-26	candidate	up	candidate_up	25.9884689071493
ENSG00000196236	263.98113428448	1.66567218321222	0.152303077859942	10.936562849662	7.70664951544425e-28	1.08357655903773e-26	candidate	up	candidate_up	25.96514039861
ENSG00000167792	2179.94065285369	-0.793688430264621	0.0726758794036717	-10.9209332831895	9.1550190105687e-28	1.28615931264813e-26	candidate	stable	not_candidate	25.8907052333413
ENSG00000158636	816.627662484172	1.14404442905671	0.1047615750559	10.9204584643391	9.20300798393899e-28	1.29183525921294e-26	candidate	up	candidate_up	25.8887928660441
ENSG00000167508	2635.04456068662	-1.51886133646711	0.139089330286892	-10.9200420573903	9.24529867410205e-28	1.29670264023011e-26	candidate	down	candidate_down	25.8871596048823
ENSG00000188580	1898.83022991288	-0.897633800369403	0.0822326317481449	-10.9157858782703	9.6887684276434e-28	1.35778321002045e-26	candidate	stable	not_candidate	25.8671695659964
ENSG00000132196	463.687465034923	-1.34538163805592	0.123263663948793	-10.9146653194962	9.80899162118018e-28	1.37350082511377e-26	candidate	down	candidate_down	25.8621710753463
ENSG00000100650	1859.87370384119	0.915846989543638	0.0839437836718113	10.9102419438735	1.02981902030086e-27	1.44081581418758e-26	candidate	stable	not_candidate	25.8413915334085
ENSG00000105825	83.5873675084402	-3.0994186964851	0.284100819115461	-10.9095732498591	1.03742198125e-27	1.45026141828767e-26	candidate	down	candidate_down	25.8385537065328
ENSG00000175756	1288.39383643008	-1.00687702908004	0.0923100402182436	-10.9075570403776	1.06068462115144e-27	1.4815649749258e-26	candidate	down	candidate_down	25.8292792975198
ENSG00000188760	1517.14937926716	-0.903212928710162	0.0828107441673417	-10.9069534127718	1.06774925961811e-27	1.4902103806162e-26	candidate	stable	not_candidate	25.8267524156877
ENSG00000123131	661.415138801736	-1.56873755658495	0.143886685742657	-10.9025901075424	1.12022263857706e-27	1.56216469017621e-26	candidate	down	candidate_down	25.8062731828374
ENSG00000116871	4550.43384616486	1.18615298219697	0.108801266741861	10.9020144499898	1.12733381702247e-27	1.57079483653369e-26	candidate	up	candidate_up	25.8038805349981
ENSG00000158545	1096.4020952896	0.938170894448099	0.0860980195056367	10.8965444250048	1.19717962472906e-27	1.66675204172213e-26	candidate	stable	not_candidate	25.7781290042041
ENSG00000116221	1320.14575492311	-0.904900003180645	0.0830611713690948	-10.8943804700223	1.2259807860577e-27	1.70545546112782e-26	candidate	stable	not_candidate	25.7681596179388
ENSG00000214717	1433.10688875866	-1.02646017402195	0.0942352558665443	-10.8925281157577	1.25117985811303e-27	1.73908893421148e-26	candidate	down	candidate_down	25.759678208308
ENSG00000108561	2071.56079095291	-1.25050814179617	0.114838355234679	-10.8892899000572	1.29647186205737e-27	1.80057311543644e-26	candidate	down	candidate_down	25.7445892386438
ENSG00000204394	3514.1791557736	-0.801127975150855	0.0735826244920487	-10.8874612815343	1.32276273414743e-27	1.83558932961111e-26	candidate	stable	not_candidate	25.7362244755494
ENSG00000141499	382.386728505214	-1.47387472701678	0.135380572472547	-10.8868997973521	1.33094104782156e-27	1.84543430140534e-26	candidate	down	candidate_down	25.7339014113434
ENSG00000077080	1882.05071428466	-0.801194330021073	0.0737090192483588	-10.8696919073294	1.60742729988131e-27	2.22698654475826e-26	candidate	stable	not_candidate	25.6522824069242
ENSG00000198356	1280.75604677359	-0.909427034050465	0.0836957742192435	-10.8658656011496	1.67625938328151e-27	2.32046085521417e-26	candidate	stable	not_candidate	25.6344257534711
ENSG00000132846	355.803921895	1.35235975525717	0.124490602073967	10.8631473599401	1.72692647970459e-27	2.38865777172462e-26	candidate	up	candidate_up	25.6218460681229
ENSG00000161671	5922.94657638319	-0.7166594804134	0.0659847554762117	-10.860985620713	1.76830234768169e-27	2.44390292808248e-26	candidate	stable	not_candidate	25.6119160482803
ENSG00000163945	547.445901339373	1.43770396576447	0.132459106806088	10.8539457982997	1.90997932180065e-27	2.63756836271692e-26	candidate	up	candidate_up	25.5787962751384
ENSG00000125846	257.20049604468	1.63662176649226	0.150791062261843	10.8535727644807	1.91779299653933e-27	2.64621242723462e-26	candidate	up	candidate_up	25.577375295344
ENSG00000163728	417.27026203511	1.37456046765406	0.126662747984524	10.852128897614	1.94833660844274e-27	2.68618035886271e-26	candidate	up	candidate_up	25.570864830748
ENSG00000183486	77.8339148465416	3.58058529366279	0.330150091610587	10.8453257613695	2.09886813944848e-27	2.89137765456224e-26	candidate	up	candidate_up	25.5388951796608
ENSG00000169946	88.2281534954908	-2.91628915125333	0.268928610547722	-10.8441015082544	2.12715613377283e-27	2.92797797006872e-26	candidate	down	candidate_down	25.5334321952071
ENSG00000188976	2740.73999843803	-0.800492761069557	0.0738295550437407	-10.8424432545381	2.16607606992808e-27	2.97914194205699e-26	candidate	stable	not_candidate	25.5259088042091
ENSG00000075826	106.422868036714	3.45905863564198	0.319122055517189	10.8392966761135	2.24187916123244e-27	3.08091012738537e-26	candidate	up	candidate_up	25.511320970216
ENSG00000152684	1252.70239009274	-0.881708661849603	0.0813965573158081	-10.8322598759145	2.42105263372688e-27	3.32445670923126e-26	candidate	stable	not_candidate	25.4782793180185
ENSG00000125885	133.645408780959	3.29949583987101	0.304674179329903	10.829588011455	2.49274329884623e-27	3.42014022155156e-26	candidate	up	candidate_up	25.4659560880381
ENSG00000129911	334.712557936908	-1.85337238818732	0.171230219143327	-10.8238627355605	2.65352771927533e-27	3.63781131047513e-26	candidate	down	candidate_down	25.4391598310957
ENSG00000165704	566.42239272517	-1.34557002093048	0.124369215722263	-10.8191565984895	2.79336017765027e-27	3.82643151607812e-26	candidate	down	candidate_down	25.4172060550918
ENSG00000134532	1466.51512057429	0.934239148957989	0.0863704861079319	10.8166480363504	2.87085731840128e-27	3.92942826048381e-26	candidate	stable	not_candidate	25.4056706357265
ENSG00000113580	309.029996630013	-1.73691141455025	0.1606295688228	-10.813148707797	2.98253568718707e-27	4.0790068390148e-26	candidate	down	candidate_down	25.389445566528
ENSG00000114125	2312.64945466566	-0.761928286468524	0.0704681157755479	-10.8123834174222	3.00752764491416e-27	4.10988549036544e-26	candidate	stable	not_candidate	25.3861702782688
ENSG00000061938	669.522479619447	1.47400814195749	0.136328608012976	10.8121704126635	3.0145205743753e-27	4.1161380769758e-26	candidate	up	candidate_up	25.3855100651383
ENSG00000196912	100.104361789505	2.93162163175516	0.27120109205528	10.8097707481119	3.09442413962465e-27	4.2218557552395e-26	candidate	up	candidate_up	25.3744966089662
ENSG00000032219	851.052809358755	1.19755011836936	0.110793546508594	10.8088436204763	3.12585484736804e-27	4.261323497689e-26	candidate	up	candidate_up	25.3704554951522
ENSG00000186487	880.786865438025	1.02211225735036	0.0946028969949467	10.8042384516508	3.28672913123029e-27	4.47705095339665e-26	candidate	up	candidate_up	25.3490079628752
ENSG00000174748	18886.1280768012	-1.02195319808375	0.0945899754627255	-10.8040328066949	3.29410142510884e-27	4.48350639211257e-26	candidate	down	candidate_down	25.3483822067331
ENSG00000167378	4646.1491088818	1.16864068988582	0.108250928723707	10.7956643297592	3.60843378965419e-27	4.9074123112174e-26	candidate	up	candidate_up	25.3091474519103
ENSG00000112576	651.782932625972	-1.05027033008489	0.0972955116108933	-10.7946431720834	3.64877106084406e-27	4.95435604888291e-26	candidate	down	candidate_down	25.3050127856976
ENSG00000188234	185.119109187048	2.05436211848523	0.19031264641157	10.7946694937049	3.64772572426017e-27	4.95435604888291e-26	candidate	up	candidate_up	25.3050127856976
ENSG00000159905	91.561130619249	2.86106938064785	0.265099036202669	10.7924548562317	3.7367248254254e-27	5.06900157363775e-26	candidate	up	candidate_up	25.2950775739527
ENSG00000188573	1416.52537264499	-1.05177563702644	0.0974552575948321	-10.7923950229465	3.73915896898397e-27	5.06900157363775e-26	candidate	down	candidate_down	25.2950775739527
ENSG00000169116	298.785470363934	-2.04919127643077	0.189979017972028	-10.786408406072	3.99082684748003e-27	5.40587181639161e-26	candidate	down	candidate_down	25.2671342564719
ENSG00000137154	6371.92217217473	-1.12101734342399	0.103930439131046	-10.7862273343279	3.99869495658342e-27	5.41222408789713e-26	candidate	down	candidate_down	25.2666242301597
ENSG00000135940	1807.19986570737	-1.12300098273561	0.104122830839157	-10.7853481670159	4.03711660706754e-27	5.45988756700071e-26	candidate	down	candidate_down	25.2628163004333
ENSG00000085563	387.260159217125	-1.83105320474946	0.169846205433678	-10.7806541810818	4.24853454542399e-27	5.7412537861059e-26	candidate	down	candidate_down	25.2409932551757
ENSG00000168701	506.035307661595	-1.25638036040592	0.116554996249454	-10.7792921868144	4.31190857429954e-27	5.82227337784285e-26	candidate	down	candidate_down	25.2349074066435
ENSG00000089022	1663.10594330937	0.834332733089535	0.077428943821284	10.7754631784114	4.49513954870647e-27	6.06487647352021e-26	candidate	stable	not_candidate	25.2171780402079
ENSG00000128000	743.662338794691	1.16307054545665	0.108052844867575	10.7639048919263	5.09638403325804e-27	6.87063586178026e-26	candidate	up	candidate_up	25.1630030681103
ENSG00000101349	1181.72819494104	0.992454168804226	0.0923554174831016	10.7460308864482	6.18668865864776e-27	8.33391992015786e-26	candidate	stable	not_candidate	25.079150676953
ENSG00000182903	640.03947355811	1.0965068715297	0.10208052136675	10.7415876883134	6.49182408537161e-27	8.73804653767766e-26	candidate	up	candidate_up	25.0585856466254
ENSG00000078269	316.432220197609	1.46515983341529	0.13641859192542	10.7401770736374	6.59178347793184e-27	8.86558430321844e-26	candidate	up	candidate_up	25.0522926361148
ENSG00000269834	67.0289517526264	-5.49131738021057	0.51166050345835	-10.7323456532102	7.17513386703493e-27	9.64254178011079e-26	candidate	down	candidate_down	25.0158084707059
ENSG00000147224	1917.36946565897	-0.890301549635689	0.0829618667434589	-10.7314551200824	7.24462728210078e-27	9.72825463188722e-26	candidate	stable	not_candidate	25.0119650704957
ENSG00000100979	431.714119469681	-1.41728870204506	0.13212918375751	-10.7265379361317	7.64053211652016e-27	1.02517998698179e-25	candidate	down	candidate_down	24.9891998804708
ENSG00000241743	627.83847014463	1.29321390173138	0.120583538292957	10.7246305759375	7.79981230079431e-27	1.04572759091043e-25	candidate	up	candidate_up	24.9805814332242
ENSG00000139641	2790.81059170206	-0.928111118763844	0.0865560796325355	-10.7226566025638	7.9681222481032e-27	1.06745253751733e-25	candidate	stable	not_candidate	24.9716514260477
ENSG00000138778	116.215153359627	2.90413118616069	0.270917210873404	10.719626031872	8.23355596049881e-27	1.10214431870608e-25	candidate	up	candidate_up	24.957761533693
ENSG00000102172	3936.85594016001	-1.20144360373629	0.1121239919381	-10.71531242305	8.62655060406636e-27	1.15384349674342e-25	candidate	down	candidate_down	24.9378530933554
ENSG00000248932	593.302272291576	1.08402695986122	0.101169139836463	10.7149963082964	8.65607125662262e-27	1.15688324400717e-25	candidate	up	candidate_up	24.9367104690881
ENSG00000180357	3852.69120951833	0.978511932643881	0.0913527695348815	10.7113548677936	9.00343857436006e-27	1.20236508710297e-25	candidate	stable	not_candidate	24.9199636427826
ENSG00000106261	4758.75323220741	0.971902110218931	0.0907561112070986	10.7089439740441	9.24098923675616e-27	1.2331216593593e-25	candidate	stable	not_candidate	24.9089940739461
ENSG00000130255	2962.16846476619	-0.993733896826996	0.0928680648681467	-10.7004910486494	1.01240273793571e-26	1.34989674383957e-25	candidate	stable	not_candidate	24.8696994502426
ENSG00000099960	100.428111140332	-2.7084685402113	0.253121559361057	-10.7002680729692	1.01484193120339e-26	1.35209026311425e-25	candidate	down	candidate_down	24.8689943147081
ENSG00000135677	3033.2690848503	-0.710729132260271	0.0664318753365797	-10.6986161185325	1.03309553414943e-26	1.37533367161551e-25	candidate	stable	not_candidate	24.8615919242618
ENSG00000166595	956.593840134163	-1.10695810281117	0.103489516968398	-10.6963307515407	1.05888596239852e-26	1.40856650638747e-25	candidate	down	candidate_down	24.8512226426965
ENSG00000101421	2511.5116816883	-0.738342292687111	0.0690528706226885	-10.6924199679038	1.1045083665625e-26	1.46810803727242e-25	candidate	stable	not_candidate	24.8332419837491
ENSG00000175283	720.767187988541	-0.991216613773122	0.0927462601355355	-10.6874025143936	1.16590538324166e-26	1.54850787523056e-25	candidate	stable	not_candidate	24.8100865816146
ENSG00000181894	778.589118670542	1.09947990715983	0.102909948548272	10.6839029915956	1.21071926966942e-26	1.6067745132238e-25	candidate	up	candidate_up	24.7940450656969
ENSG00000134287	9135.32251032415	-0.65981236316524	0.0617654921916919	-10.6825403595503	1.22862705028568e-26	1.62927046613819e-25	candidate	stable	not_candidate	24.7880068148927
ENSG00000108953	26890.8288901444	-0.869020980452362	0.0813867183639666	-10.6776756443975	1.29472827321993e-26	1.71559052981446e-25	candidate	stable	not_candidate	24.7655863597637
ENSG00000124762	574.434388747598	-1.19598108940548	0.112079242763383	-10.670852692415	1.39341738023937e-26	1.84492361845535e-25	candidate	down	candidate_down	24.7340216093261
ENSG00000138162	2403.98844384601	0.817018880547242	0.0765730366981797	10.6697986102811	1.40931503994286e-26	1.86452270280552e-25	candidate	stable	not_candidate	24.729432324213
ENSG00000126267	2124.72500595915	-0.872002569542179	0.0817552979780335	-10.6660068657138	1.46800334342128e-26	1.94065938885358e-25	candidate	stable	not_candidate	24.7120506822943
ENSG00000184672	619.298521955483	-1.80182387235314	0.16894107301449	-10.6653985333608	1.47764200109243e-26	1.95188598546167e-25	candidate	down	candidate_down	24.7095455541545
ENSG00000135090	562.354613232566	1.18072728724875	0.110732725768581	10.6628576064888	1.51858441612024e-26	2.00441370955654e-25	candidate	up	candidate_up	24.6980126354823
ENSG00000005893	4343.86145111953	-1.0245026896605	0.0961362395872808	-10.6567793171312	1.62114492198341e-26	2.13812816317672e-25	candidate	down	candidate_down	24.6699662659691
ENSG00000074356	3221.9111472805	0.733874042241753	0.0688692006013609	10.6560557670717	1.6338020503037e-26	2.15315383208367e-25	candidate	stable	not_candidate	24.6669249408972
ENSG00000250360	138.091985508567	2.60795192334394	0.244750638671797	10.6555469579024	1.64276131980857e-26	2.16328669701318e-25	candidate	up	candidate_up	24.6648859203761
ENSG00000198258	1287.50777329056	-0.898373986681155	0.0843334362036481	-10.6526429743923	1.69483576032618e-26	2.23013666855285e-25	candidate	stable	not_candidate	24.6516685214453
ENSG00000095380	654.093021627681	-1.13595994456052	0.106651129829173	-10.6511759076536	1.72176220217851e-26	2.26381814799177e-25	candidate	down	candidate_down	24.6451584628617
ENSG00000168280	33616.052204471	0.7254813558867	0.0681143358987664	10.6509348775702	1.72622643475139e-26	2.26793653584197e-25	candidate	stable	not_candidate	24.6443691025654
ENSG00000124733	1292.12162416303	-1.0207131940685	0.0958452081621439	-10.6496006805237	1.75114609771006e-26	2.29890243683186e-25	candidate	down	candidate_down	24.6384794593721
ENSG00000268119	296.472887795637	1.47675311989715	0.138735175371678	10.6444030213741	1.85167363494102e-26	2.42900207874736e-25	candidate	up	candidate_up	24.6145721135242
ENSG00000166136	2915.86278329855	-0.976706100141444	0.091792465856297	-10.6403732706179	1.93353186290044e-26	2.5344301023561e-25	candidate	stable	not_candidate	24.5961196817851
ENSG00000196976	276.553798110724	-1.55822760685569	0.146452252491108	-10.6398336683166	1.9447619734883e-26	2.54718939404502e-25	candidate	down	candidate_down	24.5939387622485
ENSG00000177508	507.372370079957	1.35218278538388	0.127087722746154	10.6397593423303	1.94631389153117e-26	2.54726261576489e-25	candidate	up	candidate_up	24.5939262781624
ENSG00000107819	3889.9095990928	-0.72226561033972	0.0679237077704734	-10.6334832718554	2.08188452009472e-26	2.72051018600559e-25	candidate	stable	not_candidate	24.5653496436902
ENSG00000112079	889.340477380464	0.984292880478564	0.0925652943880074	10.6334980835548	2.08155379865716e-26	2.72051018600559e-25	candidate	stable	not_candidate	24.5653496436902
ENSG00000131584	2948.60545825361	1.182094172014	0.111217023345257	10.6287161484655	2.19107890815223e-26	2.86100464487025e-25	candidate	up	candidate_up	24.5434814371126
ENSG00000235823	1951.76634778427	1.18913318702174	0.111880116679748	10.6286373514034	2.19293070567474e-26	2.86122843873746e-25	candidate	up	candidate_up	24.5434474670033
ENSG00000120093	4766.95881853957	0.896874423650498	0.0843995714355868	10.6265281730131	2.24307890533504e-26	2.92218091209945e-25	candidate	stable	not_candidate	24.534292900416
ENSG00000151789	1116.27661556496	0.938786842379104	0.0883432449078919	10.6265832023478	2.2417561865426e-26	2.92218091209945e-25	candidate	stable	not_candidate	24.534292900416
ENSG00000165288	2328.21904474105	0.765947222159937	0.0721043154022654	10.6227653350117	2.3353841726258e-26	3.0401059867966e-25	candidate	stable	not_candidate	24.5171112753786
ENSG00000171703	1291.12019664035	-0.977720919831515	0.0920822529441915	-10.6179083218575	2.46011742100585e-26	3.20003203418385e-25	candidate	stable	not_candidate	24.4948456741177
ENSG00000164924	41060.4290093836	-0.783295795184008	0.0737762588870067	-10.6171796591594	2.47939145876498e-26	3.22264109682377e-25	candidate	stable	not_candidate	24.4917880588526
ENSG00000175334	1927.82956912974	-0.846014556179541	0.0797107080153619	-10.6135621830946	2.57731711964207e-26	3.34694375389498e-25	candidate	stable	not_candidate	24.4753515859925
ENSG00000186998	122.9875096953	-2.52510396185907	0.237914288702897	-10.6135027686898	2.57895707118706e-26	3.34694375389498e-25	candidate	down	candidate_down	24.4753515859925
ENSG00000102265	833.219695355966	-0.959127736132619	0.0903861739421154	-10.6114430371492	2.63645367567497e-26	3.41895633935398e-25	candidate	stable	not_candidate	24.4661064451814
ENSG00000131797	217.219579447819	2.01619232142836	0.190007991486589	10.6110922264586	2.64637228494247e-26	3.42920706968915e-25	candidate	up	candidate_up	24.4648062895983
ENSG00000161203	10257.0350470235	-0.636890303136705	0.0600304283632079	-10.6094579116322	2.69306969072733e-26	3.48706445809995e-25	candidate	stable	not_candidate	24.457540024652
ENSG00000110841	915.646211713554	0.92807078234331	0.087476521535194	10.6093699892939	2.69560492878541e-26	3.48769491811771e-25	candidate	stable	not_candidate	24.457461511461
ENSG00000237296	117.583178420643	2.60976320587745	0.245993394052434	10.6090784101348	2.70402955111919e-26	3.49593858518652e-25	candidate	up	candidate_up	24.456436205428
ENSG00000101166	2028.22382358192	-1.25596259102391	0.118391993241823	-10.6085095506292	2.7205408663938e-26	3.51461679302634e-25	candidate	down	candidate_down	24.4541220202164
ENSG00000176973	2666.48883969288	-0.895295817577016	0.0844104129725139	-10.6064617628224	2.78081027550629e-26	3.58975409863878e-25	candidate	stable	not_candidate	24.4449352999626
ENSG00000116183	2512.70233753711	1.78418304980326	0.168296934157566	10.6013995961022	2.9355371903702e-26	3.78662058639646e-25	candidate	up	candidate_up	24.4217482083435
ENSG00000131143	4723.59142570178	-0.836311716956694	0.0789310265525218	-10.5954749796672	3.12749264841747e-26	4.03117466499654e-25	candidate	stable	not_candidate	24.3945683840844
ENSG00000254999	4229.42604791947	-0.923536147442072	0.0871788836559279	-10.593576204612	3.19160650332487e-26	4.11070226415375e-25	candidate	stable	not_candidate	24.3860839777849
ENSG00000197969	1453.39293349906	0.904644722984882	0.0854004210417737	10.5929773173176	3.21209747955181e-26	4.13396702829393e-25	candidate	stable	not_candidate	24.3836329915421
ENSG00000099341	4900.11727620714	-0.793223893166167	0.0748865798652955	-10.5923370327902	3.23414912722192e-26	4.15920371519694e-25	candidate	stable	not_candidate	24.380989807642
ENSG00000029364	3898.80558263122	-0.860899268861161	0.0812907178860219	-10.5903760140024	3.30262534535048e-26	4.24406050983266e-25	candidate	stable	not_candidate	24.3722184327587
ENSG00000184408	3289.30474088913	-0.773263548926149	0.073017541467107	-10.5901066153328	3.31214399405864e-26	4.25308263852462e-25	candidate	stable	not_candidate	24.3712961787469
ENSG00000197965	5244.86726094306	-0.699044330830595	0.0660116104737026	-10.589717866512	3.32592759132389e-26	4.2675636094553e-25	candidate	stable	not_candidate	24.3698199968613
ENSG00000060237	5122.24657774674	1.23382924838462	0.116582577279264	10.5833073618632	3.56159571933584e-26	4.56651282478398e-25	candidate	up	candidate_up	24.3404153183237
ENSG00000103154	397.275707937586	-1.47371494295669	0.13926743031266	-10.581906621298	3.61525453866132e-26	4.63182385476194e-25	candidate	down	candidate_down	24.3342479649023
ENSG00000138078	8379.75381529085	-0.754239478408876	0.0712876842409862	-10.5802213445339	3.68087624252026e-26	4.71235186326259e-25	candidate	stable	not_candidate	24.3267622889833
ENSG00000168672	418.099908510476	-1.328590259938	0.125601517671492	-10.5778201137099	3.77642048074897e-26	4.8310376803691e-25	candidate	down	candidate_down	24.3159595751584
ENSG00000135824	924.424869056989	1.71712889909886	0.162404150289989	10.5731836041921	3.96791561224062e-26	5.07219963435594e-25	candidate	up	candidate_up	24.2948036615946
ENSG00000058453	409.848598504427	1.80487857163195	0.170806775244903	10.5667855917549	4.24806138789311e-26	5.42623715316249e-25	candidate	up	candidate_up	24.2655012293619
ENSG00000224531	2701.62252481013	-0.866058215607315	0.0819788256077419	-10.5644135444351	4.35683331904402e-26	5.56100456696871e-25	candidate	stable	not_candidate	24.2548467482591
ENSG00000089050	678.226764575563	1.07703894357909	0.101950810953658	10.5642999158552	4.36211257063555e-26	5.56357234009075e-25	candidate	up	candidate_up	24.2546462606852
ENSG00000121454	3119.78459249721	1.20394748598445	0.113983840939645	10.5624400446547	4.44943012924182e-26	5.67069212654195e-25	candidate	up	candidate_up	24.2463639308084
ENSG00000011405	818.821136056509	0.960605018085666	0.0909638734286457	10.5602914858192	4.55245971859461e-26	5.7976613035535e-25	candidate	stable	not_candidate	24.2367471595043
ENSG00000102195	196.491219919537	-3.10313121244165	0.293934423523875	-10.557222850047	4.70372286906238e-26	5.98582132223656e-25	candidate	down	candidate_down	24.222876251065
ENSG00000072042	4502.83563026579	-0.728715061944221	0.069051092485303	-10.5532734634043	4.90575389582835e-26	6.23825777328375e-25	candidate	stable	not_candidate	24.2049366835703
ENSG00000152520	757.10794622956	1.03702865593047	0.0983881166670975	10.5401819961583	5.63896662937584e-26	7.16527498495391e-25	candidate	up	candidate_up	24.1447671378338
ENSG00000172888	979.909493844239	0.958759285189952	0.0909982124538986	10.5360232837066	5.89387451932377e-26	7.48359444000938e-25	candidate	stable	not_candidate	24.1258897563455
ENSG00000169976	1233.54117091389	-0.932340620401967	0.0885337190280081	-10.5309099249182	6.22299963956782e-26	7.89560468427134e-25	candidate	stable	not_candidate	24.1026146039728
ENSG00000171467	1887.21884222498	0.889944333597181	0.0845106363587087	10.5305600802694	6.2461721271421e-26	7.91910445337666e-25	candidate	stable	not_candidate	24.1013239286311
ENSG00000261236	1351.20329661448	-0.842248324061062	0.0799823335630875	-10.5304294903664	6.25484385058662e-26	7.92419838124542e-25	candidate	stable	not_candidate	24.1010446604932
ENSG00000136240	3241.29553140454	-0.983392650516593	0.0933983123430151	-10.5290194849023	6.34923759970346e-26	8.03780435763202e-25	candidate	stable	not_candidate	24.0948625688624
ENSG00000206077	96.6092482430538	3.09489048085705	0.293990629153552	10.5271739094806	6.47492749588074e-26	8.19083138724824e-25	candidate	up	candidate_up	24.0866720141652
ENSG00000108106	2302.43761232503	-1.11953614998461	0.106364792150683	-10.5254391735059	6.59531615754859e-26	8.33693008274535e-25	candidate	down	candidate_down	24.078993840677
ENSG00000173660	2438.23572934006	-1.1065660425315	0.105153436453458	-10.5233464530784	6.74350447938737e-26	8.51792661502438e-25	candidate	down	candidate_down	24.069666105848
ENSG00000244038	3647.83135410508	-0.780817460739644	0.0742017002193905	-10.5229052492196	6.77516545502598e-26	8.5515746629153e-25	candidate	stable	not_candidate	24.0679539081434
ENSG00000183323	256.009065821488	1.76118561683728	0.167380205732649	10.522066268997	6.8357780592865e-26	8.62168837151639e-25	candidate	up	candidate_up	24.0644076786495
ENSG00000075151	4366.34394536308	1.10111898801245	0.104824221151521	10.5044328106269	8.24167372779282e-26	1.03871930838733e-24	candidate	up	candidate_up	23.983501795357
ENSG00000142546	1147.88691073236	-0.899205000309865	0.0856054662003516	-10.5040605491869	8.27425258951417e-26	1.04205398551522e-24	candidate	stable	not_candidate	23.9821097810326
ENSG00000269713	1667.36865512992	1.39415689336188	0.132783845879829	10.4994465563501	8.68880432069084e-26	1.0934535932624e-24	candidate	up	candidate_up	23.9611996439183
ENSG00000169689	482.821682589009	-1.18233680996217	0.112618249156527	-10.4986253899122	8.76471189611263e-26	1.10219165033316e-24	candidate	down	candidate_down	23.9577428833014
ENSG00000127824	100.767404880876	-2.4363845616	0.23209890438786	-10.4971825180552	8.89968456393698e-26	1.11833895992734e-24	candidate	down	candidate_down	23.951426545184
ENSG00000065978	30895.9835030675	-0.952410770568528	0.0907336083853976	-10.4967804931012	8.93765737170198e-26	1.12228238988178e-24	candidate	stable	not_candidate	23.9498978516925
ENSG00000134250	211.759402975451	-1.66112199830502	0.158272823494535	-10.4953077959235	9.07813596593502e-26	1.13908195351493e-24	candidate	down	candidate_down	23.9434450286172
ENSG00000131495	810.738344519631	-1.0045260266315	0.095717755850857	-10.4946675536011	9.13988826688565e-26	1.1459858433009e-24	candidate	down	candidate_down	23.9408207473026
ENSG00000108312	3286.87147428922	0.746849526780218	0.0711958605770533	10.4900695170603	9.59577655387367e-26	1.20226112864464e-24	candidate	stable	not_candidate	23.9200011942196
ENSG00000280071	1368.59692815915	-0.918364479230703	0.0875736676940329	-10.4867650677748	9.93725748496676e-26	1.24413002350389e-24	candidate	stable	not_candidate	23.9051342293402
ENSG00000117598	1142.9035528979	-1.76711578943582	0.16855093680086	-10.484164745543	1.02144188763937e-25	1.27789059668153e-24	candidate	down	candidate_down	23.8935063255918
ENSG00000250654	503.877490265656	-1.2593369111475	0.120129761524519	-10.4831383594353	1.03259155667845e-25	1.29089107456417e-24	candidate	down	candidate_down	23.8891104019718
ENSG00000141367	22431.0413432189	-0.733728185493751	0.069995601721489	-10.4824898629094	1.03969829506999e-25	1.2988219273776e-24	candidate	stable	not_candidate	23.8864503880021
ENSG00000103502	2189.48734653724	-0.876325396420802	0.0837018479218872	-10.4696063250433	1.19137426771373e-25	1.4872089190881e-24	candidate	stable	not_candidate	23.8276280186778
ENSG00000149187	3198.04033241539	0.764379476802007	0.073043761902811	10.4646783912781	1.2550199209114e-25	1.56551092991637e-24	candidate	stable	not_candidate	23.8053438959258
ENSG00000113240	257.513332545508	1.66847650335257	0.159450571069245	10.463910490656	1.26523652871123e-25	1.57709973458024e-24	candidate	up	candidate_up	23.802140841352
ENSG00000278864	125.63653300228	2.60590567392171	0.249202869333643	10.4569649654909	1.36146956862697e-25	1.69581143708935e-24	candidate	up	candidate_up	23.7706224400418
ENSG00000224660	126.452459952738	2.39501445125857	0.229182743975607	10.450239008891	1.46156429162777e-25	1.81915608139957e-24	candidate	up	candidate_up	23.7401300373947
ENSG00000139218	1338.39046756078	1.0231065734802	0.0979244636608117	10.4479160286648	1.49780201800224e-25	1.86289809791995e-24	candidate	up	candidate_up	23.7298109007245
ENSG00000221995	270.387115184333	1.5972032419253	0.152890756433344	10.4466959231877	1.51719049488718e-25	1.8856352230981e-24	candidate	up	candidate_up	23.7245423179178
ENSG00000170421	9781.82674363606	-0.645695183328702	0.0618426422337405	-10.4409378384616	1.61210102458636e-25	2.00213305219781e-24	candidate	stable	not_candidate	23.6985070647612
ENSG00000135637	242.072117892723	1.56549043018849	0.149951374895902	10.4399871710098	1.62832711429408e-25	2.02081091655141e-24	candidate	up	candidate_up	23.6944743206955
ENSG00000133112	12031.4320626404	-1.12167237169156	0.107462911325118	-10.4377627393516	1.66692913078905e-25	2.06614798455845e-24	candidate	down	candidate_down	23.6848385760519
ENSG00000166226	10072.8968785635	-1.11454155030668	0.1067799438015	-10.4377424320299	1.66728568202461e-25	2.06614798455845e-24	candidate	down	candidate_down	23.6848385760519
ENSG00000114446	1083.4363523507	-1.10509800592317	0.105880424548649	-10.437226811604	1.67636419272792e-25	2.07588749887843e-24	candidate	down	candidate_down	23.6827961864403
ENSG00000117335	1376.02688109637	1.02144209512929	0.0978736386500939	10.4363351482316	1.69217943749296e-25	2.09394907574074e-24	candidate	up	candidate_up	23.6790338844498
ENSG00000130332	874.602255245807	-1.03108147716589	0.0988001919112518	-10.4360270685716	1.69767808108506e-25	2.09922764608825e-24	candidate	down	candidate_down	23.6779404627615
ENSG00000133019	1834.80633134966	-1.10305017845928	0.105761415223447	-10.4296087200499	1.81634698700648e-25	2.24433527922782e-24	candidate	down	candidate_down	23.6489122637074
ENSG00000117411	2207.76332557905	-0.84901567821	0.0814178057487899	-10.4278870009048	1.84955468139258e-25	2.28371048296385e-24	candidate	stable	not_candidate	23.6413589545509
ENSG00000186501	1189.99238369384	-0.856043794810614	0.0821059513234384	-10.4260870376913	1.88491490606103e-25	2.32568450039863e-24	candidate	stable	not_candidate	23.6334492014861
ENSG00000139793	750.71858977207	1.16324318501144	0.111611056365345	10.4222934796325	1.96164804203998e-25	2.41860834263683e-24	candidate	up	candidate_up	23.6164344534252
ENSG00000061936	880.39742025396	1.26713179379694	0.121594272465582	10.4209825685302	1.98887742152346e-25	2.45040635718378e-24	candidate	up	candidate_up	23.6107618894931
ENSG00000204390	129.363101565182	2.29046138230121	0.219844938292902	10.4185313525372	2.04080134148585e-25	2.51256142020821e-24	candidate	up	candidate_up	23.5998833130017
ENSG00000170296	6968.7174696493	-0.893670189449311	0.0857826793403441	-10.4178395489801	2.0556973133675e-25	2.52907212100495e-24	candidate	stable	not_candidate	23.5970387857968
ENSG00000213190	28537.4008982117	-0.819132409322189	0.0786303462141432	-10.417509889774	2.06283341981906e-25	2.53601910752774e-24	candidate	stable	not_candidate	23.5958474786047
ENSG00000125772	753.343769978038	1.04418246326043	0.10025985890933	10.4147609483944	2.12330340738216e-25	2.60847670400404e-24	candidate	up	candidate_up	23.5836130375568
ENSG00000287925	103.744495892426	3.59738538740957	0.345461362845004	10.4132785148063	2.15663905687987e-25	2.64751933824755e-24	candidate	up	candidate_up	23.5771608589963
ENSG00000186310	4737.554752269	-0.865127632867342	0.0830859659318941	-10.4124399730334	2.17572456714812e-25	2.66902465452673e-24	candidate	stable	not_candidate	23.5736474144944
ENSG00000282508	144.313576308489	2.48639664640758	0.23879439926282	10.4122904644468	2.179144975329e-25	2.67129600395442e-24	candidate	up	candidate_up	23.5732779855236
ENSG00000128245	7460.14086145524	-0.660363736038825	0.0634252404954597	-10.4116867493171	2.19301085880253e-25	2.6863594167504e-24	candidate	stable	not_candidate	23.5708358821108
ENSG00000065665	1982.84286048372	-1.0997802391039	0.105675313552073	-10.4071632450087	2.29972461755931e-25	2.81505471338478e-24	candidate	down	candidate_down	23.5505131597859
ENSG00000104447	449.836144472253	1.26673784004175	0.121756029294797	10.4039023560362	2.37982870793447e-25	2.91101604956898e-24	candidate	up	candidate_up	23.5359554001194
ENSG00000064309	405.884504434536	1.38488497660867	0.133181793960428	10.398455640417	2.51983942531936e-25	3.08006503193917e-24	candidate	up	candidate_up	23.5114401137872
ENSG00000269937	403.932073147903	2.32471817820711	0.223575835195022	10.3978955336532	2.53469212639419e-25	3.09599733401104e-24	candidate	up	candidate_up	23.5091994219636
ENSG00000100116	235.552188298531	-1.83153326562868	0.176167888607103	-10.3965216368883	2.57149302520822e-25	3.13869618209465e-24	candidate	down	candidate_down	23.5032507208803
ENSG00000146094	290.834325354673	1.71536151014925	0.165005360870718	10.3957926039339	2.59123526642621e-25	3.16052742703719e-24	candidate	up	candidate_up	23.5002404365151
ENSG00000253552	604.792136742802	1.07473752427816	0.103426576913068	10.3913090460443	2.71599542242314e-25	3.310325988375e-24	candidate	up	candidate_up	23.4801292364414
ENSG00000132825	242.5199027964	-1.58448478547486	0.152495847810709	-10.3903470699193	2.74352939434365e-25	3.34149320439838e-24	candidate	down	candidate_down	23.476059417765
ENSG00000112739	1794.58526210153	0.955678358164144	0.091982232063832	10.38981482316	2.75888219841249e-25	3.35779036400068e-24	candidate	stable	not_candidate	23.4739464215392
ENSG00000104823	1660.04097664788	-0.933185474104603	0.0898255055460842	-10.3888697139126	2.78635423987344e-25	3.38880383159465e-24	candidate	stable	not_candidate	23.4699535705317
ENSG00000105583	1480.98558093641	-0.959714449809572	0.0923807910795321	-10.3886797092194	2.79190985762396e-25	3.39313698399451e-24	candidate	stable	not_candidate	23.4693986071418
ENSG00000167775	866.866709208681	-0.980856370288375	0.0944378034259775	-10.3862683661124	2.86337696645666e-25	3.47751209756473e-24	candidate	stable	not_candidate	23.4587313505102
ENSG00000287064	69.3221092237247	3.79105476306037	0.365092832968361	10.3838104194965	2.93809097209945e-25	3.56570741139967e-24	candidate	up	candidate_up	23.4478542962778
ENSG00000198668	23975.8401980912	-0.619564413866499	0.0596676509445476	-10.3835898356765	2.9448897610353e-25	3.57141296019573e-24	candidate	stable	not_candidate	23.4471599297106
ENSG00000130985	13679.1772867903	-0.704558068720827	0.0678551144542039	-10.3832713921121	2.95473227099129e-25	3.58079903047464e-24	candidate	stable	not_candidate	23.4460200527399
ENSG00000279693	130.023897526265	2.3153310922825	0.223080228122036	10.3789166425628	3.09264635826441e-25	3.74526952646999e-24	candidate	up	candidate_up	23.4265169230522
ENSG00000127540	2053.0772816398	-1.01755140419927	0.098051599856977	-10.377713425212	3.13186413109079e-25	3.79006755935202e-24	candidate	down	candidate_down	23.4213530485036
ENSG00000007174	97.5330410213466	-7.05440204977524	0.679849015743759	-10.3764245978317	3.17441905285271e-25	3.83611307401868e-24	candidate	down	candidate_down	23.4161085999637
ENSG00000131149	5386.39862635977	1.23842751280536	0.119349483355607	10.3764798806494	3.17258200047309e-25	3.83611307401868e-24	candidate	up	candidate_up	23.4161085999637
ENSG00000125977	2650.17594829108	-0.990845550348271	0.095536510086773	-10.3713810505357	3.34652817952745e-25	4.0412294548095e-24	candidate	stable	not_candidate	23.3934864902828
ENSG00000167004	7833.57114946591	-0.715451765673382	0.0690102806612327	-10.3673214891777	3.49174982523273e-25	4.21360909101614e-24	candidate	stable	not_candidate	23.3753457576433
ENSG00000112419	136.010253329702	2.31267343366002	0.223266057056507	10.3583745068544	3.83422452276193e-25	4.62360771593961e-24	candidate	up	candidate_up	23.3350190201822
ENSG00000081026	775.258696518732	1.03491369353996	0.0999380273141564	10.3555545506887	3.948914816552e-25	4.75854016853722e-24	candidate	up	candidate_up	23.3225262603022
ENSG00000176945	87.4583285487699	2.92199499680488	0.282239301660399	10.3528990456501	4.06002204344688e-25	4.88896713817326e-24	candidate	up	candidate_up	23.310782881893
ENSG00000124702	4425.19192440447	-0.78510828985561	0.0758534147984064	-10.3503354719385	4.17021989167725e-25	5.01811548378718e-24	candidate	stable	not_candidate	23.2994593483234
ENSG00000166862	441.467774263501	2.07500529928704	0.200675038693795	10.3401265687719	4.63924397152463e-25	5.57855982366878e-24	candidate	up	candidate_up	23.2534779052492
ENSG00000198963	221.028358282758	1.62271322914075	0.157031457635247	10.3336825218167	4.96183265190933e-25	5.9622529685293e-24	candidate	up	candidate_up	23.2245896015161
ENSG00000196465	2904.71185661651	-0.87342481448152	0.0845331513415125	-10.3323347186348	5.03206341246376e-25	6.04237967024121e-24	candidate	stable	not_candidate	23.2187919895046
ENSG00000175416	1925.93408155981	-0.832357105010076	0.0805665890378859	-10.3312938396668	5.08697438069643e-25	6.10401076674546e-24	candidate	stable	not_candidate	23.2143847090089
ENSG00000128272	3847.03744839638	0.85020398062064	0.082357526059609	10.323330742175	5.52718072619323e-25	6.62755677640085e-24	candidate	stable	not_candidate	23.1786465431012
ENSG00000168118	1775.54631545546	-1.02159330378054	0.0989788828366282	-10.3213258677283	5.64383379090496e-25	6.76267121447845e-24	candidate	down	candidate_down	23.1698817264603
ENSG00000186567	72.4913429870924	3.68724198083593	0.357279704020502	10.3203230951634	5.70309175187096e-25	6.82887083397376e-24	candidate	up	candidate_up	23.1656511017527
ENSG00000107562	465.586613287244	-1.9833755795802	0.192232061373115	-10.3176107326371	5.86648326745972e-25	7.01957910014312e-24	candidate	down	candidate_down	23.1536889277513
ENSG00000165283	1522.18350157479	-1.04249152941938	0.101051455308306	-10.3164425117754	5.93827754456415e-25	7.10049520725378e-24	candidate	down	candidate_down	23.1487113613826
ENSG00000139767	5246.21296272295	1.02095921171718	0.0989709041884737	10.315751079458	5.98117967620327e-25	7.14677518222548e-24	candidate	up	candidate_up	23.1458898793868
ENSG00000253846	305.442024786001	-1.84565958666572	0.178989546997722	-10.3115495716027	6.24855822228566e-25	7.46102390258471e-24	candidate	down	candidate_down	23.1272015686763
ENSG00000151461	945.950374269607	1.08295077783511	0.105028882484454	10.3109806771047	6.28566066769853e-25	7.5000661660058e-24	candidate	up	candidate_up	23.124934905221
ENSG00000170734	146.317266417348	2.11051284338451	0.20472776440314	10.3088745658776	6.42492793583898e-25	7.66087170612958e-24	candidate	up	candidate_up	23.1157218105733
ENSG00000162704	6014.58730154728	-0.947932474258258	0.0919626886393452	-10.3077942618208	6.49754532639448e-25	7.7420366880699e-24	candidate	stable	not_candidate	23.1111447749715
ENSG00000113739	117.29901254844	-2.22120667654207	0.21560301391452	-10.3022988232563	6.87972643830834e-25	8.19168545909623e-24	candidate	down	candidate_down	23.0866267319055
ENSG00000133134	2546.31547896877	-0.905670542998058	0.0879153753472461	-10.3016172020066	6.92865627817666e-25	8.24418102365577e-24	candidate	stable	not_candidate	23.083852480659
ENSG00000179292	635.817952400807	-1.40994625385458	0.136960414289273	-10.2945530733913	7.45650266469516e-25	8.86605243517909e-24	candidate	down	candidate_down	23.0522697045456
ENSG00000169446	2557.10469804358	-0.851614028082341	0.0827447655043184	-10.2920592365193	7.6522079352533e-25	9.09240366458882e-24	candidate	stable	not_candidate	23.0413212916655
ENSG00000119866	277.650238991036	1.61812223994725	0.157268865105341	10.288891185572	7.90817693909556e-25	9.38999503082148e-24	candidate	up	candidate_up	23.0273346375622
ENSG00000103187	6331.81450153391	-0.667966120318011	0.0649286040496393	-10.2877018549072	8.00644609373119e-25	9.50005279707045e-24	candidate	stable	not_candidate	23.0222739810888
ENSG00000156508	111703.65434376	-0.99275917548546	0.0965249137603509	-10.2850045320968	8.23382014477912e-25	9.76304008392438e-24	candidate	stable	not_candidate	23.0104149276109
ENSG00000171094	560.334379080027	-1.67893623590794	0.163261553799529	-10.2837207954638	8.34426988036208e-25	9.88711783249304e-24	candidate	down	candidate_down	23.004930289987
ENSG00000078369	25188.0730397924	-0.630974786377661	0.0613892731561384	-10.2782579746926	8.83092712603548e-25	1.04564809579281e-23	candidate	stable	not_candidate	22.9806144490914
ENSG00000177700	655.405929888791	-1.03157272728469	0.100398904938048	-10.274740824327	9.15902797958189e-25	1.08374405426227e-23	candidate	down	candidate_down	22.9650732721761
ENSG00000118407	196.001170933757	2.18527819021578	0.212687380726192	10.2746020133138	9.17222192159033e-25	1.08455154624249e-23	candidate	up	candidate_up	22.9647498021406
ENSG00000099624	1262.96988916366	-1.18265665344758	0.115128383310803	-10.2725029175026	9.3740511068373e-25	1.10764724632976e-23	candidate	down	candidate_down	22.9555985278428
ENSG00000087111	2520.88250305558	-0.812033471276912	0.0790604429947946	-10.2710463098515	9.51668462914765e-25	1.12372114549582e-23	candidate	stable	not_candidate	22.9493414467718
ENSG00000158987	1202.33157982478	1.22518890143851	0.119289500228046	10.2707187061418	9.54905916197175e-25	1.1267625110942e-23	candidate	up	candidate_up	22.948167611008
ENSG00000128908	590.766093546306	1.19295847887297	0.11619485007712	10.2668791093684	9.93672820008843e-25	1.17169439794256e-23	candidate	up	candidate_up	22.9311856465039
ENSG00000128059	1534.53289787289	-0.907867086744083	0.0884298907462028	-10.2665182449416	9.97395514164766e-25	1.17527013285007e-23	candidate	stable	not_candidate	22.9298623004368
ENSG00000167996	21238.6504720682	-0.819075469868717	0.0798038011027361	-10.2636147470504	1.02785534021493e-24	1.21032454203593e-23	candidate	stable	not_candidate	22.917098160331
ENSG00000147123	2663.03306337744	-0.984877132985012	0.0959660208652449	-10.2627693021468	1.03689667161698e-24	1.22012713390618e-23	candidate	stable	not_candidate	22.9135949146718
ENSG00000180626	360.265754334389	1.28083182880763	0.124829957484663	10.2606125534009	1.06031976947382e-24	1.24682767367616e-23	candidate	up	candidate_up	22.9041935670052
ENSG00000072840	132.24576740846	2.20360929520494	0.214903012889121	10.2539711546152	1.13579065118981e-24	1.334651995708e-23	candidate	up	candidate_up	22.874631959802
ENSG00000143653	2912.17508730792	-0.925309057618117	0.090370334787497	-10.239079669163	1.3249064732931e-24	1.55580569108701e-23	candidate	stable	not_candidate	22.8080446442089
ENSG00000143748	958.454533289352	0.907635125026598	0.0886620574119593	10.2370185344263	1.35342920077242e-24	1.58820392843226e-23	candidate	stable	not_candidate	22.7990937340836
ENSG00000254585	1112.34910160454	-1.63141228801689	0.159417263260215	-10.2335986370181	1.40210300937431e-24	1.6441878746981e-23	candidate	down	candidate_down	22.7840485588867
ENSG00000184983	1184.7274537077	-0.920288308380734	0.0899421449468611	-10.2320031273932	1.42540055766443e-24	1.67035755645921e-23	candidate	stable	not_candidate	22.7771905538968
ENSG00000004478	3328.47015412858	-0.799020160644952	0.0781125782352274	-10.2290844662532	1.46901548586191e-24	1.72028381552756e-23	candidate	stable	not_candidate	22.7643998964941
ENSG00000173320	2632.14944492003	0.942973073009591	0.0922519755479969	10.2217114311984	1.58517138697011e-24	1.85503183545979e-23	candidate	stable	not_candidate	22.7316486327627
ENSG00000137504	1027.70095973129	1.08364760408652	0.106052325319024	10.2180466182775	1.6462475963134e-24	1.92518254274919e-23	candidate	up	candidate_up	22.7155280850905
ENSG00000124098	1150.18013650325	-0.961825081576901	0.094160592322572	-10.2147305773302	1.70351730484473e-24	1.99078854835904e-23	candidate	stable	not_candidate	22.7009748661191
ENSG00000102755	63.6677760843648	-3.39678825213706	0.332582055917434	-10.2133840106525	1.72733273352638e-24	2.01723555924236e-23	candidate	down	candidate_down	22.6952433848285
ENSG00000243279	1602.84171089757	-0.811120345953685	0.0794270617321985	-10.2121409034179	1.74961103347463e-24	2.04185243776371e-23	candidate	stable	not_candidate	22.6899756470584
ENSG00000142541	12041.4022265048	-0.986692068018753	0.0966581330183551	-10.208060482933	1.82475790346453e-24	2.128092659061e-23	candidate	stable	not_candidate	22.6720094663945
ENSG00000198720	1000.20275010082	1.26168691320095	0.123600042358048	10.207819424091	1.82929604631426e-24	2.13192496787083e-23	candidate	up	candidate_up	22.6712280841732
ENSG00000102996	3437.44084924096	-0.780556307476486	0.0764741746166925	-10.2067961032444	1.84868575725209e-24	2.15304872699941e-23	candidate	stable	not_candidate	22.6669461412738
ENSG00000163412	2111.42609629815	-0.912121836030011	0.0893764529965247	-10.205393092356	1.87560109855855e-24	2.18290224915628e-23	candidate	stable	not_candidate	22.660965711658
ENSG00000173113	946.754195952682	-0.969479310344313	0.0950025578842549	-10.2047706076026	1.88766682150814e-24	2.19544419192753e-23	candidate	stable	not_candidate	22.6584775981615
ENSG00000272333	1768.37503019262	1.13644228986136	0.111454802241234	10.1964407724814	2.05672015277907e-24	2.3904282622095e-23	candidate	up	candidate_up	22.6215242851387
ENSG00000166794	3435.89852121614	-1.02880613441498	0.10093408030852	-10.1928519214748	2.13410036910418e-24	2.4786716906369e-23	candidate	down	candidate_down	22.6057809933561
ENSG00000170540	11288.0657150031	-0.973822742606559	0.0955540425450848	-10.1913296043659	2.1677882225751e-24	2.51608248573867e-23	candidate	stable	not_candidate	22.5992751253436
ENSG00000196277	354.383181622052	-1.41759308201012	0.139111977172144	-10.1903021639604	2.19082200355993e-24	2.54108489472854e-23	candidate	down	candidate_down	22.5949808254273
ENSG00000169169	2568.43786897492	-0.767291405078196	0.0753340746935962	-10.1851839051449	2.30922846707933e-24	2.67659857787336e-23	candidate	stable	not_candidate	22.5724167571234
ENSG00000228340	97.3067326364939	-2.64800267782283	0.260078917306463	-10.1815353018506	2.39748483692298e-24	2.77700505566583e-23	candidate	down	candidate_down	22.5564233295959
ENSG00000172809	3006.06732642633	-1.1527098293545	0.113232414425618	-10.1800340052955	2.43476276991147e-24	2.81826687173913e-23	candidate	down	candidate_down	22.5500178843864
ENSG00000116406	2153.31810271533	0.705913733303737	0.069377577940982	10.1749549963281	2.56518539455832e-24	2.96721546964297e-23	candidate	stable	not_candidate	22.5276509154697
ENSG00000139278	95.0115012465475	-3.32540915589379	0.326843704223704	-10.1743099619804	2.58223671937165e-24	2.98491137954794e-23	candidate	down	candidate_down	22.5250685583184
ENSG00000188803	340.356881940287	-12.0450820188891	1.18414380850185	-10.1719756776234	2.64488661977578e-24	3.05525674863787e-23	candidate	down	candidate_down	22.5149522879316
ENSG00000146592	515.049024848241	2.09130498642748	0.205620367322582	10.1707093205732	2.67950199390355e-24	3.0931444373014e-23	candidate	up	candidate_up	22.5095997997322
ENSG00000112306	5006.53719076699	-1.00123195574594	0.0984537310538181	-10.1695684361483	2.71107169406273e-24	3.12746732620638e-23	candidate	down	candidate_down	22.5048072188439
ENSG00000136942	3802.27927166665	-1.047707148484	0.103056781921933	-10.1663095717238	2.80329226249571e-24	3.23166265088115e-23	candidate	down	candidate_down	22.4905739809753
ENSG00000130313	1052.81058815886	-0.896013987967979	0.0881427059097638	-10.1654921836105	2.82690631904129e-24	3.25668023642192e-23	candidate	stable	not_candidate	22.4872248814029
ENSG00000085998	1716.81369593279	-0.84609897071701	0.0832677598551815	-10.1611832981761	2.95468404845351e-24	3.40158250797958e-23	candidate	stable	not_candidate	22.4683189904316
ENSG00000244462	4667.10630266806	-0.709073753471341	0.0697838803142709	-10.1609963544308	2.96035541592069e-24	3.40580889641092e-23	candidate	stable	not_candidate	22.4677797244188
ENSG00000253368	911.795556610429	-1.30481225064666	0.128421078505462	-10.1604212161414	2.97787126293488e-24	3.42364712991169e-23	candidate	down	candidate_down	22.4655110037582
ENSG00000197956	510.200858368868	-1.07358235763439	0.10568133308041	-10.158675390833	3.03167163563995e-24	3.48314932119038e-23	candidate	down	candidate_down	22.4580279071154
ENSG00000078328	6411.49943974544	0.772360274143486	0.0760329841011343	10.1582265022788	3.04565975412314e-24	3.49686100023295e-23	candidate	stable	not_candidate	22.4563216304965
ENSG00000152223	970.239293979546	1.02101846524827	0.100529641709987	10.1563921633557	3.10348832266288e-24	3.56074070077154e-23	candidate	up	candidate_up	22.4484596512413
ENSG00000166598	8868.81750688174	-0.655775567289535	0.0645681651387149	-10.1563296073336	3.10547949764829e-24	3.56074070077154e-23	candidate	stable	not_candidate	22.4484596512413
ENSG00000109758	72.6447629974287	3.86671174290609	0.380816812111326	10.1537317154362	3.18929818969928e-24	3.65438629044479e-23	candidate	up	candidate_up	22.4371855470378
ENSG00000112759	691.36313479963	-1.1827493845218	0.116489853955854	-10.1532394827281	3.20543032580973e-24	3.67040095208893e-23	candidate	down	candidate_down	22.4352864911244
ENSG00000120937	212.710447969095	-1.91080351012131	0.188214093632582	-10.1522870750128	3.23687380351125e-24	3.70391466749907e-23	candidate	down	candidate_down	22.4313390273522
ENSG00000180979	617.348953312637	1.26585112837228	0.124798647921679	10.1431477780648	3.55457291227437e-24	4.06472216100038e-23	candidate	up	candidate_up	22.3909691347115
ENSG00000213977	783.564399798274	-0.912114756951586	0.0899286111399071	-10.1426536603858	3.57260319724033e-24	4.08259829794705e-23	candidate	stable	not_candidate	22.3890633498266
ENSG00000164465	221.524764751122	1.54876546372278	0.152714241961115	10.1415915361525	3.61166719090325e-24	4.12447064114753e-23	candidate	up	candidate_up	22.3846317834489
ENSG00000172493	489.343208450604	1.6308023228084	0.160810699771639	10.1411306904593	3.62874802720998e-24	4.14119923989975e-23	candidate	up	candidate_up	22.3828738743739
ENSG00000116539	1558.36876378453	1.0900107710143	0.107502983794356	10.1393536490057	3.69536494215197e-24	4.21439912056407e-23	candidate	up	candidate_up	22.3752643373443
ENSG00000143515	1280.50015259657	1.07697641611758	0.106245151715075	10.1367111697086	3.79667113356273e-24	4.32703610382681e-23	candidate	up	candidate_up	22.3638094811296
ENSG00000076356	2373.51481820042	1.37755020219763	0.136031446679935	10.1267040512981	4.20587853466426e-24	4.79020025483133e-23	candidate	up	candidate_up	22.3196463304789
ENSG00000075240	640.166786523727	1.26222792758896	0.124719662690401	10.1205206970633	4.4802573476001e-24	5.09928755732533e-23	candidate	up	candidate_up	22.2924904967522
ENSG00000198918	3223.42215280253	-1.33051518965962	0.131573806844229	-10.1123105089969	4.87214648918559e-24	5.54161912300355e-23	candidate	down	candidate_down	22.2563633267065
ENSG00000155252	2240.39725770764	-0.717831345803564	0.0709921401758298	-10.1114199969979	4.91664190086137e-24	5.58849543698041e-23	candidate	stable	not_candidate	22.2527050993351
ENSG00000144136	2532.57273553392	-0.699856313085266	0.0692504326553076	-10.1061652072094	5.18751849944294e-24	5.8924534683132e-23	candidate	stable	not_candidate	22.2297038383386
ENSG00000088899	1496.81809934388	0.951613450157635	0.0941685687901577	10.1054254342357	5.22682114056833e-24	5.93313890403046e-23	candidate	stable	not_candidate	22.2267154840327
ENSG00000101413	1357.92616567688	-0.79582626913645	0.0787798200732602	-10.1019051375896	5.41792599039624e-24	6.14597107518166e-23	candidate	stable	not_candidate	22.2114094879974
ENSG00000184144	4956.97361377568	1.17401876534337	0.116245898508473	10.0994424784613	5.55571346125761e-24	6.29807810285175e-23	candidate	up	candidate_up	22.2007919579536
ENSG00000100129	7317.85618301568	-0.80879371286989	0.0801115084613507	-10.0958492531705	5.76300566008652e-24	6.5287223801925e-23	candidate	stable	not_candidate	22.185171798437
ENSG00000131503	2404.76046644976	0.784748223331107	0.0777364861330986	10.0949793638406	5.81433023848435e-24	6.57857869640337e-23	candidate	stable	not_candidate	22.1818679256846
ENSG00000182195	2436.36346725834	-0.796621806282568	0.0789127273720777	-10.0949724184092	5.81474184418105e-24	6.57857869640337e-23	candidate	stable	not_candidate	22.1818679256846
ENSG00000168461	211.998523652566	-1.62427427272164	0.160908451059173	-10.0944000270336	5.84876274244352e-24	6.61267484831247e-23	candidate	down	candidate_down	22.1796228314553
ENSG00000135365	1743.69299528531	0.965686824349793	0.0956890769690749	10.0919232888189	5.99825774927989e-24	6.77719540126003e-23	candidate	stable	not_candidate	22.1689499925265
ENSG00000130024	670.428414196501	1.08074072960977	0.107091144773442	10.0917842637329	6.00676053423961e-24	6.78230183133275e-23	candidate	up	candidate_up	22.1686228868131
ENSG00000055332	953.447353781693	1.43743514658773	0.142480840196478	10.0886206496645	6.20350685311718e-24	6.99980856116807e-23	candidate	up	candidate_up	22.1549138374093
ENSG00000099250	9208.05708958844	0.610797856447404	0.060550994788902	10.0873298378799	6.28560430064948e-24	7.08774731305687e-23	candidate	stable	not_candidate	22.1494917739795
ENSG00000118402	3481.39301150998	-0.991394970076049	0.098310064189285	-10.0843690648724	6.47800082565308e-24	7.29986234668398e-23	candidate	stable	not_candidate	22.1366853292822
ENSG00000230724	97.6997077261517	3.36537945058031	0.333790753164572	10.0823028159832	6.61571382117569e-24	7.45011635139937e-23	candidate	up	candidate_up	22.1278369446509
ENSG00000228824	97.8184798303143	-2.70870370051885	0.268795816710167	-10.0771795248568	6.96980940964871e-24	7.8436843898274e-23	candidate	down	candidate_down	22.1054798895726
ENSG00000167524	158.151146504612	2.28156183465661	0.226465851499099	10.0746395960086	7.15225230706143e-24	8.04368560319253e-23	candidate	up	candidate_up	22.0945449126485
ENSG00000189221	4061.1583975831	-1.47995493519525	0.146919524822421	-10.0732352421099	7.25514935084573e-24	8.15402164995711e-23	candidate	down	candidate_down	22.0886281397756
ENSG00000196876	833.767765747175	1.0309373072516	0.102424227141585	10.0653657442443	7.85946578403138e-24	8.82738284331809e-23	candidate	up	candidate_up	22.0541680376661
ENSG00000124214	6007.31394214725	-0.676903985625664	0.0672612424692581	-10.0638043660143	7.98516524322024e-24	8.9626505337054e-23	candidate	stable	not_candidate	22.0475635369968
ENSG00000214113	691.955590448337	-1.225729978805	0.121849043563676	-10.0594140335985	8.34938101822142e-24	9.36527737794836e-23	candidate	down	candidate_down	22.0284793552959
ENSG00000173915	1341.49652987139	-1.11125647024113	0.110530103283687	-10.053880682523	8.83193567625135e-24	9.90002427646687e-23	candidate	down	candidate_down	22.0043637404406
ENSG00000131462	1340.89651844094	-0.855535895873447	0.085095788377431	-10.0537983393353	8.83932138514263e-24	9.9017845542647e-23	candidate	stable	not_candidate	22.0042865273998
ENSG00000162408	607.20039300697	1.23032427698963	0.122489071258051	10.0443595853353	9.72774794114469e-24	1.08898332803334e-22	candidate	up	candidate_up	21.9629787690951
ENSG00000147533	2083.92283630314	-1.01363329266746	0.100949772753665	-10.0409665620634	1.00682697990421e-23	1.126362876927e-22	candidate	down	candidate_down	21.9483216715999
ENSG00000170837	1446.52441421542	-0.851343549347955	0.0848295033119219	-10.0359369807639	1.05948669276444e-23	1.1844963833027e-22	candidate	stable	not_candidate	21.9264662609978
ENSG00000187792	240.868884658411	1.74683054327836	0.174118589579422	10.0324184080389	1.09793872843894e-23	1.22667996910301e-22	candidate	up	candidate_up	21.9112687264184
ENSG00000145362	7939.74431636556	1.19131894546002	0.118822983529761	10.0259975811972	1.17170320347787e-23	1.3082354390569e-22	candidate	up	candidate_up	21.8833140903528
ENSG00000189180	2112.81977478791	0.92803446784614	0.0925724565338118	10.0249523734652	1.18416679489548e-23	1.32128492900953e-22	candidate	stable	not_candidate	21.8790035186812
ENSG00000154277	15345.3053016413	-0.721742997121708	0.0719982308434194	-10.0244546104382	1.19014843980142e-23	1.32708955366724e-22	candidate	stable	not_candidate	21.8770997694105
ENSG00000010404	17027.3727858171	-0.591640556966499	0.0590440443280597	-10.020325736483	1.24093281589821e-23	1.38281171834416e-22	candidate	stable	not_candidate	21.8592369487777
ENSG00000145147	12710.0540101451	0.762718882231687	0.0761481186301642	10.0162537952652	1.29311751652549e-23	1.4400204024774e-22	candidate	stable	not_candidate	21.841631354696
ENSG00000090924	1687.80371797622	1.13049657862322	0.112868533307637	10.0160473915428	1.29581983040188e-23	1.44208655243482e-22	candidate	up	candidate_up	21.8410086729614
ENSG00000266094	425.55794377878	1.45638112845824	0.145496825201411	10.0097107029117	1.38155942836603e-23	1.53649982931342e-22	candidate	up	candidate_up	21.8134674836525
ENSG00000115902	2175.3332882764	-0.813347698275688	0.0812621730352574	-10.0089336513657	1.39245279967838e-23	1.54760403525612e-22	candidate	stable	not_candidate	21.8103401465605
ENSG00000067082	1501.83813079806	-0.769297598448043	0.0768662446509923	-10.0082630801206	1.40192178443972e-23	1.55711169104078e-22	candidate	stable	not_candidate	21.8076802345334
ENSG00000104067	1635.20947854201	0.922088585772816	0.0921684485298493	10.004384368846	1.45795662420801e-23	1.61829383574901e-22	candidate	stable	not_candidate	21.7909426201413
ENSG00000125656	1148.47733205596	-0.948995777234652	0.0948756396260617	-10.0025231026107	1.48562786935808e-23	1.64793392388013e-22	candidate	stable	not_candidate	21.7830602059093
ENSG00000204186	1389.15952944554	0.838254411511129	0.0838410763118872	9.99813514312291	1.55293850387311e-23	1.7214768167609e-22	candidate	stable	not_candidate	21.7640988215917
ENSG00000167595	355.078976624197	1.73748361343568	0.17379114625642	9.99753814197253	1.5623267852694e-23	1.73075720057137e-22	candidate	up	candidate_up	21.7617638528918
ENSG00000185684	270.437071153865	1.5922551667074	0.159291987981694	9.99582707757017	1.58954705452941e-23	1.75976708045984e-22	candidate	up	candidate_up	21.7545448108024
ENSG00000198467	590.107898544598	-1.14097339378323	0.114185711990485	-9.99226062432672	1.64780226602666e-23	1.82307532057413e-22	candidate	down	candidate_down	21.7391953880461
ENSG00000101193	3289.54670198093	-0.697208785577786	0.0697783768640412	-9.99175986761992	1.65614922710645e-23	1.83112031752868e-22	candidate	stable	not_candidate	21.7372831185481
ENSG00000161021	832.070686276982	1.13283994151859	0.113382350707122	9.99132523230909	1.6634279639368e-23	1.83797455820583e-22	candidate	up	candidate_up	21.7356605045426
ENSG00000167536	962.055543971791	-0.904217317322283	0.0905166635034042	-9.98951223260982	1.69413306685614e-23	1.87068766078855e-22	candidate	stable	not_candidate	21.7279987183896
ENSG00000165916	2540.79961141646	-0.766425285141326	0.0767263389138738	-9.98907671069314	1.70159231323588e-23	1.87770656626489e-22	candidate	stable	not_candidate	21.7263722750139
ENSG00000117450	3731.59334815756	-1.01594641787881	0.10173846269223	-9.98586366448412	1.7576368879509e-23	1.9382955499443e-22	candidate	down	candidate_down	21.7125800013185
ENSG00000129562	2134.54019688168	-1.05713450763125	0.105889906613327	-9.98333591407853	1.80300934846116e-23	1.98704467160182e-22	candidate	down	candidate_down	21.7017923692203
ENSG00000161638	139.752668280379	-1.87797641188454	0.188147765644732	-9.98139098516115	1.83870813666612e-23	2.02507654870725e-22	candidate	down	candidate_down	21.6935585556331
ENSG00000215424	176.576469219845	1.8290146578612	0.183255260682818	9.98069387501455	1.85167311744408e-23	2.03803737367294e-22	candidate	up	candidate_up	21.6907878561338
ENSG00000080503	317.071288110719	1.49864136618386	0.150185561055999	9.97859817978816	1.89119686760019e-23	2.08019438401993e-22	candidate	up	candidate_up	21.6818960804397
ENSG00000099795	1477.71758131376	-1.09914603622406	0.110172068073971	-9.97663069632205	1.92906242951489e-23	2.12047424062944e-22	candidate	down	candidate_down	21.6735669989508
ENSG00000176887	19118.6736539659	0.745872955915284	0.0747852619594805	9.97352869231649	1.99029297540493e-23	2.18636893498192e-22	candidate	stable	not_candidate	21.6602765519437
ENSG00000135596	1988.73758312082	1.11352284087465	0.111671717174672	9.97139534563555	2.03351616095493e-23	2.23241003691681e-22	candidate	up	candidate_up	21.6512260335627
ENSG00000177410	1042.6107487999	-1.1589360499138	0.116244488347455	-9.96981505436835	2.06613210258125e-23	2.26675459475844e-22	candidate	down	candidate_down	21.6445954952732
ENSG00000119321	602.315785525514	1.06254595333705	0.106602512797662	9.96736310853967	2.11776650770711e-23	2.3219066533631e-22	candidate	up	candidate_up	21.6341552440049
ENSG00000154654	1015.25980825849	-1.36219602795165	0.136681176181486	-9.96622992286021	2.14205948981879e-23	2.3470300471779e-22	candidate	down	candidate_down	21.6294813504355
ENSG00000173214	374.684796111067	1.23066136230331	0.12349786105035	9.96504191924076	2.16782395386224e-23	2.37373237700401e-22	candidate	up	candidate_up	21.6245682465196
ENSG00000167110	1807.56497372304	0.886353551536361	0.0889759503813838	9.96172052939161	2.24149512585863e-23	2.45282374730045e-22	candidate	stable	not_candidate	21.6103336577964
ENSG00000273079	1163.30901839431	1.17414343469156	0.117883134445501	9.96023256604515	2.27529835242562e-23	2.48821483922615e-22	candidate	up	candidate_up	21.6041121241974
ENSG00000159346	1765.1402735662	-0.724654350549397	0.0727620909812752	-9.95922932912801	2.29837408020676e-23	2.51022549478387e-22	candidate	stable	not_candidate	21.6002872638809
ENSG00000164741	2644.22507275299	1.11005332370982	0.111459476722902	9.9592547565023	2.29778636582945e-23	2.51022549478387e-22	candidate	up	candidate_up	21.6002872638809
ENSG00000152785	189.338745618941	-2.34454714477652	0.235451491888785	-9.95766527520649	2.33481238590635e-23	2.54838785223253e-22	candidate	down	candidate_down	21.5937344737991
ENSG00000145241	318.014098633397	1.33510164482718	0.134151178129718	9.95221706913525	2.46626502605181e-23	2.69014058927509e-22	candidate	up	candidate_up	21.5702250227668
ENSG00000115233	2188.18352040349	-0.984498223128187	0.0989288076038661	-9.95158282985019	2.48203617338627e-23	2.7056101103872e-22	candidate	stable	not_candidate	21.5677347868615
ENSG00000181045	1133.12377867882	-0.826400244799073	0.0830667020857226	-9.94863433901891	2.55667526022911e-23	2.78518935738458e-22	candidate	stable	not_candidate	21.5551452729959
ENSG00000124920	103.954489800308	2.82023959516787	0.283615666487979	9.94387803075543	2.68178907439441e-23	2.91961781136276e-22	candidate	up	candidate_up	21.5346739955651
ENSG00000107863	3659.26399507709	1.07183728971939	0.107811240699462	9.94179533382124	2.73846482749262e-23	2.97941473595635e-22	candidate	up	candidate_up	21.5258690385773
ENSG00000129559	2088.53345443263	-0.753540947970082	0.075799971054322	-9.94117725229812	2.75551154340647e-23	2.99604693803205e-22	candidate	stable	not_candidate	21.5234513869777
ENSG00000155897	592.568669079354	1.21973984796494	0.122703403859887	9.94055429267267	2.77279911167071e-23	3.01291962185177e-22	candidate	up	candidate_up	21.5210124542051
ENSG00000023228	4131.70508100853	0.757627480336104	0.0762262317876542	9.93919629198845	2.81085768668671e-23	3.05232613719481e-22	candidate	stable	not_candidate	21.5153690644207
ENSG00000095787	3394.5681015614	0.725110898538598	0.0729638906141758	9.93794180155354	2.84647473153146e-23	3.08903283962945e-22	candidate	stable	not_candidate	21.5101774746723
ENSG00000237515	790.977395507429	-1.02291455955046	0.102945382348936	-9.93647831704836	2.88859052733706e-23	3.13274082222727e-22	candidate	down	candidate_down	21.5040755336636
ENSG00000115484	5572.7932362841	-0.830656017808693	0.0836105250649082	-9.93482599426138	2.93688258312922e-23	3.18308718923877e-22	candidate	stable	not_candidate	21.4971514652789
ENSG00000282936	288.642113361831	1.71475088852865	0.1726472610863	9.93210594676915	3.01812781570349e-23	3.26906248842133e-22	candidate	up	candidate_up	21.4855767777625
ENSG00000100600	717.943850391748	-1.0772081653464	0.108491667298551	-9.92894838994502	3.11523544934492e-23	3.37209879186242e-22	candidate	down	candidate_down	21.4720997104019
ENSG00000116857	1792.76541095858	-0.798896548289944	0.0804661320180926	-9.9283577854881	3.13373936511635e-23	3.38997332718145e-22	candidate	stable	not_candidate	21.4698037188776
ENSG00000248124	218.623750483164	1.78822430228645	0.180149992043635	9.92630797259937	3.19880928187948e-23	3.45816670746425e-22	candidate	up	candidate_up	21.4611540745709
ENSG00000144426	487.018470384625	1.11123915327957	0.111985731682391	9.92304230713264	3.30524959145846e-23	3.57096984731999e-22	candidate	up	candidate_up	21.4472138169027
ENSG00000123684	3726.21786961192	-0.659756115405881	0.0664942703726637	-9.92199947015453	3.33997267412462e-23	3.60619624111096e-22	candidate	stable	not_candidate	21.4429506436389
ENSG00000165029	655.397139395258	0.971645940208879	0.0979586346809173	9.91894122834441	3.44389855413069e-23	3.7160494728253e-22	candidate	stable	not_candidate	21.4299185127537
ENSG00000175550	1841.77712866526	-0.773293079382829	0.0779821202669937	-9.91628692237711	3.53668894679232e-23	3.81375571228833e-22	candidate	stable	not_candidate	21.4186471288576
ENSG00000070778	358.444321220398	1.26264921006549	0.12733828268336	9.91570785672678	3.55725878028765e-23	3.83306879507524e-22	candidate	up	candidate_up	21.4164533860539
ENSG00000144229	722.500269847832	-1.10251128247428	0.111188938565642	-9.91565614976526	3.55910128913723e-23	3.83306879507524e-22	candidate	down	candidate_down	21.4164533860539
ENSG00000196220	4198.66071039937	0.840147861458725	0.084736127663559	9.91487202240932	3.58715871974862e-23	3.86084396467508e-22	candidate	stable	not_candidate	21.4133177499558
ENSG00000113522	1807.92503843412	1.03148634777484	0.104036456904243	9.91466240266372	3.59469630144089e-23	3.86651256630664e-22	candidate	up	candidate_up	21.4126805740108
ENSG00000135617	522.9186117501	-1.24482629182331	0.125599563254635	-9.91107181877382	3.72626980917564e-23	4.00550480055768e-22	candidate	down	candidate_down	21.3973427434295
ENSG00000150787	628.584513215083	-1.1795579209399	0.119053905879335	-9.90776331299393	3.85172247595716e-23	4.13774628379322e-22	candidate	down	candidate_down	21.3832361427004
ENSG00000286593	55.802462495043	-4.95654560408126	0.500272910622285	-9.90768338408702	3.85480440937611e-23	4.13844607051999e-22	candidate	down	candidate_down	21.3831626998654
ENSG00000063854	1371.57415408752	-0.77570750188521	0.0783015311121288	-9.90667092798463	3.89405511801437e-23	4.17795062976879e-22	candidate	stable	not_candidate	21.3790366963197
ENSG00000126934	2936.4104951597	-0.755675671316566	0.0762856763260531	-9.90586578909948	3.92555083367533e-23	4.20909030510012e-22	candidate	stable	not_candidate	21.3758117564601
ENSG00000255408	63.0302564155635	-4.21296931872684	0.425614997724101	-9.89854526098688	4.22373992840695e-23	4.52596725997389e-22	candidate	down	candidate_down	21.3442885919774
ENSG00000063241	328.292573635536	-1.26093368720622	0.127466619138394	-9.89226587893722	4.49731358376651e-23	4.81608543338317e-22	candidate	down	candidate_down	21.317305817656
ENSG00000084693	1675.01412672451	-0.829159426250966	0.0838274551850094	-9.89126324330125	4.5425905732618e-23	4.86151412262279e-22	candidate	stable	not_candidate	21.3132284482916
ENSG00000168014	1214.0407629212	0.884900134912617	0.0895329032254733	9.88351882976638	4.90785756581225e-23	5.24912630484203e-22	candidate	stable	not_candidate	21.2799129770821
ENSG00000137942	6254.94576608127	0.762866539474745	0.0772353913959941	9.8771628613034	5.22924748721599e-23	5.58935323068591e-22	candidate	stable	not_candidate	21.2526384433828
ENSG00000105193	3522.62367787099	-1.07112186314923	0.108446818390211	-9.8769321133529	5.24129915649115e-23	5.59872024702477e-22	candidate	down	candidate_down	21.2519112324887
ENSG00000168894	666.185493806392	-1.09082491925626	0.110500933936343	-9.87163529210218	5.52563217473348e-23	5.89874225951016e-22	candidate	down	candidate_down	21.2292405795416
ENSG00000112164	179.280863336765	-1.93637353935897	0.196168261883214	-9.87098280205881	5.56169768255001e-23	5.93352295994856e-22	candidate	down	candidate_down	21.2266873727799
ENSG00000111249	2372.71827730058	1.05085104263216	0.106508090794516	9.86639639104549	5.82186654611653e-23	6.20719609772863e-22	candidate	up	candidate_up	21.2071045341673
ENSG00000103257	3947.04483741273	-0.833206715729258	0.0844597097461142	-9.8651382799429	5.89531626327021e-23	6.2815738432229e-22	candidate	stable	not_candidate	21.2019315304995
ENSG00000176542	716.478149088408	1.28071319639347	0.129825269684245	9.86489917955384	5.90937855640113e-23	6.29261967979e-22	candidate	up	candidate_up	21.2011685158228
ENSG00000160305	889.018359333597	0.935285108496874	0.0948101194087053	9.86482365310678	5.91382741707727e-23	6.29342121441092e-22	candidate	stable	not_candidate	21.2011132002448
ENSG00000108107	4090.63961852248	-0.708522567553387	0.071843718486284	-9.86199743668132	6.08270986659318e-23	6.46910061826871e-22	candidate	stable	not_candidate	21.1891560939331
ENSG00000138028	400.260572581701	-1.23127801466083	0.124852378582041	-9.86187070398299	6.09039370257052e-23	6.47322931171462e-22	candidate	down	candidate_down	21.1888790079908
ENSG00000159363	4862.03831021328	-0.929704988456351	0.0943077646659743	-9.85820193861283	6.31704593203315e-23	6.7099401799581e-22	candidate	stable	not_candidate	21.1732813516089
ENSG00000025772	902.617470892437	-0.86473775499636	0.0877741729550102	-9.85184737017793	6.72954998483175e-23	7.14364386482109e-22	candidate	stable	not_candidate	21.1460802046512
ENSG00000168887	434.829329619567	1.32558827823336	0.134557306802759	9.85147748369007	6.75436579450034e-23	7.16551940080731e-22	candidate	up	candidate_up	21.1447523237972
ENSG00000178741	3314.78976680702	-1.10990391191181	0.112677127875365	-9.85030354287604	6.83372747630947e-23	7.24367637455005e-22	candidate	down	candidate_down	21.1400409608824
ENSG00000184863	1367.85848568162	1.12161456237711	0.11386646894658	9.85026208991608	6.83654662236562e-23	7.24367637455005e-22	candidate	up	candidate_up	21.1400409608824
ENSG00000075234	750.230788358971	-0.999238308932982	0.101465387807753	-9.84807066254202	6.98723273423946e-23	7.39873207499349e-22	candidate	stable	not_candidate	21.1308426991898
ENSG00000105649	3661.5702789532	-0.81610187763345	0.0829194115863768	-9.8421088864496	7.4140175526048e-23	7.84577233487893e-22	candidate	stable	not_candidate	21.1053642981872
ENSG00000105143	1060.23336920904	-0.851425315874902	0.0865297576140052	-9.83968220127194	7.59503672525798e-23	8.03234101372469e-22	candidate	stable	not_candidate	21.0951578617983
ENSG00000225377	121.641482353575	2.07738383708277	0.211155061619267	9.8381910485693	7.70843284286516e-23	8.14720583584513e-22	candidate	up	candidate_up	21.0889913112771
ENSG00000108557	2873.29716268332	1.24631718379658	0.126683973608418	9.83800198475742	7.72292958148539e-23	8.15746414292504e-22	candidate	up	candidate_up	21.0884448265274
ENSG00000108883	2960.75089599267	-0.694699803878801	0.0706167709298688	-9.8376036560596	7.75356039598952e-23	8.18474103301386e-22	candidate	stable	not_candidate	21.0869950572065
ENSG00000145494	1447.1029078001	-0.764926119795178	0.0778170500426491	-9.82980104457758	8.37841317330804e-23	8.83886252180397e-22	candidate	stable	not_candidate	21.0536036209925
ENSG00000033327	6004.80358957634	0.760589454059281	0.0774230208971726	9.82381525863527	8.89133162941183e-23	9.37416121696565e-22	candidate	stable	not_candidate	21.0280675817485
ENSG00000076928	229.467357679784	2.09538521149191	0.213342612847211	9.82169095769233	9.08073655912527e-23	9.56792706635061e-22	candidate	up	candidate_up	21.0191821438492
ENSG00000099800	793.800726607565	-0.963989818028622	0.0981627720755729	-9.82031983862957	9.20510232995611e-23	9.68728533962015e-22	candidate	stable	not_candidate	21.0137979079025
ENSG00000167578	431.285415157973	-1.38884403973433	0.141425586670214	-9.8203166232779	9.20539594732213e-23	9.68728533962015e-22	candidate	down	candidate_down	21.0137979079025
ENSG00000049656	2111.03259201728	-0.822487569340511	0.083780053579771	-9.8172241983276	9.49212370015537e-23	9.98285301065753e-22	candidate	stable	not_candidate	21.0007453234707
ENSG00000142751	550.697535109832	1.03719109738801	0.105652047628394	9.81704681234462	9.50883631677457e-23	9.99425654109386e-22	candidate	up	candidate_up	21.0002495069095
ENSG00000188706	2716.05288303196	-0.745390961490622	0.0759294114574977	-9.81689370670103	9.52328475353854e-23	1.00032677050278e-21	candidate	stable	not_candidate	20.9998581085555
ENSG00000184206	63.4873264852822	4.62735275443002	0.471490763803465	9.81430201750224	9.77118381141405e-23	1.02573333388993e-21	candidate	up	candidate_up	20.9889655307183
ENSG00000143947	5811.49211926886	-1.02564643456672	0.10451955192805	-9.8129624137	9.90181241130355e-23	1.03880566806695e-21	candidate	down	candidate_down	20.9834656893821
ENSG00000108298	7061.18688484035	-0.843788582202031	0.0859969549372046	-9.81184255672971	1.00123383763571e-22	1.0497542212699e-21	candidate	stable	not_candidate	20.9789123703023
ENSG00000116731	2574.10427674341	0.789411890771691	0.0804638809209455	9.81076082506231	1.01202608517253e-22	1.06041650167586e-21	candidate	stable	not_candidate	20.9745235226109
ENSG00000129055	2565.33568220155	-0.84630544062996	0.0862681323793975	-9.81017459504054	1.01792283117811e-22	1.06593924025028e-21	candidate	stable	not_candidate	20.9722675498836
ENSG00000100138	2794.68204153008	-0.82917932875276	0.0845362222619399	-9.808568523248	1.03425271923988e-22	1.08237375848171e-21	candidate	stable	not_candidate	20.9656227454983
ENSG00000241685	3589.53339859653	-0.701147710447164	0.0714868020507367	-9.80807212427175	1.03935216875622e-22	1.08704234504989e-21	candidate	stable	not_candidate	20.9637535379162
ENSG00000196458	1035.77167017792	0.8479567161641	0.0864984641290771	9.80314187889786	1.09137077584484e-22	1.14074709639718e-21	candidate	stable	not_candidate	20.9428106279862
ENSG00000154305	1941.21913057572	0.894100824927425	0.0912067229188601	9.80301447430406	1.09274862322362e-22	1.14148655261525e-21	candidate	stable	not_candidate	20.9425292003887
ENSG00000163659	831.881705746879	-0.897874862890676	0.091602666523164	-9.80184198746688	1.10550987690538e-22	1.15410893157989e-21	candidate	stable	not_candidate	20.9377531979815
ENSG00000132334	911.857559354145	-0.977571225169325	0.0997536775037207	-9.79985149051635	1.12751295411161e-22	1.17635803122907e-21	candidate	stable	not_candidate	20.9294604781558
ENSG00000169682	1367.26149338012	-0.993095291528831	0.101375865118511	-9.79617081805293	1.16934733448708e-22	1.21925762794314e-21	candidate	stable	not_candidate	20.9139045186864
ENSG00000088356	1056.0308568251	-0.84855356523935	0.0866342676544223	-9.79466426176958	1.18691067354338e-22	1.23681322144572e-21	candidate	stable	not_candidate	20.9076958808237
ENSG00000167965	921.52589742862	-0.827786441155169	0.0846059535147464	-9.78402118015122	1.31864969410617e-22	1.37325066309149e-21	candidate	stable	not_candidate	20.862250182602
ENSG00000159387	62.6870704442957	4.8769019114137	0.498782783819589	9.77760674509907	1.40493273103516e-22	1.46131885225019e-21	candidate	up	candidate_up	20.835255012906
ENSG00000277879	85.6442085946034	-2.66153695578077	0.272206196839288	-9.77765012951618	1.40433078241367e-22	1.46131885225019e-21	candidate	down	candidate_down	20.835255012906
ENSG00000104859	349.342820145066	1.41670159361741	0.14491699531675	9.7759520235765	1.42808323730922e-22	1.48449165333724e-21	candidate	up	candidate_up	20.8284222399135
ENSG00000167771	1233.57070479848	0.92468723391145	0.0945966840811068	9.77504912454043	1.44087413278992e-22	1.49687393892702e-21	candidate	stable	not_candidate	20.8248147727589
ENSG00000114626	132.62145127853	2.08740349460546	0.213552679123968	9.77465374430499	1.44651091668107e-22	1.50181349867857e-21	candidate	up	candidate_up	20.8233839964422
ENSG00000228409	170.732985272133	1.73922114176202	0.178053781034844	9.7679539948757	1.5454137472217e-22	1.60351979731529e-21	candidate	up	candidate_up	20.7949256738324
ENSG00000177954	3136.05248259852	-1.15895350858698	0.11872162791127	-9.76194084411603	1.63986394166056e-22	1.70048497774996e-21	candidate	down	candidate_down	20.7694272003141
ENSG00000179240	1599.65762518581	0.823327777358501	0.0843786493558443	9.75753681344599	1.71264283901402e-22	1.77487337917783e-21	candidate	stable	not_candidate	20.7508326244037
ENSG00000241837	4364.20346884159	-1.00049376261516	0.102573229401555	-9.75394621435206	1.77433791399858e-22	1.83769170691325e-21	candidate	down	candidate_down	20.7357273445367
ENSG00000079102	1350.65878425299	0.908321549866609	0.0931273217179614	9.75354528735923	1.78136187501683e-22	1.84384490248703e-21	candidate	stable	not_candidate	20.734275613015
ENSG00000198690	1134.14647566388	0.88444635672723	0.0906969731795958	9.75166343176494	1.81470017852768e-22	1.87721141797028e-21	candidate	stable	not_candidate	20.7264868128942
ENSG00000123091	5726.17817315291	-0.751449645358284	0.0770780339707973	-9.74920618295722	1.859163172498e-22	1.92203833261223e-21	candidate	stable	not_candidate	20.7162379551295
ENSG00000164588	494.016205037335	1.34338345565757	0.137798567075248	9.74889278002424	1.86491106112072e-22	1.92681071830719e-21	candidate	up	candidate_up	20.7151609464926
ENSG00000196436	73.6691470326174	4.64633301571934	0.476696696308813	9.74693773146973	1.90116633219149e-22	1.96307817696935e-21	candidate	up	candidate_up	20.7070624048573
ENSG00000095587	228.575401970249	-1.92409165702692	0.197420472278423	-9.74616074422798	1.91576807199287e-22	1.97695654314077e-21	candidate	down	candidate_down	20.704002877111
ENSG00000144550	196.954491799359	-1.51219099558957	0.155185375659007	-9.74441688959374	1.9489452923882e-22	2.00997525702568e-21	candidate	down	candidate_down	20.6968092887503
ENSG00000134369	7533.06155041236	1.08527333431167	0.111379931837775	9.74388578269533	1.95916223317303e-22	2.01928906442114e-21	candidate	up	candidate_up	20.6948015066646
ENSG00000175745	2802.6945139332	0.925171080691314	0.0949765387811111	9.74104860594595	2.01464586922717e-22	2.07521931127229e-21	candidate	stable	not_candidate	20.6829359998471
ENSG00000182196	1541.23290216804	-0.843762164986635	0.0866429259669913	-9.73838493529277	2.06815071216444e-22	2.12904487158548e-21	candidate	stable	not_candidate	20.6718151853082
ENSG00000065427	3329.87469541117	-0.799963929278148	0.0822041730389151	-9.73142724639355	2.21463510478937e-22	2.27846476913889e-21	candidate	stable	not_candidate	20.642357682327
ENSG00000198876	4555.37013897937	-0.76272072798313	0.0783909621317327	-9.72970234376521	2.25251109066285e-22	2.31603299158915e-21	candidate	stable	not_candidate	20.6352552584321
ENSG00000114127	959.20260106809	0.889222751754016	0.0914180304332102	9.72699529338122	2.31324994150824e-22	2.37704929113221e-21	candidate	stable	not_candidate	20.6239618125315
ENSG00000161010	783.52384473661	0.982265482483803	0.100986551241648	9.72669598482835	2.32006433940045e-22	2.3826137217715e-21	candidate	stable	not_candidate	20.6229463613888
ENSG00000196497	844.948299492211	-0.999409998511486	0.102755957616978	-9.72605405748622	2.33474625666188e-22	2.39624620326593e-21	candidate	stable	not_candidate	20.6204685622315
ENSG00000101246	1011.72848204036	-0.855367035220018	0.0880254934036912	-9.71726487572462	2.5452644098666e-22	2.61073597028907e-21	candidate	stable	not_candidate	20.5832370471524
ENSG00000188177	384.900740273941	1.20822141194756	0.12434088376168	9.71700839977391	2.55168165136843e-22	2.61574253328418e-21	candidate	up	candidate_up	20.5824050057135
ENSG00000184678	1287.4297280433	-0.900866987366338	0.0927136039437048	-9.71666453515645	2.56031056343285e-22	2.62300890274194e-21	candidate	stable	not_candidate	20.5812002353703
ENSG00000101146	2157.9787389119	-0.76181602207729	0.0784086823640255	-9.71596510881831	2.57795112597637e-22	2.63949331461212e-21	candidate	stable	not_candidate	20.5784794336557
ENSG00000130477	3770.35033581739	1.37794802906349	0.141839841155802	9.71481649891231	2.60718210361012e-22	2.66781788931307e-21	candidate	up	candidate_up	20.5738438195702
ENSG00000137100	2310.83885544773	-0.865825758838285	0.0891657532391406	-9.71029489894129	2.72547420542901e-22	2.78718614389428e-21	candidate	stable	not_candidate	20.5548340257013
ENSG00000005194	2370.90098554641	-0.74274429515507	0.0764963102986393	-9.70954405847051	2.74562518035787e-22	2.80610803997319e-21	candidate	stable	not_candidate	20.5518956119032
ENSG00000106400	1417.61728687669	-0.84997134839231	0.087565037606504	-9.70674337184523	2.8220990097116e-22	2.88253628304496e-21	candidate	stable	not_candidate	20.5402252174497
ENSG00000100564	621.970138802491	-1.09951627184669	0.113336705032807	-9.70132554610992	2.97606732357709e-22	3.03797951550042e-21	candidate	down	candidate_down	20.5174151588258
ENSG00000249115	256.911318335159	1.40194331434659	0.144521640111919	9.70057711261034	2.99798035703938e-22	3.05851477167822e-21	candidate	up	candidate_up	20.5144894176534
ENSG00000114646	270.673549180713	-1.46038020202417	0.150550821726802	-9.70024730037184	3.0076873919054e-22	3.06658043245349e-21	candidate	down	candidate_down	20.5133456398424
ENSG00000196476	439.707264846932	1.25741496868688	0.129651952522069	9.69838821727614	3.06298861415992e-22	3.12109557949138e-21	candidate	up	candidate_up	20.5056929314276
ENSG00000141552	877.366461443451	-1.02250789293177	0.105464093128698	-9.69531773893893	3.15653634135064e-22	3.21449427536946e-21	candidate	down	candidate_down	20.4928873433284
ENSG00000138434	1032.14612219223	0.992867200355942	0.10246969881643	9.68937365703225	3.34574133268898e-22	3.4051367406871e-21	candidate	stable	not_candidate	20.4678654433596
ENSG00000170266	1111.69894433922	-0.931630156259844	0.0961615817574791	-9.68817420879607	3.38526018164098e-22	3.44329899120675e-21	candidate	stable	not_candidate	20.4630252646629
ENSG00000105520	5573.95298086484	-1.09992080124909	0.113555910427558	-9.68616073886152	3.45264024053917e-22	3.50973763436779e-21	candidate	down	candidate_down	20.4547253474103
ENSG00000165379	605.495324596515	0.987512092794535	0.101963355447081	9.68497053146756	3.49309251647565e-22	3.54874023138609e-21	candidate	stable	not_candidate	20.4499257899465
ENSG00000169564	6850.64180078355	-0.600259133745492	0.0620069722564918	-9.68051030233375	3.64890086651474e-22	3.70482021789782e-21	candidate	stable	not_candidate	20.4312328619814
ENSG00000047249	3072.55569404017	-0.825108768612312	0.0852599786688309	-9.6775624565568	3.7556323619921e-22	3.81091491225503e-21	candidate	stable	not_candidate	20.4189707477775
ENSG00000125675	243.114447740518	-1.38616153122212	0.143241905899556	-9.67706707417116	3.77386923963683e-22	3.82713946058941e-21	candidate	down	candidate_down	20.4171257118385
ENSG00000137094	4056.1346785521	0.61492833829137	0.0635498706095796	9.676311413271	3.80185687978313e-22	3.85322720786115e-21	candidate	stable	not_candidate	20.4141753817965
ENSG00000130713	520.3843719565	1.12038927254739	0.115833208152912	9.67243582745602	3.94865862397027e-22	3.99963179002628e-21	candidate	up	candidate_up	20.3979799884021
ENSG00000148700	850.696065170531	0.987289081697778	0.102133039059536	9.66669640685282	4.17642295724635e-22	4.22782126593541e-21	candidate	stable	not_candidate	20.3738833810758
ENSG00000128567	499.657156191505	1.31078390433003	0.135611278776285	9.66574400122276	4.21545619047775e-22	4.26479931998008e-21	candidate	up	candidate_up	20.3701013997311
ENSG00000104341	4266.53875364005	-0.849469071322118	0.0879199563134451	-9.66184592146133	4.37901240025263e-22	4.42576825565772e-21	candidate	stable	not_candidate	20.3540113305633
ENSG00000152558	586.600393193061	-1.00714585574512	0.10423967527942	-9.66182840694211	4.37976126785885e-22	4.42576825565772e-21	candidate	down	candidate_down	20.3540113305633
ENSG00000101407	1394.35908715861	-0.889790648637793	0.0920992175653152	-9.66121832692844	4.40592567758621e-22	4.44956681567381e-21	candidate	stable	not_candidate	20.3516822673831
ENSG00000162231	1466.9074463242	0.99772065293981	0.103273942756115	9.66091374371133	4.41904612182478e-22	4.46017180298225e-21	candidate	stable	not_candidate	20.3506484122183
ENSG00000179958	707.113857779143	-0.960380283744714	0.0994409960158085	-9.6577902698404	4.55584658919935e-22	4.59552131956738e-21	candidate	stable	not_candidate	20.3376652147743
ENSG00000164061	3529.22240946933	1.32644153619021	0.137349221447989	9.65743760471552	4.57155335188014e-22	4.60863463128852e-21	candidate	up	candidate_up	20.3364277210152
ENSG00000089006	459.195347562869	1.17708108403501	0.121885193434801	9.65729348138296	4.57798763407075e-22	4.61239026303684e-21	candidate	up	candidate_up	20.3360739533477
ENSG00000165752	688.646278488033	-1.16041881033261	0.12017531366127	-9.65604977411089	4.63388570278194e-22	4.66594747849013e-21	candidate	down	candidate_down	20.3310601540828
ENSG00000149527	128.406453036632	2.0640836954082	0.213821707196571	9.65329349611187	4.76018429842581e-22	4.79028711875273e-21	candidate	up	candidate_up	20.3196384551965
ENSG00000073670	297.76748709395	-1.25953384397696	0.130486181483105	-9.65262244370329	4.79144543235644e-22	4.81889789584956e-21	candidate	down	candidate_down	20.3170522755537
ENSG00000257093	786.596557427153	1.00046771835257	0.10373009632967	9.64491265074062	5.16551527589201e-22	5.19204419141755e-21	candidate	up	candidate_up	20.2846616197502
ENSG00000104365	136.21258583454	2.0907991024465	0.216788082173682	9.64443746852947	5.18949350048566e-22	5.21306819072385e-21	candidate	up	candidate_up	20.2829065941481
ENSG00000160932	696.110933862156	-1.23944893255051	0.128527520451086	-9.64345167634511	5.23958950464226e-22	5.26028835469008e-21	candidate	down	candidate_down	20.2789904483523
ENSG00000110880	11003.7241212267	-0.641667053150374	0.0665412010139149	-9.64315406654879	5.25480727486598e-22	5.27245748197661e-21	candidate	stable	not_candidate	20.2779869138014
ENSG00000212694	189.378628048538	1.9130922467112	0.198437106949204	9.64079892175065	5.37678626308203e-22	5.39166900479963e-21	candidate	up	candidate_up	20.2682767770442
ENSG00000068366	8971.52778772207	-0.900593108041854	0.0934230366203239	-9.63994685488453	5.42160375409401e-22	5.43341066044489e-21	candidate	stable	not_candidate	20.2649274694877
ENSG00000204177	98.3723573926043	2.47368771887279	0.256627662279269	9.63920918307262	5.46070265406269e-22	5.46937553474855e-21	candidate	up	candidate_up	20.2620622563529
ENSG00000182117	1173.10918324723	-1.0078937255924	0.104586693944429	-9.63692117591877	5.58375769408646e-22	5.58933816914816e-21	candidate	down	candidate_down	20.2526396136705
ENSG00000111879	351.84702788629	1.23399145940501	0.128050389986678	9.63676455443357	5.59228085504169e-22	5.59458085304317e-21	candidate	up	candidate_up	20.2522324453339
ENSG00000151474	2132.83725235711	1.09102938936355	0.113228772516703	9.6356196849401	5.65497556523019e-22	5.6539793863285e-21	candidate	up	candidate_up	20.2476457792247
ENSG00000112159	2188.24939164579	0.90350068562458	0.0937946172423503	9.6327562517802	5.81484292448808e-22	5.81040671803161e-21	candidate	stable	not_candidate	20.2357934667121
ENSG00000096092	1266.84890942411	-1.34480353420238	0.139616994182327	-9.6320905780724	5.85264395289984e-22	5.84474889067599e-21	candidate	down	candidate_down	20.2332341427975
ENSG00000204681	6489.87579190136	-0.593520477581639	0.0616242899677754	-9.63127490624237	5.89929446200116e-22	5.88788316556236e-21	candidate	stable	not_candidate	20.2300408163769
ENSG00000182899	4224.21254130053	-0.993685624815515	0.103185497030749	-9.63009001661734	5.96771775795915e-22	5.95268484269305e-21	candidate	stable	not_candidate	20.225287110007
ENSG00000075142	1706.29184142153	-1.01858472612321	0.105777593889901	-9.62949419310299	6.0024206589705e-22	5.98379488057908e-21	candidate	down	candidate_down	20.2230233021355
ENSG00000175216	7294.09226074853	0.734045137436354	0.0762804054713284	9.62298421069957	6.39484302277859e-22	6.37126928899069e-21	candidate	stable	not_candidate	20.1957740385765
ENSG00000172889	92.3469897938188	-2.38737478650934	0.248238277897898	-9.61727098143698	6.76008574465475e-22	6.73122689907815e-21	candidate	down	candidate_down	20.1719057698122
ENSG00000257800	71.2396863323839	3.23555511176261	0.336471516079632	9.61613377994487	6.83521226995254e-22	6.8020548989177e-21	candidate	up	candidate_up	20.1673598672282
ENSG00000143776	3204.54467179012	0.707784892935897	0.0736285591393007	9.61291245149604	7.05253569752164e-22	7.01422460991244e-21	candidate	stable	not_candidate	20.1540203312284
ENSG00000088448	1129.35155232338	0.880709800750139	0.0916337072968567	9.61119905251667	7.17089951586904e-22	7.12778202315833e-21	candidate	stable	not_candidate	20.147045590058
ENSG00000145425	10839.8561726026	-1.14117002602878	0.118792699643259	-9.60639862092345	7.51308969781276e-22	7.45920573088384e-21	candidate	down	candidate_down	20.1273074144923
ENSG00000154478	79.5992582537934	-2.81838366044207	0.293384480957281	-9.60645106805238	7.50926518200663e-22	7.45920573088384e-21	candidate	down	candidate_down	20.1273074144923
ENSG00000069020	220.7902783138	1.44650999386444	0.150618476875581	9.60380176370616	7.70488591401076e-22	7.64516855815042e-21	candidate	up	candidate_up	20.1166129349649
ENSG00000276023	691.853791146057	-1.24592057005619	0.129742637626859	-9.60301557641729	7.76390103898689e-22	7.6992395451852e-21	candidate	down	candidate_down	20.1135521680274
ENSG00000128185	717.639989354813	-0.938726614222056	0.0977829724324786	-9.60010307387892	7.98645172475395e-22	7.9153267472285e-21	candidate	stable	not_candidate	20.101531152616
ENSG00000110700	3992.96013193634	-1.02581089928449	0.106870128840444	-9.59866812564636	8.09840877753888e-22	8.02161758319689e-21	candidate	down	candidate_down	20.0957380461023
ENSG00000165494	1327.69765553257	0.853379503238438	0.0889156853989371	9.59762610398367	8.18068099956071e-22	8.09839856857676e-21	candidate	stable	not_candidate	20.0916008529228
ENSG00000139636	1307.52163228703	0.919619932540222	0.095830464937114	9.59632130704673	8.2848674855963e-22	8.1967715675333e-21	candidate	stable	not_candidate	20.0863571679196
ENSG00000104960	5921.42014880862	-0.687006656505565	0.0715961306464678	-9.59558359233004	8.34435300778524e-22	8.25083035212307e-21	candidate	stable	not_candidate	20.0835023424563
ENSG00000175166	8912.75165445236	-0.668449874536001	0.0697201115401485	-9.58761912122117	9.01410229180865e-22	8.9079001580166e-21	candidate	stable	not_candidate	20.0502246592924
ENSG00000175061	5133.68927900855	-0.984347310431069	0.102679463365626	-9.58660357354962	9.1032380563069e-22	8.99076765572723e-21	candidate	stable	not_candidate	20.0462032254622
ENSG00000104812	1385.45025808172	-0.792468820965497	0.0826975878020886	-9.58273200014042	9.45112242140843e-22	9.3289426938737e-21	candidate	stable	not_candidate	20.030167574714
ENSG00000143252	1725.49439713692	-0.969911046315863	0.101355592340581	-9.56938856473469	1.07539767076595e-21	1.06088042526836e-20	candidate	stable	not_candidate	19.974333563858
ENSG00000116205	327.814124376712	1.22590923896082	0.128228060232814	9.56038200012562	1.17322851412705e-21	1.15672043486053e-20	candidate	up	candidate_up	19.9367715920148
ENSG00000145912	1273.3783467525	-0.882981567210777	0.0924125403076585	-9.55478081514875	1.23845794087937e-21	1.22032542588849e-20	candidate	stable	not_candidate	19.9135243399633
ENSG00000100288	326.690287257609	1.27586350726547	0.133548017323947	9.55359377721504	1.25273586430937e-21	1.23368036793497e-20	candidate	up	candidate_up	19.9087973463183
ENSG00000156925	183.161000593311	2.11919242769498	0.221851291744175	9.55231051860944	1.26835437903173e-21	1.24833930703891e-20	candidate	up	candidate_up	19.9036673544403
ENSG00000183337	2231.42998212035	0.745101550371071	0.078017769546361	9.55040825575389	1.29186189708097e-21	1.27074133573644e-20	candidate	stable	not_candidate	19.8959428427543
ENSG00000101333	963.679372485209	1.02709091290044	0.107580902113431	9.54714910103186	1.33314347154775e-21	1.31059087124963e-20	candidate	up	candidate_up	19.8825328613911
ENSG00000225465	502.452704371527	1.12901295067651	0.118287237727698	9.54467254764669	1.36538256273447e-21	1.34151003437276e-20	candidate	up	candidate_up	19.8724060744968
ENSG00000165672	3481.96402454083	-0.92642166796569	0.0970837101597676	-9.54250374693248	1.3942481530926e-21	1.3690809286452e-20	candidate	stable	not_candidate	19.8635708792398
ENSG00000155957	843.759111457597	-1.14656037270104	0.120156351970714	-9.54223687633669	1.39784151736627e-21	1.37181830064527e-20	candidate	down	candidate_down	19.862703407764
ENSG00000185985	206.875303597523	-11.3258799447675	1.18702274868053	-9.54141776756778	1.40892798685279e-21	1.38190189125244e-20	candidate	down	candidate_down	19.8595227887998
ENSG00000100354	2841.8988894496	1.3527725898428	0.1418008981876	9.53994373190146	1.42909832580569e-21	1.40087836462254e-20	candidate	up	candidate_up	19.8535995719709
ENSG00000174775	1078.3567070475	-0.976565787713865	0.102475330035803	-9.52976474799028	1.57640052357316e-21	1.54438272237516e-20	candidate	stable	not_candidate	19.8112450656462
ENSG00000151150	8921.28559686873	1.0995704408764	0.115431440448179	9.52574477635521	1.63862668377126e-21	1.60442188295419e-20	candidate	up	candidate_up	19.7946814232415
ENSG00000160075	2978.25836600266	-0.68665276723083	0.0720909878165597	-9.52480730293312	1.65348396701392e-21	1.61803859231874e-20	candidate	stable	not_candidate	19.7910111241136
ENSG00000130787	1686.1283218671	0.956451961874789	0.100420250066129	9.52449293090727	1.65849598109308e-21	1.62201097473129e-20	candidate	stable	not_candidate	19.7899462116236
ENSG00000151067	799.086021067398	1.20442202970501	0.12648873520531	9.52197069367523	1.69925567087993e-21	1.66091999472288e-20	candidate	up	candidate_up	19.779651286686
ENSG00000184076	1460.86851451603	-0.87361948770417	0.0917809225075825	-9.51853025482497	1.75645569367909e-21	1.71584458383671e-20	candidate	stable	not_candidate	19.7655220518246
ENSG00000081377	411.754108207868	1.14911545589283	0.120729320552864	9.51811416340794	1.76350139097525e-21	1.72173957477842e-20	candidate	up	candidate_up	19.7640325380101
ENSG00000136040	275.071033168401	1.31700644762158	0.138407138769862	9.51545172688992	1.80925107706057e-21	1.7653935867685e-20	candidate	up	candidate_up	19.7531584554286
ENSG00000064666	1872.07155937366	-0.914590292594536	0.0961194980253594	-9.51513804569847	1.81471790998143e-21	1.76971373729976e-20	candidate	stable	not_candidate	19.7520969779125
ENSG00000111716	10931.3301246065	-0.93526495345164	0.0983079320711215	-9.51362655838408	1.84129004124883e-21	1.79459905737515e-20	candidate	stable	not_candidate	19.746032564701
ENSG00000158321	2462.29077538609	1.01929446024216	0.107153995340142	9.51242608366191	1.86266848605733e-21	1.81439681419326e-20	candidate	up	candidate_up	19.741267725342
ENSG00000049130	596.474581178703	-1.21508441272226	0.12775097823215	-9.51135114217445	1.88201967082039e-21	1.83219833819661e-20	candidate	down	candidate_down	19.7370275150994
ENSG00000121644	1626.44522433244	-0.703592429097987	0.0740200308156358	-9.50543280440465	1.99217844795064e-21	1.93833271047174e-20	candidate	stable	not_candidate	19.7125716752109
ENSG00000215808	73.4504276749985	5.99945217348739	0.63117935928396	9.50514633478106	1.99766943610236e-21	1.94256524777355e-20	candidate	up	candidate_up	19.7116243849996
ENSG00000089916	4574.18830364976	0.88923322766112	0.0935610886044199	9.50430612688609	2.01386086372074e-21	1.95719229032951e-20	candidate	stable	not_candidate	19.7083665036591
ENSG00000246922	84.6443144762731	3.03446378683385	0.319331604252112	9.50254765399965	2.04816930862723e-21	1.98939981848237e-20	candidate	up	candidate_up	19.7012779260204
ENSG00000262814	721.035920376151	-0.885924082060062	0.0932363008312737	-9.50192225733286	2.06050989228463e-21	2.00024526430618e-20	candidate	stable	not_candidate	19.698916749134
ENSG00000138061	86.9664300173008	-3.70542532268167	0.390295232434932	-9.49390362665886	2.22540789759865e-21	2.15908947421152e-20	candidate	down	candidate_down	19.665729359819
ENSG00000130749	1393.95541344814	1.03199350806405	0.10870391281313	9.4936187792809	2.23149969546309e-21	2.16376681746299e-20	candidate	up	candidate_up	19.6647895436328
ENSG00000114841	78.6078021996756	2.82209065728209	0.297283058210112	9.4929414217998	2.24605212069004e-21	2.17663798855944e-20	candidate	up	candidate_up	19.6622137954166
ENSG00000286827	114.298370808552	2.29824653648776	0.242141326571502	9.49134362576107	2.2807523201861e-21	2.20900851853292e-20	candidate	up	candidate_up	19.6558026093686
ENSG00000083168	2837.41023194474	0.943658884479496	0.0994644397493328	9.48739958579845	2.36869384900973e-21	2.29287948647463e-20	candidate	stable	not_candidate	19.6396187711464
ENSG00000267520	223.080014777769	2.08561475236465	0.219988440805494	9.48056518209825	2.52909485964669e-21	2.4467555781366e-20	candidate	up	candidate_up	19.6114094128993
ENSG00000011009	4266.06867375801	-0.692249081063618	0.0730528127394421	-9.47600859028751	2.64195916265779e-21	2.55449396153175e-20	candidate	stable	not_candidate	19.5926951195922
ENSG00000035862	14207.7455127335	-0.715293098532779	0.0755017543061974	-9.47386064212373	2.69687669890924e-21	2.60611348197092e-20	candidate	stable	not_candidate	19.5840066770652
ENSG00000215374	462.433955466984	1.10512265506106	0.116675452367463	9.47176661960161	2.75150213505825e-21	2.6573923342959e-20	candidate	up	candidate_up	19.5755443221267
ENSG00000258548	320.351232746057	1.42039986003718	0.14997683374251	9.47079508609853	2.7772162244549e-21	2.68070638626948e-20	candidate	up	candidate_up	19.5717507510324
ENSG00000102317	3690.68897481341	-0.868897841959095	0.09177047670512	-9.46816310817549	2.84807860074505e-21	2.74754868752895e-20	candidate	stable	not_candidate	19.5610546029853
ENSG00000120685	1633.74667984273	0.972745432330903	0.102811714507591	9.4614260348618	3.03771728168624e-21	2.92883421037778e-20	candidate	stable	not_candidate	19.533305211301
ENSG00000173894	765.272587278495	1.01662087125348	0.10749878738962	9.45704501362266	3.16768418935191e-21	3.05241418744171e-20	candidate	up	candidate_up	19.5153565365377
ENSG00000221988	1763.4623254861	-0.716383983732542	0.0757603723419763	-9.45591952081283	3.2019515331626e-21	3.08368940922849e-20	candidate	stable	not_candidate	19.5109293707803
ENSG00000136810	1610.23122157791	-0.902887442274606	0.0955024233627144	-9.45407886505116	3.25878498596382e-21	3.13664963007383e-20	candidate	stable	not_candidate	19.5035339901399
ENSG00000081148	104.943956473438	2.28053840021241	0.241226512699341	9.4539293160318	3.26344616281483e-21	3.1393614584321e-20	candidate	up	candidate_up	19.5031586778122
ENSG00000198585	1088.04357282661	0.90902863149574	0.0961679198214786	9.45251423950124	3.30787930327786e-21	3.18030835103965e-20	candidate	stable	not_candidate	19.4975307703732
ENSG00000147872	679.22359856297	1.01693443581544	0.107602815136601	9.45081626837036	3.36198569154169e-21	3.23050397121221e-20	candidate	up	candidate_up	19.4907297207515
ENSG00000143819	639.367662472359	-1.0491317323054	0.111015748404406	-9.45029644338073	3.37872443155662e-21	3.24475695973573e-20	candidate	down	candidate_down	19.4888178273686
ENSG00000244005	394.260067335286	-1.08330125616532	0.114634164992076	-9.45007325032808	3.38593668025415e-21	3.24985027365769e-20	candidate	down	candidate_down	19.4881366472741
ENSG00000141959	1437.37103021506	-1.00137678026827	0.105992584131924	-9.44761172179648	3.46649555140939e-21	3.32529688754071e-20	candidate	down	candidate_down	19.478169574161
ENSG00000105810	485.386475184658	-1.28688803558764	0.136233922094161	-9.4461644780232	3.51474173927897e-21	3.36967948168373e-20	candidate	down	candidate_down	19.472411406534
ENSG00000182154	809.99426228635	-1.18773624001993	0.125757571882373	-9.44464991047122	3.56594357847835e-21	3.41492245842243e-20	candidate	down	candidate_down	19.4666191532596
ENSG00000196263	445.95622722039	1.08928402062405	0.115333236875981	9.44466703726843	3.56536048175291e-21	3.41492245842243e-20	candidate	up	candidate_up	19.4666191532596
ENSG00000172315	1019.24638235888	-0.968332576142914	0.102583856363984	-9.4394245884763	3.74832105704789e-21	3.58755832705759e-20	candidate	stable	not_candidate	19.4452010293762
ENSG00000175175	6140.55980840764	-0.768444747307897	0.081411730725217	-9.4389928879116	3.76379476642231e-21	3.60034457797038e-20	candidate	stable	not_candidate	19.4436559322467
ENSG00000143369	177.177548328641	-1.69730983170952	0.179877982329541	-9.43589543160432	3.87668725070971e-21	3.70625231992332e-20	candidate	down	candidate_down	19.4310650174456
ENSG00000134698	1320.11120622454	0.755616484316667	0.0800914846771371	9.43441724626145	3.93173666699525e-21	3.7567721789522e-20	candidate	stable	not_candidate	19.4251851409558
ENSG00000278768	350.552447883352	1.38257490020809	0.146566263157533	9.43310466148725	3.98126660787565e-21	3.80196447180588e-20	candidate	up	candidate_up	19.4199919458006
ENSG00000165678	5581.35827684397	-0.980557436231285	0.103951861520028	-9.43280304838377	3.99273479106443e-21	3.8107788838259e-20	candidate	stable	not_candidate	19.4189862499474
ENSG00000133597	598.651461731736	-1.03277024077343	0.109522660801494	-9.42974023106777	4.11105833726149e-21	3.92151206210372e-20	candidate	down	candidate_down	19.4065464448138
ENSG00000204305	57.0681439581789	3.90569480134063	0.414290231847212	9.4274363745584	4.20234099390144e-21	4.00634155112877e-20	candidate	up	candidate_up	19.3972520287201
ENSG00000103034	15389.4168562525	-0.578748220570568	0.0613942547736469	-9.42674884977987	4.22996823723167e-21	4.03042356884968e-20	candidate	stable	not_candidate	19.3946493101994
ENSG00000005339	4179.67347327876	1.10266946310689	0.11700255455991	9.4243195565639	4.32903262790038e-21	4.1225077491756e-20	candidate	up	candidate_up	19.384838519329
ENSG00000122203	5332.51299944858	-0.799981051402791	0.084929466425219	-9.41935802819603	4.53854364850252e-21	4.31960775310523e-20	candidate	stable	not_candidate	19.364555687999
ENSG00000261678	518.339892001667	1.29817242143392	0.137831719446181	9.4185317186064	4.57439750239636e-21	4.35129979180463e-20	candidate	up	candidate_up	19.3613809940593
ENSG00000174197	1656.6565934134	0.918620982963195	0.097543985216365	9.41750514832439	4.61933116632855e-21	4.39158859682168e-20	candidate	stable	not_candidate	19.3573783512763
ENSG00000168502	206.08596143576	1.84006586160067	0.195409449324043	9.41646306238406	4.66539044177025e-21	4.43290195602802e-20	candidate	up	candidate_up	19.3533118740304
ENSG00000197479	186.787539340061	-1.85185876995362	0.196757529351527	-9.41188261540472	4.87328762953275e-21	4.62785657936721e-20	candidate	down	candidate_down	19.3346201086128
ENSG00000117592	1691.6293087323	-0.733300738987033	0.0779258491136698	-9.41023739012934	4.95017622859272e-21	4.69825254427248e-20	candidate	stable	not_candidate	19.3280636423826
ENSG00000288663	102.94636488794	2.29465603997393	0.243861241182394	9.40967916364231	4.97653625845157e-21	4.72063971435403e-20	candidate	up	candidate_up	19.3259991442497
ENSG00000214338	1422.7736290463	1.41351030928076	0.150235013635474	9.40866097107335	5.02497441043593e-21	4.76393314512765e-20	candidate	up	candidate_up	19.3220343418378
ENSG00000031698	6383.44565842289	-0.660465247616948	0.0702064477646565	-9.40747279838079	5.08208879870791e-21	4.81539933086253e-20	candidate	stable	not_candidate	19.3173676919249
ENSG00000177181	1863.57561534828	-0.841362023144058	0.0894583721983521	-9.40506743492429	5.19968526101196e-21	4.92134746744028e-20	candidate	stable	not_candidate	19.3079159709008
ENSG00000250802	140.35009607788	2.00221674325414	0.212886863583799	9.40507417671642	5.1993519276909e-21	4.92134746744028e-20	candidate	up	candidate_up	19.3079159709008
ENSG00000145248	276.427449568422	1.39023679589994	0.147826565372286	9.40451259486934	5.2271906985494e-21	4.94463200134448e-20	candidate	up	candidate_up	19.3058660247407
ENSG00000051825	237.012476756895	1.84544981211497	0.196401118731068	9.39633044881963	5.64991972479472e-21	5.34154265153135e-20	candidate	up	candidate_up	19.2723332994706
ENSG00000277791	1299.76891406168	-0.901870464031392	0.0960768895146721	-9.38696567496251	6.17536327218001e-21	5.8350671717763e-20	candidate	stable	not_candidate	19.2339541401047
ENSG00000090487	1983.22042405866	-0.788829644856434	0.0840373975844622	-9.38665008115722	6.19388816848088e-21	5.84932522710615e-20	candidate	stable	not_candidate	19.2328942308489
ENSG00000164080	2595.62519215493	1.15713425254375	0.123287595082742	9.38565029001635	6.25293805930273e-21	5.90181687005252e-20	candidate	up	candidate_up	19.2290142705324
ENSG00000110958	8062.91861720322	-0.769784538065116	0.0820180378770568	-9.38555173947231	6.25878873235651e-21	5.90406624630661e-20	candidate	stable	not_candidate	19.2288487781762
ENSG00000126822	451.524992141739	1.1675850759895	0.124410785497147	9.38491844837906	6.29651486665385e-21	5.93636537289674e-20	candidate	up	candidate_up	19.2264793768413
ENSG00000163110	603.952337029557	-1.04062999457253	0.110884846667968	-9.38478093123559	6.30473664992744e-21	5.94082739005614e-20	candidate	down	candidate_down	19.226153065808
ENSG00000154813	2578.63615341993	-0.812346349217992	0.0865758418627412	-9.3830603519386	6.40850739272226e-21	6.035268549551e-20	candidate	stable	not_candidate	19.2193034004642
ENSG00000178917	70.8808030253279	2.94791402701881	0.314217286644542	9.38176908883322	6.48749330765503e-21	6.10627686840477e-20	candidate	up	candidate_up	19.2142235079813
ENSG00000185668	170.257940941258	2.23393273258446	0.238128178777801	9.38121957699492	6.52139801193725e-21	6.13479800824616e-20	candidate	up	candidate_up	19.2121997320972
ENSG00000143198	2420.93005193339	-1.09071481580895	0.116277388212481	-9.38028306772612	6.57958462042948e-21	6.18611746725857e-20	candidate	down	candidate_down	19.2085818375016
ENSG00000114861	1146.91913800355	1.41242718241012	0.150637406323227	9.37633763674498	6.83041016640061e-21	6.4183992220366e-20	candidate	up	candidate_up	19.1925732734457
ENSG00000147133	1350.35303018107	1.02367430349272	0.109212847999872	9.37320399788421	7.03634548165497e-21	6.60826555522003e-20	candidate	up	candidate_up	19.1799125130773
ENSG00000105983	2629.90971676791	-0.620536553136148	0.0662043749762078	-9.37304450588278	7.04698957439387e-21	6.61461364295504e-20	candidate	stable	not_candidate	19.1794955177097
ENSG00000169230	1728.71025474232	-0.837049710514959	0.089325349099573	-9.37079696807992	7.19868883821187e-21	6.75328236078421e-20	candidate	stable	not_candidate	19.1704850916589
ENSG00000168234	1110.87845213198	-0.81929587464339	0.0874363301510907	-9.37019970105836	7.23954208823643e-21	6.78786801411903e-20	candidate	stable	not_candidate	19.1682666108589
ENSG00000263956	364.167350930996	1.8466800020621	0.197093309604628	9.36957223848222	7.28270770333121e-21	6.82458250218054e-20	candidate	up	candidate_up	19.1659239116931
ENSG00000185803	972.439546320062	-0.931748337472578	0.0994655811232849	-9.36754530512118	7.42389505094015e-21	6.95306166294598e-20	candidate	stable	not_candidate	19.1578239190743
ENSG00000071082	4505.40003581091	-1.16124423550189	0.12397004886838	-9.36713541780399	7.45277335216856e-21	6.97544849662661e-20	candidate	down	candidate_down	19.15642786356
ENSG00000179115	1786.87899582557	-0.711923290787306	0.0760026115697017	-9.36708984183266	7.4559912279676e-21	6.97544849662661e-20	candidate	stable	not_candidate	19.15642786356
ENSG00000127445	1911.35898325087	-0.890772809167769	0.0951115393642286	-9.36555979560549	7.56482064814023e-21	7.07337732981239e-20	candidate	stable	not_candidate	19.1503731738298
ENSG00000126950	4049.29647660833	-0.864001045517719	0.0922898368375051	-9.36182222359941	7.83731764535051e-21	7.32414970073453e-20	candidate	stable	not_candidate	19.1352427875901
ENSG00000141698	3348.61337917428	-0.891754821149471	0.0952759436305037	-9.35970599890196	7.99588716216573e-21	7.46823755952802e-20	candidate	stable	not_candidate	19.1267818758929
ENSG00000185986	228.279391900655	1.62979749057656	0.174139707385212	9.35913764326767	8.03901205601234e-21	7.50440012487512e-20	candidate	up	candidate_up	19.1246840179935
ENSG00000144118	1615.13734470464	-0.724530109120552	0.0774147559532865	-9.359069859469	8.04417058795725e-21	7.50510096444648e-20	candidate	stable	not_candidate	19.1246434609148
ENSG00000101343	903.001613813455	0.864755510739001	0.0924050510571349	9.35831430041973	8.10189277334222e-21	7.55422991079469e-20	candidate	stable	not_candidate	19.1218098016809
ENSG00000228594	904.059056167245	-1.47584605749284	0.157705099766448	-9.35826463239606	8.10570156047565e-21	7.55422991079469e-20	candidate	down	candidate_down	19.1218098016809
ENSG00000106976	4951.39504948758	-0.793549916146564	0.0848424466573414	-9.35321819927617	8.50206056452943e-21	7.91928803239839e-20	candidate	stable	not_candidate	19.1013138610241
ENSG00000100678	708.927414672606	-1.013821557386	0.108400202335237	-9.35257993569672	8.55353743747546e-21	7.96288036893902e-20	candidate	down	candidate_down	19.0989298088876
ENSG00000148296	1040.31408639772	0.828824137230736	0.0886309878827978	9.35140357824671	8.64922118259321e-21	8.04755678011009e-20	candidate	stable	not_candidate	19.0943359504359
ENSG00000230438	233.033406640278	1.50645578939589	0.161125017342683	9.34960823738461	8.79729660300995e-21	8.18086123754508e-20	candidate	up	candidate_up	19.0872009737095
ENSG00000204463	13895.6497044661	-0.629480211066954	0.0673465050501871	-9.34688757193653	9.02648154879307e-21	8.38940509450325e-20	candidate	stable	not_candidate	19.0762688345628
ENSG00000100796	2225.19967094182	0.661176346345606	0.0707524849952889	9.34492048427176	9.19585441208949e-21	8.54216110609099e-20	candidate	stable	not_candidate	19.0684322419906
ENSG00000102181	3458.10423366394	-0.661717222287278	0.070846324929491	-9.34017710792824	9.61731095670011e-21	8.92878700434748e-20	candidate	stable	not_candidate	19.0492075369793
ENSG00000166750	362.705597097788	1.19489441946535	0.127973685638942	9.33703216797685	9.90721721759002e-21	9.19292575280138e-20	candidate	up	candidate_up	19.0365462474737
ENSG00000197728	2440.59439633353	-0.843807048805017	0.0903814593276912	-9.33606355862955	9.99823383221991e-21	9.27232720376952e-20	candidate	stable	not_candidate	19.032811251302
ENSG00000162517	1155.77041275902	-0.78769161015401	0.0844776247783771	-9.32426322615581	1.11757329329626e-20	1.03586937751527e-19	candidate	stable	not_candidate	18.9846950054025
ENSG00000160352	799.002021096616	0.887143222586064	0.0951510710563741	9.32352324295393	1.12539804613649e-20	1.04255454469891e-19	candidate	stable	not_candidate	18.9819012142035
ENSG00000175348	1814.20848497849	-0.964553347613277	0.103466053889346	-9.32241359707055	1.13723333648128e-20	1.0529457324778e-19	candidate	stable	not_candidate	18.9775940112388
ENSG00000189043	4837.54195818554	-1.05897371514851	0.113595202543956	-9.32234541101097	1.13796459778322e-20	1.05305017426385e-19	candidate	down	candidate_down	18.9775509356647
ENSG00000143614	1279.34366825943	0.903837752220243	0.09696921389095	9.32087325402766	1.15386662581577e-20	1.06718560770044e-19	candidate	stable	not_candidate	18.9717600403788
ENSG00000140740	3911.23449936583	-0.905914306053333	0.097203367660419	-9.31978312951208	1.16578341047738e-20	1.07762183117255e-19	candidate	stable	not_candidate	18.9675336189724
ENSG00000125931	245.131988886534	-1.59690008976666	0.171354184517661	-9.31929438584601	1.17116558730202e-20	1.08200957433487e-19	candidate	down	candidate_down	18.9657688962882
ENSG00000213380	1185.1679372402	0.808308701400169	0.0867725867741826	9.31525417703308	1.21660887977445e-20	1.12338391518002e-19	candidate	stable	not_candidate	18.9494717987246
ENSG00000089220	9698.31003526595	-0.639078022712197	0.0686294505460177	-9.31200843992885	1.25437553378076e-20	1.15762884627019e-19	candidate	stable	not_candidate	18.9364306598262
ENSG00000181019	134.691787607604	-2.06875128651188	0.222178022035231	-9.3112328013427	1.26357094664097e-20	1.16548334281992e-19	candidate	down	candidate_down	18.9334939290701
ENSG00000197429	266.544861597297	1.34873525291432	0.144881419874194	9.30923547053499	1.28755781692671e-20	1.18696518401793e-19	candidate	up	candidate_up	18.9255620195548
ENSG00000196576	2137.85759942463	1.03415944017357	0.111121044731526	9.30660292721472	1.31986229143655e-20	1.21608740456115e-19	candidate	up	candidate_up	18.9150352096402
ENSG00000110711	831.124314617748	-0.885846072136607	0.0951915922897115	-9.30592766470985	1.32827691831552e-20	1.22317853370245e-19	candidate	stable	not_candidate	18.9125101492246
ENSG00000106086	4119.78673132073	0.610119930388908	0.0655701082085119	9.30484861255279	1.34183351782963e-20	1.23499455719379e-19	candidate	stable	not_candidate	18.908334956401
ENSG00000175066	305.896396056099	1.23805350088236	0.133063276508537	9.30424632075646	1.34945977193251e-20	1.24134260057778e-19	candidate	up	candidate_up	18.9061083401724
ENSG00000102471	2322.19309767897	-0.966735422980065	0.103906007747303	-9.30394155197593	1.35333508698554e-20	1.24423523359086e-19	candidate	stable	not_candidate	18.9050975046993
ENSG00000152932	8710.21847728735	-0.632934622719839	0.0680796531246994	-9.29697190966164	1.44502384294938e-20	1.32781548698861e-19	candidate	stable	not_candidate	18.8768622702617
ENSG00000110274	603.738048575189	1.26033055778351	0.135573784766859	9.29627036636066	1.45458642053019e-20	1.33588149850957e-19	candidate	up	candidate_up	18.8742320649338
ENSG00000159314	64.1179747359974	4.07035362747409	0.437855010183094	9.29612207879505	1.45661569150256e-20	1.33702400966114e-19	candidate	up	candidate_up	18.8738607938078
ENSG00000164100	140.390340174939	1.83663506764846	0.197619177907437	9.29380987764621	1.48862200599302e-20	1.36566631982991e-19	candidate	up	candidate_up	18.8646554010638
ENSG00000143612	3721.01472492913	-0.880951388568711	0.0948171715369647	-9.29105323739034	1.5276901750596e-20	1.40075286002907e-19	candidate	stable	not_candidate	18.8536384821257
ENSG00000102178	1159.43994275855	-0.847585043224611	0.0912482264087328	-9.28878375594919	1.5606136965621e-20	1.43017058188175e-19	candidate	stable	not_candidate	18.8446121594918
ENSG00000148303	9902.436539616	-0.836313014640929	0.090052208989205	-9.2869794536765	1.58728861354605e-20	1.45383341704403e-19	candidate	stable	not_candidate	18.8374853529014
ENSG00000078618	5083.96707540981	-0.710376048257293	0.0765062692892872	-9.28520047907712	1.61403034831374e-20	1.4775319753085e-19	candidate	stable	not_candidate	18.8304631117667
ENSG00000287160	210.925996015794	1.77661019161646	0.191400198188872	9.282175297767	1.66053180379201e-20	1.51928398834855e-19	candidate	up	candidate_up	18.8183610391425
ENSG00000182568	1622.19738759276	0.940552485738272	0.101335116438989	9.28160462818984	1.66945118086695e-20	1.52662434246088e-19	candidate	stable	not_candidate	18.8162678169497
ENSG00000157870	1786.11459412213	-0.822303060676011	0.0886066646713774	-9.2803748310102	1.688833862208e-20	1.5435198159858e-19	candidate	stable	not_candidate	18.8114877905952
ENSG00000004059	3482.46374942112	-0.703847450831902	0.075883070536231	-9.27542132728861	1.76918419665558e-20	1.6160890191231e-19	candidate	stable	not_candidate	18.791534720635
ENSG00000106006	213.915286869708	1.74309487934988	0.187946368613644	9.27442701983302	1.78576251948495e-20	1.63035809218608e-19	candidate	up	candidate_up	18.7877169965898
ENSG00000140750	677.715957346683	0.998833187015252	0.107729043749399	9.27171682075593	1.83173427471023e-20	1.67143298475301e-19	candidate	stable	not_candidate	18.7769110315365
ENSG00000133169	5419.42481041029	-0.76140020342312	0.0821342350442012	-9.27019291058554	1.85809555238918e-20	1.69457916285648e-19	candidate	stable	not_candidate	18.7709381381345
ENSG00000183722	685.398781324708	0.908195471602973	0.0979743073430501	9.26973097572398	1.86616014065633e-20	1.70102295047941e-19	candidate	stable	not_candidate	18.7692898267758
ENSG00000136026	3321.97084534002	-0.636290618292416	0.0686449160535538	-9.26930433997485	1.87363920480516e-20	1.70692641734711e-19	candidate	stable	not_candidate	18.7677852001676
ENSG00000005448	587.295778357788	-0.978792006324316	0.10559994928599	-9.26886814759268	1.88131643932402e-20	1.71300401135669e-19	candidate	stable	not_candidate	18.7662416200421
ENSG00000214517	3471.68398752305	-0.656432202008154	0.070834944940261	-9.2670673007759	1.91334301726182e-20	1.74123418251828e-19	candidate	stable	not_candidate	18.7591428157087
ENSG00000055163	9046.39957384619	-0.600778894042771	0.0648372459660797	-9.2659533126542	1.9334236286502e-20	1.75856859642238e-19	candidate	stable	not_candidate	18.7548406865073
ENSG00000104936	920.175487234577	1.43680210706275	0.155089868968463	9.26431956271055	1.9632508453855e-20	1.78474490893641e-19	candidate	up	candidate_up	18.7484238482118
ENSG00000186166	90.8030078966171	2.33589416637833	0.252306120072454	9.25817481441805	2.07956466801357e-20	1.88947425839206e-19	candidate	up	candidate_up	18.7236590203992
ENSG00000268182	236.097754638288	-1.71260768250597	0.185012761058233	-9.25670030926637	2.10847403089085e-20	1.91471932394552e-19	candidate	down	candidate_down	18.7178948796565
ENSG00000004864	1688.20035282398	-1.06185962110863	0.114715461242094	-9.25646473118124	2.11312947763726e-20	1.91792407333313e-19	candidate	down	candidate_down	18.7171685896498
ENSG00000116661	198.928424604948	-1.56042977081791	0.16863698689485	-9.25318816204235	2.17894389850475e-20	1.97660510174963e-19	candidate	down	candidate_down	18.7040800880266
ENSG00000168671	51.1890377524554	-3.27032762463719	0.353531762710762	-9.25044923704004	2.2355110148637e-20	2.02683951278403e-19	candidate	down	candidate_down	18.6931806378248
ENSG00000174444	17674.0052868192	-0.823013087150001	0.0889766997287269	-9.24975965234956	2.24998033135724e-20	2.03887254401382e-19	candidate	stable	not_candidate	18.6906099224129
ENSG00000109787	1156.86449037064	0.78287631972044	0.0846395440123047	9.24953375938116	2.25474026921152e-20	2.04209907254599e-19	candidate	stable	not_candidate	18.6899231919179
ENSG00000188186	699.483005573314	-0.899471594350812	0.0972529718414373	-9.24878260601973	2.27064002121997e-20	2.05540604153708e-19	candidate	stable	not_candidate	18.6871023712673
ENSG00000167632	1894.73303461858	-0.766115802477397	0.0828358090808779	-9.24860650216368	2.27438364389484e-20	2.05770086634417e-19	candidate	stable	not_candidate	18.6866177595728
ENSG00000182150	1216.17737987316	0.815458706202951	0.0882253983803534	9.24290194403409	2.39900811791171e-20	2.1692995870251e-19	candidate	stable	not_candidate	18.6636804664242
ENSG00000166228	925.439572719259	-0.787470134103891	0.0852314367792366	-9.23919816280426	2.48351305447822e-20	2.24452106043528e-19	candidate	stable	not_candidate	18.6488763152399
ENSG00000100897	2505.9711600236	-0.728138807750872	0.0788147966473291	-9.23860542340875	2.49730739121168e-20	2.25579060743562e-19	candidate	stable	not_candidate	18.6467012159723
ENSG00000179222	13865.8935088826	-0.645961065480404	0.0699202824358435	-9.23853627269193	2.49892160498761e-20	2.25605186469375e-19	candidate	stable	not_candidate	18.646650920517
ENSG00000163635	413.607139740472	1.07834524349484	0.116785147691502	9.23358205054798	2.61729482036388e-20	2.36166819853396e-19	candidate	up	candidate_up	18.6267811184363
ENSG00000198890	1539.33732268331	-0.861688880063653	0.093334141646746	-9.23230090147504	2.64879740226452e-20	2.38882803857828e-19	candidate	stable	not_candidate	18.6218151121105
ENSG00000147421	501.809450071132	1.30826513732938	0.141827137462162	9.22436397391444	2.85248712258033e-20	2.57116454400081e-19	candidate	up	candidate_up	18.5898701293996
ENSG00000183117	563.157442583752	-1.22753127929648	0.13309330975894	-9.22308778344908	2.88665329730678e-20	2.60058442821389e-19	candidate	down	candidate_down	18.5849290422498
ENSG00000102385	73.3741788251654	2.74691513197654	0.29804479601424	9.21645057625936	3.07097527363554e-20	2.76517694258024e-19	candidate	up	candidate_up	18.5582770731378
ENSG00000164902	1369.97722985005	0.970078300908678	0.105266539221867	9.21544783441653	3.09981610782751e-20	2.78967065898409e-19	candidate	stable	not_candidate	18.5544470653388
ENSG00000116898	1085.89256921575	-0.91872710308927	0.0997087786708161	-9.21410446839797	3.13887402010841e-20	2.82332847017358e-19	candidate	stable	not_candidate	18.5492385924569
ENSG00000008277	2161.91129296334	0.684024668116637	0.0742383245372668	9.21390228537908	3.14479439384316e-20	2.82716019767516e-19	candidate	stable	not_candidate	18.5486495820322
ENSG00000165637	4850.67369324161	-0.736983210282724	0.08000002226458	-9.21228756468762	3.19247489656433e-20	2.86851029360427e-19	candidate	stable	not_candidate	18.5423435873198
ENSG00000210082	115698.533810233	-1.05281706261521	0.114287064422299	-9.21204046964557	3.19983405475753e-20	2.87360624738167e-19	candidate	down	candidate_down	18.5415727408311
ENSG00000106588	2244.34336649341	-0.898461098948992	0.0975452643248496	-9.21070956306907	3.23976143045012e-20	2.90792925019895e-19	candidate	stable	not_candidate	18.5364161640516
ENSG00000198838	187.53104297889	2.48915682211845	0.270255168631402	9.21039488245047	3.24927365404121e-20	2.91493058521389e-19	candidate	up	candidate_up	18.5353717828664
ENSG00000162951	218.572318942974	1.50334735328605	0.163228152916689	9.21009842005232	3.25826043071199e-20	2.92145341515182e-19	candidate	up	candidate_up	18.534401034462
ENSG00000165525	1415.57518615398	0.932681355479947	0.101321644119905	9.20515417590541	3.41181084135199e-20	3.05752122082634e-19	candidate	stable	not_candidate	18.5146305200461
ENSG00000157827	2081.26388494922	0.757018974509852	0.0822404459066985	9.20494734876179	3.41838771168161e-20	3.06180365948463e-19	candidate	stable	not_candidate	18.5140226622127
ENSG00000110717	1534.0893861927	-0.769398169365934	0.0836278637422073	-9.20026095294858	3.57081524831464e-20	3.19664938133824e-19	candidate	stable	not_candidate	18.4953049959149
ENSG00000163382	913.082599206727	-0.832666396030667	0.0905052529689946	-9.20019964273149	3.57285327693352e-20	3.19679310280331e-19	candidate	stable	not_candidate	18.4952854704591
ENSG00000082146	1719.68963859134	-1.0595790558619	0.115239673488399	-9.19456836163775	3.76503120992055e-20	3.36697407622465e-19	candidate	down	candidate_down	18.4727602274182
ENSG00000198169	675.10833473916	1.02259060781533	0.111233565382675	9.19318376874219	3.813827036412e-20	3.40882062724342e-19	candidate	up	candidate_up	18.4673958508239
ENSG00000186468	7474.72096556115	-0.94537402631483	0.102883076301026	-9.18881958339537	3.97175711346317e-20	3.54811691348045e-19	candidate	stable	not_candidate	18.4500020782307
ENSG00000133687	617.705036168964	-1.1215882888347	0.12210705505524	-9.18528653669765	4.10433131576776e-20	3.66270698708478e-19	candidate	down	candidate_down	18.4361978230723
ENSG00000177889	6305.7290483002	-0.802793176715646	0.087399475862289	-9.18533170588537	4.10260908815724e-20	3.66270698708478e-19	candidate	stable	not_candidate	18.4361978230723
ENSG00000185532	325.76189508104	-1.60762515477665	0.175026697115668	-9.18502823437404	4.11419370107879e-20	3.66958492133413e-19	candidate	down	candidate_down	18.4353830574288
ENSG00000117691	277.5774319582	-1.27191025800517	0.138505807046388	-9.18308253732054	4.18924015326024e-20	3.73456503086713e-19	candidate	down	candidate_down	18.4277599736865
ENSG00000111731	1483.969543171	0.853398277497962	0.0929403947642251	9.18221059489683	4.22330896256518e-20	3.76296607564611e-19	candidate	stable	not_candidate	18.4244696969674
ENSG00000096696	785.824085045575	0.932550996269292	0.101561594671585	9.18212242811701	4.22676905249071e-20	3.76407932305227e-19	candidate	stable	not_candidate	18.4243412329597
ENSG00000149256	11407.7553551953	1.04644431780367	0.11397257228304	9.18154514583497	4.24949374047024e-20	3.78233820799722e-19	candidate	up	candidate_up	18.4222396401394
ENSG00000113328	2493.68045871127	-0.758252360775521	0.0825878760553844	-9.18115826428359	4.26479086328151e-20	3.79397042994223e-19	candidate	stable	not_candidate	18.4209060583084
ENSG00000224086	262.293475393443	1.57703155572841	0.171791810326134	9.17989951170859	4.31493902632507e-20	3.83657790084788e-19	candidate	up	candidate_up	18.4160559791223
ENSG00000047849	10803.017893464	-0.867286474191337	0.0944828036012001	-9.17930502837366	4.33882521040851e-20	3.85580254998047e-19	candidate	stable	not_candidate	18.4138852137862
ENSG00000123472	3688.76054683749	-0.638747367817811	0.0695902330666747	-9.178692751407	4.3635629738022e-20	3.87374279222785e-19	candidate	stable	not_candidate	18.4118692188323
ENSG00000124160	2635.3924380813	-0.619538376269991	0.0674972098538019	-9.17872572232101	4.36222730868411e-20	3.87374279222785e-19	candidate	stable	not_candidate	18.4118692188323
ENSG00000226026	70.3054057787861	2.70551776533392	0.294765428035167	9.17854506672724	4.36955070289452e-20	3.87703698896222e-19	candidate	up	candidate_up	18.4115000555763
ENSG00000100387	1476.89095061496	-1.04252029937885	0.113589655393804	-9.17795107102435	4.39371580982299e-20	3.89516437062552e-19	candidate	down	candidate_down	18.4094742109697
ENSG00000183010	797.03913333123	-0.887250912596161	0.0966722198653023	-9.1779304730191	4.39455614962801e-20	3.89516437062552e-19	candidate	stable	not_candidate	18.4094742109697
ENSG00000265681	4549.76635823959	-0.99730683627502	0.10868982872346	-9.17571448946225	4.48589611749572e-20	3.97405583728406e-19	candidate	stable	not_candidate	18.4007660351492
ENSG00000173517	1006.61161423624	0.894356174653022	0.0974753509716662	9.17520343079339	4.5072261693716e-20	3.99087571429486e-19	candidate	stable	not_candidate	18.3989317970059
ENSG00000172766	384.56417554088	1.23580295706655	0.134770232633399	9.16970263328235	4.74325668256946e-20	4.19768355166893e-19	candidate	up	candidate_up	18.3769903044254
ENSG00000151208	3388.22418001459	0.959462292579643	0.104642803861189	9.16892760110279	4.77747947949662e-20	4.22577366739683e-19	candidate	stable	not_candidate	18.3740937674903
ENSG00000111275	2650.37480138952	-0.659241378732702	0.0719161105273512	-9.16681080078683	4.87219887920327e-20	4.30731725421568e-19	candidate	stable	not_candidate	18.3657931392239
ENSG00000147955	1534.42695755395	-0.715248260957011	0.0780314310684739	-9.16615588312572	4.90187841572583e-20	4.33130689074021e-19	candidate	stable	not_candidate	18.3633810436465
ENSG00000131018	1503.80001167566	0.786546187205623	0.0858144219871768	9.16566433697072	4.92427162673161e-20	4.34883677325514e-19	candidate	stable	not_candidate	18.3616268925887
ENSG00000181404	328.502121876094	1.39949300329733	0.152698335187503	9.16508357199083	4.9508596988175e-20	4.37005122300496e-19	candidate	up	candidate_up	18.3595134724717
ENSG00000141030	2862.32490355272	-0.868734071256307	0.0948068668903657	-9.16319776985044	5.0381761556457e-20	4.44455063912517e-19	candidate	stable	not_candidate	18.3521721412885
ENSG00000198198	1014.98899046331	1.17647298154947	0.128391784873414	9.16314842658656	5.04048116764591e-20	4.44455063912517e-19	candidate	up	candidate_up	18.3521721412885
ENSG00000048342	393.61371154891	1.15807768875726	0.126385763125729	9.16303909646222	5.04559210895767e-20	4.44675449478376e-19	candidate	up	candidate_up	18.3519568472778
ENSG00000099822	1103.43047474507	-1.02703110014594	0.112100239409855	-9.16172084513543	5.10762217816301e-20	4.49909378311337e-19	candidate	down	candidate_down	18.3468749539195
ENSG00000159164	10018.2084762931	-0.761658040153821	0.0831379342630547	-9.16137797872	5.12387883916824e-20	4.51107988596265e-19	candidate	stable	not_candidate	18.3457194819855
ENSG00000076344	177.554913252534	1.938860176753	0.211934856317278	9.1483779989943	5.77947557500655e-20	5.08301294502254e-19	candidate	up	candidate_up	18.2938787842684
ENSG00000107742	10227.0434175079	-0.755928103615623	0.082629573400958	-9.1483965425732	5.77848375736751e-20	5.08301294502254e-19	candidate	stable	not_candidate	18.2938787842684
ENSG00000093167	1026.83172713109	0.824791381711519	0.0901686775066809	9.14720504412862	5.84255511548544e-20	5.13583820089678e-19	candidate	stable	not_candidate	18.289388666708
ENSG00000241860	187.827348920406	2.27245737777046	0.248447105951833	9.14664459086526	5.87293514160412e-20	5.15987960041762e-19	candidate	up	candidate_up	18.2873604319938
ENSG00000204084	169.860096430791	1.76085978050031	0.192539366296021	9.14545328768279	5.93803078427231e-20	5.21438113273877e-19	candidate	up	candidate_up	18.2827972282893
ENSG00000120156	86.156328346427	-2.70667057921825	0.296017797213314	-9.1436075962277	6.04029478504883e-20	5.30144841778487e-19	candidate	down	candidate_down	18.2756054598496
ENSG00000156587	2192.22394379123	-0.730554786959962	0.0799075559615745	-9.14249945663795	6.10252766045299e-20	5.35330955561737e-19	candidate	stable	not_candidate	18.2713776427721
ENSG00000106615	2599.38319767483	-0.759040938648831	0.0830262324848401	-9.1421821264433	6.12046529251223e-20	5.36628025415066e-19	candidate	stable	not_candidate	18.2703266500292
ENSG00000237190	1044.71193577196	-0.991287712624345	0.108433018409925	-9.14193598186892	6.13441491750813e-20	5.37574281010864e-19	candidate	stable	not_candidate	18.269561517265
ENSG00000170906	495.969020350721	-1.02768752432605	0.112436464362028	-9.14016222545968	6.23587155953724e-20	5.46184079445682e-19	candidate	down	candidate_down	18.2626609631301
ENSG00000106367	1865.16519582522	-0.773101541622478	0.0846041470109377	-9.13786816528664	6.3695520403236e-20	5.57605977329512e-19	candidate	stable	not_candidate	18.2536725794091
ENSG00000125304	5126.67807380972	-0.750555601643032	0.0821545996248516	-9.13589263498755	6.4869382064345e-20	5.67590425698665e-19	candidate	stable	not_candidate	18.2459649389744
ENSG00000142230	3503.91718579488	-0.653049606846278	0.0714929831797004	-9.13445736632381	6.57356061069351e-20	5.74874250222283e-19	candidate	stable	not_candidate	18.2404271438446
ENSG00000102870	1685.77242901985	0.982624466652372	0.107607409272079	9.13156885106175	6.75137096471426e-20	5.90121116099537e-19	candidate	stable	not_candidate	18.2290588448739
ENSG00000130638	7155.8300691724	-0.700739465871876	0.0767451279970641	-9.1307355158582	6.80354700961366e-20	5.94376577386823e-19	candidate	stable	not_candidate	18.2259383131642
ENSG00000091129	10610.2193151775	0.633962823851876	0.0694614247488225	9.12683300327241	7.0532400495364e-20	6.15874452940802e-19	candidate	stable	not_candidate	18.2105078104851
ENSG00000211459	11764.9972501442	-1.24289717113118	0.136320922161799	-9.1174351773823	7.6923178643921e-20	6.71333143398279e-19	candidate	down	candidate_down	18.1730619113736
ENSG00000125844	306.183921231323	1.61406432495536	0.177032092429236	9.11735438929264	7.69805259618293e-20	6.71489454688559e-19	candidate	up	candidate_up	18.1729608032582
ENSG00000247828	211.932513034015	1.52529763910055	0.167345505313191	9.11466152763364	7.89164195456853e-20	6.88023489812793e-19	candidate	up	candidate_up	18.1623967342617
ENSG00000142937	8009.0707903471	-0.993084096170525	0.108975535539122	-9.11290861070385	8.02023633172557e-20	6.98876990891971e-19	candidate	stable	not_candidate	18.1555992575561
ENSG00000069849	3169.76152147817	-0.753308438506622	0.0826747100230759	-9.11171552094179	8.10894398437173e-20	7.06245469165715e-19	candidate	stable	not_candidate	18.1510443253285
ENSG00000105419	4175.56088323126	-0.713810417011464	0.0783420675826501	-9.11145747153534	8.12825744473651e-20	7.07565641674481e-19	candidate	stable	not_candidate	18.1502332639385
ENSG00000100142	837.752836772945	-0.999729428331198	0.109762700596097	-9.10809795041382	8.38388525792581e-20	7.29445141986218e-19	candidate	stable	not_candidate	18.1370073637137
ENSG00000106803	1148.76923377344	-0.908243447213384	0.0997296901658459	-9.10705172855764	8.46510350657808e-20	7.36135431085317e-19	candidate	stable	not_candidate	18.1330422786486
ENSG00000173482	381.303750493977	1.43507252656366	0.157641531466897	9.10339117623334	8.75544024944145e-20	7.60994799016026e-19	candidate	up	candidate_up	18.118618311385
ENSG00000072274	783.643448320655	0.8190718987189	0.0899788521026834	9.10293785237646	8.79207365806263e-20	7.63788970284859e-19	candidate	stable	not_candidate	18.1170266174723
ENSG00000262580	65.5390809550639	3.59404688900322	0.394878411268743	9.10165455096814	8.89660155948657e-20	7.72475444943283e-19	candidate	up	candidate_up	18.1121153168159
ENSG00000084628	4444.66630794445	-0.665853340893428	0.0731803148932418	-9.09880398662946	9.13320105585487e-20	7.92614752181656e-19	candidate	stable	not_candidate	18.100937848818
ENSG00000168256	3054.85460440004	-0.643512711876983	0.0707409274909135	-9.09675254059456	9.3073106767571e-20	8.07313188452079e-19	candidate	stable	not_candidate	18.0929579527251
ENSG00000114739	6325.83034518337	0.853330163918829	0.0938297489017633	9.09445217435504	9.50645020972953e-20	8.24166638090961e-19	candidate	stable	not_candidate	18.0839849695084
ENSG00000196724	192.243577087251	1.46645091122006	0.161257254096943	9.09386011458731	9.55838173454702e-20	8.28247154168611e-19	candidate	up	candidate_up	18.0818400476657
ENSG00000170275	572.560919983474	-1.00943997627061	0.111009368424704	-9.09328636488282	9.60897469584794e-20	8.32207589756882e-19	candidate	down	candidate_down	18.079768327747
ENSG00000249592	197.179822821098	1.54983693897792	0.17050734704407	9.08956104148018	9.94397080439096e-20	8.60782871816801e-19	candidate	up	candidate_up	18.0651063833476
ENSG00000147684	2268.29716571814	-0.972922413881452	0.10703987629802	-9.08934546199064	9.96370602487129e-20	8.6205295978396e-19	candidate	stable	not_candidate	18.0644660526957
ENSG00000115457	1558.85749859508	-0.715642072794117	0.0787423153856714	-9.08840525312189	1.00502309611337e-19	8.6909742293156e-19	candidate	stable	not_candidate	18.060931537855
ENSG00000163536	808.674353402707	-1.70478602472091	0.187617032550085	-9.08652056558782	1.02259161264596e-19	8.8384098418897e-19	candidate	down	candidate_down	18.0536258638346
ENSG00000152556	4862.04932027943	-0.653336656785864	0.0719101157027246	-9.08546246103606	1.03258763728134e-19	8.92027889395703e-19	candidate	stable	not_candidate	18.0496215671246
ENSG00000173269	346.454553617618	1.2866882072177	0.141678817655665	9.08172603716144	1.06866478215778e-19	9.22725925243432e-19	candidate	up	candidate_up	18.0349272771216
ENSG00000251573	74.6552364405385	2.65562422410199	0.292546986783725	9.0775989638384	1.10996286866093e-19	9.57898518230599e-19	candidate	up	candidate_up	18.0186804985488
ENSG00000116209	6873.55444651624	-0.824731238690651	0.0908946598194871	-9.07348396845901	1.15270965760964e-19	9.94285072954373e-19	candidate	stable	not_candidate	18.0024890805312
ENSG00000072958	4091.69397384397	-0.733408077289977	0.0808676784395729	-9.06923620712081	1.19854207788201e-19	1.03329498532137e-18	candidate	stable	not_candidate	17.985775678278
ENSG00000261786	116.268491791585	2.56003766393549	0.282284522649649	9.06899761951464	1.2011691398481e-19	1.03503577652802e-18	candidate	up	candidate_up	17.9850446383422
ENSG00000169490	1594.94756042389	-0.816606458154563	0.0900988631528996	-9.06344907780651	1.26389424707382e-19	1.08853451415913e-18	candidate	stable	not_candidate	17.9631577962313
ENSG00000138134	874.78788023359	-0.858974050969211	0.0947881942480578	-9.06203623545461	1.28037648743973e-19	1.10217241919294e-18	candidate	stable	not_candidate	17.9577504609772
ENSG00000185085	994.597110592793	-0.836754997077396	0.0923385033085966	-9.06182109407761	1.28290489607903e-19	1.10379088759665e-18	candidate	stable	not_candidate	17.9571131955967
ENSG00000106992	1822.86982589697	-0.753815708437178	0.0832354567981691	-9.05642543976234	1.34795517166614e-19	1.15917336908885e-18	candidate	stable	not_candidate	17.935851604927
ENSG00000197043	765.24225097921	-0.908138894453386	0.100280229976675	-9.05601128621881	1.35308084540855e-19	1.16299381901925e-18	candidate	stable	not_candidate	17.9344225934168
ENSG00000095951	618.497315170673	1.51153342535317	0.167035617557737	9.04916835974039	1.44061312044988e-19	1.23760441987387e-18	candidate	up	candidate_up	17.907418148304
ENSG00000137252	210.327147730152	1.55858438791734	0.172249513613276	9.04841096629493	1.45063888011222e-19	1.2455889163727e-18	candidate	up	candidate_up	17.9046252649065
ENSG00000080854	755.592445807777	1.70209851905174	0.188171126513951	9.04548190035706	1.49006458496285e-19	1.27879685928238e-18	candidate	up	candidate_up	17.8931984390238
ENSG00000155096	13337.4846405436	-0.578817039697147	0.0639960809776895	-9.0445700870173	1.50255249050539e-19	1.28886454689346e-18	candidate	stable	not_candidate	17.8897927223889
ENSG00000286125	55.9531302871936	-3.44922005560347	0.381507592044636	-9.04102599143011	1.55208120051055e-19	1.33067908364013e-18	candidate	down	candidate_down	17.8759266695508
ENSG00000073605	67.3309955082838	3.35191225540966	0.370792090477466	9.03986989337727	1.56858401593082e-19	1.34415098335451e-18	candidate	up	candidate_up	17.8715519458991
ENSG00000116459	4437.77578920618	-0.861292651329923	0.0952778486406541	-9.03979952967177	1.56959400744541e-19	1.3443398976244e-18	candidate	stable	not_candidate	17.8714909120859
ENSG00000152582	479.245066412243	1.14278448992224	0.126427264279611	9.03906682181164	1.5801494640517e-19	1.35270009675255e-18	candidate	up	candidate_up	17.8687984789106
ENSG00000185278	649.712885008374	0.991939205180785	0.109740013429859	9.03899292681233	1.58121788817043e-19	1.35293452170241e-18	candidate	stable	not_candidate	17.8687232215483
ENSG00000100425	1976.69690777682	0.681345102976739	0.0754036649421246	9.03596799306373	1.62557259492452e-19	1.38908931607438e-18	candidate	stable	not_candidate	17.85726982897
ENSG00000133983	1178.68291685497	-0.936794925243694	0.103674266325158	-9.03594458344742	1.62592060077303e-19	1.38908931607438e-18	candidate	stable	not_candidate	17.85726982897
ENSG00000182870	778.478718248725	-1.20901685701059	0.133800364942953	-9.03597578023101	1.62545684771264e-19	1.38908931607438e-18	candidate	down	candidate_down	17.85726982897
ENSG00000134308	27857.3510621454	-0.679555674065773	0.0752063448353655	-9.03588221915839	1.62684806363233e-19	1.38918465293218e-18	candidate	stable	not_candidate	17.8572400232188
ENSG00000004142	2920.25023797127	-0.646094570646962	0.0715082027651839	-9.03525114130731	1.63626272401207e-19	1.39652357903526e-18	candidate	stable	not_candidate	17.8549517272323
ENSG00000100949	562.332437151633	-0.981975692841748	0.108700292351989	-9.03379072488558	1.65825672973461e-19	1.41458603893744e-18	candidate	stable	not_candidate	17.8493706324421
ENSG00000173114	3951.72915564274	0.797812867319145	0.0883482273622611	9.03032116363593	1.71168695942261e-19	1.45943384366994e-18	candidate	stable	not_candidate	17.8358155868564
ENSG00000184515	910.783629546338	-0.978691980808795	0.108388153903679	-9.02951056513542	1.72441305869665e-19	1.46954860612752e-18	candidate	stable	not_candidate	17.8328160448252
ENSG00000068383	975.376860809278	-0.987486608292299	0.109375123805967	-9.02843877044757	1.74138348185064e-19	1.4832684615043e-18	candidate	stable	not_candidate	17.8287802375096
[truncated: 15,028 more rows]
