# Supplementary material for: Ropinirole Functions Through a Dopamine Receptor D2‐Independent Mechanism to Ameliorate Amyotrophic Lateral Sclerosis Phenotypes in TARDBP ‐Mutant iPSC‐Derived Motor Neurons
Source: J Neurochem. 2025 Aug 18;169(8):e70183. doi: 10.1111/jnc.70183 (PMC12361731; doi:10.1111/jnc.70183)
Supplement: Supplementary file 1 — Appendix S1: jnc70183‐sup‐0001‐AppendixS1.zip. [file JNC-169-0-s001.zip › deseq2_result_TDKO_DMSO84HvsROPI84H.csv]

	baseMean	log2FoldChange	lfcSE	stat	pvalue	padj	sig	up_down	sig_up_down	logadjpval
ENSG00000008710	1407.46448074206	-2.79947571085564	0.104029503950893	-26.9104014201311	1.65946804891945e-159	2.81462375777228e-155	candidate	down	candidate_down	154.550579650846
ENSG00000105640	8077.91766054428	1.31162337559005	0.0509597729689308	25.738406966407	4.34639806776558e-146	3.6859628813686e-142	candidate	up	candidate_up	141.433449042556
ENSG00000275131	580.316486548684	-3.39822745315453	0.135343377942016	-25.108191511301	4.04759121469909e-139	2.28837315308371e-135	candidate	down	candidate_down	134.640473155967
ENSG00000276550	871.851296135772	-3.19400607501483	0.127292627364378	-25.0918387116947	6.10572535141713e-139	2.58898019213465e-135	candidate	down	candidate_down	134.586871272269
ENSG00000114857	1245.40615828198	-2.11640972122668	0.0862348752924026	-24.5423874511376	5.21521338008396e-133	1.76910468279208e-129	candidate	down	candidate_down	128.75224646793
ENSG00000109046	2082.68665501591	-1.97393022374822	0.080865795811662	-24.4099523653429	1.34085350445804e-131	3.79036938151879e-128	candidate	down	candidate_down	127.421318464824
ENSG00000175265	449.464841284549	-3.93721771274611	0.164067176453383	-23.9975953621949	2.94627381112297e-127	7.13882144435095e-124	candidate	down	candidate_down	123.146373480446
ENSG00000172270	13772.1264324383	1.11729783726625	0.0469175616679383	23.8140644472103	2.38805816758282e-125	5.06298182254652e-122	candidate	up	candidate_up	121.295593631843
ENSG00000100503	763.319673250825	-2.26018482798501	0.0955646107280393	-23.6508558007641	1.15662456281486e-123	2.17972324554476e-120	candidate	down	candidate_down	119.661598644268
ENSG00000075624	118004.917593172	1.02252440689265	0.0432941531904072	23.6180715302502	2.51362709973022e-123	4.26336292385242e-120	candidate	up	candidate_up	119.370247695944
ENSG00000144674	1030.15501540561	-2.51888236937265	0.107700809119302	-23.3877757276869	5.69133454106849e-121	8.77552046827843e-118	candidate	down	candidate_down	117.056727116481
ENSG00000105193	3892.38850645732	1.23552529166081	0.0529077117879481	23.3524612935964	1.30104500197732e-120	1.83891868987811e-117	candidate	up	candidate_up	116.735437473219
ENSG00000089157	15416.459555557	1.2462462047487	0.0536379607184464	23.2344069024256	2.04525917249404e-119	2.66843390959011e-116	candidate	up	candidate_up	115.573743549111
ENSG00000184009	93483.342534162	1.0441849764271	0.0451018105277981	23.1517308109732	1.39654770500764e-118	1.69191754461676e-115	candidate	up	candidate_up	114.771620806067
ENSG00000198707	551.331190345511	-2.61594841276156	0.113922818507204	-22.9624621918579	1.10627225963987e-116	1.25089891971679e-113	candidate	down	candidate_down	112.902777782539
ENSG00000254377	848.215804371295	-2.13584720634549	0.0930736907759341	-22.9479156627337	1.54580633347367e-116	1.63865132637793e-113	candidate	down	candidate_down	112.785513446148
ENSG00000229117	8365.35408218842	1.14790066077173	0.0508681170592547	22.5662109614669	9.30896294842852e-113	9.28760709225271e-110	candidate	up	candidate_up	109.0320961655
ENSG00000111640	42938.3222015792	1.08551937753713	0.0482285238084127	22.507829222585	3.47892523250566e-112	3.27811393714047e-109	candidate	up	candidate_up	108.484375955765
ENSG00000251562	1130.21079469652	-1.89362898938505	0.0845401150659978	-22.3991768630401	4.00917061916151e-111	3.57892330903149e-108	candidate	down	candidate_down	107.446247607791
ENSG00000140988	20535.245739822	1.22099719842221	0.0546069815665538	22.359726968869	9.7104944713742e-111	8.23498483644889e-108	candidate	up	candidate_up	107.084337196185
ENSG00000198840	8255.70312074022	1.36024542684494	0.0616430786014353	22.0664745776222	6.63690560513713e-108	5.36040742708242e-105	candidate	up	candidate_up	104.270802199746
ENSG00000145734	1996.10103095066	-1.87336734311723	0.0854374959238968	-21.9267585368599	1.44351564796621e-106	1.11288495023432e-103	candidate	down	candidate_down	102.953549730599
ENSG00000137818	8879.06710459587	1.16357448180509	0.0535471298040214	21.7299131823441	1.07004249797199e-104	7.72881419906205e-102	candidate	up	candidate_up	101.11188713303
ENSG00000214425	585.440327778143	-2.3321218896164	0.107328058130475	-21.7289116214264	1.09363563927533e-104	7.72881419906205e-102	candidate	down	candidate_down	101.11188713303
ENSG00000142534	6371.66139332866	1.14543468286718	0.0527944509549645	21.6961188562084	2.23228335024518e-104	1.51447031614034e-101	candidate	up	candidate_up	100.819739234489
ENSG00000167815	10747.8122379089	0.917785810544287	0.0429024435841833	21.392390126763	1.57289327635347e-101	1.02607087923966e-98	candidate	stable	not_candidate	97.9888226378602
ENSG00000074800	10662.1691622194	1.01567778159874	0.0475219746835264	21.37280254793	2.39327364457016e-101	1.50341904761313e-98	candidate	up	candidate_up	97.822919951748
ENSG00000232931	365.318489347895	-3.42439181066945	0.160929913699132	-21.2787774004002	1.78537312209265e-100	1.08148976870762e-97	candidate	down	candidate_down	96.9659775847915
ENSG00000234420	582.811008472048	-2.37562500569307	0.111694623899521	-21.2689288235587	2.20252740556801e-100	1.28817473537376e-97	candidate	down	candidate_down	96.890025222798
ENSG00000167658	40559.8324443186	0.880877221666018	0.0414206983164256	21.2665951437304	2.31485469174948e-100	1.3087416808921e-97	candidate	stable	not_candidate	96.8831460659275
ENSG00000063177	5242.13343372792	1.10398301125666	0.0520904297476368	21.1935861655421	1.09436348122648e-99	5.98758032422008e-97	candidate	up	candidate_up	96.2227486474176
ENSG00000168000	9361.29187767965	1.01904332437019	0.0483581535748164	21.0728336182976	1.41222336506364e-98	7.48522515463886e-96	candidate	up	candidate_up	95.1257951316006
ENSG00000144713	5650.0092564	1.11036115196722	0.0527449179565117	21.0515286587935	2.2142223323304e-98	1.13804318117139e-95	candidate	up	candidate_up	94.9438412590405
ENSG00000142541	12398.4341597404	1.00414527906193	0.0477322836654693	21.0370257182635	3.00654396991949e-98	1.49391791013073e-95	candidate	up	candidate_up	94.8256732660793
ENSG00000164587	4286.02329348921	1.22509699360388	0.0582385639138432	21.0358379615312	3.08278561727349e-98	1.49391791013073e-95	candidate	up	candidate_up	94.8256732660793
ENSG00000105372	6276.15376167432	1.07152188430556	0.051087873070346	20.9740946316186	1.13098775422883e-97	5.32852313874312e-95	candidate	up	candidate_up	94.2733931439886
ENSG00000137145	416.136140795934	-2.77109651268075	0.132271662760331	-20.9500391455865	1.8747709359957e-97	8.59405130957379e-95	candidate	down	candidate_down	94.0658020577503
ENSG00000171159	2200.20359676809	1.27185141176266	0.0607349323347317	20.9410196549333	2.26558536893507e-97	1.01122614322389e-94	candidate	up	candidate_up	93.9951517111037
ENSG00000254772	21269.680335903	1.10571303958295	0.0529112299028474	20.8975115795493	5.64099553541758e-97	2.45325449426199e-94	candidate	up	candidate_up	93.6102573968728
ENSG00000105701	7071.22195024127	0.946891506056016	0.0454797802912383	20.8200545383557	2.84861131636543e-96	1.20788241342185e-93	candidate	stable	not_candidate	92.9179753419464
ENSG00000172757	25466.7662624214	0.896952017227554	0.0431521892064305	20.785782453278	5.82076064971927e-96	2.4079493019485e-93	candidate	stable	not_candidate	92.61835266115
ENSG00000100201	10866.7385463343	-0.937400900645793	0.0451377851949385	-20.7675431259509	8.51012947685116e-96	3.43667395373506e-93	candidate	stable	not_candidate	92.4638616685641
ENSG00000168028	13788.1781397143	1.21101364050553	0.0588169711295735	20.5895274314223	3.406753410788e-94	1.3437661534971e-91	candidate	up	candidate_up	90.8716763020278
ENSG00000188227	906.317818873281	-1.82333124881726	0.0886039829693415	-20.5784343740864	4.28292180692303e-94	1.65096901743685e-91	candidate	down	candidate_down	90.7822610767569
ENSG00000253230	415.870359774525	-3.1640696212348	0.153920182129534	-20.5565610530009	6.72326193242588e-94	2.53407212524167e-91	candidate	down	candidate_down	90.5961810283047
ENSG00000111678	3017.89338490771	1.20369923016092	0.0585839376846275	20.5465743296523	8.2589703510847e-94	3.04522600271191e-91	candidate	up	candidate_up	90.5163804704898
ENSG00000132507	7142.33561170751	0.99874876302711	0.0487063080065857	20.505532114897	1.92156441567453e-93	6.93439447962888e-91	candidate	stable	not_candidate	90.1589914560957
ENSG00000009413	1207.63120317726	-1.58392340883243	0.0772899362096045	-20.4932684190209	2.47226194116018e-93	8.73584058000373e-91	candidate	down	candidate_down	90.0586952999892
ENSG00000149925	9356.7652265562	1.0260907987357	0.0502007880486843	20.4397348850501	7.41408065775354e-93	2.5663310619624e-90	candidate	up	candidate_up	89.5906873194696
ENSG00000230606	367.775675900958	-3.29579226767368	0.161434311763372	-20.4156863040652	1.21315574765204e-92	4.11526692718526e-90	candidate	down	candidate_down	89.3856019900401
ENSG00000124614	4844.66959665548	1.15767500791879	0.0567459102314471	20.4010298398076	1.63730916806098e-92	5.44517662734946e-90	candidate	up	candidate_up	89.2639880282977
ENSG00000101745	844.898683239402	-2.39914552731925	0.117746889659959	-20.3754471497951	2.76181739539528e-92	9.00830477755756e-90	candidate	down	candidate_down	89.0453569287791
ENSG00000156508	116089.548149943	1.03018333290133	0.050664956043904	20.3332522781353	6.53257526881388e-92	2.09054734215759e-89	candidate	up	candidate_up	88.6797399930478
ENSG00000083845	5608.28379825541	1.25652168390653	0.0619473373356825	20.283707709625	1.79108026500701e-91	5.62565043977479e-89	candidate	up	candidate_up	88.2498272570257
ENSG00000115268	3565.7046371862	1.18417624957105	0.058395432145242	20.2785766980154	1.98800871631415e-91	6.13065742498259e-89	candidate	up	candidate_up	88.2124929511369
ENSG00000196230	75524.2592530911	0.929921327944324	0.0458695896361197	20.27315559876	2.21957793289507e-91	6.72254666425594e-89	candidate	stable	not_candidate	88.1724661744585
ENSG00000198938	48836.4672323436	1.07783551996313	0.0532183456677649	20.2530820234796	3.33694653119766e-91	9.92946493256902e-89	candidate	up	candidate_up	88.0030741536289
ENSG00000173575	3221.95414446833	-1.34595170157419	0.0664877944143542	-20.2435907737618	4.04590264645715e-91	1.18314749631999e-88	candidate	down	candidate_down	87.9269611109554
ENSG00000184619	1047.00798862347	-1.72829214965214	0.0853975935138855	-20.2381832852365	4.51508001743577e-91	1.29797071484285e-88	candidate	down	candidate_down	87.8867351060916
ENSG00000225663	3681.09200574923	1.07191219645888	0.052989958901892	20.2285908249799	5.48481120482598e-91	1.55046471408422e-88	candidate	up	candidate_up	87.8095381131112
ENSG00000161298	707.672894695513	-1.8802864313952	0.0930283168721863	-20.2119794769432	7.68051356698675e-91	2.13556050179774e-88	candidate	down	candidate_down	87.6704881202218
ENSG00000198712	62841.5361943105	0.996799680365737	0.049323131386247	20.2095781908056	8.0634097751319e-91	2.20586279348407e-88	candidate	stable	not_candidate	87.6564215045368
ENSG00000112306	5662.49367324642	1.21649898616288	0.0602391044173965	20.1945065074967	1.09414435090607e-90	2.94567973582824e-88	candidate	up	candidate_up	87.5308144728781
ENSG00000164054	8100.60772662365	0.923185164296146	0.0458955568231878	20.114913690942	5.46340748123805e-90	1.44788834826998e-87	candidate	stable	not_candidate	86.8392649268128
ENSG00000197756	6186.12618863153	1.21088659675932	0.0602713693903872	20.0905771514202	8.92189728180847e-90	2.32806615071928e-87	candidate	up	candidate_up	86.633004683608
ENSG00000233927	2969.1584736893	1.11507530243073	0.0555771292505149	20.0635642298923	1.536646942953e-89	3.94894981809482e-87	candidate	up	candidate_up	86.4035183850943
ENSG00000161016	9270.0002552009	1.08444708718284	0.0541420551936998	20.0296624002007	3.03709795709437e-89	7.68839081347428e-87	candidate	up	candidate_up	86.1141645488799
ENSG00000087086	19452.8234058579	1.23336999387103	0.0616237656766157	20.0145184301688	4.11594729582995e-89	1.02662620712606e-86	candidate	up	candidate_up	85.9885876535129
ENSG00000167552	199243.405340721	1.14597440563636	0.0573958946127251	19.9661389262899	1.08525424532647e-88	2.66768076159164e-86	candidate	up	candidate_up	85.5738661431867
ENSG00000117984	3722.53142812698	1.03325694452163	0.051776301682577	19.9561751408237	1.32471806736217e-88	3.20979187721853e-86	candidate	up	candidate_up	85.4935231263197
ENSG00000231500	6797.03142282697	1.17515953060877	0.0589135479460009	19.9471865399432	1.5856360755176e-88	3.78788358828929e-86	candidate	up	candidate_up	85.4216033764852
ENSG00000126247	5317.47916311287	0.954462785020445	0.0481422131608479	19.8259016848995	1.77963014953243e-87	4.19226485641939e-85	candidate	stable	not_candidate	84.3775512875587
ENSG00000105409	21413.474406893	0.881848788118912	0.0445441836286345	19.7971702763912	3.14892723381551e-87	7.31629517982807e-85	candidate	stable	not_candidate	84.1357087809998
ENSG00000084207	5687.68596505937	1.08972770727564	0.0550481851917842	19.7958879748552	3.23009452490049e-87	7.40346395092394e-85	candidate	up	candidate_up	84.1305650339472
ENSG00000243716	917.194908580795	-1.82379566786073	0.0921815506692579	-19.7848230434353	4.02307532321001e-87	9.09805074092867e-85	candidate	down	candidate_down	84.0410516453865
ENSG00000108848	2680.29189733808	-1.38824829188715	0.070174418739615	-19.7828256624155	4.18565374027144e-87	9.34116751167683e-85	candidate	down	candidate_down	84.0295988398094
ENSG00000105223	19338.8497690526	0.88828230285648	0.0452774910139577	19.6186291016578	1.07205415712637e-85	2.3614429297429e-83	candidate	stable	not_candidate	82.626822545788
ENSG00000123416	26636.2979373127	1.08269740373449	0.0552224906486675	19.6060951075667	1.37167636736263e-85	2.98269267523558e-83	candidate	up	candidate_up	82.5253914923051
ENSG00000204628	10815.2577612697	1.01021586199136	0.0516307481114315	19.5661674281975	3.00443780627727e-85	6.45041387750238e-83	candidate	up	candidate_up	82.190412418861
ENSG00000177954	3295.68971465659	1.21821532502883	0.0624713735309554	19.5003768314008	1.08976459723103e-84	2.31043716670445e-82	candidate	up	candidate_up	81.636305837803
ENSG00000133858	997.715515750435	-1.70089360332273	0.0873080684199117	-19.4815168186085	1.57542301093203e-84	3.29885798622447e-82	candidate	down	candidate_down	81.4816363801584
ENSG00000149273	5725.36264728672	1.09241059974618	0.0561169056867918	19.466693438931	2.1042373356202e-84	4.35243529871394e-82	candidate	up	candidate_up	81.3612676761831
ENSG00000186812	918.879624348428	-1.75413040602387	0.0901998106868836	-19.4471628340008	3.08008507893663e-84	6.29413530407762e-82	candidate	down	candidate_down	81.2010639253594
ENSG00000111669	7711.55100678985	0.939509033561027	0.0483511518494107	19.4309545403824	4.22432985945512e-84	8.52962604121646e-82	candidate	stable	not_candidate	81.0690700089024
ENSG00000111775	4672.87160765707	1.14462655054731	0.0590000466045367	19.4004346847294	7.65216426177636e-84	1.50916695399987e-81	candidate	up	candidate_up	80.8212627130474
ENSG00000143320	23301.3148049823	0.8357231972461	0.0430774721289568	19.4004698034341	7.64693870450791e-84	1.50916695399987e-81	candidate	stable	not_candidate	80.8212627130474
ENSG00000105568	16180.0695451166	0.850533647178275	0.0438734814737624	19.3860532286894	1.01211701199441e-83	1.97316283223417e-81	candidate	stable	not_candidate	80.7048370737834
ENSG00000124181	2352.15943252259	-1.24798715725143	0.0643992777602701	-19.3788998984916	1.16306709850462e-83	2.24167966565191e-81	candidate	down	candidate_down	80.649426447664
ENSG00000204308	4630.11188618668	1.11062313955052	0.0575164454802884	19.3096623109497	4.45475593443861e-83	8.48956352854081e-81	candidate	up	candidate_up	80.0711146374379
ENSG00000258947	38345.3002025724	0.837395110475089	0.0436800431231936	19.1711145548398	6.45117541576524e-82	1.21575984696438e-79	candidate	stable	not_candidate	78.9151522042068
ENSG00000183426	757.60398487735	-2.13522331582991	0.111742510644868	-19.1084243902119	2.14858675555064e-81	4.00463516053785e-79	candidate	down	candidate_down	78.39743704387
ENSG00000060339	2198.38605875784	-1.19032257914569	0.0624041546962476	-19.0744123518633	4.12027639968176e-81	7.59608782771764e-79	candidate	down	candidate_down	78.1194100224931
ENSG00000221978	1467.64990835892	-1.49873724954293	0.078603495929661	-19.0670558836732	4.7426552163038e-81	8.64948119609987e-79	candidate	down	candidate_down	78.0630099411396
ENSG00000090615	1746.1392987733	-1.55969659571056	0.0819300120160879	-19.0369384469796	8.43143244117284e-81	1.5213353790929e-78	candidate	down	candidate_down	77.8177750349716
ENSG00000129566	238.516997274978	-3.67590446522638	0.193198479802765	-19.0265703383333	1.02762128130658e-80	1.83468258444642e-78	candidate	down	candidate_down	77.7364390615195
ENSG00000172354	5767.42930124413	0.922694634492525	0.0486347631611691	18.9719158585154	2.91101375579595e-80	5.14309419917241e-78	candidate	stable	not_candidate	77.2887755212153
ENSG00000171130	7013.7309141952	0.988754309259206	0.0522745319181323	18.9146468266365	8.63973007110139e-80	1.51070579109228e-77	candidate	stable	not_candidate	76.8208201059762
ENSG00000054654	2148.85113474557	-1.34095262721842	0.070948818477247	-18.9002813013505	1.1344608193021e-79	1.96342754654928e-77	candidate	down	candidate_down	76.7069851202221
ENSG00000122484	1283.54769594091	-1.94083093250623	0.102990578399076	-18.8447425257264	3.24540528548841e-79	5.56013323708777e-77	candidate	down	candidate_down	76.2549148013246
ENSG00000132424	1610.98749777188	-1.43919082008325	0.0766201248230414	-18.7834570017622	1.03140957319435e-78	1.74937377709493e-76	candidate	down	candidate_down	75.7571173877845
ENSG00000162825	466.600962545951	-2.50527317820261	0.133421795193472	-18.777090913593	1.16278773994555e-78	1.9526775106155e-76	candidate	down	candidate_down	75.7093694755676
ENSG00000197958	4731.8477887965	1.12613339431511	0.0601967753618951	18.7075368663012	4.29784774385296e-78	7.14664662583236e-76	candidate	up	candidate_up	75.1458976915584
ENSG00000139116	5156.65319996576	-1.19120137518498	0.0637107973675847	-18.6970093673799	5.2360230939406e-78	8.62215414527441e-76	candidate	down	candidate_down	75.0643842171764
ENSG00000005486	4597.07374572257	0.946489392014648	0.05064235316249	18.6896803349118	6.00718494648481e-78	9.7969099882047e-76	candidate	stable	not_candidate	75.0089108821324
ENSG00000100316	12931.3276282487	0.847276103340548	0.045368005664315	18.6756303464092	7.81617357219275e-78	1.2625725710282e-75	candidate	stable	not_candidate	74.8987436498103
ENSG00000156482	3369.79085876048	0.974936679938299	0.0522108112958675	18.6730804548036	8.19847758655814e-78	1.31183375797748e-75	candidate	stable	not_candidate	74.8821211974051
ENSG00000186010	2593.33103490279	1.07713123332225	0.0577331568146395	18.6570645492422	1.1064477228405e-77	1.75387475019605e-75	candidate	up	candidate_up	74.7560014242202
ENSG00000149806	3772.78037568874	1.15362801891683	0.0618391592394812	18.6552992166216	1.14360218121653e-77	1.79598486996422e-75	candidate	up	candidate_up	74.7456973263094
ENSG00000185883	7019.4889803707	0.934626935431025	0.0501441951047735	18.6387862738284	1.55734300927995e-77	2.42331144774286e-75	candidate	stable	not_candidate	74.6155907660755
ENSG00000134884	1636.16621987067	-1.71965304205766	0.0922770984436304	-18.6357511350246	1.64824287486262e-77	2.5414406727768e-75	candidate	down	candidate_down	74.5949200239846
ENSG00000117410	4360.47062058331	1.22648994569044	0.0658244046167725	18.63275411044	1.74319045703996e-77	2.66362642719412e-75	candidate	up	candidate_up	74.5745266849014
ENSG00000210082	121578.857191634	1.11323893559209	0.0599047464984662	18.583484626224	4.37174454752058e-77	6.62046064915148e-75	candidate	up	candidate_up	74.1791117914629
ENSG00000137726	11247.5253652618	0.839033481846816	0.0451528089967516	18.5820882573923	4.48700426399132e-77	6.73487427624396e-75	candidate	stable	not_candidate	74.1716705070892
ENSG00000170315	18088.6417726548	0.813786022339941	0.0438974978295891	18.5383236534136	1.01331256734096e-76	1.50761354865526e-74	candidate	stable	not_candidate	73.8217099682775
ENSG00000067900	1101.17249445905	-1.50199318348151	0.081282580703587	-18.4786601320993	3.06703581068849e-76	4.5234777726163e-74	candidate	down	candidate_down	73.3445275393704
ENSG00000198034	8583.20670566045	1.02192256836557	0.0553953675561101	18.4477983168982	5.43131996814445e-76	7.94143258445672e-74	candidate	up	candidate_up	73.1001011465145
ENSG00000103187	7224.87739833372	0.919772163139127	0.0498774490186262	18.440641637379	6.20011185441438e-76	8.98804249254037e-74	candidate	stable	not_candidate	73.0463348830451
ENSG00000003756	2960.0018370379	-1.11983387519222	0.0608995045244384	-18.3882263728902	1.63233180395841e-75	2.34626946838463e-73	candidate	down	candidate_down	72.6296221107576
ENSG00000180879	1757.62228128533	1.29217176588766	0.0703400616255062	18.3703530538151	2.26930871196197e-75	3.23443235828462e-73	candidate	up	candidate_up	72.4902019268333
ENSG00000221983	5360.76121620085	1.07172426593377	0.0583547653876836	18.3656683188374	2.47385601661598e-75	3.49658932481863e-73	candidate	up	candidate_up	72.4563553726775
ENSG00000067225	15362.2551656997	0.792947951822562	0.043254480744183	18.3321574592986	4.58358543778162e-75	6.42497459588546e-73	candidate	stable	not_candidate	72.1921285851778
ENSG00000174444	17733.4561044776	0.782457071205131	0.0427337327504801	18.3100567360651	6.87980612228231e-75	9.56462226557625e-73	candidate	stable	not_candidate	72.0193321768353
ENSG00000109920	881.754256432228	-1.59622595666477	0.087198929383055	-18.3055682903254	7.47084281013491e-75	1.030186706526e-72	candidate	down	candidate_down	71.987084058532
ENSG00000146830	1405.34686474783	-1.72520402722848	0.0942502322225522	-18.3045069125641	7.61784880194167e-75	1.03365066823786e-72	candidate	down	candidate_down	71.9856262102654
ENSG00000206149	329.344940049141	-2.56825662291429	0.140305220996661	-18.3047829914712	7.5793352678553e-75	1.03365066823786e-72	candidate	down	candidate_down	71.9856262102654
ENSG00000278129	792.383326558007	-1.96714948414499	0.107640522851994	-18.2751758540771	1.30468752491598e-74	1.75625437381746e-72	candidate	down	candidate_down	71.7554125811722
ENSG00000198918	3332.68804648729	1.35521546936155	0.0742012749888693	18.2640455917347	1.59985780535047e-74	2.13662899500389e-72	candidate	up	candidate_up	71.6702708823332
ENSG00000137941	2180.51796511024	-1.11731996148093	0.0612353856286499	-18.2463121610224	2.213571729799e-74	2.93315547727507e-72	candidate	down	candidate_down	71.5326649158353
ENSG00000168172	2081.61821588091	-1.23060234445319	0.0674683462766218	-18.2396992421852	2.49829185063551e-74	3.28476961849837e-72	candidate	down	candidate_down	71.4834950848328
ENSG00000116133	12816.6737071173	0.818743484175435	0.0450657566819473	18.1677518465681	9.29286340266979e-74	1.21243273978986e-71	candidate	stable	not_candidate	70.9163423447243
ENSG00000197746	20415.1159731715	0.767243663652195	0.0422364547489555	18.1654371374806	9.6931918296535e-74	1.25500936353247e-71	candidate	stable	not_candidate	70.9013530339317
ENSG00000107130	9766.41108487123	0.864070123902719	0.0476264188874277	18.1426641785745	1.4674219000752e-73	1.88552597327087e-71	candidate	stable	not_candidate	70.724567480776
ENSG00000198466	1273.91376451815	-1.4400441025684	0.0794816613303129	-18.1179416542869	2.30041452526793e-73	2.93363389196011e-71	candidate	down	candidate_down	70.5325940856605
ENSG00000110651	4847.00429763507	0.948448152618045	0.0524771380090698	18.0735495227297	5.1491748375266e-73	6.51754883726035e-71	candidate	stable	not_candidate	70.1859157058945
ENSG00000215252	382.099268939958	-3.13892384853793	0.17394650782315	-18.0453398451049	8.58348664169661e-73	1.07840382910975e-70	candidate	down	candidate_down	69.967218578748
ENSG00000160014	25554.0671514632	0.802511434796873	0.04448522241764	18.0399555443978	9.46200073690736e-73	1.18003672425504e-70	candidate	stable	not_candidate	69.9281044766827
ENSG00000065978	31161.4419324791	0.924666675568737	0.0514030945069177	17.9885410487164	2.39582833650248e-72	2.96610543178238e-70	candidate	stable	not_candidate	69.5278134158068
ENSG00000187714	8239.53234303484	0.937435801812163	0.0521256502292271	17.984155548942	2.59309073293706e-72	3.18705883488011e-70	candidate	stable	not_candidate	69.4966099191344
ENSG00000235823	1895.54869888722	-1.44209115940147	0.0802769778095428	-17.9639443181685	3.73312535680593e-72	4.5552186458119e-70	candidate	down	candidate_down	69.341490772502
ENSG00000112514	3341.33422374578	1.07458417391035	0.059967209298026	17.9195294643422	8.30274149333797e-72	1.00587713191789e-69	candidate	up	candidate_up	68.9974550651936
ENSG00000147403	9477.55521261045	1.0131933768428	0.0565735917786146	17.9092991091613	9.97841385554881e-72	1.20031118726215e-69	candidate	up	candidate_up	68.920706146127
ENSG00000177600	4119.51191353647	1.05648898544889	0.0590668968301356	17.8863126750528	1.50760486264409e-71	1.8007384560075e-69	candidate	up	candidate_up	68.7445493606736
ENSG00000137309	10816.9543125883	0.900558389520346	0.0505233117667081	17.824611214694	4.55244545053704e-71	5.39958232773138e-69	candidate	stable	not_candidate	68.2676398327283
ENSG00000104904	10019.2899260361	0.960873882548641	0.0539565049993459	17.808304718037	6.09274143358078e-71	7.17631857326136e-69	candidate	stable	not_candidate	68.1440982902066
ENSG00000167526	8899.51180074885	1.02358802469316	0.0575190499951818	17.7956350944409	7.63963377913551e-71	8.93626403640809e-69	candidate	up	candidate_up	68.0488440077683
ENSG00000175061	5623.2418340815	1.13321934786841	0.0636920383568682	17.7921664481665	8.12758748499406e-71	9.44191858445097e-69	candidate	up	candidate_up	68.0249397487127
ENSG00000088986	4261.80787586468	0.93098963108378	0.052700721567447	17.6655955249548	7.71938298379863e-70	8.90669760464004e-68	candidate	stable	not_candidate	67.0502832923644
ENSG00000090905	2035.41300779061	-1.48708303475854	0.0843888864430451	-17.6217876243952	1.67623406715668e-69	1.92098689277328e-67	candidate	down	candidate_down	66.7164755983948
ENSG00000171314	10090.0825952638	1.00247891688977	0.0568901146962719	17.6213200174031	1.69014779901851e-69	1.92393267242638e-67	candidate	up	candidate_up	66.715810130066
ENSG00000126432	6226.99859155448	1.03366291185722	0.058674232487229	17.6169822431372	1.8248330727762e-69	2.06339958315714e-67	candidate	up	candidate_up	66.6854166615294
ENSG00000171827	764.78723708884	-1.62020062614725	0.0921266354698351	-17.5866688052203	3.11669016904938e-69	3.50080675213553e-67	candidate	down	candidate_down	66.455831862042
ENSG00000182774	4832.16532272935	1.03472428374314	0.058919188866713	17.5617537112382	4.8357846116327e-69	5.3960357103883e-67	candidate	up	candidate_up	66.2679251848761
ENSG00000126777	1887.24153187367	-1.49280072999588	0.0850703230881244	-17.5478436639942	6.17814948177005e-69	6.84886231113084e-67	candidate	down	candidate_down	66.1643815647168
ENSG00000198763	67215.5329110791	0.903276326253892	0.0514962690889755	17.5406168686358	7.01616404566199e-69	7.72734794665409e-67	candidate	stable	not_candidate	66.1119695319235
ENSG00000097021	5107.25312066697	0.858744037950771	0.0489894272499997	17.5291708059472	8.58117380456579e-69	9.39001863866067e-67	candidate	stable	not_candidate	66.0273335456828
ENSG00000178980	4629.71203877642	1.00917530125806	0.057834322546579	17.4494185601514	3.47754600617478e-68	3.78093960325195e-66	candidate	up	candidate_up	65.4224002600043
ENSG00000119707	2455.3046719519	-1.16075774620469	0.066555962909315	-17.4403268387276	4.0773554156025e-68	4.40484236968369e-66	candidate	down	candidate_down	65.3560696285008
ENSG00000233276	2680.56088509225	1.03599736286554	0.0594064383527467	17.4391428200752	4.16270465250625e-68	4.46858440576953e-66	candidate	up	candidate_up	65.3498300343917
ENSG00000136942	3702.75345373082	0.94389773906442	0.054137945426419	17.4350491439929	4.47175116489664e-68	4.77014915143471e-66	candidate	stable	not_candidate	65.3214680413724
ENSG00000170889	4949.8588642203	1.05661879526183	0.0606054666492494	17.4343809837642	4.52432027339818e-68	4.79606225981916e-66	candidate	up	candidate_up	65.3191151877666
ENSG00000131469	4212.54977162116	1.14229555936371	0.0655701438203458	17.4209707773932	5.71983850902664e-68	6.02572552494415e-66	candidate	up	candidate_up	65.2199906545606
ENSG00000105088	4020.65049929094	0.959074197590612	0.0550857639665763	17.4105636108185	6.86051874122083e-68	7.18279372653373e-66	candidate	stable	not_candidate	65.1437066053354
ENSG00000163660	670.455861329859	-1.71663039111644	0.0987310229562566	-17.386940190795	1.03620492435206e-67	1.07822525901443e-65	candidate	down	candidate_down	64.9672904984004
ENSG00000176340	2287.14564552896	1.20542733591258	0.0693641384344886	17.378249959106	1.2057724383588e-67	1.24701867847583e-65	candidate	up	candidate_up	64.9041270413906
ENSG00000250742	7032.10062600353	0.813437477248425	0.0468209308606175	17.3733725984639	1.31278043345265e-67	1.34945872313881e-65	candidate	stable	not_candidate	64.8698403949809
ENSG00000114270	255.968408518142	-4.30423512593627	0.247925910130677	-17.3609733797795	1.62937420913157e-67	1.66480819042654e-65	candidate	down	candidate_down	64.7786357961744
ENSG00000182534	6259.0547145458	0.877397766829914	0.050624548094109	17.3314686226703	2.72285746751945e-67	2.76541230578428e-65	candidate	stable	not_candidate	64.5582401089243
ENSG00000106683	8091.51201989434	0.810600615247183	0.0468205989632578	17.3129057123617	3.75954024580195e-67	3.79556917315755e-65	candidate	stable	not_candidate	64.420723089274
ENSG00000178665	400.287280291485	-2.15513737799854	0.124704270211192	-17.2819854071454	6.42961578084133e-67	6.45282326975442e-65	candidate	down	candidate_down	64.1902502292089
ENSG00000172531	3323.39802430011	0.920048347226943	0.0532691425681142	17.2716943219143	7.68525798100947e-67	7.66762709505304e-65	candidate	stable	not_candidate	64.1153390166206
ENSG00000179909	947.63518151095	-1.4058121170685	0.0814446309931143	-17.2609550798672	9.25671336956516e-67	9.18146874042074e-65	candidate	down	candidate_down	64.0370878400582
ENSG00000254681	362.356857193412	-2.37104130069578	0.137546429424804	-17.238115962814	1.37443593064138e-66	1.35533766393073e-64	candidate	down	candidate_down	63.8679524927505
ENSG00000135837	1726.23985406854	-1.60834718585763	0.093601844679065	-17.1828577884572	3.56888387394223e-66	3.4989502535222e-64	candidate	down	candidate_down	63.4560622320739
ENSG00000105254	3729.57666801055	0.966239885999842	0.0562511784510131	17.1772381060657	3.93190580025663e-66	3.83270426885935e-64	candidate	stable	not_candidate	63.4164946895788
ENSG00000099797	2415.14527070389	0.993601797503065	0.0578858835118075	17.164837732854	4.86841719910338e-66	4.71846994937099e-64	candidate	stable	not_candidate	63.326198806508
ENSG00000170296	7600.43725977835	1.03691253665536	0.0605437694435135	17.1266597072847	9.3893069791402e-66	9.04841111779528e-64	candidate	up	candidate_up	63.0434276753092
ENSG00000149311	1020.59265568707	-1.38959103747777	0.0812785532680138	-17.0966507351039	1.57181580633209e-65	1.50619027633891e-63	candidate	down	candidate_down	62.8221201604433
ENSG00000163682	8551.05087201277	1.05439263254889	0.0616922344269884	17.0911726952725	1.72666353743335e-65	1.64527754260713e-63	candidate	up	candidate_up	62.783760830203
ENSG00000118058	5740.44176896527	-1.3955170074191	0.0816748342700603	-17.0862545347172	1.87859067745561e-65	1.78004337878909e-63	candidate	down	candidate_down	62.7495694140174
ENSG00000211459	12049.4117224389	1.24857872541233	0.0731099635768439	17.0780925653175	2.16067488572072e-65	2.03595592981718e-63	candidate	up	candidate_up	62.6912316269465
ENSG00000034510	24575.3439096029	0.817267599106295	0.0480498307279952	17.0087508472768	7.07297906420097e-65	6.62788938717749e-63	candidate	stable	not_candidate	62.1786247481313
ENSG00000013441	1319.61576274411	-1.33736777165801	0.0787318145233681	-16.9863705003404	1.03605029441774e-64	9.65519178220837e-63	candidate	down	candidate_down	62.0152390953566
ENSG00000171858	1226.28059144021	1.31744400915279	0.0777007567609095	16.955356216242	1.75693338357289e-64	1.62837962397704e-62	candidate	up	candidate_up	61.7882443406145
ENSG00000198755	3874.37505670609	0.939157481758762	0.0556121342640861	16.8876360202069	5.54818849698012e-64	5.11428397267825e-62	candidate	stable	not_candidate	61.2912151612641
ENSG00000174938	12044.3174292149	0.81620785711059	0.0484403428504364	16.8497539257866	1.05352119357931e-63	9.65879619691817e-62	candidate	stable	not_candidate	61.0150769975611
ENSG00000079462	4134.89168756436	0.927934038084672	0.055206507047951	16.80841784246	2.11747798538237e-63	1.93088946828336e-61	candidate	stable	not_candidate	60.7142425862354
ENSG00000105404	1594.27524725161	1.11196638917343	0.0662983428982085	16.7721596131097	3.90070112358601e-63	3.53795677845681e-61	candidate	up	candidate_up	60.451247476964
ENSG00000159086	689.45010823474	-1.70034411669278	0.101402501199104	-16.7682660347218	4.1648614105346e-63	3.757458211919e-61	candidate	down	candidate_down	60.4251058406636
ENSG00000100804	4217.39273508085	0.988439268815162	0.0589488857800836	16.7677345506184	4.20227649329778e-63	3.77115405305945e-61	candidate	stable	not_candidate	60.4235257261393
ENSG00000189043	5095.43424289685	1.12383602461401	0.0670601960512096	16.7586152559979	4.89901877101523e-63	4.37327670395733e-61	candidate	up	candidate_up	60.3591930433046
ENSG00000110888	478.16561485108	-2.02976115649112	0.121276970964341	-16.7365752982726	7.09548036298936e-63	6.30086086055824e-61	candidate	down	candidate_down	60.2006001106339
ENSG00000205542	19447.4587239773	0.869857323316392	0.0520129584213574	16.7238578561456	8.78440846712909e-63	7.76001833390502e-61	candidate	stable	not_candidate	60.1101372526717
ENSG00000126267	2285.58847814664	0.985614541717368	0.0590071205796382	16.7033153293279	1.23980367195931e-62	1.089549745083e-60	candidate	stable	not_candidate	59.9627529365771
ENSG00000161671	6213.018571013	0.777968456360599	0.046696739520802	16.6600166166642	2.55953335813276e-62	2.23774460243762e-60	candidate	stable	not_candidate	59.6501894817404
ENSG00000213918	605.922367074855	-1.65317029371116	0.0993139892938056	-16.6458955628144	3.24081292942592e-62	2.81884246646118e-60	candidate	down	candidate_down	59.5499291943868
ENSG00000120251	1300.65426467807	-1.34437415668495	0.0807893215833657	-16.6404932030244	3.54684693974496e-62	3.0692893339293e-60	candidate	down	candidate_down	59.5129621698262
ENSG00000167232	2135.98778311545	-1.07294374566792	0.0645415972328273	-16.6240655897836	4.66584220823748e-62	4.01712434994497e-60	candidate	down	candidate_down	59.3960847244896
ENSG00000196924	2300.39400928719	-1.47876204343957	0.0889871782973836	-16.6176978721332	5.18871372051619e-62	4.4447360309937e-60	candidate	down	candidate_down	59.3521540262994
ENSG00000125351	827.51339269106	-1.5074888419557	0.0908846121056409	-16.5868435484266	8.67619316629332e-62	7.39481971324125e-60	candidate	down	candidate_down	59.1310724096994
ENSG00000129562	2265.60822496527	1.13818255214283	0.0686929006293454	16.5691438520592	1.16472295204886e-61	9.87743299485038e-60	candidate	up	candidate_up	59.0053559077427
ENSG00000159720	3880.11243495377	0.86365185772714	0.0522134058804055	16.5408067748986	1.86507690651714e-61	1.57380942345459e-59	candidate	stable	not_candidate	58.8030478586053
ENSG00000110700	4284.43552402394	1.13009086596657	0.0685318836873194	16.4900015169972	4.32938603684004e-61	3.63518398865564e-59	candidate	up	candidate_up	58.439473603172
ENSG00000265681	4507.56425681511	0.930545861479834	0.0564402568445144	16.4872719137931	4.52943642927529e-61	3.78442223039104e-59	candidate	stable	not_candidate	58.4220004150559
ENSG00000166004	465.303196176959	-1.87950225395275	0.114010713274761	-16.4853126514806	4.67868214547062e-61	3.88995724849643e-59	candidate	down	candidate_down	58.4100551716419
ENSG00000269825	317.570098697968	-2.31234398322089	0.140343404526762	-16.4763281254158	5.42832191206046e-61	4.49120819270524e-59	candidate	down	candidate_down	58.3476368124841
ENSG00000137409	5873.70031231918	0.896724034604391	0.054429446174066	16.4749799536203	5.55069582717641e-61	4.57016271479316e-59	candidate	stable	not_candidate	58.3400683371558
ENSG00000103363	3366.17937804055	1.06242863807317	0.0647919299540591	16.3975457873611	1.99121190326736e-60	1.63154324112646e-58	candidate	up	candidate_up	57.7874014115275
ENSG00000198804	212331.720826096	0.911695883843553	0.0556550940927204	16.3811758601052	2.60655025751973e-60	2.12546629412462e-58	candidate	stable	not_candidate	57.6725457777313
ENSG00000135164	1351.27268605684	-1.22610149755909	0.0749909770487669	-16.3499869692556	4.35073035390355e-60	3.53075299198843e-58	candidate	down	candidate_down	57.4521326641896
ENSG00000164151	1544.32325357896	-1.15942690316031	0.0709899699283225	-16.3322636188037	5.81848448100676e-60	4.69939596582646e-58	candidate	down	candidate_down	57.32795796027
ENSG00000174748	17916.597947599	0.859908525800458	0.0526985201094145	16.3175080441554	7.40992347201371e-60	5.95638445539453e-58	candidate	stable	not_candidate	57.225017278437
ENSG00000108518	5463.66325317431	0.938042221954517	0.0575808210071897	16.2908795940473	1.14569517745326e-59	9.16610184187956e-58	candidate	stable	not_candidate	57.0378153217453
ENSG00000005022	2766.5553151763	0.942147031346605	0.0578421245088759	16.2882508093566	1.19601301631202e-59	9.52374496228555e-58	candidate	stable	not_candidate	57.0211922431448
ENSG00000075618	13986.860439381	0.783169373571866	0.0480967216684211	16.2832173671012	1.29858293971333e-59	1.02921800189149e-57	candidate	stable	not_candidate	56.9874926262182
ENSG00000269821	446.260460677523	-1.8907541424058	0.116216009045497	-16.2693088321901	1.62987087369518e-59	1.28577859947646e-57	candidate	down	candidate_down	56.89083380692
ENSG00000163644	1030.0289644863	-1.26129295750648	0.077567318742821	-16.2606233907397	1.87817251588248e-59	1.4748001871242e-57	candidate	down	candidate_down	56.8312668159622
ENSG00000185825	2859.98546098078	1.00089067580102	0.0616410854698542	16.2373953698546	2.74326945971078e-59	2.14417480673523e-57	candidate	up	candidate_up	56.6687398110941
ENSG00000100129	7790.42876691048	0.901376910121036	0.0555661752860971	16.2216835238355	3.54347312178223e-59	2.75691961552974e-57	candidate	stable	not_candidate	56.5595758965858
ENSG00000117335	1315.96076849706	-1.33260771066571	0.0821531500827601	-16.2210178103123	3.58209154299168e-59	2.77423993884393e-57	candidate	down	candidate_down	56.5568559803177
ENSG00000131165	3479.67002219984	0.853118028970353	0.0525989989182307	16.2192826197432	3.68473308675106e-59	2.84076172201748e-57	candidate	stable	not_candidate	56.5465651925892
ENSG00000173660	2397.20663673157	1.0249713621009	0.0631994945854269	16.2180309957296	3.76058431008266e-59	2.88612083634896e-57	candidate	up	candidate_up	56.5396854897841
ENSG00000163902	6940.42799831138	0.85518174451801	0.0527804257305253	16.2026306662286	4.83152289911494e-59	3.69132702215714e-57	candidate	stable	not_candidate	56.4328174780698
ENSG00000134419	3984.68319257963	0.957495355897163	0.0590974056851332	16.2019862766672	4.88242386654506e-59	3.71348839463995e-57	candidate	stable	not_candidate	56.4302179289994
ENSG00000171988	1598.3310842079	-1.37260307129486	0.0850614364913949	-16.1366081730082	1.41084340633158e-58	1.06827299173169e-56	candidate	down	candidate_down	55.9713177513778
ENSG00000092439	545.283015801337	-1.68754463928432	0.104733579892592	-16.1127371089096	2.07626376590541e-58	1.5651337659343e-56	candidate	down	candidate_down	55.8054485390603
ENSG00000147180	1965.20610866849	-1.02094234574065	0.0634103060747497	-16.1005743220532	2.52747621264236e-58	1.8968373470189e-56	candidate	down	candidate_down	55.7219699080785
ENSG00000162244	3989.44645943142	0.841311258405604	0.0523323637398038	16.0763091571517	3.74007907190137e-58	2.79451458759996e-56	candidate	stable	not_candidate	55.5536936189886
ENSG00000167522	4575.57473978926	-1.20363685920409	0.075052608439263	-16.0372421989589	7.02033313344986e-58	5.22245045072119e-56	candidate	down	candidate_down	55.2821256718035
ENSG00000071082	4389.60942351309	1.0615984454042	0.0662001072691014	16.0362043083833	7.13861843813528e-58	5.28725359516212e-56	candidate	up	candidate_up	55.2767698588141
ENSG00000286190	4707.84992941086	0.823008187022618	0.0513594476481478	16.024475042272	8.62158968759369e-58	6.35786011701202e-56	candidate	stable	not_candidate	55.1966890314823
ENSG00000198899	42092.4077708399	0.758912449317591	0.0474121486228279	16.0067086466567	1.14720043146076e-57	8.42323225887705e-56	candidate	stable	not_candidate	55.074521224079
ENSG00000105290	20177.2603968648	0.757980807131713	0.0473551196278003	16.0063117375536	1.15454035462369e-57	8.44058575636744e-56	candidate	stable	not_candidate	55.0736274133351
ENSG00000240972	4648.19104231576	1.12918230509924	0.0707530052573612	15.9594960099841	2.4469936644019e-57	1.78126435802235e-55	candidate	up	candidate_up	54.7492716219683
ENSG00000142669	5569.52247876647	0.907250193073291	0.0568809499950349	15.9499831341158	2.84973867933598e-57	2.0655734077016e-55	candidate	stable	not_candidate	54.6849593661712
ENSG00000172809	3003.32954817116	1.10632038190955	0.0693945124383808	15.9424764730772	3.21361784538382e-57	2.31941158619383e-55	candidate	up	candidate_up	54.6346221777303
ENSG00000136425	2113.17104758022	0.983857015476568	0.0617446891717884	15.9342775657878	3.66410855228292e-57	2.63334513369791e-55	candidate	stable	not_candidate	54.5794922172944
ENSG00000138434	973.357770069831	-1.36984815718636	0.0861048495686914	-15.9090709065526	5.48209981589785e-57	3.92328670790901e-55	candidate	down	candidate_down	54.4063499531213
ENSG00000170421	10311.2295723719	0.719500776507711	0.045249226007222	15.9008416274982	6.25191564804361e-57	4.45540929859108e-55	candidate	stable	not_candidate	54.3511123930964
ENSG00000204310	7374.4653367115	0.777741355334322	0.048913895955999	15.9002128154737	6.3149864049243e-57	4.48152654451552e-55	candidate	stable	not_candidate	54.3485740268651
ENSG00000168653	2702.79845345706	0.913941019604784	0.0575829847652919	15.8717201501451	9.94767408836257e-57	7.0301041755299e-55	candidate	stable	not_candidate	54.153038239344
ENSG00000135390	3801.16413978006	0.82360528076455	0.0519049468389914	15.8675681398801	1.06279708364077e-56	7.47971009777224e-55	candidate	stable	not_candidate	54.1261152344053
ENSG00000153922	1542.36201036138	-1.07473437444724	0.068077406596149	-15.7869464802444	3.82660474999012e-56	2.68194393242076e-54	candidate	down	candidate_down	53.5715503055653
ENSG00000165699	2258.28621905862	-1.02572369475178	0.0649852338943344	-15.7839501881243	4.01269889463649e-56	2.80079777579957e-54	candidate	down	candidate_down	53.5527182471296
ENSG00000223705	344.571267557763	-2.53661379436231	0.160792554196163	-15.7756918971988	4.57358624008612e-56	3.17920476303692e-54	candidate	down	candidate_down	53.4976814995803
ENSG00000108828	15463.6552365712	0.725697452853344	0.0460674391931196	15.7529366850878	6.55645474636917e-56	4.53893995727215e-54	candidate	stable	not_candidate	53.3430455622225
ENSG00000104853	4702.26202999314	0.849771727755123	0.0539958928533237	15.7377104600061	8.34073419706191e-56	5.75069889090923e-54	candidate	stable	not_candidate	53.2402793716546
ENSG00000133112	11192.8656365578	0.920386572168071	0.0584895099592092	15.7359255157028	8.57930678554274e-56	5.89123977285791e-54	candidate	stable	not_candidate	53.2297933011632
ENSG00000228327	350.784391584189	-2.12684893976624	0.135189641558167	-15.7323365551727	9.07976748570803e-56	6.20975549697959e-54	candidate	down	candidate_down	53.2069254994052
ENSG00000167615	1608.85597873463	-1.64293874377727	0.104469041557888	-15.7265608957166	9.94689857910269e-56	6.77547577510686e-54	candidate	down	candidate_down	53.1690602031475
ENSG00000105438	3596.5710170157	0.867303852617266	0.0552693056828808	15.6923240106109	1.7069022093594e-55	1.15803073491779e-53	candidate	stable	not_candidate	52.9362799139868
ENSG00000143947	5848.79890209507	0.993842849979536	0.0633752311059241	15.6818812750118	2.01205543723355e-55	1.35962040919993e-53	candidate	stable	not_candidate	52.8665823248654
ENSG00000197162	469.723968247524	-1.94066637963132	0.123780878490118	-15.6782404786879	2.13075218185902e-55	1.43411459351233e-53	candidate	down	candidate_down	52.8434161448037
ENSG00000163714	2776.30389561616	-0.88155079437286	0.0562326471697659	-15.6768503483655	2.17789071948904e-55	1.46004760842899e-53	candidate	stable	not_candidate	52.8356329827492
ENSG00000143774	2313.27692082834	0.936159971644921	0.059730554270678	15.6730501344851	2.31212153451238e-55	1.54393280893167e-53	candidate	stable	not_candidate	52.8113716038352
ENSG00000196262	16783.8547964236	0.748791618147913	0.0477855169131655	15.6698444741865	2.43173689599912e-55	1.61743880364867e-53	candidate	stable	not_candidate	52.7911721420289
ENSG00000142657	9891.10462757431	0.760606729616186	0.0485406036585883	15.6694946557718	2.44515730753361e-55	1.62001223019834e-53	candidate	stable	not_candidate	52.7904817067613
ENSG00000124702	4817.41993157136	0.927484171579635	0.0592605524138669	15.6509538605415	3.27277074385311e-55	2.15990134577792e-53	candidate	stable	not_candidate	52.6655660849429
ENSG00000078674	5876.63807815196	-0.952320836395905	0.0608768906598342	-15.643388255771	3.68583429000968e-55	2.4230788911959e-53	candidate	stable	not_candidate	52.6156324457662
ENSG00000117616	573.94565344059	-1.60683336761666	0.102744323683734	-15.6391449182419	3.93982849250349e-55	2.58005525333404e-53	candidate	down	candidate_down	52.5883709932766
ENSG00000092841	15639.3969745268	0.78592594063171	0.0502990895484459	15.6250530116403	4.91512660447678e-55	3.20636393609733e-53	candidate	stable	not_candidate	52.4939871848925
ENSG00000075407	884.475841168962	-1.47628210483837	0.0945354053832304	-15.6161820944626	5.64883908522244e-55	3.67087968292942e-53	candidate	down	candidate_down	52.4352298497363
ENSG00000165973	10079.1092316699	0.90301406041768	0.0578654691001492	15.6054046473694	6.68843144033187e-55	4.32986586486522e-53	candidate	stable	not_candidate	52.3635255574691
ENSG00000197603	913.498424230021	-1.26063707051856	0.0808211017364039	-15.5978704006052	7.52631085481666e-55	4.85375507256827e-53	candidate	down	candidate_down	52.3139221425727
ENSG00000198625	453.612010924359	-2.14915559982378	0.137844932733569	-15.5911106574932	8.3666178399884e-55	5.37523504485013e-53	candidate	down	candidate_down	52.269602540445
ENSG00000135968	837.129664658757	-1.79771227778804	0.115415658979269	-15.5759824419575	1.06011651909957e-54	6.78514576620674e-53	candidate	down	candidate_down	52.1684408178968
ENSG00000145425	10289.725768027	0.984719166480736	0.0632853742393134	15.5599801426002	1.36141133577414e-54	8.68078859626508e-53	candidate	stable	not_candidate	52.0614408200482
ENSG00000134590	4679.726809276	0.874017516054432	0.0562300035206415	15.5436148200416	1.75782258268811e-54	1.11664527434356e-52	candidate	stable	not_candidate	51.952084767674
ENSG00000228474	1239.22470047914	1.12537080406636	0.0725249511510454	15.5170156781296	2.6614410952422e-54	1.68435456777623e-52	candidate	up	candidate_up	51.7735664813519
ENSG00000159433	203.281628999458	-3.04805997196761	0.196461779923651	-15.5147732711785	2.75606527515305e-54	1.737755506761e-52	candidate	down	candidate_down	51.7600113265835
ENSG00000125691	4759.61872151254	0.841529998334504	0.054247476532554	15.5127952878969	2.84230830034139e-54	1.78549596600334e-52	candidate	stable	not_candidate	51.7482411266778
ENSG00000148019	1029.90617679642	-1.22185018774349	0.0788048546441282	-15.5047578383489	3.22128884621098e-54	2.01609889743854e-52	candidate	down	candidate_down	51.6954881678821
ENSG00000160299	1147.64908416848	-1.36194824927428	0.0878670871114056	-15.5000955880953	3.46376457872224e-54	2.15988643454808e-52	candidate	down	candidate_down	51.6655690831758
ENSG00000186468	7578.47740730096	0.929168393121742	0.0600781524866543	15.465994786177	5.8856944777445e-54	3.65667633835254e-52	candidate	stable	not_candidate	51.436913478461
ENSG00000154222	497.157993389878	-1.86815379482754	0.120811724470238	-15.4633484706839	6.13260034625332e-54	3.79616914134316e-52	candidate	down	candidate_down	51.4206544454767
ENSG00000104341	4243.29771309326	0.789027135969784	0.0510797860335409	15.4469546025835	7.90931052317132e-54	4.87817511940032e-52	candidate	stable	not_candidate	51.3117426132014
ENSG00000130779	2665.15383898715	-1.13194330112079	0.0733188501536432	-15.4386395687977	8.99781715379414e-54	5.52941944730081e-52	candidate	down	candidate_down	51.2573204643679
ENSG00000102189	725.027419928084	-1.47981098527508	0.0958804487742656	-15.4339180113669	9.6810333366991e-54	5.92779806583947e-52	candidate	down	candidate_down	51.2271065992908
ENSG00000182899	4217.51601942919	0.944194415679572	0.0612128290649764	15.4247799048354	1.11534744629588e-53	6.80482303475696e-52	candidate	stable	not_candidate	51.1671831645132
ENSG00000275023	1474.62193610506	-1.17276423744817	0.076045248740532	-15.4219265091717	1.1657426802837e-53	7.08679627250603e-52	candidate	down	candidate_down	51.1495500519285
ENSG00000128739	8547.36768559912	0.772131248315527	0.050103815932598	15.4106275928012	1.38856728060561e-53	8.41124630226848e-52	candidate	stable	not_candidate	51.0751396496128
ENSG00000162490	2566.77935774576	-1.04121561796665	0.0676749885064266	-15.3855307691374	2.04691086309445e-53	1.23550374195534e-51	candidate	down	candidate_down	50.9081559349174
ENSG00000254999	4434.78839115172	0.980610149866078	0.063830810615487	15.3626460389672	2.91432961229808e-53	1.75283491326907e-51	candidate	stable	not_candidate	50.7562589850086
ENSG00000213741	2117.51496245006	1.13221990970724	0.0737514391497374	15.3518347948234	3.44308828755543e-53	2.06354135848861e-51	candidate	up	candidate_up	50.6853868223604
ENSG00000241553	3541.18345675746	0.832226595536462	0.0542174045368123	15.3498051529081	3.55251787414534e-53	2.12162872054152e-51	candidate	stable	not_candidate	50.6733306141802
ENSG00000077942	2220.84421846322	0.954736659285702	0.0622211348437692	15.344250176133	3.87005199444623e-53	2.30315620623869e-51	candidate	stable	not_candidate	50.6376766060189
ENSG00000130702	1941.27881087264	-1.27128398700707	0.0830458609188301	-15.3082161222898	6.73869161665713e-53	3.99632687098327e-51	candidate	down	candidate_down	50.3983389968078
ENSG00000152082	1548.25817813736	1.07364596300431	0.0701369380395637	15.3078533653505	6.77637554647481e-53	4.00467267051426e-51	candidate	up	candidate_up	50.397432976009
ENSG00000167766	1026.12934375781	-1.35528790754425	0.0885385234766098	-15.3073244766985	6.83169389487467e-53	4.02334583857532e-51	candidate	down	candidate_down	50.3954126347592
ENSG00000178531	4083.37320212958	1.07307773184176	0.0701728463658288	15.2919225514601	8.65566977821367e-53	5.07988979613433e-51	candidate	up	candidate_up	50.2941457092613
ENSG00000213983	245.209736770836	-2.86588004831978	0.187500668410791	-15.2846391034777	9.67977236833214e-53	5.66133169445798e-51	candidate	down	candidate_down	50.2470813992838
ENSG00000286834	465.344658888366	-2.04122270883966	0.133614921160134	-15.2769068837253	1.08992550813499e-52	6.35265516957992e-51	candidate	down	candidate_down	50.1970447180967
ENSG00000184697	1554.03014972801	1.06148701137064	0.0695050042640324	15.2720947593688	1.17342233135107e-52	6.81589594590597e-51	candidate	up	candidate_up	50.1664770482977
ENSG00000102908	2023.32319302873	-1.0647992018924	0.0697516454555292	-15.2655782517887	1.29673197912009e-52	7.49576991798055e-51	candidate	down	candidate_down	50.1251837525478
ENSG00000174903	3479.28045086722	0.804258895591304	0.0526849165255295	15.2654487969357	1.29930803365738e-52	7.49576991798055e-51	candidate	stable	not_candidate	50.1251837525478
ENSG00000248527	3866.01819044579	1.03390088287435	0.067733403325435	15.2642689148044	1.32302293362145e-52	7.60670914479776e-51	candidate	up	candidate_up	50.1188031894009
ENSG00000125534	2964.13577610398	0.963492963240862	0.0631372162530307	15.2603016163959	1.40596938060062e-52	8.05629954877265e-51	candidate	stable	not_candidate	50.0938643942468
ENSG00000189367	2375.49830472488	-1.09109538673071	0.0716175864307674	-15.2350203505597	2.07062659190738e-52	1.18248813553337e-50	candidate	down	candidate_down	49.9272032080517
ENSG00000134779	5680.91899797448	0.844936002041693	0.0555481326933921	15.2108803855832	2.99488284399647e-52	1.70457073547061e-50	candidate	stable	not_candidate	49.768384971914
ENSG00000146701	3501.78746677656	0.85494738332016	0.056226434270068	15.2054348531806	3.25462370530179e-52	1.84620978814795e-50	candidate	stable	not_candidate	49.7337189508408
ENSG00000242372	1767.32322506172	0.958074395629188	0.0630723555819429	15.1900842578246	4.11390547694284e-52	2.32586502648092e-50	candidate	stable	not_candidate	49.633415491652
ENSG00000165280	11078.6660824617	0.690469409608887	0.0455404891471106	15.1616599325151	6.34453499967584e-52	3.57507169865455e-50	candidate	stable	not_candidate	49.4467152439279
ENSG00000134086	1676.0506794412	-1.36197160901519	0.089832682885731	-15.1612037541798	6.38875849594059e-52	3.58807062416054e-50	candidate	down	candidate_down	49.4451390173054
ENSG00000100650	1886.34319315436	-0.945196036241224	0.0623529753955441	-15.1587960357184	6.62730635319042e-52	3.70976049691296e-50	candidate	stable	not_candidate	49.4306541276428
ENSG00000126070	735.630417615368	-1.36027167370123	0.0897935622653325	-15.1488774850221	7.70717321921313e-52	4.30004490036427e-50	candidate	down	candidate_down	49.3665270095649
ENSG00000108107	4444.21982353584	0.849420101050641	0.0561085925489184	15.1388595304734	8.97567320340023e-52	4.9913571541925e-50	candidate	stable	not_candidate	49.3017813532865
ENSG00000119383	4553.42915439998	0.920330414007599	0.0607962101393858	15.1379569860947	9.0996880777931e-52	5.04378462377283e-50	candidate	stable	not_candidate	49.2972434666477
ENSG00000240342	777.681722027109	1.47134919688773	0.0972865556847178	15.1238697529391	1.12719338107868e-51	6.22746805748389e-50	candidate	up	candidate_up	49.2056884914099
ENSG00000205746	330.675501596063	-2.19856829695267	0.145422011337268	-15.1185386361743	1.22224979566812e-51	6.73070739750877e-50	candidate	down	candidate_down	49.1719392890168
ENSG00000083097	1861.66393501431	-0.923773306686753	0.0611160981294644	-15.1150569974197	1.28859545071851e-51	7.07309625878206e-50	candidate	stable	not_candidate	49.1503904315014
ENSG00000107890	453.251777264697	-1.65452942758908	0.109476293240745	-15.1131297800763	1.32684957109486e-51	7.25957921785159e-50	candidate	down	candidate_down	49.1390885512918
ENSG00000197858	1795.80132832131	0.975485904266656	0.0645771970157231	15.1057331278895	1.48446129050564e-51	8.09580319879939e-50	candidate	stable	not_candidate	49.0917400576577
ENSG00000198727	48061.2777667759	0.795009593567618	0.0526340426538484	15.1044752309082	1.5130616273526e-51	8.22533277613057e-50	candidate	stable	not_candidate	49.0848465225678
ENSG00000042753	1464.98072112657	1.09055795078285	0.0722453523869213	15.0951987186968	1.74162408274118e-51	9.43759938254733e-50	candidate	up	candidate_up	49.0251384620049
ENSG00000127540	2101.16914010193	1.02189465472646	0.0677153627140597	15.0910312485749	1.85519889100981e-51	1.00210281498145e-49	candidate	up	candidate_up	48.9990877179015
ENSG00000137154	5879.94638537346	0.9014728011034	0.0597841228900713	15.0787994792697	2.23292190675228e-51	1.20230439556906e-49	candidate	stable	not_candidate	48.9199855651287
ENSG00000174871	3790.183597835	0.811070287134716	0.0538550857147685	15.0602357487716	2.95730600034778e-51	1.58730591999679e-49	candidate	stable	not_candidate	48.7993393640059
ENSG00000149809	2095.55345020427	0.903851480348116	0.0600844025715485	15.0430301653047	3.83582323219492e-51	2.05234693505546e-49	candidate	stable	not_candidate	48.6877492228758
ENSG00000116984	747.903644324311	-1.32554544696343	0.0882503823083255	-15.0202799386443	5.40788467043416e-51	2.88437521683125e-49	candidate	down	candidate_down	48.5399482446462
ENSG00000002330	1537.07381345698	0.996947398731414	0.0664618698557624	15.0002911578477	7.30979643517329e-51	3.88656606072019e-49	candidate	stable	not_candidate	48.4104339461079
ENSG00000175334	2032.31917783342	0.915788691707108	0.0610639943071567	14.9971960088398	7.6587082799156e-51	4.05935472298902e-49	candidate	stable	not_candidate	48.3915429965995
ENSG00000140575	274.296235948823	-2.23726168479989	0.149192911973952	-14.9957639086132	7.82570998180066e-51	4.13494912776701e-49	candidate	down	candidate_down	48.3835298291987
ENSG00000146223	3108.57417831548	-0.898753779185567	0.0599485542347045	-14.9920843072688	8.27161188995429e-51	4.35698165420853e-49	candidate	stable	not_candidate	48.3608142687291
ENSG00000112695	2529.68973773782	1.12063654919708	0.0747971627053658	14.9823403544248	9.5783809569698e-51	5.0296879074664e-49	candidate	up	candidate_up	48.2984589621151
ENSG00000147123	2871.58484093559	1.10120156441971	0.0735364063569883	14.9749167653616	1.07101838215282e-50	5.60664900607839e-49	candidate	up	candidate_up	48.2512966312556
ENSG00000154518	4146.27171172408	0.904494022729299	0.0604752076147718	14.9564434485441	1.41382570961775e-50	7.3784301110236e-49	candidate	stable	not_candidate	48.1320360320315
ENSG00000198888	46722.1890068483	0.769152786175821	0.0514477268513583	14.95018017799	1.55328357651994e-50	8.08136280409652e-49	candidate	stable	not_candidate	48.0925153956125
ENSG00000145147	12803.8863043052	-0.817094694776783	0.0546633204816124	-14.9477691361914	1.61054656379437e-50	8.35366369067777e-49	candidate	stable	not_candidate	48.0781230129377
ENSG00000173212	381.80054212136	-1.93172575935194	0.129323264088408	-14.9371868469959	1.88777940636628e-50	9.76177637542027e-49	candidate	down	candidate_down	48.0104711454639
ENSG00000131437	5079.11679648643	-0.942081367841783	0.0630782932362651	-14.9351118983695	1.94746916694872e-50	1.00398250883335e-48	candidate	stable	not_candidate	47.9982738533099
ENSG00000167996	23077.7569457826	0.956443841166531	0.0640449866148643	14.9339377165948	1.98207533670169e-50	1.01872666017568e-48	candidate	stable	not_candidate	47.9919423281641
ENSG00000130520	2264.13374779173	0.948644564527457	0.0635414190285406	14.9295464128895	2.11701223367479e-50	1.08479288505613e-48	candidate	stable	not_candidate	47.96465317192
ENSG00000134318	1245.78783133994	-1.51197315867107	0.101385746831075	-14.9130741344763	2.70983565813703e-50	1.38438321077296e-48	candidate	down	candidate_down	47.8587436762898
ENSG00000101004	775.139042569758	-1.44245019532399	0.0967395412779238	-14.9106577958641	2.80970844974526e-50	1.43109504552941e-48	candidate	down	candidate_down	47.844331521811
ENSG00000167378	5215.2518645108	-0.766329899981499	0.0514336418268813	-14.89939021936	3.32601045036584e-50	1.68899590564836e-48	candidate	stable	not_candidate	47.7723714032155
ENSG00000156298	4332.4280200106	0.767132362921813	0.05148819571382	14.8991890721062	3.33603793375931e-50	1.68903102670124e-48	candidate	stable	not_candidate	47.7723623725715
ENSG00000197961	499.946586053015	-1.62133084095501	0.108854357971887	-14.8944963817962	3.57870985686497e-50	1.80650291316329e-48	candidate	down	candidate_down	47.7431613337529
ENSG00000138629	1310.01445013759	1.03868032622033	0.0697373430684126	14.8941769290146	3.59585450785217e-50	1.80977116640002e-48	candidate	up	candidate_up	47.7423763353256
ENSG00000244879	487.704260689476	-1.65790444741261	0.111319234230421	-14.8932433723079	3.64642745128013e-50	1.82979455624741e-48	candidate	down	candidate_down	47.7375976687924
ENSG00000142937	7596.84699811579	0.829461271734538	0.0557058818759773	14.8900123972768	3.82698557626315e-50	1.91473458286134e-48	candidate	stable	not_candidate	47.7178914186601
ENSG00000138688	5294.23741998872	-0.966145867909306	0.0648921702031916	-14.8884813820233	3.91562524273734e-50	1.95332116888435e-48	candidate	stable	not_candidate	47.7092263432935
ENSG00000189159	15824.1071284041	0.756893752757458	0.0508423250303233	14.8870798553377	3.99855862091673e-50	1.98884318971755e-48	candidate	stable	not_candidate	47.7013994574613
ENSG00000164733	14964.6346748039	0.638975914118803	0.0429311478966112	14.8837369934206	4.20349535535242e-50	2.08466329596879e-48	candidate	stable	not_candidate	47.6809640800241
ENSG00000107863	3928.77694122183	-0.858967821745648	0.0577322145782619	-14.8784838416553	4.54686974306665e-50	2.24838069131642e-48	candidate	stable	not_candidate	47.6481301530049
ENSG00000174886	1652.7364341009	1.03470334528487	0.0695672033949346	14.8734359696887	4.90309824283883e-50	2.41748399118574e-48	candidate	up	candidate_up	47.6166363931758
ENSG00000105520	5046.47026054234	0.837405857846262	0.0563747716982163	14.8542660594537	6.52789328651331e-50	3.20926371108847e-48	candidate	stable	not_candidate	47.4935945946636
ENSG00000114115	20130.2583048939	0.622026382947768	0.0419249838850757	14.8366516884743	8.48885116773067e-50	4.16125446982312e-48	candidate	stable	not_candidate	47.3807757253364
ENSG00000131143	4805.39707689636	0.827041789764741	0.0557837473790193	14.8258557128738	9.97012355013763e-50	4.87329295486698e-48	candidate	stable	not_candidate	47.3121774805009
ENSG00000148303	9699.8051396746	0.741151867910627	0.0500290936949533	14.8144172354933	1.18210012747133e-49	5.76137938564405e-48	candidate	stable	not_candidate	47.2394735256298
ENSG00000147604	7232.74871782677	0.852199281911132	0.057552986877369	14.8072120692355	1.31585829701368e-49	6.39492050878197e-48	candidate	stable	not_candidate	47.1941648495922
ENSG00000134824	14702.5952087684	0.633140643517552	0.0428058078265979	14.7909985972544	1.67450871425384e-49	8.11466922927412e-48	candidate	stable	not_candidate	47.0907291782196
ENSG00000280128	544.276877951969	-1.51557669369969	0.10247415043072	-14.7898439492244	1.70348289580704e-49	8.23155937201802e-48	candidate	down	candidate_down	47.0845178850171
ENSG00000137776	1742.03179278501	-1.3953398848344	0.0944337123963999	-14.7758660485277	2.0964496744485e-49	1.01016712864548e-47	candidate	down	candidate_down	46.9956067677581
ENSG00000100813	3173.58742921461	-1.10919409219447	0.0750872150768094	-14.7720765919981	2.21773144581509e-49	1.06557912329943e-47	candidate	down	candidate_down	46.9724142967367
ENSG00000138468	1390.33227153347	-1.0306147992436	0.0697712237665158	-14.7713447408129	2.24194680141414e-49	1.07417117793178e-47	candidate	down	candidate_down	46.9689265047562
ENSG00000130255	2822.9961078688	0.840682230179352	0.0569183949597189	14.7699567209213	2.28859863930554e-49	1.09343440904961e-47	candidate	stable	not_candidate	46.9612072635108
ENSG00000010256	3884.76079831171	0.823948338869685	0.0558523109344414	14.752269424211	2.97490275420665e-49	1.41734060713761e-47	candidate	stable	not_candidate	46.8485257700596
ENSG00000167468	3626.41593972894	0.846465757944265	0.0573799500187143	14.751943103265	2.98932375700667e-49	1.42022185553474e-47	candidate	stable	not_candidate	46.8476438083574
ENSG00000245532	315.968258907593	-2.03431485190349	0.137989034491083	-14.7425834190828	3.43393174542089e-49	1.62689710430401e-47	candidate	down	candidate_down	46.7886399138401
ENSG00000089693	7015.8202752364	0.70851134074795	0.0481248285344866	14.7223660285922	4.63167242750467e-49	2.18823944409211e-47	candidate	stable	not_candidate	46.6599051578604
ENSG00000143761	9594.37435805548	0.735580436316684	0.049964236100354	14.7221391484753	4.64723991347003e-49	2.18949544923237e-47	candidate	stable	not_candidate	46.6596559531324
ENSG00000108953	25478.9025619997	0.697769695356448	0.0475513363380716	14.6740291460071	9.45592883877065e-49	4.44271493170053e-47	candidate	stable	not_candidate	46.3523515525168
ENSG00000219200	2528.06768113064	0.923081733144617	0.0629189142141905	14.6709736598797	9.8915406710482e-49	4.63454202545991e-47	candidate	stable	not_candidate	46.3339931753582
ENSG00000169062	1360.80618722085	-1.03068176254172	0.0704720100260061	-14.6254060606668	1.93413486174357e-48	9.03715189808061e-47	candidate	down	candidate_down	46.0439684179579
ENSG00000250251	258.462366728473	-2.63917980427923	0.18104114554143	-14.5777900177684	3.88903699247524e-48	1.8121416601476e-46	candidate	down	candidate_down	45.7418078553261
ENSG00000125991	3727.80695991433	0.852727777565392	0.0585027850701614	14.575849278675	4.0011558625471e-48	1.85927683793593e-46	candidate	stable	not_candidate	45.7306559409238
ENSG00000184949	182.188847323361	-2.71030040100738	0.185962279091933	-14.5744632419111	4.08319270586847e-48	1.8922139749791e-46	candidate	down	candidate_down	45.7230297543516
ENSG00000105583	1569.05770970984	1.03900057531561	0.0713033902268869	14.5715452240001	4.26141765345315e-48	1.96512068895715e-46	candidate	up	candidate_up	45.7066107720374
ENSG00000110811	214.707521981888	-2.77510998929565	0.190447675994219	-14.5715088136853	4.26368972074896e-48	1.96512068895715e-46	candidate	down	candidate_down	45.7066107720374
ENSG00000119397	195.067002626516	-2.59862567300993	0.178398315044015	-14.5664249820341	4.59306165198779e-48	2.11119020811287e-46	candidate	down	candidate_down	45.6754726370796
ENSG00000099795	1456.89755796349	1.02387379680125	0.0703997637150446	14.5437106997341	6.40257931521138e-48	2.93497696662974e-46	candidate	up	candidate_up	45.5323953026974
ENSG00000126457	3863.79954200646	0.76001615977559	0.052274379940896	14.5389799101376	6.86073994161045e-48	3.13652318462681e-46	candidate	stable	not_candidate	45.5035514978865
ENSG00000163482	454.585756496372	-1.83052773303895	0.125907541425225	-14.5386663286256	6.89223747313777e-48	3.14245268230886e-46	candidate	down	candidate_down	45.5027312530109
ENSG00000058673	3228.75274215106	-0.988401488525091	0.0680147298897685	-14.5321681072173	7.57833152373373e-48	3.4460075328163e-46	candidate	stable	not_candidate	45.4626837775389
ENSG00000138326	5310.14390569003	0.788407827997368	0.0542929987147026	14.5213535200049	8.87405230568413e-48	4.02440644804033e-46	candidate	stable	not_candidate	45.3952981638301
ENSG00000100429	318.437957849045	-2.3816699430283	0.164111341540647	-14.5125249764557	1.00935589526117e-47	4.56524942387325e-46	candidate	down	candidate_down	45.3405354896625
ENSG00000103512	5631.03786578851	0.778339932405337	0.0536622105835953	14.5044328949668	1.13572221858565e-47	5.12313418867852e-46	candidate	stable	not_candidate	45.2904642686329
ENSG00000247199	486.655209119344	-1.52173362715661	0.105046346586048	-14.4863070122109	1.47882665433566e-47	6.65315089766237e-46	candidate	down	candidate_down	45.1769726263692
ENSG00000100106	1742.71139688173	-1.10403350141363	0.0762368100961007	-14.4816329542374	1.5829142141938e-47	7.10259470553996e-46	candidate	down	candidate_down	45.1485829667118
ENSG00000144567	4893.16328215756	0.750935191678495	0.0518634516073859	14.4790824444772	1.64275444998071e-47	7.3516512469981e-46	candidate	stable	not_candidate	45.1336151035121
ENSG00000054267	1106.52204002441	-1.26960372259124	0.087701515982812	-14.4764170649007	1.7076966253719e-47	7.62216906919284e-46	candidate	down	candidate_down	45.1179214222651
ENSG00000182195	2571.54067788952	0.870481388040948	0.0601553040520128	14.4705675045428	1.85931736752803e-47	8.27713434925011e-46	candidate	stable	not_candidate	45.0821199955485
ENSG00000189180	2165.81858191152	-0.91178509440221	0.0630151998153004	-14.4692883157505	1.89421927502997e-47	8.4104327549171e-46	candidate	stable	not_candidate	45.075181657206
ENSG00000175130	35463.5366289806	0.698284558441978	0.0483134736383508	14.4532054074391	2.39285548686595e-47	1.05966636847868e-45	candidate	stable	not_candidate	44.9748308490145
ENSG00000085224	4295.3124324325	-1.19673147155615	0.0828146004138738	-14.450730494084	2.48041140284966e-47	1.09557963030555e-45	candidate	down	candidate_down	44.9603560510148
ENSG00000196465	2960.28302573786	0.868151439106753	0.0602225481388978	14.4157207879089	4.12114200095581e-47	1.81555037605744e-45	candidate	stable	not_candidate	44.7409916962194
ENSG00000115944	2850.95379087449	1.09020570718534	0.0756271484737885	14.415533696384	4.13232502125637e-47	1.81576074314843e-45	candidate	up	candidate_up	44.7409413776078
ENSG00000118181	3225.88146653119	0.904287304114351	0.0627606162969959	14.4085153631233	4.57437920388559e-47	2.0048073818373e-45	candidate	stable	not_candidate	44.6979273472451
ENSG00000255330	7255.53744229307	-0.916036473487661	0.0636049966518823	-14.4019577345666	5.02982970111825e-47	2.19873560723368e-45	candidate	stable	not_candidate	44.6578269903858
ENSG00000166441	4809.94127599021	0.879431936453267	0.0610662705605849	14.4012714118634	5.08003163564823e-47	2.21497214838637e-45	candidate	stable	not_candidate	44.654631730334
ENSG00000139644	12756.1779424435	0.823093838434727	0.0571592669625305	14.4000068960697	5.17383559106717e-47	2.25008783231001e-45	candidate	stable	not_candidate	44.6478005288473
ENSG00000171316	5782.37774353696	-0.871484221357047	0.0605585376361145	-14.3907738755787	5.91305479150011e-47	2.56499545571952e-45	candidate	stable	not_candidate	44.5909133999704
ENSG00000139218	1368.88918063812	-1.01502329154136	0.0705350764260799	-14.3903337597584	5.95080431046645e-47	2.57478550790361e-45	candidate	down	candidate_down	44.5892589439485
ENSG00000125971	2633.79899870187	0.892517042306622	0.0620241355617295	14.389834444663	5.99392194191315e-47	2.58684249508369e-45	candidate	stable	not_candidate	44.5872300133393
ENSG00000162601	851.468008421122	-1.22473376281246	0.0853545854262008	-14.3487752497068	1.08435282818797e-46	4.66794627383149e-45	candidate	down	candidate_down	44.3308741511513
ENSG00000140264	2641.73915040761	0.803575726443985	0.0560272540374128	14.3425863046472	1.18553635030788e-46	5.09060304748658e-45	candidate	stable	not_candidate	44.2932307668416
ENSG00000135404	4283.47213586686	0.992595571818786	0.0692167876174987	14.3403877294046	1.22369867452343e-46	5.24120030772524e-45	candidate	stable	not_candidate	44.2805692421525
ENSG00000198816	2592.25011050248	0.969836368164111	0.0676782836354974	14.3300969833613	1.41922273558576e-46	6.06333421115114e-45	candidate	stable	not_candidate	44.2172884927813
ENSG00000196705	614.602168249233	-1.57414380163198	0.110113898256754	-14.2955959833656	2.33101637072923e-46	9.9337609708388e-45	candidate	down	candidate_down	44.0028862943403
ENSG00000084628	4923.98051336923	0.851872815637626	0.0596537904158913	14.2802797558811	2.9043319701644e-46	1.23459585328216e-44	candidate	stable	not_candidate	43.9084751860597
ENSG00000163872	2005.42647164267	-1.01139909335657	0.0708271836739302	-14.279815190913	2.92375759310806e-46	1.23974631341765e-44	candidate	down	candidate_down	43.9066671744785
ENSG00000116127	766.709737909395	-1.35892644240033	0.0951694165072348	-14.2790246307439	2.95711227683136e-46	1.25076262661687e-44	candidate	down	candidate_down	43.9028251041612
ENSG00000135472	2907.91326435807	0.789007790086794	0.0552862343095078	14.2713244976988	3.30246180562781e-46	1.39335956928491e-44	candidate	stable	not_candidate	43.8559367954171
ENSG00000169100	2079.61388487037	0.934532293610392	0.0655184112772862	14.2636592583919	3.68608172340211e-46	1.55135563549934e-44	candidate	stable	not_candidate	43.8092886323409
ENSG00000092096	2197.68501237063	0.825092755802373	0.0578492543062882	14.2628071130156	3.7313778017513e-46	1.56653215087881e-44	candidate	stable	not_candidate	43.8050606874047
ENSG00000161970	4373.70344219247	0.81758876287403	0.0573622129886882	14.2530896260097	4.28878716160527e-46	1.79610170488857e-44	candidate	stable	not_candidate	43.7456690748952
ENSG00000117419	1775.18879656907	0.892084288267764	0.0625928078716928	14.2521851727186	4.34470418014344e-46	1.8150376256013e-44	candidate	stable	not_candidate	43.7411143676407
ENSG00000144649	260.177746131087	-2.36920554034948	0.166377132977169	-14.2399709500619	5.17485629286827e-46	2.15652917895181e-44	candidate	down	candidate_down	43.66624466125
ENSG00000102882	2289.40094654596	0.88303014506065	0.0620310174783689	14.2353000314492	5.53249735326348e-46	2.29991881393877e-44	candidate	stable	not_candidate	43.6382874941045
ENSG00000005483	3743.62028498027	-0.87471734903121	0.0614655730386682	-14.2310126756798	5.88237292799126e-46	2.43938697387921e-44	candidate	stable	not_candidate	43.6127192996086
ENSG00000169564	7446.59322100906	0.746323511179538	0.0524803745911905	14.2210019839458	6.78740924876e-46	2.80783532361508e-44	candidate	stable	not_candidate	43.5516283666784
ENSG00000183960	708.289242038842	-1.36611321041038	0.0961090899675988	-14.2141935884622	7.48082133039582e-46	3.08715840839035e-44	candidate	down	candidate_down	43.5104410854111
ENSG00000181555	3117.510284756	-0.928359737247429	0.0653617515645207	-14.2034097163234	8.72611373050242e-46	3.59232075201581e-44	candidate	stable	not_candidate	43.4446248928813
ENSG00000108298	6847.25526431844	0.725390734080359	0.0511047544816173	14.194192721174	9.95259422695615e-46	4.08731115456182e-44	candidate	stable	not_candidate	43.3885622995124
ENSG00000102898	3273.0886079917	0.764351041024838	0.0538620800950584	14.1908934760016	1.04321056563817e-45	4.27388753714711e-44	candidate	stable	not_candidate	43.3691769100239
ENSG00000035862	14319.8826032227	0.684424124155697	0.0482367049971415	14.1888655992621	1.07381732318894e-45	4.38867846231508e-44	candidate	stable	not_candidate	43.3576662366892
ENSG00000185246	618.978588638762	-1.41192424555008	0.0995480361611309	-14.183346050792	1.16172514865203e-45	4.7365433284344e-44	candidate	down	candidate_down	43.3245384855489
ENSG00000154277	15461.1546802548	0.68990298356149	0.0486565268495834	14.1790429410273	1.23519620316232e-45	5.02401985655541e-44	candidate	stable	not_candidate	43.2989486527949
ENSG00000198242	2310.78450281658	0.983114710492051	0.0693759309943661	14.1708326850689	1.3884434180033e-45	5.63382507482153e-44	candidate	stable	not_candidate	43.2491966415922
ENSG00000215788	176.825603364271	-3.5432848964836	0.250450202379925	-14.1476623409094	1.93069181807598e-45	7.81538518529516e-44	candidate	down	candidate_down	43.1070496126895
ENSG00000077063	490.529019426054	-1.68243818557766	0.118923657326883	-14.1472119458383	1.94309459641131e-45	7.84686367850769e-44	candidate	down	candidate_down	43.1053038922087
ENSG00000120093	4996.53909789703	-0.792808045932238	0.0560493817479684	-14.1448133986059	2.01049233956883e-45	8.09975310485198e-44	candidate	stable	not_candidate	43.0915282190022
ENSG00000103257	3959.82773984435	0.79266118471233	0.056057468627613	14.1401530272075	2.14816754840604e-45	8.63390279348693e-44	candidate	stable	not_candidate	43.0637928452431
ENSG00000110955	16570.5751008818	0.814681801182622	0.0576322178816549	14.1358745355859	2.2828033278747e-45	9.15333977401484e-44	candidate	stable	not_candidate	43.0384204162306
ENSG00000276234	545.542261398498	-1.3965671386502	0.0988413981320691	-14.1293745843634	2.50357827572803e-45	1.00149035694866e-43	candidate	down	candidate_down	42.999353228042
ENSG00000075151	4476.35541583556	-1.0836125302752	0.0768525863529517	-14.0998837085147	3.80396031213565e-45	1.51809343186195e-43	candidate	down	candidate_down	42.8187014987347
ENSG00000114391	4529.88922046005	0.841310038206663	0.0596719858232673	14.0989113500999	3.85673382826644e-45	1.53554137232927e-43	candidate	stable	not_candidate	42.8137384777997
ENSG00000134287	9204.96386712457	0.627601787211652	0.0445621532592034	14.0837401541415	4.78109205649921e-45	1.89911246768813e-43	candidate	stable	not_candidate	42.7214493150681
ENSG00000114770	1249.36454460417	-1.20721379748167	0.0857487725466642	-14.078496538533	5.1493663975582e-45	2.04061690348095e-43	candidate	down	candidate_down	42.6902385201838
ENSG00000089597	8481.8533547446	0.672134591654121	0.0477659128925888	14.0714277389726	5.690875153921e-45	2.24995182950242e-43	candidate	stable	not_candidate	42.6478267798465
ENSG00000079459	5811.01641617208	0.692786265095469	0.0492847632167302	14.0568041698595	6.99755732965426e-45	2.76012953182014e-43	candidate	stable	not_candidate	42.5590705361831
ENSG00000164713	1156.40012224655	1.09999169162789	0.0784090891011549	14.0288798688733	1.03777751706242e-44	4.08393143083427e-43	candidate	up	candidate_up	42.3889215583237
ENSG00000069482	5353.86135731368	0.979893408594544	0.0698618790992251	14.0261530498313	1.07844952646135e-44	4.23416259683125e-43	candidate	stable	not_candidate	42.3732324685767
ENSG00000186566	1673.72152396249	-1.09455010965489	0.0780931275386234	-14.0159594596021	1.24504178705473e-44	4.87694081991577e-43	candidate	down	candidate_down	42.3118525143982
ENSG00000225470	785.929048783831	-1.56849077928149	0.111938080982767	-14.0121285402683	1.31406634903975e-44	5.13545607052146e-43	candidate	down	candidate_down	42.2894209814502
ENSG00000188760	1573.10694166195	0.93601483114495	0.0668393174895823	14.0039555504264	1.47431230513316e-44	5.74846230054333e-43	candidate	stable	not_candidate	42.2404483124756
ENSG00000107186	1413.92360102393	-1.08173454345565	0.0772561593011184	-14.0019197594254	1.51716375089199e-44	5.90197577497225e-43	candidate	down	candidate_down	42.2290025774212
ENSG00000173209	268.686777486176	-2.21396119227034	0.158149301929043	-13.9991840954422	1.57670447946331e-44	6.11956171079571e-43	candidate	down	candidate_down	42.213279681351
ENSG00000089682	385.423400576558	-1.87047013269374	0.133718698155638	-13.9880970910789	1.84276810616471e-44	7.13588809330131e-43	candidate	down	candidate_down	42.1465519692882
ENSG00000176973	2724.3826498281	0.895773123367376	0.0641179133312317	13.9707154651124	2.35251418114908e-44	9.089064470722e-43	candidate	stable	not_candidate	42.0414808160203
ENSG00000071553	5758.55826326172	0.705124985334569	0.0505191387913316	13.9575812692904	2.82871808834351e-44	1.09040653400896e-42	candidate	stable	not_candidate	41.9624115547564
ENSG00000178952	4008.18738557271	0.714918011544555	0.0512500371335245	13.9496096301734	3.16332040592557e-44	1.21662307040598e-42	candidate	stable	not_candidate	41.9148439524177
ENSG00000117411	2229.383712407	0.822920341041787	0.0590183946509771	13.9434551872916	3.44833752360931e-44	1.32324101217053e-42	candidate	stable	not_candidate	41.8783610471784
ENSG00000111674	11483.0997869034	0.717532974379756	0.0514752604033856	13.9393753184892	3.65121902025819e-44	1.39793060502481e-42	candidate	stable	not_candidate	41.8545143869615
ENSG00000167283	2836.09756165025	0.851721366217754	0.0611103368806384	13.9374352964434	3.75181488272004e-44	1.4332101852661e-42	candidate	stable	not_candidate	41.8436901141334
ENSG00000090266	1181.46505646089	1.00080645859364	0.071925614310567	13.9144652178049	5.17455176963845e-44	1.9722600576368e-42	candidate	up	candidate_up	41.705035820556
ENSG00000160796	259.84078808425	-2.42847709176194	0.174554024185935	-13.9124669459074	5.32119436925003e-44	2.02360488109529e-42	candidate	down	candidate_down	41.6938742817095
ENSG00000138107	8210.00939404799	0.620229866602841	0.0445854025050976	13.911052312064	5.42749928577439e-44	2.05941421445234e-42	candidate	stable	not_candidate	41.6862562940042
ENSG00000087266	1648.04020655228	-0.935959036513194	0.0673448586376984	-13.89800283862	6.51335245230323e-44	2.46591452998918e-42	candidate	stable	not_candidate	41.6080219803751
ENSG00000172500	2133.45362272617	0.881069083042827	0.0634222807646389	13.8921065660267	7.07242472474616e-44	2.67161237764854e-42	candidate	stable	not_candidate	41.5732265531052
ENSG00000115226	1456.02595217592	0.980010600840231	0.0705465858485536	13.8916800728539	7.11466800419963e-44	2.68159742264955e-42	candidate	stable	not_candidate	41.5716064204609
ENSG00000185624	3881.73624563791	0.744965723452555	0.0536332032375688	13.8900098909387	7.28252635036287e-44	2.73877892302671e-42	candidate	stable	not_candidate	41.5624430230161
ENSG00000242086	763.185321179542	-1.31886950166548	0.094988067942751	-13.8845807713487	7.85586670652026e-44	2.9478618409135e-42	candidate	down	candidate_down	41.5304928746579
ENSG00000108830	3169.19986351918	0.756531948515339	0.0545572925888629	13.8667428792054	1.00748850226744e-43	3.77218818696646e-42	candidate	stable	not_candidate	41.4234066493063
ENSG00000075292	4454.32197145603	-0.912372299608467	0.0658156020847165	-13.8625534175632	1.06806128065427e-43	3.99017343197733e-42	candidate	stable	not_candidate	41.3990082273925
ENSG00000167085	2276.62542036572	0.806268644110873	0.0582066468456297	13.8518311533936	1.24009936069258e-43	4.62270884762787e-42	candidate	stable	not_candidate	41.3351034588982
ENSG00000163864	382.66663824042	-1.85504367490637	0.133968694226485	-13.8468444856995	1.32924346445995e-43	4.94414438611956e-42	candidate	down	candidate_down	41.3059088548328
ENSG00000130477	4131.77847396925	-1.04136279570378	0.0753119340110737	-13.8273277585815	1.74378962987183e-43	6.47186343813043e-42	candidate	down	candidate_down	41.1889706552852
ENSG00000241360	2141.96032179134	0.865556185598269	0.0626085903175862	13.8248790015504	1.80415577163407e-43	6.68128516215839e-42	candidate	stable	not_candidate	41.1751399918432
ENSG00000126768	1175.73240226558	1.13186277185728	0.0819070291658572	13.8188722431297	1.96118245006655e-43	7.2469750622176e-42	candidate	up	candidate_up	41.1398432331429
ENSG00000129559	2210.29701392911	0.834355209873509	0.0603998897256496	13.8138531984635	2.10276276395633e-43	7.75325200857896e-42	candidate	stable	not_candidate	41.1105160996682
ENSG00000100815	788.200460649017	-1.33969941186466	0.0970145204548525	-13.8092669590437	2.24100374898438e-43	8.24504654805295e-42	candidate	down	candidate_down	41.0838068881692
ENSG00000133624	210.73040768863	-2.44083930237188	0.176836921676054	-13.8027696888054	2.4524587624894e-43	9.00349633562397e-42	candidate	down	candidate_down	41.0455888078494
ENSG00000180747	236.999012401959	-2.17950174866981	0.157908600178375	-13.8022992174449	2.46851938608226e-43	9.0428849475899e-42	candidate	down	candidate_down	41.043692994642
ENSG00000184900	1986.72434206127	0.892278402319616	0.0647841805482851	13.7730908189011	3.70036602473745e-43	1.35262733072353e-41	candidate	stable	not_candidate	40.8688218416168
ENSG00000087111	2547.1134802678	0.787392279600475	0.0571742962568818	13.7717878688485	3.76772049114799e-43	1.37428617742712e-41	candidate	stable	not_candidate	40.861922821617
ENSG00000100412	4541.60554738497	0.696383737945317	0.0506276865836777	13.7549982023044	4.75292529662399e-43	1.72992201622402e-41	candidate	stable	not_candidate	40.7619734741469
ENSG00000189241	8147.830246411	0.642730409275287	0.0467279639126311	13.7547274791819	4.77074997046573e-43	1.7326914400229e-41	candidate	stable	not_candidate	40.7612787701347
ENSG00000169246	657.342710240221	-1.49806855194823	0.108933435432492	-13.7521464002354	4.94406545696244e-43	1.79180115845171e-41	candidate	down	candidate_down	40.7467101869611
ENSG00000032219	875.516755087761	-1.16093212473773	0.0844571872931168	-13.7458061527505	5.39685437426002e-43	1.95172808191523e-41	candidate	down	candidate_down	40.7095806891026
ENSG00000166111	6347.80797788759	0.705417001495058	0.0513702288367427	13.7320198385121	6.52876841652818e-43	2.35605193856882e-41	candidate	stable	not_candidate	40.6278151398674
ENSG00000183506	542.070192996327	-1.771927615212	0.129113513678231	-13.723796717576	7.31332030324762e-43	2.63357167013552e-41	candidate	down	candidate_down	40.5794548582365
ENSG00000142676	5074.54440426299	0.76743889756012	0.0560055037102825	13.7029192975408	9.75230393514295e-43	3.50442430177881e-41	candidate	stable	not_candidate	40.4553833166691
ENSG00000173480	485.987186323548	-1.52933233887513	0.111748537443337	-13.6854796837999	1.23986225075144e-42	4.4459415718806e-41	candidate	down	candidate_down	40.3520362490542
ENSG00000141349	1869.63220251793	0.851012287739076	0.0622496385399104	13.670959505949	1.513857403505e-42	5.41699059511568e-41	candidate	stable	not_candidate	40.2662419184266
ENSG00000128524	2077.61078408705	0.891135484852013	0.0652077884354466	13.6660896839678	1.61862465633259e-42	5.77968269390676e-41	candidate	stable	not_candidate	40.2380960038058
ENSG00000003402	1195.02369842386	-1.04027893295506	0.0761746245562725	-13.6565022671897	1.84641849980358e-42	6.57922356621187e-41	candidate	down	candidate_down	40.1818253557487
ENSG00000241837	4202.52357282626	0.870915246849743	0.0637796749006141	13.6550593618871	1.88335803781407e-42	6.69677896842022e-41	candidate	stable	not_candidate	40.1741340350013
ENSG00000198886	102371.995407395	0.722073674819803	0.0529171392876268	13.6453648957672	2.15133950299311e-42	7.63365466741971e-41	candidate	stable	not_candidate	40.1172674906309
ENSG00000103495	7908.95035165837	0.766218318251536	0.0561688160703928	13.6413471363057	2.27322106682804e-42	8.04929071283306e-41	candidate	stable	not_candidate	40.0942423870948
ENSG00000130827	2201.13011924998	-0.966940347833187	0.0709445810838283	-13.6295166320124	2.67345159922251e-42	9.44675261966936e-41	candidate	stable	not_candidate	40.0247174572826
ENSG00000105669	2947.01908553542	0.807440784952678	0.0592438062653756	13.6291173010701	2.68811974981329e-42	9.47883556685721e-41	candidate	stable	not_candidate	40.0232450105469
ENSG00000118762	314.782619709613	-1.8157510570409	0.133250526133245	-13.6265957796311	2.7826062539522e-42	9.79165657122059e-41	candidate	down	candidate_down	40.0091438272083
ENSG00000114942	2988.82423144361	0.927564811141752	0.0680794343733104	13.6247432088741	2.85412421694996e-42	1.00225260545939e-40	candidate	stable	not_candidate	39.9990228060825
ENSG00000242294	140.255060743281	-3.42242643739076	0.251268456690112	-13.6205971990014	3.02087316911074e-42	1.05861631862164e-40	candidate	down	candidate_down	39.9752614156228
ENSG00000127184	3673.81132841239	0.922924748124608	0.0677875787833618	13.6149537229251	3.26352393995884e-42	1.14129133083798e-40	candidate	stable	not_candidate	39.9426034815892
ENSG00000011009	4427.14134961816	0.72911280773382	0.0535770545580254	13.6086765826996	3.55625189704744e-42	1.24110264250662e-40	candidate	stable	not_candidate	39.9061922997012
ENSG00000157106	4676.46099341504	-0.793215082196462	0.0583098110341995	-13.6034582881984	3.81937619847575e-42	1.33019383372376e-40	candidate	stable	not_candidate	39.8760850697224
ENSG00000243678	1987.76258355717	0.957738273020764	0.0704858046370846	13.5876759576193	4.73890196274911e-42	1.64705975799565e-40	candidate	stable	not_candidate	39.7832906436372
ENSG00000135127	631.104465187015	-1.44151688078862	0.10609685138092	-13.58680170077	4.79583511609334e-42	1.6634388426188e-40	candidate	down	candidate_down	39.778993161613
ENSG00000115084	759.085154418205	-1.18226844529966	0.0870379320178628	-13.5833701225463	5.02595796194941e-42	1.7361562727622e-40	candidate	down	candidate_down	39.7604111862196
ENSG00000288884	269.336751842153	-2.03356935170451	0.149708770839425	-13.5835017567921	5.0169312456812e-42	1.7361562727622e-40	candidate	down	candidate_down	39.7604111862196
ENSG00000116580	1292.45880563287	-1.02662381979513	0.0755878368220843	-13.5818653232736	5.13030343785734e-42	1.76859911807923e-40	candidate	down	candidate_down	39.7523705958839
ENSG00000135596	2017.52013538765	-1.14539060271707	0.0843701621796336	-13.5757781320652	5.57484905333093e-42	1.91795161853034e-40	candidate	down	candidate_down	39.7171623523636
ENSG00000151366	3086.07740467786	0.780546871135119	0.0575152343513619	13.5711325866594	5.93970802680043e-42	2.03933983486968e-40	candidate	stable	not_candidate	39.6905103975122
ENSG00000105887	9405.54421372278	0.659627508665559	0.0486168035363781	13.567891360278	6.20824453780609e-42	2.12723304253998e-40	candidate	stable	not_candidate	39.6721849296811
ENSG00000023228	4213.55687307887	-0.76277534398927	0.056251539803903	-13.5600793622425	6.90613287627041e-42	2.36159112327465e-40	candidate	stable	not_candidate	39.6267952922758
ENSG00000112739	1840.56987924028	-0.936485440045078	0.0691004424383641	-13.5525245135789	7.65513785139336e-42	2.6124505653417e-40	candidate	stable	not_candidate	39.582951918834
ENSG00000269713	1813.79501694653	-1.08853569645202	0.0804647045050791	-13.5281140115702	1.06726743790163e-41	3.6349243000501e-40	candidate	down	candidate_down	39.4395046292101
ENSG00000196693	1730.7178395608	-0.939637744226269	0.0694701582118703	-13.5257752164686	1.10176054545006e-41	3.7448818860478e-40	candidate	stable	not_candidate	39.4265618754402
ENSG00000159199	1059.00804399462	1.04169871666672	0.0770391742619211	13.5216755195884	1.16492008896379e-41	3.95164192578296e-40	candidate	up	candidate_up	39.4032224154766
ENSG00000286147	271.976731227399	-2.05491728606651	0.152082976063724	-13.5118166362386	1.3319367992557e-41	4.50917765512495e-40	candidate	down	candidate_down	39.3459026537774
ENSG00000112983	1878.89607294545	-0.888634167397598	0.065781314672056	-13.5089146793093	1.38548897175067e-41	4.68113116531136e-40	candidate	stable	not_candidate	39.3296491897692
ENSG00000099331	798.639292230556	-1.49872421385335	0.110992518646655	-13.5029300364337	1.50278436334931e-41	5.06734107092796e-40	candidate	down	candidate_down	39.2952198633752
ENSG00000113649	1758.04444537754	-0.958643696091501	0.0710082708638454	-13.5004512070101	1.55421353203411e-41	5.23036026127589e-40	candidate	stable	not_candidate	39.2814683963917
ENSG00000149231	1582.04419321108	-0.887196511953179	0.0657636024456069	-13.4906920995847	1.77427127061672e-41	5.95909208335251e-40	candidate	stable	not_candidate	39.2248199035527
ENSG00000104833	8477.22581873305	0.680160640296028	0.0504373373969905	13.4852606302848	1.90989391019153e-41	6.40191909303529e-40	candidate	stable	not_candidate	39.1936898187377
ENSG00000142507	2292.13669886686	0.867672097256045	0.0643446031051739	13.484768813288	1.92267209838439e-41	6.43203973583781e-40	candidate	stable	not_candidate	39.191651281268
ENSG00000182484	1378.17679160152	-1.14914540451486	0.0852858154665979	-13.4740507343208	2.22326300395262e-41	7.42298500197645e-40	candidate	down	candidate_down	39.1294214169315
ENSG00000177200	4012.53581294891	-0.860762546842168	0.0638883156080973	-13.4729259747939	2.25739830312149e-41	7.52214786232683e-40	candidate	stable	not_candidate	39.1236581339339
ENSG00000151849	519.155532842738	-1.40800801405269	0.104525147456929	-13.4705192798975	2.33219996771084e-41	7.75616542202816e-40	candidate	down	candidate_down	39.110352936944
ENSG00000068697	4870.99781886517	0.769269078064876	0.0572502167959413	13.4369635805364	3.6719727231592e-41	1.21879313811161e-39	candidate	stable	not_candidate	38.91406999955
ENSG00000128159	707.680653731662	-1.65630869404621	0.123301687880749	-13.4329766486903	3.87515984280194e-41	1.28372238464382e-39	candidate	down	candidate_down	38.8915288858101
ENSG00000168137	3714.86734206115	-0.980368915047855	0.0731873329904268	-13.3953359821991	6.43840206126645e-41	2.12868883744913e-39	candidate	stable	not_candidate	38.671887817216
ENSG00000108774	2912.81355943844	0.756404965844461	0.0564789921986908	13.3926781693175	6.67303932313638e-41	2.20197315096724e-39	candidate	stable	not_candidate	38.6571879807584
ENSG00000157741	1431.55426575426	-1.01745903604737	0.0759841072313079	-13.3904190378925	6.879153195769e-41	2.26557897773666e-39	candidate	down	candidate_down	38.6448207937817
ENSG00000250305	623.718648967829	-1.348051321165	0.100843811647679	-13.3677148764937	9.33652939127637e-41	3.06893168615191e-39	candidate	down	candidate_down	38.5130127787749
ENSG00000169567	4194.30955903441	0.887971667767423	0.0664354459194744	13.3659322290652	9.56293647143193e-41	3.13727205980574e-39	candidate	stable	not_candidate	38.5034478182646
ENSG00000143198	2270.30220798155	0.905624914529802	0.0677747329649132	13.3622793467684	1.00440729509221e-40	3.28875523784923e-39	candidate	stable	not_candidate	38.4829684472248
ENSG00000168913	842.256447204013	1.09365249604293	0.0818685401119464	13.3586417266936	1.05471141574884e-40	3.44681316426128e-39	candidate	up	candidate_up	38.4625822570416
ENSG00000048140	3205.3938679094	0.782395692665888	0.0585880666576635	13.3541817864978	1.11981810104454e-40	3.65254515611854e-39	candidate	stable	not_candidate	38.4374044062131
ENSG00000234771	180.737666753054	-2.66580349371783	0.199843123702272	-13.3394807103264	1.36406399829485e-40	4.44066976489039e-39	candidate	down	candidate_down	38.3525515223945
ENSG00000163041	20747.4151661879	0.691155256729691	0.0518618376209086	13.3268562865394	1.61563574036856e-40	5.24957812114774e-39	candidate	stable	not_candidate	38.2798755969787
ENSG00000143776	3251.206419212	-0.732901007364013	0.0550227387394136	-13.3199659659803	1.77188258717062e-40	5.74625249732329e-39	candidate	stable	not_candidate	38.2406152944971
ENSG00000147162	3849.45389089364	-0.707830905847018	0.0531612661216956	-13.3147864504707	1.89914694394894e-40	6.14721971685457e-39	candidate	stable	not_candidate	38.2113212638415
ENSG00000151923	1798.49724657374	-0.837083884149569	0.06287489383952	-13.3134838571039	1.93255792289475e-40	6.24345046289863e-39	candidate	stable	not_candidate	38.2045753297342
ENSG00000119004	344.335697937702	-1.97037038870197	0.148007767584136	-13.3126147422088	1.95517481666911e-40	6.30450951816059e-39	candidate	down	candidate_down	38.2003486952673
ENSG00000133114	474.52155246121	-1.54233045992865	0.115868902199838	-13.3109957084827	1.99801094811489e-40	6.43041056754777e-39	candidate	down	candidate_down	38.1917612974447
ENSG00000116288	3482.80742849616	0.768881080603951	0.0578489665299312	13.2911809272536	2.60435135147016e-40	8.36598546823588e-39	candidate	stable	not_candidate	38.0774828941267
ENSG00000115457	1698.52785321425	0.863067110866996	0.0650624772121592	13.2652051973469	3.68411039144904e-40	1.18121354157594e-38	candidate	stable	not_candidate	37.9276715828736
ENSG00000132471	3197.90368465572	0.794813250538488	0.0599311809110993	13.2620989350685	3.83995661723804e-40	1.22885856952782e-38	candidate	stable	not_candidate	37.9104980975921
ENSG00000179010	10095.115645544	0.667251479800354	0.0503182008180895	13.2606386745147	3.91546861062157e-40	1.25066408860174e-38	candidate	stable	not_candidate	37.9028593202476
ENSG00000124383	924.847195794949	-1.09953447026272	0.0829488685873498	-13.2555692318437	4.18926101743233e-40	1.33560255858402e-38	candidate	down	candidate_down	37.8743227576486
ENSG00000105419	4185.07144632387	0.669431390422283	0.0505300851442102	13.2481745976038	4.62311593019028e-40	1.46868576536942e-38	candidate	stable	not_candidate	37.8330711143285
ENSG00000175455	580.79577314316	-1.55821164622949	0.117617211363337	-13.248160096365	4.62400918994912e-40	1.46868576536942e-38	candidate	down	candidate_down	37.8330711143285
ENSG00000102265	899.161420156797	1.07813128800384	0.0815018905893708	13.2282978984594	6.02360644063113e-40	1.90965212784195e-38	candidate	up	candidate_up	37.7190457388876
ENSG00000188636	7428.04998236621	0.60448078388446	0.0457015030451387	13.2267156134323	6.15173486131789e-40	1.94663386161964e-38	candidate	stable	not_candidate	37.7107157263595
ENSG00000109919	3625.9894176775	0.796898430866576	0.0603003647040089	13.2154827715925	7.14265681530161e-40	2.25598886860951e-38	candidate	stable	not_candidate	37.6466630475581
ENSG00000184076	1527.22853026105	0.925396845877714	0.0700791675322439	13.2050205284178	8.20773356460729e-40	2.58757191429933e-38	candidate	stable	not_candidate	37.587107571371
ENSG00000160305	884.054965428374	-1.04979880015451	0.0795607327685715	-13.1949362910997	9.38341691574921e-40	2.95272976452732e-38	candidate	down	candidate_down	37.5297762980891
ENSG00000116754	3431.65327137037	-0.778208165472919	0.0589814445240712	-13.1941184511905	9.48580314725418e-40	2.97942050334404e-38	candidate	stable	not_candidate	37.5258681978947
ENSG00000126934	2966.48977918795	0.730238918847452	0.0553567038146044	13.1915173506916	9.81888014610262e-40	3.07833689756094e-38	candidate	stable	not_candidate	37.5116838520987
ENSG00000008294	8592.37630608685	-0.620362671967248	0.0470477804279695	-13.1858010372461	1.05922877755403e-39	3.3146825269546e-38	candidate	stable	not_candidate	37.4795580610433
ENSG00000155366	1838.9990197527	0.958756815624015	0.0728003319857945	13.1696764214083	1.31158584232877e-39	4.09683378853374e-38	candidate	stable	not_candidate	37.3875516553261
ENSG00000137942	6642.48530637928	-0.615769733365278	0.0467599565536593	-13.1687404939877	1.32794504377651e-39	4.14030806755393e-38	candidate	stable	not_candidate	37.3829673431639
ENSG00000165152	3326.59262935242	0.716806253858215	0.0544441051618167	13.1659111987928	1.37864258579877e-39	4.29048750417117e-38	candidate	stable	not_candidate	37.3674933585512
ENSG00000109475	2175.46310497337	0.918939933472849	0.0698999117533696	13.1465106381704	1.78210511360376e-39	5.5359496028999e-38	candidate	stable	not_candidate	37.2568078721788
ENSG00000160049	1305.72725358913	-1.18285013017825	0.0900133057773424	-13.1408364570474	1.92091520788445e-39	5.95624183563586e-38	candidate	down	candidate_down	37.2250276773151
ENSG00000120784	1170.890369641	-1.170096427563	0.0890509301408353	-13.1396317333517	1.9517428531032e-39	6.04078659333639e-38	candidate	down	candidate_down	37.2189065065936
ENSG00000166136	2802.48605119407	0.841987463411095	0.0641101271462724	13.1334548984755	2.11769854625055e-39	6.54249272184982e-38	candidate	stable	not_candidate	37.1842567518157
ENSG00000166681	4461.16179590708	0.648059461419519	0.0493558030472163	13.1303599862321	2.20605318595045e-39	6.80306692489193e-38	candidate	stable	not_candidate	37.1672952566643
ENSG00000131018	1407.73635550434	-1.15640322972058	0.0881643904395488	-13.1164433163465	2.65086911435467e-39	8.15996207778032e-38	candidate	down	candidate_down	37.088311859561
ENSG00000141552	942.190843216875	1.12910176293657	0.0861272441444645	13.1096933862493	2.89767524797212e-39	8.90352715232883e-38	candidate	up	candidate_up	37.0504379125309
ENSG00000204463	14017.4837861858	0.59988668583492	0.0458012576180491	13.0976029269231	3.3982144565036e-39	1.04226248457066e-37	candidate	stable	not_candidate	36.9820228940451
ENSG00000172893	3462.02324796211	0.762569042960767	0.0582476830626503	13.0918347797724	3.66642802936883e-39	1.12249613368456e-37	candidate	stable	not_candidate	36.949815146202
ENSG00000119632	615.465731407836	1.22602398145887	0.0937283869633566	13.0806047258467	4.25045174281281e-39	1.29895336954681e-37	candidate	up	candidate_up	36.8864064391595
ENSG00000054148	1436.72749706018	0.918793812029011	0.0702659653696416	13.0759437687307	4.5191995342999e-39	1.37776323028737e-37	candidate	stable	not_candidate	36.8608254098701
ENSG00000239672	2507.76570507272	0.952478135425572	0.0728425223752665	13.0758532841387	4.52458062183873e-39	1.37776323028737e-37	candidate	stable	not_candidate	36.8608254098701
ENSG00000143845	1114.02531436787	1.01395868985331	0.0775630788501376	13.0726977949446	4.71627472177698e-39	1.43356156910501e-37	candidate	up	candidate_up	36.8435836500852
ENSG00000260280	181.868851872403	-3.08011721517279	0.235676983649011	-13.0692321646476	4.93612440200391e-39	1.49770314816437e-37	candidate	down	candidate_down	36.8245742573239
ENSG00000104517	3940.82520283015	-0.70833610769611	0.0542036439485162	-13.0680532911939	5.01320757542024e-39	1.5183752444054e-37	candidate	stable	not_candidate	36.8186208855976
ENSG00000159377	2888.86767504289	0.723177876198456	0.0553496753803005	13.0656209133946	5.17605642814043e-39	1.56490361992317e-37	candidate	stable	not_candidate	36.8055124048424
ENSG00000137285	42504.0481081838	0.561578753461762	0.0429912444312628	13.0626307958973	5.38346922431414e-39	1.62471568529523e-37	candidate	stable	not_candidate	36.7892226267531
ENSG00000171863	3663.91324213622	0.859792005401868	0.0658250155316137	13.0617820361765	5.44383576509767e-39	1.6400159575812e-37	candidate	stable	not_candidate	36.7851519261866
ENSG00000258890	343.887392746981	-1.7798972717581	0.136382627450136	-13.0507624397312	6.29145995746974e-39	1.89201156628802e-37	candidate	down	candidate_down	36.7230762129872
ENSG00000167642	1007.08995605158	1.02603591289806	0.0786361766488881	13.0478865659927	6.53347676040328e-39	1.96131503244602e-37	candidate	up	candidate_up	36.7074526430154
ENSG00000198429	195.320822951918	-2.30060382797648	0.176418335952072	-13.0406163030667	7.18737026018775e-39	2.15379835659089e-37	candidate	down	candidate_down	36.6667949587535
ENSG00000186472	2212.45704930437	-1.17100515521298	0.0899276717250117	-13.0216331942161	9.21780272767859e-39	2.75737481594632e-37	candidate	down	candidate_down	36.5595041952895
ENSG00000122257	1221.75595920638	-1.34784600382456	0.103567794903703	-13.0141421382756	1.01677735433093e-38	3.03619026528291e-37	candidate	down	candidate_down	36.5176710165139
ENSG00000143878	5645.75641978608	0.635177470824553	0.0488363640789977	13.0062399771836	1.12755007480071e-38	3.36105040750348e-37	candidate	stable	not_candidate	36.4735249741308
ENSG00000070831	12811.3827602738	0.714651932494951	0.0549806752885161	12.9982385400825	1.25193720868734e-38	3.7252819292186e-37	candidate	stable	not_candidate	36.4288408542793
ENSG00000204138	1558.41813573831	-1.17065549541273	0.0900641865063051	-12.9980133149904	1.25562913646548e-38	3.72972430535745e-37	candidate	down	candidate_down	36.428323269287
ENSG00000149932	1274.70716842027	0.894946059058216	0.0688774011923635	12.9933191956354	1.3350877364073e-38	3.95881522678396e-37	candidate	stable	not_candidate	36.4024347679777
ENSG00000176155	237.422384816781	-2.07082789666216	0.159440158862731	-12.98811987791	1.42894371842086e-38	4.22972328239725e-37	candidate	down	candidate_down	36.3736880441755
ENSG00000105677	1428.15806515277	1.0062329888981	0.0776695155778386	12.9553143393778	2.19236195515465e-38	6.47816221626795e-37	candidate	up	candidate_up	36.188548181249
ENSG00000132780	2425.45988207019	-0.742834258995398	0.0573801021588962	-12.9458511059871	2.47999395291811e-38	7.31533520616419e-37	candidate	stable	not_candidate	36.1357657686703
ENSG00000176049	3563.20273509506	-0.917601088759708	0.0708991172884917	-12.9423485630427	2.59571196603635e-38	7.64338032221224e-37	candidate	stable	not_candidate	36.1167145300881
ENSG00000167986	10830.4345688107	0.634656304690392	0.0491541287487058	12.9115563808483	3.87390963532752e-38	1.13874144410381e-36	candidate	stable	not_candidate	35.9435748730639
ENSG00000168268	3114.15587515535	0.782278230828941	0.0605915972975144	12.9106718706858	3.91866862550504e-38	1.14990551137009e-36	candidate	stable	not_candidate	35.9393378444955
ENSG00000158805	252.933835977676	-2.13427493353159	0.165438825483764	-12.9006895889807	4.46087332355175e-38	1.30675081935684e-36	candidate	down	candidate_down	35.8838072189195
ENSG00000135624	6942.35264596356	0.741168072915591	0.0574885241374367	12.8924526074751	4.9639639912804e-38	1.45161712510529e-36	candidate	stable	not_candidate	35.8381479169561
ENSG00000166794	3104.48592400083	0.756520398251028	0.0587440419311329	12.8782489828997	5.96740829304934e-38	1.74205184265766e-36	candidate	stable	not_candidate	35.758938924733
ENSG00000169682	1344.89987263014	0.910160399912417	0.0706751566162466	12.8780811177317	5.98039960275215e-38	1.74284463337249e-36	candidate	stable	not_candidate	35.7587413265311
ENSG00000124767	2384.31161362174	0.812261652713879	0.0631263947503747	12.8672270280263	6.88291075882266e-38	2.00241937187635e-36	candidate	stable	not_candidate	35.6984449619125
ENSG00000197457	7785.50440110964	0.615720866119853	0.0478798813200644	12.859699087471	7.58714504067479e-38	2.20351998347406e-36	candidate	stable	not_candidate	35.6568830065686
ENSG00000118705	5899.85830758943	0.674689013206881	0.0524842857026711	12.8550670772022	8.05559541092968e-38	2.33557185922698e-36	candidate	stable	not_candidate	35.6316067661045
ENSG00000100387	1494.21097016418	1.02216504237552	0.0796136070172435	12.8390746339897	9.90513360043884e-38	2.86691076786763e-36	candidate	up	candidate_up	35.5425858241884
ENSG00000006042	1552.75156421842	0.849609415132514	0.0661828272966038	12.8373091606516	1.01335788776924e-37	2.9280346055288e-36	candidate	stable	not_candidate	35.5334237947921
ENSG00000101439	1633.70929028983	0.938625353399359	0.0731605677759688	12.8296619604375	1.11851123248414e-37	3.22637228132033e-36	candidate	stable	not_candidate	35.4912855221315
ENSG00000011405	815.820454602654	-1.06766283805429	0.0832673487622005	-12.8221067912632	1.23303964112498e-37	3.55069360833969e-36	candidate	down	candidate_down	35.4496868016348
ENSG00000101444	1708.28340026642	0.90720077530256	0.0707784344402451	12.8174744535847	1.30894968232482e-37	3.76289755286631e-36	candidate	stable	not_candidate	35.4244776054459
ENSG00000147133	1361.41633070923	-1.07861570200603	0.0841876035287283	-12.8120490047916	1.40378091355152e-37	4.02868495342594e-36	candidate	down	candidate_down	35.3948366934799
ENSG00000134755	371.572216010556	-1.74957657562181	0.136565894327487	-12.8112262892395	1.41874551230272e-37	4.06475382333894e-36	candidate	down	candidate_down	35.3909657517681
ENSG00000106400	1453.55976310635	0.858172160712314	0.0670010434783922	12.808340231135	1.47250561980351e-37	4.2116640501665e-36	candidate	stable	not_candidate	35.3755462782695
ENSG00000171163	225.323618934597	-2.39522162318848	0.187118433399636	-12.8005647528745	1.62763208784771e-37	4.64751983871802e-36	candidate	down	candidate_down	35.3327787476933
ENSG00000006062	314.322105399424	-1.72027276305502	0.134438725544187	-12.7959615511946	1.72701528329911e-37	4.92300944874557e-36	candidate	down	candidate_down	35.3077693306839
ENSG00000197111	11023.444558818	0.678121389162164	0.0530175928829581	12.7904974988055	1.85283993779576e-37	5.27282184311307e-36	candidate	stable	not_candidate	35.2779569022623
ENSG00000134825	749.919823451207	1.16873378152758	0.0915766067077683	12.7623617378305	2.66011699677774e-37	7.55749487141494e-36	candidate	up	candidate_up	35.1216221388663
ENSG00000006125	27548.1138161616	0.681895004039767	0.0534695574001978	12.7529577051866	3.00137912320976e-37	8.51277446634796e-36	candidate	stable	not_candidate	35.0699288724596
ENSG00000156587	2317.31354638708	0.808716642574823	0.0634382468753766	12.7480925531176	3.19466472042638e-37	9.04586115578494e-36	candidate	stable	not_candidate	35.043550082491
ENSG00000148248	3313.7572844752	0.790914982442395	0.0620475696242428	12.7469131705261	3.24335322302063e-37	9.16841900260881e-36	candidate	stable	not_candidate	35.0377055473877
ENSG00000228315	231.410972573664	-2.34497534460804	0.184062914260501	-12.7400750663398	3.54054001610872e-37	9.99186342982031e-36	candidate	down	candidate_down	35.0003535105908
ENSG00000111481	3512.24450281113	0.687459946070347	0.0539680495787787	12.7382766550946	3.62309641244133e-37	1.02078634969132e-35	candidate	stable	not_candidate	34.9910651461203
ENSG00000165029	634.758655536341	-1.21405590608704	0.0953181335087322	-12.7368829140556	3.68838989878764e-37	1.03745905594257e-35	candidate	down	candidate_down	34.9840290340174
ENSG00000160145	4961.12557666133	-0.791851529409178	0.062179482515175	-12.7349327684727	3.781717172658e-37	1.06194875770617e-35	candidate	stable	not_candidate	34.9738964387935
ENSG00000113522	1858.71583961039	-1.0007289111143	0.0785831448137555	-12.734650840025	3.79540209272322e-37	1.06402999825915e-35	candidate	down	candidate_down	34.973046127779
ENSG00000119906	3242.39209569589	-0.817064668153097	0.0641688169822587	-12.7330486454035	3.87411317934895e-37	1.08430418539501e-35	candidate	stable	not_candidate	34.9648488658543
ENSG00000198258	1317.52941215527	0.90241808975591	0.0709783615102195	12.7139887503036	4.94464788791962e-37	1.38165029369036e-35	candidate	stable	not_candidate	34.8596018663246
ENSG00000058272	1800.26967633947	-1.03583906529112	0.0815329256184737	-12.7045492043084	5.57899856222775e-37	1.55633872720304e-35	candidate	down	candidate_down	34.8078958756333
ENSG00000225630	1503.45028882475	0.867185817335495	0.0682630503074653	12.7035902062621	5.64780542259963e-37	1.57294626884585e-35	candidate	stable	not_candidate	34.8032861124322
ENSG00000160075	3130.42531097449	0.752381696682965	0.0592336079894968	12.7019393587569	5.7682328769848e-37	1.60385242338589e-35	candidate	stable	not_candidate	34.7948355953148
ENSG00000213246	1749.56190162005	0.800167718706219	0.0630126089589306	12.6985333876231	6.02481857322286e-37	1.67245413781396e-35	candidate	stable	not_candidate	34.7766457826587
ENSG00000178982	1808.00740974103	0.894662636639284	0.0704952360126383	12.6911077576773	6.624217797299e-37	1.83583918398674e-35	candidate	stable	not_candidate	34.7361653648374
ENSG00000278948	503.624419005254	-1.49174098408731	0.117621865545086	-12.6825142346981	7.39220369855217e-37	2.04533714406433e-35	candidate	down	candidate_down	34.6892350946305
ENSG00000188229	2959.98671769357	0.721177773240867	0.0569056360984667	12.6732222445063	8.32241601611057e-37	2.29896576627445e-35	candidate	stable	not_candidate	34.6384674957289
ENSG00000116649	1326.19632970869	0.867247988151329	0.0684400161624796	12.6716508379023	8.49084609591796e-37	2.34167870947747e-35	candidate	stable	not_candidate	34.6304726926424
ENSG00000239779	1950.54341284538	0.861773790860636	0.0680331875845996	12.6669618381325	9.01383537338297e-37	2.48187762610306e-35	candidate	stable	not_candidate	34.6052196360599
ENSG00000059588	162.083536847472	-2.6385101095203	0.208504772946305	-12.6544350627397	1.05733409856032e-36	2.90655488584791e-35	candidate	down	candidate_down	34.5366214716425
ENSG00000089009	10515.437857208	0.623563825104506	0.0493158355414793	12.6442920059629	1.20303326828903e-36	3.29845799635558e-35	candidate	stable	not_candidate	34.4816890419965
ENSG00000165525	1391.73184847358	-1.0955317411484	0.0866427328630976	-12.6442426842587	1.20378839675969e-36	3.29845799635558e-35	candidate	down	candidate_down	34.4816890419965
ENSG00000158710	1802.58348894525	0.808296758749962	0.0639467042491543	12.6401629019161	1.26790991790704e-36	3.4685516318744e-35	candidate	stable	not_candidate	34.459851836332
ENSG00000234851	1740.54114139627	0.834483871686414	0.0660277559344268	12.6383800248361	1.296986405315e-36	3.54238106611073e-35	candidate	stable	not_candidate	34.4507047220823
ENSG00000120075	28317.6072094558	0.582300194972441	0.0460925617021294	12.6332790686602	1.38388812716116e-36	3.77365378211905e-35	candidate	stable	not_candidate	34.4232379471527
ENSG00000159363	4367.35834531656	0.636639706388441	0.0504104215030055	12.6291288072345	1.45884408006476e-36	3.97166202921002e-35	candidate	stable	not_candidate	34.4010277151349
ENSG00000183137	535.809687247967	-1.24994403117345	0.0990047442248405	-12.6250922716876	1.53561347511152e-36	4.17396476784718e-35	candidate	down	candidate_down	34.3794512211053
ENSG00000122026	4770.70125681163	0.753871480679214	0.059720492290154	12.6233299788707	1.57037652086977e-36	4.26162498727555e-35	candidate	stable	not_candidate	34.3704247698078
ENSG00000143515	1294.49782282967	-1.12257124724887	0.0889317978083646	-12.6228331700642	1.58031714077656e-36	4.28175064292512e-35	candidate	down	candidate_down	34.3683786283902
ENSG00000197728	2436.62604275401	0.792040483290979	0.0629707550546464	12.5779098980732	2.79322584622431e-36	7.55596548290439e-35	candidate	stable	not_candidate	34.1217100346859
ENSG00000165055	1088.76264123304	-1.18386701346239	0.0941325725216552	-12.5765925837206	2.84018386828028e-36	7.67075773724552e-35	candidate	down	candidate_down	34.1151617332022
ENSG00000113140	1570.83057719534	0.922389235272134	0.0733464910627882	12.5757786351705	2.86958978698682e-36	7.73785570382884e-35	candidate	stable	not_candidate	34.1113793732986
ENSG00000124172	4814.90135786644	0.702113166292795	0.0558365787637056	12.5744302720276	2.91896997340358e-36	7.85851582839652e-35	candidate	stable	not_candidate	34.104659467752
ENSG00000115902	2235.95389192086	0.827672224298742	0.0658235804551936	12.5740991081781	2.93122657199082e-36	7.87900695523556e-35	candidate	stable	not_candidate	34.1035285161448
ENSG00000080345	1364.11403294024	-1.07674605913462	0.0856635658595339	-12.5694751126775	3.10780329768548e-36	8.34041957785496e-35	candidate	down	candidate_down	34.0788121009494
ENSG00000163257	641.979600238346	-1.23280877335648	0.0980887150613025	-12.5683038317508	3.15418419343858e-36	8.45151944785336e-35	candidate	down	candidate_down	34.0730652048378
ENSG00000084623	2542.2220799834	0.731523088718646	0.0582071408263863	12.5675832609705	3.18305876317565e-36	8.51543528110759e-35	candidate	stable	not_candidate	34.0697931474252
ENSG00000101182	4016.43794126828	0.748474962553869	0.0596021526447208	12.5578511738563	3.5997673857536e-36	9.61506372122313e-35	candidate	stable	not_candidate	34.0170478332472
ENSG00000115020	2089.66973239393	-0.802421816764898	0.0639110268625484	-12.555295324712	3.71791481784042e-36	9.91502409204265e-35	candidate	stable	not_candidate	34.003706226186
ENSG00000224078	9698.03340497331	-0.650734869727723	0.0518364362546989	-12.5536189743124	3.79749079260436e-36	1.01113408686597e-34	candidate	stable	not_candidate	33.9951912486378
ENSG00000123349	3161.22881079838	0.738933835334063	0.0588664557704121	12.5527148808825	3.84110813355977e-36	1.02114475005184e-34	candidate	stable	not_candidate	33.9909126911227
ENSG00000169976	1265.10911817483	0.941115647707671	0.074990590553063	12.5497831230138	3.98600243171603e-36	1.05800606016175e-34	candidate	stable	not_candidate	33.9755118446947
ENSG00000162188	3413.98496603164	0.696535764179294	0.0555036750302595	12.5493629710025	4.00720755069259e-36	1.06197261355151e-34	candidate	stable	not_candidate	33.9738866828184
ENSG00000147164	3201.02649828716	0.736051197927736	0.0586598965388041	12.5477752494983	4.08835720585579e-36	1.08178824599875e-34	candidate	stable	not_candidate	33.9658577416272
ENSG00000105379	1447.24322877493	0.963733557216075	0.0768131347320758	12.5464682645433	4.15638210893189e-36	1.09807471884103e-34	candidate	stable	not_candidate	33.9593681071753
ENSG00000005810	7348.07310174485	-0.858485854089497	0.0684333757194966	-12.5448415347559	4.24262197401156e-36	1.11911526129409e-34	candidate	stable	not_candidate	33.9511251817772
ENSG00000115234	1909.80936558744	0.778150067012133	0.0620446560282725	12.5417742127146	4.41009996651184e-36	1.16148611074546e-34	candidate	stable	not_candidate	33.9349859792023
ENSG00000119688	683.495178589608	-1.20930414668927	0.0965283294508849	-12.5279713589634	5.24881291340362e-36	1.38023435386417e-34	candidate	down	candidate_down	33.860047167259
ENSG00000125652	743.807204011175	1.11370745159276	0.088916111573346	12.5253728698435	5.42358607226199e-36	1.42398519151139e-34	candidate	up	candidate_up	33.8464945270463
ENSG00000271383	304.358901282696	-1.98940300628033	0.15890908288323	-12.5191271020184	5.8676892694464e-36	1.53820521946028e-34	candidate	down	candidate_down	33.8129857193242
ENSG00000085662	2621.04329446557	0.711840538750961	0.0568936728353547	12.5117698203624	6.43737703095056e-36	1.68494370095606e-34	candidate	stable	not_candidate	33.7734146056369
ENSG00000076928	237.214830367999	-2.01673987705842	0.16123942798093	-12.5077340096799	6.77288248955104e-36	1.77002865801657e-34	candidate	down	candidate_down	33.7520197020463
ENSG00000168374	6305.24434914247	0.797603995130493	0.0637977180692529	12.5020771787588	7.27258403714192e-36	1.89769689006099e-34	candidate	stable	not_candidate	33.7217731541249
ENSG00000156411	1551.63298312652	0.964230333115725	0.0771287568966898	12.5015671444992	7.31939969038324e-36	1.9069790806235e-34	candidate	stable	not_candidate	33.7196540710964
ENSG00000182272	1415.85953336162	-1.10828438919815	0.0887159884440635	-12.4924989129432	8.20358231765335e-36	2.13406379892206e-34	candidate	down	candidate_down	33.6707926012632
ENSG00000134333	2453.92610228207	0.804709777874978	0.0644338641801454	12.4889262519652	8.5803823837817e-36	2.22866562957613e-34	candidate	stable	not_candidate	33.6519550845583
ENSG00000134744	2044.72804144512	-0.873419961578885	0.0699490676530683	-12.4865132714971	8.84455423763802e-36	2.29376887499355e-34	candidate	stable	not_candidate	33.6394503446614
ENSG00000121904	581.947675533637	-1.29879292457628	0.104023397211774	-12.4855845837466	8.94836669118991e-36	2.31714881601942e-34	candidate	down	candidate_down	33.6350460732879
ENSG00000198521	1007.51165307449	-0.987935188235933	0.07912942327117	-12.4850548303677	9.00812606180399e-36	2.3290674715588e-34	candidate	stable	not_candidate	33.6328179300565
ENSG00000168092	8643.76153177076	0.728877752608692	0.0584098399143709	12.4786808811192	9.75900218652568e-36	2.51936736812271e-34	candidate	stable	not_candidate	33.5987085001019
ENSG00000198677	2251.32358900814	-0.76681812982187	0.0614835845527553	-12.4719164537961	1.06239818347225e-35	2.73850084952474e-34	candidate	stable	not_candidate	33.5624871200104
ENSG00000141027	4449.84785024318	-0.969990605668275	0.077781057409027	-12.4707819355989	1.07763367822684e-35	2.77355763526639e-34	candidate	stable	not_candidate	33.5569628049364
ENSG00000026025	3676.01171455213	0.784376871354552	0.0629760810192188	12.4551553329458	1.31095994577101e-35	3.36896843033669e-34	candidate	stable	not_candidate	33.4725030586522
ENSG00000173267	9481.47612066322	0.545618814216973	0.0438287649051407	12.4488749659696	1.41830278759419e-35	3.63930916495993e-34	candidate	stable	not_candidate	33.4389810488565
ENSG00000136732	1305.05240088541	0.849824392585989	0.0682905014675492	12.4442546814481	1.50280621830929e-35	3.85031665690996e-34	candidate	stable	not_candidate	33.4145035518698
ENSG00000100994	4439.20354210358	0.619008348944914	0.0497531068917363	12.4416018941669	1.55356632326051e-35	3.97436476754471e-34	candidate	stable	not_candidate	33.4007322758115
ENSG00000159461	3243.91586080676	0.661483617067549	0.0531939741293502	12.435311102326	1.68085114611608e-35	4.29351148934863e-34	candidate	stable	not_candidate	33.3671873706006
ENSG00000130396	3662.96379601037	-0.748283725507176	0.06020622987963	-12.4286760191298	1.82634121330368e-35	4.65813132614191e-34	candidate	stable	not_candidate	33.3317882716161
ENSG00000152117	362.466292694115	-1.75388394048485	0.141155732319234	-12.4251697870712	1.90820862809806e-35	4.85962860978545e-34	candidate	down	candidate_down	33.3133969198085
ENSG00000060237	5811.58439554489	-0.777584131786526	0.0625930781678275	-12.4228453775932	1.96448108759148e-35	4.99543684057557e-34	candidate	stable	not_candidate	33.301426527627
ENSG00000135940	1657.6590107114	0.890221410691471	0.0716695114837609	12.4212010415779	2.00528224824914e-35	5.09155572044216e-34	candidate	stable	not_candidate	33.2931494990832
ENSG00000105258	809.84835228218	1.06600819435613	0.085871790486603	12.4139509414612	2.19545653093757e-35	5.56608942021407e-34	candidate	up	candidate_up	33.254449820928
ENSG00000005379	812.419082510685	-1.44602281256685	0.116494351656019	-12.4128148018423	2.22684040492266e-35	5.63722986684973e-34	candidate	down	candidate_down	33.2489342557831
ENSG00000145494	1537.30285135155	0.853412862093716	0.0688034985433374	12.4036259806785	2.49760397362977e-35	6.31324306955804e-34	candidate	stable	not_candidate	33.1997474893459
ENSG00000214021	184.035880613476	-2.30694912553451	0.186031789391493	-12.4008328527103	2.58621456818166e-35	6.52749781115017e-34	candidate	down	candidate_down	33.1852532651359
ENSG00000105339	179.010159686363	-2.3531785737132	0.189795457219904	-12.3984978786227	2.66268252638492e-35	6.7105138677585e-34	candidate	down	candidate_down	33.1732442218002
ENSG00000070087	12331.6272177702	0.649175406696684	0.0523785623823307	12.3939141734763	2.81938771832884e-35	7.09490134875007e-34	candidate	stable	not_candidate	33.149053638824
ENSG00000144161	467.56885806438	-1.39135578251263	0.112295610874342	-12.3901172243459	2.95610974844162e-35	7.42793739901013e-34	candidate	down	candidate_down	33.1291317650533
ENSG00000224616	290.98128268344	-1.77771703882259	0.143481467792489	-12.3898721289471	2.96515821659787e-35	7.43965214670363e-34	candidate	down	candidate_down	33.1284473701394
ENSG00000129646	385.215894974134	-1.71916666203238	0.138789652118953	-12.3868504300229	3.07900078826908e-35	7.71387479613469e-34	candidate	down	candidate_down	33.1127274144444
ENSG00000188573	1356.60304618404	0.911800478806928	0.0736281192839876	12.3838621395457	3.19585416186463e-35	7.9948204187885e-34	candidate	stable	not_candidate	33.0971912870153
ENSG00000196876	853.286598857139	-1.02159389282808	0.0825925418619156	-12.369081636161	3.84188839438981e-35	9.59679956660465e-34	candidate	down	candidate_down	33.0178735755335
ENSG00000170581	653.960735894206	-1.34233880398112	0.108539665730064	-12.3672649528836	3.92975896490057e-35	9.80185908877627e-34	candidate	down	candidate_down	33.0086915451826
ENSG00000155876	2860.42215841754	0.722666244977803	0.0584378159396162	12.3664143390392	3.97158558778929e-35	9.89163922973483e-34	candidate	stable	not_candidate	33.0047317317156
ENSG00000147684	2241.60333816849	0.900387789324987	0.0728538163595975	12.358828052065	4.3647358288318e-35	1.08548804095038e-33	candidate	stable	not_candidate	32.9643749568967
ENSG00000185896	4269.21504631023	0.69876935228898	0.056543560771514	12.3580712419691	4.40601709375448e-35	1.09415015998784e-33	candidate	stable	not_candidate	32.9609230718061
ENSG00000178585	1606.20874191338	0.832678527449496	0.0673954924691739	12.3551070990446	4.57146930411284e-35	1.13357735185757e-33	candidate	stable	not_candidate	32.9455488395968
ENSG00000124194	2683.56188450166	0.680189067257639	0.0551080024053869	12.3428365676189	5.3246348426039e-35	1.31841067978693e-33	candidate	stable	not_candidate	32.8799492876299
ENSG00000111667	5574.68350897291	0.605458075906468	0.0490906374952044	12.3334734849515	5.98117187920494e-35	1.47881423095036e-33	candidate	stable	not_candidate	32.8300863787687
ENSG00000004534	1685.42561228183	-0.841413686258991	0.0682943712596904	-12.3203958209016	7.03481506138601e-35	1.73679036762981e-33	candidate	stable	not_candidate	32.7602525981769
ENSG00000030582	1374.82299093296	0.868562819480025	0.0706250284771128	12.2982296532666	9.25810546949407e-35	2.28236521610594e-33	candidate	stable	not_candidate	32.6416148600718
ENSG00000123200	4453.0170405527	-0.926933853886032	0.0754377211410961	-12.2874052909462	1.05849227077502e-34	2.60567306307912e-33	candidate	stable	not_candidate	32.5840800766541
ENSG00000103479	565.273873406652	-1.26856649462623	0.103311035902116	-12.2790995516506	1.17296473574327e-34	2.88328331636835e-33	candidate	down	candidate_down	32.5401126809937
ENSG00000102181	3571.15501645374	0.687417449202017	0.0560316842325596	12.2683702733063	1.33921785280112e-34	3.28718871220837e-33	candidate	stable	not_candidate	32.4831753630561
ENSG00000065427	3263.74639186662	0.705228228509525	0.0574996804763679	12.2649069119501	1.39772827747363e-34	3.42584816679627e-33	candidate	stable	not_candidate	32.4652318888264
ENSG00000108528	1350.89277733874	0.85814340601277	0.0699717655443434	12.264138246861	1.41105469730192e-34	3.45352073895208e-33	candidate	stable	not_candidate	32.4617379316412
ENSG00000111843	1674.03566800221	0.822938236420542	0.0671236494720665	12.2600341741402	1.48437278481314e-34	3.62773008691869e-33	candidate	stable	not_candidate	32.4403650331121
ENSG00000061273	547.08697466007	-1.60747827846383	0.131171900535388	-12.2547456574372	1.5844567774931e-34	3.8667584752605e-33	candidate	down	candidate_down	32.4126529538999
ENSG00000063245	4087.96453824311	0.724173583081865	0.0590960354859787	12.2541821482032	1.59550853484049e-34	3.88813509474562e-33	candidate	stable	not_candidate	32.4102586537552
ENSG00000132589	4032.21654291397	0.608390834067679	0.049649418782813	12.2537352698736	1.60432730228169e-34	3.90401655294113e-33	candidate	stable	not_candidate	32.4084883496027
ENSG00000080947	143.227591366697	-2.57389791221421	0.210089900231447	-12.2514119402154	1.65096255399101e-34	4.01174439516355e-33	candidate	down	candidate_down	32.3966667454687
ENSG00000144426	476.298087924403	-1.31700988973344	0.10762076353126	-12.2375073965247	1.95958559564279e-34	4.75486856762479e-33	candidate	down	candidate_down	32.3228614831733
ENSG00000048649	3227.87644357006	-0.78891073553587	0.0644749990783846	-12.2359169726666	1.99835205793316e-34	4.84200703637204e-33	candidate	stable	not_candidate	32.31497458378
ENSG00000156515	7331.56825996176	0.631425007497843	0.0516173102216208	12.2328150147072	2.0761674533122e-34	5.02337748582428e-33	candidate	stable	not_candidate	32.2990041851989
ENSG00000137504	1076.25525070874	-0.974626469048367	0.0797192391036027	-12.2257372248843	2.26517299728161e-34	5.47287737989934e-33	candidate	stable	not_candidate	32.2617842821388
ENSG00000125633	809.467048561638	-1.12393838396179	0.091942017471133	-12.2244259466535	2.30202113076745e-34	5.55399436684875e-33	candidate	down	candidate_down	32.2553945650697
ENSG00000103018	3471.84708789589	0.723846623270173	0.0592203688490875	12.2229333814986	2.34468871758058e-34	5.64890132654604e-33	candidate	stable	not_candidate	32.2480360113339
ENSG00000144224	2431.81841055874	-0.690788485683063	0.0565288386528724	-12.2201075087532	2.42763452173725e-34	5.84044101038093e-33	candidate	stable	not_candidate	32.2335543581712
ENSG00000160062	582.771789522471	-1.2531450394866	0.102554845899481	-12.2192669541414	2.45286454804645e-34	5.89278124637618e-33	candidate	down	candidate_down	32.2296796806179
ENSG00000114127	961.240819142184	-0.969036480921173	0.079316256521	-12.2173753959834	2.51059810953543e-34	6.02294972218253e-33	candidate	stable	not_candidate	32.2201907621772
ENSG00000152234	14362.9038498707	0.697291686826274	0.0570886816507522	12.2141844348771	2.61106692463949e-34	6.25512798147039e-33	candidate	stable	not_candidate	32.2037638001068
ENSG00000130726	6865.64862873406	0.569525797701055	0.0466505703552687	12.2083351471121	2.80571632893614e-34	6.71195411214187e-33	candidate	stable	not_candidate	32.1731510213259
ENSG00000250091	699.174524940362	-1.26423304210867	0.10361546772421	-12.2011999740583	3.06276785266478e-34	7.31656416183765e-33	candidate	down	candidate_down	32.1356928145507
ENSG00000130313	1086.73067917897	0.918915664671905	0.0753833047688089	12.1899095229388	3.51811763210149e-34	8.39251661857572e-33	candidate	stable	not_candidate	32.0761077901039
ENSG00000141698	3347.02311321355	0.843007161104975	0.0692473769891929	12.1738497219402	4.28390845765021e-34	1.02049678862648e-32	candidate	stable	not_candidate	31.9911883576152
ENSG00000112701	2164.36203542898	-0.812234330430318	0.0667539958962731	-12.1675761806443	4.6261638403657e-34	1.10048197610719e-32	candidate	stable	not_candidate	31.9584170660059
ENSG00000088888	1437.74174162916	-1.04400393685597	0.0858245981697619	-12.1643906190032	4.8102155113713e-34	1.14266197882869e-32	candidate	down	candidate_down	31.9420822231835
ENSG00000103260	2155.21264491059	0.79170461855938	0.0650906095224028	12.1631157607595	4.88589452716271e-34	1.15901618287002e-32	candidate	stable	not_candidate	31.9359105001174
ENSG00000182150	1219.48767298394	-0.889142891157328	0.0731031642431295	-12.1628509567682	4.90176173792401e-34	1.16115615694035e-32	candidate	stable	not_candidate	31.9351093706688
ENSG00000116539	1664.375394008	-0.896576317349831	0.073745903684739	-12.1576422899726	5.22448422792881e-34	1.23587834016598e-32	candidate	stable	not_candidate	31.9080242790814
ENSG00000026036	97.4418356405076	-4.52989015447572	0.3731374488537	-12.1400040880158	6.4822798931572e-34	1.5312806304713e-32	candidate	down	candidate_down	31.8149452109369
ENSG00000213977	841.646925826961	1.02073006082759	0.0840926840054882	12.1381553330011	6.63039755800088e-34	1.56409141837626e-32	candidate	up	candidate_up	31.8057378667902
ENSG00000166073	3614.2832172195	0.71730190605417	0.0590992592437799	12.1372402164189	6.70495347967031e-34	1.57948216623178e-32	candidate	stable	not_candidate	31.8014852733048
ENSG00000182768	13300.5488495471	0.566490005151942	0.0466823309537875	12.1349982654622	6.89114648152431e-34	1.62109203152752e-32	candidate	stable	not_candidate	31.7901923289825
ENSG00000133226	1759.36970480793	-0.970898506487611	0.0800759215309576	-12.1247247352909	7.81222480129883e-34	1.83522361294778e-32	candidate	stable	not_candidate	31.7363110115467
ENSG00000099341	4704.01116091352	0.649378931145891	0.0536001750976502	12.1152389887316	8.77081040246931e-34	2.05756175983793e-32	candidate	stable	not_candidate	31.6866471201233
ENSG00000274602	171.598281554598	-2.57895233498254	0.212943438835968	-12.1109734541721	9.23911017393207e-34	2.16442745386826e-32	candidate	down	candidate_down	31.664656966059
ENSG00000136238	7870.91573886676	0.65265279045525	0.0538933707871967	12.1100755236171	9.34081171521652e-34	2.18523458623155e-32	candidate	stable	not_candidate	31.6605019344202
ENSG00000130787	1680.53641832521	-1.06226050601537	0.0877200471076322	-12.1096663880262	9.38751931472173e-34	2.19313657158396e-32	candidate	down	candidate_down	31.6589343229789
ENSG00000109265	7862.85450315121	-0.84624384736398	0.0699471822163545	-12.098326487927	1.07786107442748e-33	2.51466323017392e-32	candidate	stable	not_candidate	31.5995201684889
ENSG00000142546	1157.60095660366	0.870697086597176	0.0719874185315824	12.0951286260554	1.12066596097158e-33	2.61093617637898e-32	candidate	stable	not_candidate	31.5832037442572
ENSG00000110717	1619.49524508766	0.844030986526307	0.0697841833190958	12.0948751763259	1.12412984956538e-33	2.61541376933859e-32	candidate	stable	not_candidate	31.5824595941675
ENSG00000179091	1280.02071364076	0.898234243374254	0.074302887006501	12.088820227075	1.21011925603485e-33	2.81162091802838e-32	candidate	stable	not_candidate	31.5510432342591
ENSG00000130725	2186.79547782854	0.800449326763655	0.0662287792681096	12.0861253311532	1.25046238592189e-33	2.9013806467334e-32	candidate	stable	not_candidate	31.53739529018
ENSG00000253719	13902.1466852442	0.572807123919277	0.0473953498014964	12.0857241547607	1.25658124207549e-33	2.9115948697872e-32	candidate	stable	not_candidate	31.5358690545157
ENSG00000078687	1489.20756984583	-1.10833126778137	0.0917561363416299	-12.0790969625704	1.36207383921462e-33	3.15172365442281e-32	candidate	down	candidate_down	31.5014518687906
ENSG00000163029	1169.67452479687	-0.985235603434426	0.0815960196620408	-12.0745547088587	1.4394132295987e-33	3.32614275030294e-32	candidate	stable	not_candidate	31.4780591158085
ENSG00000100731	4720.84120383515	-0.668405629444102	0.0553846326818105	-12.0684312069767	1.55062162029302e-33	3.57824398663809e-32	candidate	stable	not_candidate	31.4463300498956
ENSG00000102900	4440.34967422946	0.627751975196886	0.0520203663891501	12.067427024655	1.56965586711497e-33	3.61724635355123e-32	candidate	stable	not_candidate	31.4416219124868
ENSG00000158164	2696.57943223916	0.97623220259983	0.0809484297592137	12.0599276045711	1.719339792579e-33	3.95681441274525e-32	candidate	stable	not_candidate	31.4026543190569
ENSG00000177853	984.062400844078	-0.941692102494735	0.0781070989515306	-12.0564214410153	1.79410306121861e-33	4.12089299011977e-32	candidate	stable	not_candidate	31.3850086629333
ENSG00000203930	490.523225417504	-1.27932637999583	0.106112180007481	-12.0563575256453	1.79549550126674e-33	4.12089299011977e-32	candidate	down	candidate_down	31.3850086629333
ENSG00000212907	17152.7224162533	0.595870484175386	0.0494742360194328	12.0440563031905	2.08448231980829e-33	4.7776898143606e-32	candidate	stable	not_candidate	31.3207820497064
ENSG00000158417	1668.11133780275	-1.0712444463986	0.0889545305700448	-12.0426069311341	2.1214388181892e-33	4.85583317075669e-32	candidate	down	candidate_down	31.313736242498
ENSG00000160932	665.613381113703	1.10166612525673	0.0914929342864867	12.0409967594562	2.16325892455512e-33	4.94488337188403e-32	candidate	up	candidate_up	31.3058439470485
ENSG00000250067	170.453787934904	-2.38636533015772	0.198192621518774	-12.0406365881369	2.17272494825073e-33	4.95983685696913e-32	candidate	down	candidate_down	31.304532608446
ENSG00000125503	743.808397409766	-1.14350403336024	0.0949938055599785	-12.0376694734926	2.25228854391325e-33	5.13455188082159e-32	candidate	down	candidate_down	31.2894974535621
ENSG00000111716	9797.14183150903	0.637378065904251	0.0529579441407088	12.0355515352096	2.31084495011618e-33	5.26097197300947e-32	candidate	stable	not_candidate	31.2789340118314
ENSG00000105220	7378.52502708446	0.628677507609441	0.0522537215568369	12.0312484714724	2.43451252343508e-33	5.53508939812097e-32	candidate	stable	not_candidate	31.2568753603684
ENSG00000263956	385.022634518128	-1.62573458946265	0.135199676449861	-12.0246928998056	2.63566231963601e-33	5.98440008076925e-32	candidate	down	candidate_down	31.2229793798725
ENSG00000146247	1962.90607810953	-0.832103838840703	0.0692089997329545	-12.0230583024087	2.68833711096449e-33	6.0958403394477e-32	candidate	stable	not_candidate	31.2149664164396
ENSG00000173889	720.541452878926	-1.04572828155164	0.0869778036120136	-12.0229327267951	2.6924267595078e-33	6.09696265260505e-32	candidate	down	candidate_down	31.2148864652729
ENSG00000214253	1794.50850737517	0.745793633824893	0.0620853511512996	12.0123929396392	3.05864441525394e-33	6.91702239028294e-32	candidate	stable	not_candidate	31.1600808185152
ENSG00000151502	4902.89756134765	0.672367450015839	0.0559839638707617	12.0100007846531	3.14842066607989e-33	7.11056763214127e-32	candidate	stable	not_candidate	31.148095728431
ENSG00000130985	12914.6788378813	0.516777141981656	0.0430482233015648	12.0046102335394	3.36043309341947e-33	7.57929597041059e-32	candidate	stable	not_candidate	31.1203711334664
ENSG00000174021	1420.73696479922	0.798525864610393	0.066560888727464	11.996923116216	3.68751619912879e-33	8.30597108279195e-32	candidate	stable	not_candidate	31.0806095852182
ENSG00000213190	27541.3340795183	0.688897045628659	0.0574539291881128	11.990425291421	3.98852064272113e-33	8.97205552005213e-32	candidate	stable	not_candidate	31.0471080476194
ENSG00000104936	1024.77581907126	-1.02022651212288	0.0851009791198748	-11.9884227264385	4.08611555710304e-33	9.17941800848008e-32	candidate	down	candidate_down	31.0371848529728
ENSG00000118816	17361.9841625249	0.67931219036752	0.0566929115083313	11.9823126435779	4.39878910404407e-33	9.86876481398036e-32	candidate	stable	not_candidate	31.0057372007287
ENSG00000082258	1819.06121216224	-0.769912957482342	0.0642647549801281	-11.9803297736125	4.50527966912022e-33	1.00943260855942e-31	candidate	stable	not_candidate	30.995922669992
ENSG00000141519	265.714434705481	-1.78045989209957	0.148624493499846	-11.9795859361594	4.54588470739577e-33	1.01718668235013e-31	candidate	down	candidate_down	30.9925993345165
ENSG00000092621	2505.22657500752	0.746934944498763	0.0623763681179614	11.9746462808834	4.82490986447723e-33	1.07819889606585e-31	candidate	stable	not_candidate	30.9673011171677
ENSG00000008735	6889.9455670658	0.618244698274267	0.0517101980750818	11.9559530090485	6.04362407158292e-33	1.34876194576471e-31	candidate	stable	not_candidate	30.8700646958166
ENSG00000154305	2009.43513135385	-0.837775088390465	0.0700982118939458	-11.9514473444482	6.38042706921532e-33	1.42205549961841e-31	candidate	stable	not_candidate	30.8470834537415
ENSG00000180376	244.652632099256	-1.83544701938837	0.153612869362882	-11.9485237597669	6.60887318447871e-33	1.47103803257144e-31	candidate	down	candidate_down	30.8323760987732
ENSG00000259295	295.392412552871	-1.87880462063692	0.157247024159561	-11.9481092292752	6.64191505166619e-33	1.47645506148506e-31	candidate	down	candidate_down	30.8307797670166
ENSG00000131149	6256.76078839499	-0.690999688350732	0.0578630536213074	-11.9419844806856	7.14967240707293e-33	1.5872459907901e-31	candidate	stable	not_candidate	30.7993557612326
ENSG00000177733	12243.3694915531	0.526546978482427	0.0441224172619109	11.9337745109666	7.89125009453043e-33	1.7495881418736e-31	candidate	stable	not_candidate	30.757064173464
ENSG00000116459	4168.93051891204	0.669225025677689	0.0560832062140068	11.9327169549474	7.99216796757587e-33	1.76804338006415e-31	candidate	stable	not_candidate	30.752507083502
ENSG00000213465	1202.80609486421	0.875476328810714	0.0733679306714649	11.9326839505808	7.99533796656569e-33	1.76804338006415e-31	candidate	stable	not_candidate	30.752507083502
ENSG00000198786	79372.7781978916	0.557598426045804	0.0467518133378309	11.9267764442968	8.58333076593432e-33	1.89559730626318e-31	candidate	stable	not_candidate	30.722253917126
ENSG00000110958	8117.19987830076	0.736372768975046	0.0617940211984438	11.9165698346492	9.70213920740517e-33	2.13989574898308e-31	candidate	stable	not_candidate	30.6696073840079
ENSG00000104899	178.459361394916	-2.31814979032261	0.194556765638115	-11.9150304679431	9.88300497048163e-33	2.17695645849791e-31	candidate	down	candidate_down	30.6621502572351
ENSG00000169710	13525.7979607047	0.584037115304665	0.0490447401497692	11.9082518027657	1.07201266036938e-32	2.35828881096305e-31	candidate	stable	not_candidate	30.6274030095349
ENSG00000101460	1735.44020308222	0.874210493594378	0.0734705624226525	11.8987859187102	1.20081389362798e-32	2.63821301163525e-31	candidate	stable	not_candidate	30.5786901420561
ENSG00000197157	3464.84826056311	0.631792577681171	0.0531712227110869	11.8822277440205	1.46412556278523e-32	3.21255286809836e-31	candidate	stable	not_candidate	30.4931497165371
ENSG00000138246	1746.12493796277	-0.794640149499386	0.0668815284362046	-11.8813096542397	1.4802972618583e-32	3.24384003338224e-31	candidate	stable	not_candidate	30.4889405707162
ENSG00000123143	3578.78707734494	0.605449220311549	0.0509728325715216	11.8778806232128	1.54228196709704e-32	3.37530896050746e-31	candidate	stable	not_candidate	30.4716864676619
ENSG00000167555	168.060790041828	-2.35038659710938	0.197888809187544	-11.8773093170816	1.55285675120706e-32	3.39407259758028e-31	candidate	down	candidate_down	30.4692788725689
ENSG00000100216	1463.56291491696	1.00329160299783	0.0845151399568972	11.8711464420399	1.67161058096228e-32	3.64650917681134e-31	candidate	up	candidate_up	30.4381226891534
ENSG00000122417	1369.74672166428	-0.848605872702731	0.0714857053389019	-11.870986915211	1.67480139657805e-32	3.64650917681134e-31	candidate	stable	not_candidate	30.4381226891534
ENSG00000159335	9642.50664024634	0.666048774716232	0.0561070214711987	11.8710414000168	1.67371092562803e-32	3.64650917681134e-31	candidate	stable	not_candidate	30.4381226891534
ENSG00000008988	5635.9051835707	0.681909090251129	0.0574441770143853	11.8708131214129	1.67828446078625e-32	3.64940804351226e-31	candidate	stable	not_candidate	30.4377775750737
ENSG00000111664	105.123807236941	-3.51257113508685	0.296314481401262	-11.8542000326005	2.04669486514025e-32	4.44481326602354e-31	candidate	down	candidate_down	30.3521464797419
ENSG00000100592	5696.47151442652	-0.698573769446875	0.0589401922491976	-11.8522478938196	2.0949460408573e-32	4.54378258298985e-31	candidate	stable	not_candidate	30.3425824575054
ENSG00000236824	431.010370262235	1.41335018840613	0.119318711559664	11.8451680371975	2.27960970854709e-32	4.93798981694345e-31	candidate	up	candidate_up	30.3064498099994
ENSG00000101134	1723.81001255355	0.767707260230094	0.0648458358452619	11.8389600538427	2.45477864635685e-32	5.31065058939522e-31	candidate	stable	not_candidate	30.2748522717478
ENSG00000125166	4819.95597522439	0.688773378296296	0.0581826338108197	11.8381264852299	2.47929506442016e-32	5.35685650797838e-31	candidate	stable	not_candidate	30.2710899867479
ENSG00000101104	135.090415684527	-2.7669871052519	0.233758260008945	-11.836959708487	2.51402045916831e-32	5.42497468294576e-31	candidate	down	candidate_down	30.2656022842228
ENSG00000180229	101.749205350296	-3.23697219493578	0.273539204203732	-11.8336682464166	2.61460492125014e-32	5.63485566319233e-31	candidate	down	candidate_down	30.249117203927
ENSG00000178741	3067.60578339002	0.896434325025354	0.0759525175191296	11.8025623679896	3.78604336432148e-32	8.14912201805286e-31	candidate	stable	not_candidate	30.0888891793894
ENSG00000213626	6262.03582696412	0.568673865406911	0.0482016632295155	11.7978058702898	4.00621357603055e-32	8.61208979252905e-31	candidate	stable	not_candidate	30.0648914507254
ENSG00000111731	1528.80138929901	-0.818254400914852	0.0693572116437006	-11.797683060247	4.01206349606224e-32	8.61374796920401e-31	candidate	stable	not_candidate	30.0648078394675
ENSG00000118473	4994.48718885942	-0.606530921409568	0.0514426541120798	-11.7904282327288	4.37311740355074e-32	9.37704731752516e-31	candidate	stable	not_candidate	30.0279338924928
ENSG00000138398	1204.37549711489	-1.10120105462695	0.0934022392766233	-11.789878520638	4.40175482855318e-32	9.42653581402657e-31	candidate	down	candidate_down	30.0256478781281
ENSG00000100288	315.575681612169	-1.56911874320455	0.133093457669192	-11.7896008615588	4.41629026880692e-32	9.43384121526878e-31	candidate	down	candidate_down	30.0253114378118
ENSG00000185164	3628.18734157057	0.74310170455495	0.0630298051304217	11.7896874822525	4.41175057175086e-32	9.43384121526878e-31	candidate	stable	not_candidate	30.0253114378118
ENSG00000122406	8057.88403556964	0.691177819915564	0.0586285096900524	11.7891077833902	4.44222045525904e-32	9.47729574108788e-31	candidate	stable	not_candidate	30.0233155669094
ENSG00000135976	191.246672699833	-2.42417924788359	0.205849546951602	-11.7764614194344	5.16147347395133e-32	1.09979587426744e-30	candidate	down	candidate_down	29.9586879138469
ENSG00000269937	455.208612608403	-1.62261215111323	0.137909101216148	-11.765809049615	5.85622339385744e-32	1.24626606001526e-30	candidate	down	candidate_down	29.9043892321057
ENSG00000138778	116.143868499457	-3.15307701616639	0.268126764713574	-11.7596504009388	6.29945869551471e-32	1.33891126484493e-30	candidate	down	candidate_down	29.8732482045154
ENSG00000141522	5392.34309101454	0.638671062121557	0.054321140997585	11.7573204537429	6.47569372568941e-32	1.37464632392263e-30	candidate	stable	not_candidate	29.8618090249803
ENSG00000023734	9617.06004166102	0.651079656612469	0.0553783191849773	11.7569414564155	6.50482004390185e-32	1.37910315955774e-30	candidate	stable	not_candidate	29.86040324655
ENSG00000054690	506.569509610501	-1.22927978886887	0.104614129969315	-11.7506094944291	7.01113145076597e-32	1.48459176699677e-30	candidate	down	candidate_down	29.8283929522151
ENSG00000186501	1207.89657673361	0.842341841797464	0.0716923894795655	11.749389968897	7.11304808265422e-32	1.50429437069699e-30	candidate	stable	not_candidate	29.8226671696886
ENSG00000147065	2717.64303394567	0.658043415787664	0.0560319016546162	11.744085000789	7.57377948896001e-32	1.5997369104888e-30	candidate	stable	not_candidate	29.7959514346677
ENSG00000132341	7176.81895000508	0.657963059709615	0.0560321951429472	11.742589381534	7.70894506674424e-32	1.62626140891852e-30	candidate	stable	not_candidate	29.7888096436584
ENSG00000049656	2076.96102900763	0.736306152351366	0.0627113786915695	11.7411890427845	7.8376697444798e-32	1.65136293833692e-30	candidate	stable	not_candidate	29.7821574665346
ENSG00000167671	2200.29223140151	0.694300972214089	0.059170470463794	11.7339099515683	8.54197050083553e-32	1.79752309757657e-30	candidate	stable	not_candidate	29.7453255203689
ENSG00000162517	1210.07284046561	0.843445780585277	0.0719189464589976	11.72772714442	9.18930923604144e-32	1.93134911960965e-30	candidate	stable	not_candidate	29.7141392140428
ENSG00000144406	833.351978282995	-1.17172124222661	0.100090133857246	-11.7066607573708	1.17829353830292e-31	2.4733956315787e-30	candidate	down	candidate_down	29.6067064105821
ENSG00000185085	1067.89934183598	0.947013699288536	0.0809267637364954	11.7021076287209	1.24326667736414e-31	2.60655699811781e-30	candidate	stable	not_candidate	29.5839327738264
ENSG00000197774	432.973107054624	-1.43596596625521	0.122761469778824	-11.6972040888916	1.31722238825353e-31	2.75819863298373e-30	candidate	down	candidate_down	29.5593744611107
ENSG00000196689	133.266272026648	-2.584988708333	0.2212022104316	-11.686088955844	1.50142812484709e-31	3.14003975653902e-30	candidate	down	candidate_down	29.503064853221
ENSG00000273270	812.072907830038	-1.13240047203291	0.0969748256239593	-11.6772622662301	1.66574450813598e-31	3.47939564070128e-30	candidate	down	candidate_down	29.4584961849909
ENSG00000161011	2879.06551123098	0.651592175181258	0.055802924395654	11.6766671682175	1.67744425099629e-31	3.49952422400345e-30	candidate	stable	not_candidate	29.4559909959169
ENSG00000123131	581.117004048618	1.26854639664341	0.108650922636426	11.6754314262779	1.70200041974403e-31	3.54639178369514e-30	candidate	up	candidate_up	29.450213287884
ENSG00000175216	7563.26303618013	-0.676126398452675	0.0579150011915618	-11.6744605808829	1.72154272673796e-31	3.58270996174263e-30	candidate	stable	not_candidate	29.4457883487173
ENSG00000136930	2836.28331503772	0.767505317728926	0.0658415061736371	11.6568614895422	2.11702771295441e-31	4.40035625483085e-30	candidate	stable	not_candidate	29.3565121614129
ENSG00000151067	857.583493036225	-0.980181691948162	0.0841006000514365	-11.6548715627317	2.1670693000989e-31	4.49885708677814e-30	candidate	stable	not_candidate	29.3468978026578
ENSG00000154358	418.99899395257	-1.41078295107053	0.121112097513651	-11.6485716954206	2.33336865129759e-31	4.83817429030054e-30	candidate	down	candidate_down	29.315318490676
ENSG00000136240	3068.49355473166	0.814728890180677	0.070022292605264	11.6352787072189	2.7269793519815e-31	5.64741108534288e-30	candidate	stable	not_candidate	29.2481505980258
ENSG00000122034	2283.95684460082	0.747385004452196	0.0642377134528114	11.6346763338832	2.7462989446057e-31	5.68048492676308e-30	candidate	stable	not_candidate	29.2456145882277
ENSG00000124155	1920.54577281338	0.70682891870101	0.0607557244908446	11.6339476588338	2.76985102824115e-31	5.72222208160758e-30	candidate	stable	not_candidate	29.2424352910702
ENSG00000143612	3618.45750907929	0.770008157288906	0.0662247431536632	11.6271973377418	2.99779120193167e-31	6.18040722056769e-30	candidate	stable	not_candidate	29.2089829087592
ENSG00000149926	4464.79475323248	0.729171344302388	0.0627127368937465	11.6271650771328	2.99892408615483e-31	6.18040722056769e-30	candidate	stable	not_candidate	29.2089829087592
ENSG00000100138	2669.03083084588	0.674857259074581	0.058104950904081	11.6144536493737	3.48005773706916e-31	7.16325962116868e-30	candidate	stable	not_candidate	29.1448893082302
ENSG00000103502	2053.37469732574	0.68075785818493	0.0586159167776803	11.6138737668631	3.50374693883688e-31	7.20327900964997e-30	candidate	stable	not_candidate	29.1424697630652
ENSG00000178971	826.015795892621	-1.07525263018675	0.0926912940348409	-11.6003627026998	4.1033545825887e-31	8.42578657085797e-30	candidate	down	candidate_down	29.0743895459536
ENSG00000160752	2451.31727423316	0.687495558661313	0.0592928666980248	11.5949117819297	4.37316014160057e-31	8.9689442758993e-30	candidate	stable	not_candidate	29.0472586742508
ENSG00000153207	1328.77277400335	-0.865712289761838	0.0746981350103322	-11.5894766267202	4.65971085741875e-31	9.54509128655549e-30	candidate	stable	not_candidate	29.0202199137808
ENSG00000165813	761.417467244701	-0.98763168743261	0.0853157606814719	-11.5761927168411	5.4409250909081e-31	1.11319095858736e-29	candidate	stable	not_candidate	28.953430329693
ENSG00000143850	6960.60987407223	-0.845805161728149	0.0730986481966448	-11.5707360203546	5.79831103880382e-31	1.1848813678211e-29	candidate	stable	not_candidate	28.9263251297212
ENSG00000166226	8356.5306245294	0.651477532573933	0.0563759816868111	11.5559412551452	6.8888526742985e-31	1.40603887134509e-29	candidate	stable	not_candidate	28.8520026726467
ENSG00000101210	5187.58822671792	0.680586901395788	0.0588996309372799	11.5550282839721	6.96245569230818e-31	1.41935349756297e-29	candidate	stable	not_candidate	28.8479094277126
ENSG00000052126	963.875827921156	-0.921003920996366	0.0797117552599076	-11.5541794054509	7.03159174332878e-31	1.43172662135173e-29	candidate	stable	not_candidate	28.8441398997466
ENSG00000089916	5045.66178394228	-0.592503271659797	0.0513549620286434	-11.5374103738861	8.54593967518264e-31	1.73798180852246e-29	candidate	stable	not_candidate	28.7599547736294
ENSG00000254635	639.30272524372	-1.10251699418711	0.0956385133158463	-11.5279603996567	9.53765247660554e-31	1.93734279827194e-29	candidate	down	candidate_down	28.7127935273315
ENSG00000129055	2598.36547790238	0.827048697141094	0.0717583181719328	11.5254749304392	9.81693722601233e-31	1.99168746758846e-29	candidate	stable	not_candidate	28.7007788093614
ENSG00000125676	1120.08274287919	-0.864920530614882	0.0751046474107532	-11.5162051941282	1.09320325622115e-30	2.21527125791719e-29	candidate	stable	not_candidate	28.654573087227
ENSG00000124228	596.270182898394	-1.2637554612699	0.109765882715612	-11.5131899822107	1.13211714114572e-30	2.29138888197763e-29	candidate	down	candidate_down	28.6399011984733
ENSG00000117016	7212.49932169419	0.585322596178661	0.0508797305748203	11.5040427605631	1.25878197065515e-30	2.54472002434828e-29	candidate	stable	not_candidate	28.5943599927258
ENSG00000100941	1677.66318751836	-0.81858887160049	0.0711740541279935	-11.5012258558211	1.30055059775938e-30	2.62602841530916e-29	candidate	stable	not_candidate	28.5807005788767
ENSG00000168159	4951.74875525292	0.620200437350258	0.0539370343431366	11.4986010058445	1.34070846628609e-30	2.7038949223161e-29	candidate	stable	not_candidate	28.5680101897811
ENSG00000116209	6612.52410365173	0.687164375587279	0.0597795321215578	11.4949774814225	1.39817477801725e-30	2.81644209144305e-29	candidate	stable	not_candidate	28.550299173818
ENSG00000128923	1681.60055648011	-0.746404855547874	0.064951625879903	-11.4917039479195	1.4521891178098e-30	2.92177694272503e-29	candidate	stable	not_candidate	28.5343529424884
ENSG00000174718	746.523211714985	-1.25107991837084	0.10892904726427	-11.4852736693421	1.56439297878703e-30	3.14379968165958e-29	candidate	down	candidate_down	28.5025451343634
ENSG00000133265	1432.49698377372	0.786992062919869	0.0685986909561529	11.4724064256984	1.81539569554614e-30	3.64389661445657e-29	candidate	stable	not_candidate	28.4384339534356
ENSG00000139579	1748.8212326174	0.795636999575761	0.0693659557277493	11.4701367728358	1.86364494683909e-30	3.73632174271133e-29	candidate	stable	not_candidate	28.4275557327986
ENSG00000127914	3722.79312350525	-2.48644730322862	0.2168428296028	-11.4665876099438	1.94165799028734e-30	3.88813000864977e-29	candidate	down	candidate_down	28.4102592218591
ENSG00000008018	2449.97171275029	0.737563135796067	0.0643313186989699	11.4650709904984	1.97597485715696e-30	3.95218273021689e-29	candidate	stable	not_candidate	28.4031629838996
ENSG00000182117	1143.25099180695	0.90539494331894	0.0790019206971499	11.4604168522653	2.08508815625158e-30	4.16551003747738e-29	candidate	stable	not_candidate	28.3803318146892
ENSG00000175826	3328.16167273684	0.657845498313071	0.057443313699114	11.4520812945932	2.29566433497626e-30	4.58079562182732e-29	candidate	stable	not_candidate	28.3390590844066
ENSG00000029364	3842.46733445662	0.780051210667884	0.0682175071869008	11.4347656904366	2.80292338522851e-30	5.58641404663464e-29	candidate	stable	not_candidate	28.2528668789636
ENSG00000117450	3473.0436180012	0.810688049907749	0.070920394670241	11.4309579589512	2.92859957116272e-30	5.83004428714681e-29	candidate	stable	not_candidate	28.2343281461689
ENSG00000108055	3073.2890291674	-0.702476620274747	0.061490430094153	-11.4241617630439	3.16696660907453e-30	6.29717709923951e-29	candidate	stable	not_candidate	28.2008540926054
ENSG00000109971	32187.8356479553	0.543020025515997	0.047541574689563	11.4220033531032	3.24662527416145e-30	6.44801068794524e-29	candidate	stable	not_candidate	28.1905742513345
ENSG00000169230	1719.46130038845	0.776394481690272	0.0680147046259902	11.4150974551699	3.51509755726506e-30	6.97304908406697e-29	candidate	stable	not_candidate	28.1565772777372
ENSG00000168769	1478.37545524	-0.931651476359771	0.081622930124597	-11.4140900717189	3.55605968142235e-30	7.04606638511735e-29	candidate	stable	not_candidate	28.1520532693929
ENSG00000163466	5536.96524124722	0.633549974129402	0.0555258848558094	11.4099932990643	3.72758032034269e-30	7.3773033621158e-29	candidate	stable	not_candidate	28.1321023575496
ENSG00000183307	2869.45153003495	0.64076326263044	0.0561849124671205	11.4045432215529	3.96854888611563e-30	7.84505334002414e-29	candidate	stable	not_candidate	28.1054040992154
ENSG00000141431	2046.78186162743	-0.786288275240864	0.0689475926710921	-11.4041439995125	3.98679584037155e-30	7.87194927224004e-29	candidate	stable	not_candidate	28.103917713212
ENSG00000161203	9902.90341907042	0.500729454181535	0.0439741942509863	11.3868932156796	4.8601089039553e-30	9.58515199069602e-29	candidate	stable	not_candidate	28.0184009961717
ENSG00000074657	5598.97585730547	-0.677408145868954	0.0595907828061694	-11.3676665076268	6.05856667601093e-30	1.19348837853451e-28	candidate	stable	not_candidate	27.9231818055327
ENSG00000057608	9163.91282822576	0.613835860897944	0.0540325589687115	11.3604810250315	6.57814288384029e-30	1.2943373718424e-28	candidate	stable	not_candidate	27.8879525091135
ENSG00000160963	2007.36609324074	0.712570112892299	0.0627396531855597	11.3575717542587	6.80087477869382e-30	1.33661224937921e-28	candidate	stable	not_candidate	27.8739945631035
ENSG00000116406	2219.41823893268	-0.672056361471264	0.0592256281141461	-11.3473910344354	7.64086684593456e-30	1.49960225686962e-28	candidate	stable	not_candidate	27.824023914646
ENSG00000136935	746.214488114044	-1.01618332055565	0.0895527876771149	-11.3473108645097	7.64787425383068e-30	1.49960225686962e-28	candidate	down	candidate_down	27.824023914646
ENSG00000121653	7245.66619830929	0.583247784613858	0.0514057919201572	11.3459546644034	7.76738668961569e-30	1.52127766330914e-28	candidate	stable	not_candidate	27.8177915113661
ENSG00000149923	1815.75746517775	0.709245324619045	0.0625226186713769	11.3438198797604	7.95927583751785e-30	1.55706202399239e-28	candidate	stable	not_candidate	27.8076940874055
ENSG00000123989	1782.34196116299	0.826732795558209	0.0728819457790398	11.3434512034662	7.99288814312702e-30	1.56183612667716e-28	candidate	stable	not_candidate	27.8063645357682
ENSG00000173113	938.151276580917	0.902140399019575	0.0795484495263607	11.3407665943335	8.24192920089688e-30	1.60864627360658e-28	candidate	stable	not_candidate	27.793539442731
ENSG00000131495	820.715186527735	0.984797058304375	0.0868454687773726	11.3396481378768	8.34794266500778e-30	1.62746500622065e-28	candidate	stable	not_candidate	27.7884883408665
ENSG00000090487	2065.30212081161	0.832221624644573	0.0734059326730993	11.337252921378	8.57954813093021e-30	1.67069708207471e-28	candidate	stable	not_candidate	27.777102285899
ENSG00000215021	2769.83975463792	0.637597799420036	0.0562406124893963	11.3369640051529	8.60791237146078e-30	1.67429818500397e-28	candidate	stable	not_candidate	27.7761671935534
ENSG00000196696	103.482801704771	-3.63224475376389	0.320401895058175	-11.3365270611286	8.65098607253464e-30	1.68074885196174e-28	candidate	down	candidate_down	27.7744971767187
ENSG00000125743	1191.49736147104	0.798823351954084	0.0704946225430932	11.331692023257	9.1421387320042e-30	1.77413976010896e-28	candidate	stable	not_candidate	27.7510121710582
ENSG00000131051	3912.57614029394	-0.605255557809096	0.053415275735645	-11.3311323300948	9.20075109055591e-30	1.78347359139336e-28	candidate	stable	not_candidate	27.7487333170501
ENSG00000198920	774.801841830339	-1.07520833979767	0.094929264842862	-11.3264159537891	9.70970550458612e-30	1.87998076556262e-28	candidate	down	candidate_down	27.7258465940623
ENSG00000132024	464.060891207514	-1.60389686483416	0.141744941146094	-11.3153728934922	1.1013304815363e-29	2.12995054701677e-28	candidate	down	candidate_down	27.671630479851
ENSG00000070814	1356.19489596948	-1.11268683084184	0.0983394741019985	-11.31475270742	1.109146064538e-29	2.1419066684153e-28	candidate	down	candidate_down	27.6691994570687
ENSG00000167553	431.807674437027	1.2958868201401	0.114531437937647	11.3146821822458	1.11003830053478e-29	2.1419066684153e-28	candidate	up	candidate_up	27.6691994570687
ENSG00000033627	12075.0866877874	0.574977138464479	0.0508797822231223	11.3006996756205	1.30176665262816e-29	2.50900729491207e-28	candidate	stable	not_candidate	27.600498075977
ENSG00000146066	873.769858261727	0.89942364219531	0.0796114559862045	11.2976660337825	1.34751804151234e-29	2.59423989808069e-28	candidate	stable	not_candidate	27.5859898657248
ENSG00000143543	1521.45389621341	0.818271578190824	0.0724693876491044	11.2912721458733	1.44923748156158e-29	2.78690668081247e-28	candidate	stable	not_candidate	27.5548775733343
ENSG00000173915	1298.52094191543	0.996208818414736	0.0882305518601569	11.2909734486723	1.4541713575232e-29	2.79322767779739e-28	candidate	stable	not_candidate	27.5538936632317
ENSG00000134308	27409.7849396409	0.590903225067393	0.0523356812891373	11.290637869083	1.45973434121543e-29	2.80074142096776e-28	candidate	stable	not_candidate	27.5527269856537
ENSG00000272752	104.403505913077	-3.21038299144113	0.284391675724873	-11.2885969086765	1.49402552823815e-29	2.86329570445732e-28	candidate	down	candidate_down	27.5431337982646
ENSG00000155980	14877.278338424	-0.602925952869072	0.053417266482571	-11.2870985838595	1.51970732626637e-29	2.90922753507944e-28	candidate	stable	not_candidate	27.5362223105972
ENSG00000117362	1981.18109097587	0.692722954191192	0.0613920267921682	11.2835980564102	1.58142751973388e-29	3.02396754929046e-28	candidate	stable	not_candidate	27.5194228736337
ENSG00000166595	890.423794429193	0.906105146892329	0.0803047016768743	11.2833386834343	1.58609845479502e-29	3.02948377159666e-28	candidate	stable	not_candidate	27.5186313695992
ENSG00000143252	1703.49737894433	0.89475246447567	0.0793378240146554	11.2777540295331	1.69005778990467e-29	3.22441734247168e-28	candidate	stable	not_candidate	27.4915487516677
ENSG00000185219	3311.57739900072	-0.795697698641373	0.0705561829616857	-11.2775048938441	1.69484982860913e-29	3.22992673517297e-28	candidate	stable	not_candidate	27.4908073287125
ENSG00000023287	3503.20654736108	-0.622453535900222	0.0552085266387644	-11.2745906075887	1.75191645586632e-29	3.334933221992e-28	candidate	stable	not_candidate	27.4769128578826
ENSG00000164828	959.000787695855	-0.93175308486002	0.0826591373227265	-11.2722333554265	1.79946700261556e-29	3.4216098465653e-28	candidate	stable	not_candidate	27.465769512955
ENSG00000167632	1891.73469568401	0.714050577751409	0.0633525929296126	11.2710552912136	1.8237086798436e-29	3.46382115552377e-28	candidate	stable	not_candidate	27.4604445396265
ENSG00000107175	1423.63247643616	0.788145006343956	0.0699959079348188	11.2598726068085	2.07057818240722e-29	3.92830833912851e-28	candidate	stable	not_candidate	27.4057944310871
ENSG00000071054	14732.7343081944	-0.546723980441037	0.0485635576787576	-11.2579062690908	2.1172935743823e-29	4.01244875029031e-28	candidate	stable	not_candidate	27.3965905016546
ENSG00000111879	350.203170140887	-1.36645089612325	0.121439999151527	-11.2520660875357	2.26229736558388e-29	4.28245821625761e-28	candidate	down	candidate_down	27.3683068657325
ENSG00000108883	2944.32170136742	0.631891411072487	0.0561608769615501	11.2514519939762	2.27810557797576e-29	4.30757510680568e-28	candidate	stable	not_candidate	27.3657671414628
ENSG00000163728	442.200607874508	-1.19205045945917	0.105976290237304	-11.2482750319899	2.36165513947064e-29	4.46058271943891e-28	candidate	down	candidate_down	27.3506084024301
ENSG00000273274	470.356458189882	-1.21059545219209	0.107641187225071	-11.2465821253049	2.40741070790343e-29	4.54194583056174e-28	candidate	down	candidate_down	27.342758049691
ENSG00000176871	5854.25480281916	0.801454571742595	0.0712809158904711	11.2436065352204	2.48997619361366e-29	4.69249846887569e-28	candidate	stable	not_candidate	27.3285958604134
ENSG00000260565	403.729598102027	-1.28242603866795	0.114090075729853	-11.2404696943539	2.58005937332043e-29	4.85686870487102e-28	candidate	down	candidate_down	27.3136436365971
ENSG00000162664	1245.22895247591	-0.837061253410384	0.0745218114787507	-11.2324329857315	2.82588284391837e-29	5.31372493522168e-28	candidate	stable	not_candidate	27.274600930582
ENSG00000118482	1643.30979361147	-0.934820749204709	0.0832273112421414	-11.2321392491576	2.83529478453737e-29	5.325518808476e-28	candidate	stable	not_candidate	27.2736380771507
ENSG00000154723	1935.67823166073	0.756180720823744	0.0673349040055863	11.2301447813902	2.9000295786573e-29	5.44108425703612e-28	candidate	stable	not_candidate	27.2643145488446
ENSG00000104218	307.956933726189	-1.55219369592556	0.13822999156641	-11.22906598153	2.93565334758953e-29	5.50183606944376e-28	candidate	down	candidate_down	27.2594923538221
ENSG00000145912	1254.63099388494	0.801071943989943	0.0713490771983477	11.2275025192406	2.98805343490264e-29	5.59386029904897e-28	candidate	stable	not_candidate	27.2522883838904
ENSG00000197965	5138.65966559343	0.600484081206481	0.053491985686488	11.2256831280459	3.05020042035999e-29	5.70390841562578e-28	candidate	stable	not_candidate	27.2438274563167
ENSG00000188234	187.656889678247	-2.11522578923745	0.188506047328111	-11.2209969877291	3.21623879570852e-29	6.00777821740222e-28	candidate	down	candidate_down	27.2212861080838
ENSG00000128000	800.674337541201	-0.93181628823731	0.0830455424617199	-11.2205455057005	3.23270160753995e-29	6.03188690489384e-28	candidate	stable	not_candidate	27.2195468098838
ENSG00000171222	1063.97637325434	0.959011610949237	0.0855046013857182	11.2159064589174	3.406779021559e-29	6.34971197633651e-28	candidate	stable	not_candidate	27.1972459739088
ENSG00000111011	1700.30590669902	-0.83936670804705	0.0748813509686646	-11.2092890578096	3.67130312227791e-29	6.83523295905112e-28	candidate	stable	not_candidate	27.1652466791786
ENSG00000100632	2352.89263615174	0.706668870827798	0.0630633224648344	11.2057031441985	3.82305881806839e-29	7.10996717250636e-28	candidate	stable	not_candidate	27.1481324044506
ENSG00000130165	1052.24968321168	0.866779212445965	0.0774626453921944	11.1896412529865	4.58284054078663e-29	8.51364276147666e-28	candidate	stable	not_candidate	27.0698845770828
ENSG00000129255	1083.43705045764	0.876044365338103	0.0783150402237263	11.1861573822278	4.76645487179245e-29	8.84505919917634e-28	candidate	stable	not_candidate	27.0532992560511
ENSG00000153914	1591.47938157205	-0.734222426508182	0.0658716493878424	-11.146258418173	7.46810279531757e-29	1.38375854846229e-27	candidate	stable	not_candidate	26.8589396831585
ENSG00000160325	2270.23112443482	0.741202051982451	0.0664981944454277	11.1461981511502	7.47316095979871e-29	1.38375854846229e-27	candidate	stable	not_candidate	26.8589396831585
ENSG00000173611	522.00959850778	-1.23962173114191	0.111331961479708	-11.1344641257205	8.52562178238562e-29	1.5769146243298e-27	candidate	down	candidate_down	26.8021918191544
ENSG00000265491	1697.35868714983	-0.816009522536374	0.0732881485196415	-11.1342630291401	8.5448846720021e-29	1.57875587060814e-27	candidate	stable	not_candidate	26.8016850215084
ENSG00000173457	1803.42370456694	0.798748457262772	0.071781124952991	11.1275555765651	9.21272892506629e-29	1.7002948345816e-27	candidate	stable	not_candidate	26.7694757645455
ENSG00000178719	4392.23095133892	0.663773475117332	0.0596616008506723	11.1256397021377	9.41282182329723e-29	1.73533555374939e-27	candidate	stable	not_candidate	26.7606165352527
ENSG00000109756	1685.08472823849	-0.70783682879501	0.0636514702812313	-11.1205102673603	9.97001265970323e-29	1.83606280913384e-27	candidate	stable	not_candidate	26.7361124662755
ENSG00000014641	4420.74510708289	0.682282035083978	0.0613800642798534	11.1156943722511	1.0522879490979e-28	1.93577612848693e-27	candidate	stable	not_candidate	26.7131448700569
ENSG00000175416	1881.50729458459	0.730385027353976	0.0657739226745878	11.1044772404333	1.19313463569951e-28	2.19249800174425e-27	candidate	stable	not_candidate	26.6590607937803
ENSG00000225783	3241.95378797775	-1.84813768327622	0.166524481660325	-11.0982941658154	1.27860924449156e-28	2.34702287833565e-27	candidate	down	candidate_down	26.6294826769602
ENSG00000130332	844.552101395041	0.907540366436757	0.0818797583651677	11.0838183277154	1.50322089491737e-28	2.75633833499389e-27	candidate	stable	not_candidate	26.5596674747171
ENSG00000157514	2484.5063422084	0.654509447846183	0.0590650067208562	11.081171139782	1.54833883619487e-28	2.83600161994613e-27	candidate	stable	not_candidate	26.5472935254165
ENSG00000176903	7565.37052615976	0.531048894779095	0.0479990228489887	11.0637438693251	1.88079506002758e-28	3.44122599925865e-27	candidate	stable	not_candidate	26.4632868045636
ENSG00000009954	4585.72564603019	-0.654339020076318	0.0591595967775304	-11.0605726833629	1.94849429505559e-28	3.56125126491787e-27	candidate	stable	not_candidate	26.4483973834957
ENSG00000142230	3564.03282282286	0.642833059020443	0.0581288338109341	11.0587640741474	1.98818168972111e-28	3.62987617215929e-27	candidate	stable	not_candidate	26.4401081900232
ENSG00000156471	2963.14039187036	0.772682055110996	0.0698835295277464	11.0567119367406	2.03418482350211e-28	3.70987191305583e-27	candidate	stable	not_candidate	26.4306410845664
ENSG00000113240	264.211147122077	-1.64391008813453	0.148724142533183	-11.053417825339	2.11024712372354e-28	3.84445772991139e-27	candidate	down	candidate_down	26.4151649098328
ENSG00000088832	5011.09909783322	0.68499268239877	0.0619836129160747	11.0511899867187	2.16328134434021e-28	3.93684709027406e-27	candidate	stable	not_candidate	26.404851453165
ENSG00000126005	1204.67837215917	0.829191071124821	0.0751042203018691	11.0405389709396	2.43567748498297e-28	4.42781627253978e-27	candidate	stable	not_candidate	26.3538104080005
ENSG00000124733	1185.86800460843	0.783087277979913	0.070964545094754	11.0349087270877	2.59314665808068e-28	4.70903216998999e-27	candidate	stable	not_candidate	26.3270683426426
ENSG00000117523	7194.30612371683	-1.75691004973352	0.159250523741275	-11.0323659128925	2.66753646615574e-28	4.83893967940828e-27	candidate	down	candidate_down	26.3152497916263
ENSG00000227097	260.047760821923	1.91502164421854	0.173672854190941	11.0266031680064	2.84405175238706e-28	5.15362839446975e-27	candidate	up	candidate_up	26.2878868997256
ENSG00000125818	3504.5647803011	0.587419958492997	0.0532889526332154	11.0232971275711	2.95049739958367e-28	5.34080964720796e-27	candidate	stable	not_candidate	26.2723929005256
ENSG00000075539	1235.04872187362	-0.799247800549401	0.0725330236029692	-11.0190884213558	3.09174160735595e-28	5.5905148616593e-27	candidate	stable	not_candidate	26.2525481936733
ENSG00000126067	4052.7253325854	0.560280175694698	0.0508511036711907	11.0180533999328	3.1274921802614e-28	5.64913683380337e-27	candidate	stable	not_candidate	26.2480179056237
ENSG00000141503	2203.38450323277	-0.804273724434947	0.0729976415884996	-11.0178042322076	3.13615971884753e-28	5.65876648844393e-27	candidate	stable	not_candidate	26.2472782270529
ENSG00000105373	1932.37659329778	0.733236092284779	0.0665784272158816	11.0131182568679	3.30367627925239e-28	5.9546921756004e-27	candidate	stable	not_candidate	26.2251406842053
ENSG00000112335	2550.36241463338	0.697947034491409	0.0633825444851049	11.0116600739408	3.35759271877166e-28	6.04544905552932e-27	candidate	stable	not_candidate	26.2185714342416
ENSG00000163479	2659.52295866278	0.682819441135231	0.0620306630173608	11.0077727356248	3.50562997460413e-28	6.30530116641153e-27	candidate	stable	not_candidate	26.2002941649534
ENSG00000118412	553.942204000823	-1.37942374228715	0.125324908928788	-11.0067803286493	3.54444882083744e-28	6.36836826803219e-27	candidate	down	candidate_down	26.1959718302971
ENSG00000182903	667.003670208526	-1.006696784592	0.0914788205908546	-11.0046978971726	3.62729639271224e-28	6.51032530336427e-27	candidate	down	candidate_down	26.1863973103679
ENSG00000134986	43039.9823710049	0.582794021252206	0.0529691466408018	11.0025186020891	3.71605489516556e-28	6.66258002927093e-27	candidate	stable	not_candidate	26.1763575612956
ENSG00000162704	5444.15376243268	0.674187711120346	0.061277031469582	11.0022906617957	3.72546200823837e-28	6.67239293788079e-27	candidate	stable	not_candidate	26.1757183859722
ENSG00000099800	805.774411199359	0.949370102768519	0.0864407671610928	10.9828976991754	4.61866621883977e-28	8.2634174828841e-27	candidate	stable	not_candidate	26.082840305342
ENSG00000205155	1044.82744885743	0.851140412937992	0.0775102723476212	10.9810014486952	4.71665759271771e-28	8.42984504005112e-27	candidate	stable	not_candidate	26.0741804086338
ENSG00000188687	102.019635113773	-2.71975180594403	0.247698376809009	-10.9800953925553	4.76420463202172e-28	8.50586050144425e-27	candidate	down	candidate_down	26.0702817441179
ENSG00000174720	502.351830747674	-1.17860087407488	0.107391223860482	-10.974834178313	5.04984237207933e-28	9.00634873531415e-27	candidate	down	candidate_down	26.0454512407075
ENSG00000130508	2382.84971682547	-0.900504867758049	0.0820694972909433	-10.9724672074654	5.18382704042843e-28	9.235597734528e-27	candidate	stable	not_candidate	26.0345349914629
ENSG00000004059	3430.00448756601	0.617749169977626	0.0563066636040072	10.9711556401588	5.25958167972497e-28	9.36073083628702e-27	candidate	stable	not_candidate	26.0286902425252
ENSG00000114126	1419.38905774218	-1.10197349881263	0.100450031706684	-10.9703648678819	5.30578533160958e-28	9.43306341817926e-27	candidate	down	candidate_down	26.0253472458038
ENSG00000141367	21180.159405102	0.547763952797632	0.0499398441882525	10.9684754067872	5.41782036047902e-28	9.62216242241724e-27	candidate	stable	not_candidate	26.0167273164665
ENSG00000175756	1223.55754768411	0.846138482224501	0.0771565042048072	10.9665217591829	5.53612888524346e-28	9.82199602747013e-27	candidate	stable	not_candidate	26.0078002458558
ENSG00000173456	1061.74460090914	0.858499716590175	0.0783293457638096	10.9601287770085	5.94147633841522e-28	1.05301337696824e-26	candidate	stable	not_candidate	25.9775661117142
ENSG00000075826	111.950397616334	-3.01236430052328	0.274859778351468	-10.9596402885522	5.97363296393106e-28	1.05760739771644e-26	candidate	down	candidate_down	25.9756755200595
ENSG00000078369	24883.125109123	0.550950279527312	0.0503332779948224	10.9460440781144	6.94133337703304e-28	1.22765334106212e-26	candidate	stable	not_candidate	25.9109242499032
ENSG00000090924	1842.61170192155	-0.843205071216313	0.0770442144266767	-10.9444307725247	7.06601683905094e-28	1.24840324590774e-26	candidate	stable	not_candidate	25.903645110819
ENSG00000163931	4829.31940261988	0.522630780601481	0.0477651132558407	10.9416841074395	7.28342206027569e-28	1.28547473011796e-26	candidate	stable	not_candidate	25.8909364563048
ENSG00000105341	1394.1717762171	0.750342817645249	0.0685926461391723	10.9391146118321	7.49280492119072e-28	1.32105472212386e-26	candidate	stable	not_candidate	25.8790791922082
ENSG00000110442	1556.51371936622	0.71765257377127	0.0656090335261264	10.938319545364	7.55879465314824e-28	1.33130546326113e-26	candidate	stable	not_candidate	25.8757222857813
ENSG00000182809	2117.24591540058	0.696389504519058	0.0637177853312868	10.929279806232	8.35085493239869e-28	1.46928268162255e-26	candidate	stable	not_candidate	25.8328946403852
ENSG00000241468	1800.19558750677	0.761405239822675	0.069707916477395	10.9227944012584	8.96930074054637e-28	1.5764591695379e-26	candidate	stable	not_candidate	25.8023172730442
ENSG00000185090	4514.82064244164	0.584668743624362	0.053535892053214	10.9210610153504	9.14215179993253e-28	1.60517636313308e-26	candidate	stable	not_candidate	25.7944772440519
ENSG00000272168	492.951606438245	-1.20179498444757	0.110089953575996	-10.9164818896754	9.61483131389392e-28	1.68642351514948e-26	candidate	down	candidate_down	25.7730333507106
ENSG00000106367	1855.39774950135	0.711565128433832	0.0651983427914495	10.9138529902504	9.89706924399491e-28	1.73413420916733e-26	candidate	stable	not_candidate	25.760917294377
ENSG00000273749	625.991697998224	-1.09548730264159	0.100457713658588	-10.9049595371508	1.09141817667205e-27	1.91037602626777e-26	candidate	down	candidate_down	25.7188811405743
ENSG00000219626	259.330125580418	-1.53060011268794	0.140418623746731	-10.9002643085908	1.14922968402229e-27	2.00949326502082e-26	candidate	down	candidate_down	25.6969134450426
ENSG00000131508	3424.56363253166	0.630922615337415	0.0578915669322367	10.8983509822065	1.17364996173863e-27	2.05008002070534e-26	candidate	stable	not_candidate	25.6882291868113
ENSG00000101152	6571.9483108068	0.532957257022062	0.0489056968338177	10.8976518386612	1.18270111322779e-27	2.06376477175478e-26	candidate	stable	not_candidate	25.6853398051798
ENSG00000051825	255.204617208605	-1.53316820975955	0.140867318681633	-10.8837750594557	1.37737908536981e-27	2.4009996574468e-26	candidate	down	candidate_down	25.6196079019042
ENSG00000185513	194.495666424696	-2.13915234621758	0.196641197048304	-10.8784546591837	1.46017368754024e-27	2.54271107950411e-26	candidate	down	candidate_down	25.5947029845768
ENSG00000182986	935.178345407646	-0.849947175789726	0.0781377373644443	-10.8775503931662	1.47472831499642e-27	2.56542225134915e-26	candidate	stable	not_candidate	25.5908411427009
ENSG00000160072	207.519376602415	-1.87756940216786	0.172615440359991	-10.877181080975	1.48071388270494e-27	2.57319550866378e-26	candidate	down	candidate_down	25.5895272153022
ENSG00000059804	3692.19238796153	0.610312297674454	0.0561188741209851	10.8753482181182	1.51077809066164e-27	2.62007231040002e-26	candidate	stable	not_candidate	25.5816867225832
ENSG00000127022	14091.0308232024	0.537984565243079	0.0494681532723464	10.8753719242603	1.51038540399979e-27	2.62007231040002e-26	candidate	stable	not_candidate	25.5816867225832
ENSG00000101333	1036.09017564618	-0.811053616669815	0.0747025364230389	-10.857109483898	1.84496858884558e-27	3.19637510065474e-26	candidate	stable	not_candidate	25.4953422610897
ENSG00000183172	1192.09119813256	0.793550787408396	0.0731021245011304	10.8553724371735	1.88038670126795e-27	3.2544121265516e-26	candidate	stable	not_candidate	25.4875274504914
ENSG00000277586	124268.571875895	0.630397988196711	0.0581368844696165	10.8433397136403	2.1449489063221e-27	3.70850952091021e-26	candidate	stable	not_candidate	25.4308006016802
ENSG00000133318	16693.1102723088	0.580380209456735	0.0535280483845579	10.8425438059529	2.16369610169961e-27	3.73711299194777e-26	candidate	stable	not_candidate	25.4274637710191
ENSG00000106992	1824.80162429327	0.708200497318276	0.0653233457480474	10.8414608775523	2.18946513000965e-27	3.77777396440424e-26	candidate	stable	not_candidate	25.4227640307839
ENSG00000104408	4231.17361179609	0.656032204124716	0.0605456026037683	10.8353402379694	2.34093568152115e-27	4.03502135104473e-26	candidate	stable	not_candidate	25.3941541628957
ENSG00000072832	48547.1267479921	0.457407222871784	0.0422154185695547	10.8350749174298	2.34773164121613e-27	4.0426270423012e-26	candidate	stable	not_candidate	25.393336323208
ENSG00000110047	4164.11013685126	0.608499145051735	0.0561635780941897	10.8344084493913	2.36488907513823e-27	4.06804093340969e-26	candidate	stable	not_candidate	25.3906146857728
ENSG00000101367	7146.97682329856	0.542230130906414	0.0500556331807598	10.8325496342904	2.41340189440789e-27	4.14728566677327e-26	candidate	stable	not_candidate	25.3822360492199
ENSG00000170540	9814.35375070772	0.607096833326964	0.0560478497279647	10.8317595817428	2.43431898670541e-27	4.17899639003143e-26	candidate	stable	not_candidate	25.3789280040155
ENSG00000286746	186.190510598369	-1.93236604421806	0.17844177981801	-10.8291121406032	2.50573079342887e-27	4.29723963471659e-26	candidate	down	candidate_down	25.3668104272951
ENSG00000170266	1100.81109150543	0.861741725067855	0.0796031506429802	10.8254725862895	2.60730621371611e-27	4.46692128190293e-26	candidate	stable	not_candidate	25.3499917007935
ENSG00000203875	502.279303378304	-1.10671146545515	0.102387543584551	-10.809044017559	3.11903444380647e-27	5.33823846633719e-26	candidate	down	candidate_down	25.2726020295929
ENSG00000101882	695.516130151705	-1.01660139560493	0.0940725574976704	-10.8065670015414	3.20438444092042e-27	5.47878674419871e-26	candidate	down	candidate_down	25.2613156036756
ENSG00000105649	3551.83149677923	0.698015295100569	0.0645935728615022	10.8062654561192	3.21493159556302e-27	5.49128447052813e-26	candidate	stable	not_candidate	25.2603260575143
ENSG00000105953	3561.55054897777	0.580157797512787	0.05373727796138	10.7961887822032	3.58788931858499e-27	6.12215198516298e-26	candidate	stable	not_candidate	25.21309589305
ENSG00000129003	2038.63434331229	-0.644927213095147	0.0597541076822278	-10.7930188921048	3.71385574847209e-27	6.33072435676735e-26	candidate	stable	not_candidate	25.1985465954883
ENSG00000137343	8225.65982059714	0.547088118240386	0.0506959023107432	10.7915648662683	3.77309417782739e-27	6.42524601908939e-26	candidate	stable	not_candidate	25.1921102387846
ENSG00000100997	1686.5100572662	0.694249737901558	0.0643445557252613	10.7895645571922	3.85612266028694e-27	6.56004979349317e-26	candidate	stable	not_candidate	25.183092864137
ENSG00000185803	950.530807406086	0.83299648793816	0.0772390635953992	10.7846528578031	4.06776229094872e-27	6.91315793755323e-26	candidate	stable	not_candidate	25.160323521141
ENSG00000130544	237.575612722363	-1.86640781845944	0.17315976269226	-10.7785307015951	4.34774835479028e-27	7.38159758214193e-26	candidate	down	candidate_down	25.1318496346509
ENSG00000103353	5759.1241147726	0.542849012025723	0.0504161894720754	10.7673550442839	4.90901366598389e-27	8.32617807887527e-26	candidate	stable	not_candidate	25.0795543047337
ENSG00000100902	2733.19214149219	0.762178421989521	0.0707885949707772	10.7669663779054	4.92977511906549e-27	8.35303854090606e-26	candidate	stable	not_candidate	25.0781555147555
ENSG00000068400	1797.83508152416	-0.783833407629089	0.072803886969706	-10.7663675698421	4.961932270041e-27	8.39913505311032e-26	candidate	stable	not_candidate	25.075765435486
ENSG00000137210	962.423402088744	0.875491308056976	0.0813892318178342	10.7568444682769	5.50220739374559e-27	9.2996474900846e-26	candidate	stable	not_candidate	25.0315335133829
ENSG00000148219	3006.81465368232	0.621435679137295	0.057771428970286	10.7567995151535	5.50489126823002e-27	9.2996474900846e-26	candidate	stable	not_candidate	25.0315335133829
ENSG00000211445	905.517073333503	0.964605169282382	0.0897387606850489	10.7490360009294	5.98841913254699e-27	1.01064255628985e-25	candidate	stable	not_candidate	24.9954024183749
ENSG00000100220	3394.33009214695	0.614101964876654	0.0571376038583483	10.7477724547059	6.07100505911964e-27	1.02356179729352e-25	candidate	stable	not_candidate	24.9898859317866
ENSG00000162650	1047.16876408577	-0.959796526740027	0.0893798578940826	-10.7383984418213	6.71999929092365e-27	1.13185608712369e-25	candidate	stable	not_candidate	24.9462087891736
ENSG00000214517	3476.30146977122	0.609059184197249	0.0567268808194661	10.7366944101084	6.84515584680878e-27	1.15179254283456e-25	candidate	stable	not_candidate	24.9386257375931
ENSG00000173681	467.958637882055	-1.13270833333902	0.105511238185326	-10.7354283090629	6.93964160980332e-27	1.16653380915633e-25	candidate	down	candidate_down	24.9331026697144
ENSG00000168002	1335.0238676503	0.795350725996136	0.0741069009675598	10.7324785628845	7.16481900376141e-27	1.20319302101779e-25	candidate	stable	not_candidate	24.9196646958201
ENSG00000164663	1088.81996294807	-0.787466274475384	0.073405715787149	-10.7275879818237	7.5542255905218e-27	1.2673315553001e-25	candidate	stable	not_candidate	24.8971097514937
ENSG00000099817	2849.7693666346	0.604977408878098	0.0564028242326375	10.7260126972158	7.68406925547036e-27	1.28784089567226e-25	candidate	stable	not_candidate	24.8901377879077
ENSG00000149357	1482.187139245	0.789612092488465	0.0736176375426049	10.7258548202051	7.69720372210145e-27	1.28876872981799e-25	candidate	stable	not_candidate	24.889825010013
ENSG00000159176	1990.61552659683	0.798707361101388	0.0744730545708995	10.7247831541676	7.78695052536222e-27	1.30250954497701e-25	candidate	stable	not_candidate	24.8852190854444
ENSG00000204619	2569.3378147164	0.682709238264928	0.0636651832773843	10.723431601389	7.9016172011485e-27	1.32038748126778e-25	candidate	stable	not_candidate	24.8792986019137
ENSG00000124177	1879.54930438713	-0.902236974771994	0.0841404598593676	-10.7229860198054	7.93978638874933e-27	1.32545981239741e-25	candidate	stable	not_candidate	24.8776334354289
ENSG00000002834	5439.48619943559	0.502935439750217	0.0469062816125661	10.7221340609417	8.0132761181207e-27	1.33641274571726e-25	candidate	stable	not_candidate	24.8740593910343
ENSG00000015676	4692.45271714922	0.531006513369508	0.0495545685234549	10.7155915022885	8.6005715235943e-27	1.43294983901457e-25	candidate	stable	not_candidate	24.8437690119896
ENSG00000164114	1420.54187510769	-0.806406475524512	0.0753223283487719	-10.7060747218346	9.5318132638855e-27	1.58654646485537e-25	candidate	stable	not_candidate	24.7995472042854
ENSG00000105393	1384.88619817962	0.714480001025516	0.0667478051520474	10.7041722105764	9.7296345060508e-27	1.61788559663851e-25	candidate	stable	not_candidate	24.7910521913178
ENSG00000256087	308.083965962057	-1.51471389500057	0.141567134660475	-10.6996154060288	1.02201517625857e-26	1.69778642551631e-25	candidate	down	candidate_down	24.7701169430989
ENSG00000169020	935.798884566763	0.87045881225512	0.0813559955959602	10.699381230341	1.02460115885708e-26	1.70041685473336e-25	candidate	stable	not_candidate	24.7694445989052
ENSG00000186448	2361.09005262116	-0.668374936483493	0.0624786394562023	-10.6976551074232	1.04386379851998e-26	1.7300156268695e-25	candidate	stable	not_candidate	24.7619499739622
ENSG00000244038	3406.96146074199	0.570772624405158	0.0533551996882073	10.697600753827	1.04447615229902e-26	1.7300156268695e-25	candidate	stable	not_candidate	24.7619499739622
ENSG00000039319	904.375373393081	-0.879940577007418	0.0824010858966099	-10.678749769287	1.2798363430624e-26	2.11778577704209e-25	candidate	stable	not_candidate	24.6741179727242
ENSG00000153201	6264.26180485419	-0.578902012160212	0.0542229666310765	-10.6763249620582	1.31369852048399e-26	2.17169986412562e-25	candidate	stable	not_candidate	24.6632001958239
ENSG00000277791	1276.25758954795	0.813787923364853	0.0762535864402202	10.6721265366689	1.37444237307881e-26	2.26990429306618e-25	candidate	stable	not_candidate	24.6439924537626
ENSG00000145022	1158.71410563814	0.790583403723084	0.0740911098688162	10.6704219321707	1.39989250574893e-26	2.30968645817195e-25	candidate	stable	not_candidate	24.6364469719381
ENSG00000177830	1174.26332441186	0.77782116605911	0.0728967805744744	10.6701717130629	1.40366745109364e-26	2.31366410476184e-25	candidate	stable	not_candidate	24.6356996912084
ENSG00000197982	1010.6083462697	0.972549293104548	0.0911610813462401	10.6684703465802	1.42960419889121e-26	2.35412784634891e-25	candidate	stable	not_candidate	24.6281699554874
ENSG00000170043	799.768613708002	0.88434160608022	0.0829897789888883	10.656030379339	1.63424793490428e-26	2.68850428941915e-25	candidate	stable	not_candidate	24.5704892662839
ENSG00000203879	18375.1681648756	0.574359773684864	0.053902792363663	10.6554734643404	1.64405943672969e-26	2.70202442891204e-25	candidate	stable	not_candidate	24.5683107288544
ENSG00000134982	6524.29640366117	-0.767110631726849	0.0720148185579072	-10.6521219811172	1.70434988941409e-26	2.79840062675241e-25	candidate	stable	not_candidate	24.5530901105973
ENSG00000130159	1219.39646891946	0.772422352639233	0.0725271194175094	10.6501176227986	1.74144879013698e-26	2.85654863921792e-25	candidate	stable	not_candidate	24.5441583766921
ENSG00000214029	368.232331522506	-1.33685838277842	0.125529260896273	-10.6497749865913	1.74787032685919e-26	2.864311943368e-25	candidate	down	candidate_down	24.5429796861177
ENSG00000143575	1163.66227219104	0.840421291242508	0.0789555590939599	10.6442320323814	1.85507615823199e-26	3.03706049418656e-25	candidate	stable	not_candidate	24.5175465574299
ENSG00000137802	721.5937744888	-0.976355983395797	0.09175062540651	-10.641409571542	1.91214453615627e-26	3.12747188792154e-25	candidate	stable	not_candidate	24.5048065853837
ENSG00000138413	6801.92116367137	0.63149399476148	0.0593548056553592	10.6393069236587	1.95578685807157e-26	3.19577079959074e-25	candidate	stable	not_candidate	24.4954243758044
ENSG00000205922	7876.28942781427	-0.797449060163991	0.0749783252124458	-10.6357278307361	2.03235662776548e-26	3.31769016010878e-25	candidate	stable	not_candidate	24.4791641752852
ENSG00000244754	1156.47507859223	-0.802410518352639	0.0755231363523713	-10.6246980343719	2.28751275202323e-26	3.73062536414097e-25	candidate	stable	not_candidate	24.4282183613734
ENSG00000162961	957.964458943591	0.866245040712546	0.0815564713833089	10.6214139236268	2.36944626294342e-26	3.86053583725105e-25	candidate	stable	not_candidate	24.4133524116467
ENSG00000184677	1484.02618132605	-0.837277309433295	0.0788861228820237	-10.613746484733	2.57223661528825e-26	4.18691988789866e-25	candidate	stable	not_candidate	24.3781053487759
ENSG00000157827	2189.34545774413	-0.645337128852762	0.0608437823004443	-10.6064597638936	2.78086974881132e-26	4.5221794640066e-25	candidate	stable	not_candidate	24.3446522065459
ENSG00000104960	5718.34503703664	0.55330527057652	0.0521806403050422	10.6036504600549	2.8657123224393e-26	4.65122934936774e-25	candidate	stable	not_candidate	24.3324322451565
ENSG00000188690	1659.31361289299	0.793747970333283	0.0748559279352119	10.6036755167911	2.86494436878765e-26	4.65122934936774e-25	candidate	stable	not_candidate	24.3324322451565
ENSG00000103266	1325.75825020696	0.759986491951348	0.0716760548444678	10.6030736987473	2.88344576274278e-26	4.67553762733082e-25	candidate	stable	not_candidate	24.3301684435811
ENSG00000099954	1928.18999080421	-0.66775055093235	0.0629801780171115	-10.6025510240845	2.89961016252399e-26	4.69725768544121e-25	candidate	stable	not_candidate	24.3281556143334
ENSG00000131797	227.056282212492	-1.84234016126029	0.17378637354866	-10.6011773169571	2.94252342372361e-26	4.76222707917711e-25	candidate	down	candidate_down	24.3221898998
ENSG00000117394	768.536751002684	0.912889065916674	0.0861269055147096	10.5993482577957	3.00064010427136e-26	4.85165460519986e-25	candidate	stable	not_candidate	24.3141101246223
ENSG00000136861	795.130777530841	-0.974862934374465	0.0920123543596324	-10.5949134891624	3.14631775958204e-26	5.08235195431152e-25	candidate	stable	not_candidate	24.2939352632284
ENSG00000061936	950.942502002767	-1.009544759761	0.095364182025437	-10.5862047817043	3.45309573958725e-26	5.57259341951849e-25	candidate	down	candidate_down	24.2539426422302
ENSG00000266074	1629.39858905784	-1.03889178494677	0.0981488870291507	-10.5848554822451	3.50320926503599e-26	5.64809242816306e-25	candidate	down	candidate_down	24.2480982048895
ENSG00000067560	5195.5296742498	0.662163559647394	0.0625915038260853	10.5791284626626	3.72406085238771e-26	5.99846116973864e-25	candidate	stable	not_candidate	24.2219601481508
ENSG00000262246	2928.66208608931	0.614865953119066	0.0581326057991291	10.5769549578367	3.81144384519103e-26	6.13338700742743e-25	candidate	stable	not_candidate	24.2122996311241
ENSG00000196576	2312.51995191095	-0.794973726910816	0.075274184507553	-10.5610407088641	4.51626653180128e-26	7.26070110387503e-25	candidate	stable	not_candidate	24.1390214411673
ENSG00000150991	28393.7116347123	0.459869423978989	0.04355208011757	10.5590691130609	4.6121278333017e-26	7.40779357771119e-25	candidate	stable	not_candidate	24.1303111280148
ENSG00000167397	826.561972623876	0.864727517133585	0.0819552553865421	10.5512149654723	5.0144426276222e-26	8.04635396472092e-25	candidate	stable	not_candidate	24.0944008664275
ENSG00000119820	1603.43215002616	-0.7038302625424	0.0667074645484356	-10.5509970631751	5.02608665906298e-26	8.05741548434472e-25	candidate	stable	not_candidate	24.0938042411833
ENSG00000104723	7516.49503883945	0.554704398616527	0.0525765278057793	10.5504190133216	5.05710589060759e-26	8.09948753641127e-25	candidate	stable	not_candidate	24.0915424585472
ENSG00000005194	2345.57517292478	0.668333374751261	0.0633566010853104	10.5487567720267	5.14736624129563e-26	8.23627158666181e-25	candidate	stable	not_candidate	24.084269341189
ENSG00000147548	6788.80911745457	-0.499835773301738	0.0473981732859309	-10.5454649124654	5.33085435726509e-26	8.52183041975242e-25	candidate	stable	not_candidate	24.0694671122969
ENSG00000183978	1109.41884383661	0.834013853586667	0.0791028493024299	10.5434110268016	5.44860719464843e-26	8.70186691416498e-25	candidate	stable	not_candidate	24.0603875630665
ENSG00000149547	3518.00440185476	0.816894416515533	0.0775042428907733	10.5399960833987	5.6501251678911e-26	9.01521852987779e-25	candidate	stable	not_candidate	24.0450237414685
ENSG00000101040	2161.86788332355	-0.822542658282472	0.0780619153970477	-10.5370545175424	5.82961975190247e-26	9.29287411767085e-25	candidate	stable	not_candidate	24.0318499458126
ENSG00000153048	2535.93901828313	0.66585242113394	0.0632050793785059	10.534792894515	5.9714573956214e-26	9.5100365152239e-25	candidate	stable	not_candidate	24.02181781552
ENSG00000182379	2085.96695827064	0.762535159384725	0.0723915420598324	10.5334841293266	6.05509355104666e-26	9.63418777854619e-25	candidate	stable	not_candidate	24.0161848931688
ENSG00000249614	119.882635253974	-2.24739328257707	0.213378631026411	-10.5324196324931	6.12397527058633e-26	9.73465272393766e-25	candidate	down	candidate_down	24.0116795369809
ENSG00000065526	4004.79127102344	-0.812837386984567	0.077185063228263	-10.5310192540845	6.21577554826868e-26	9.87132669233943e-25	candidate	stable	not_candidate	24.0056244748438
ENSG00000085063	5113.20452212354	0.626566955671382	0.0595591449784431	10.5200797610201	6.98144586409174e-26	1.10769226661235e-24	candidate	stable	not_candidate	23.9555808763179
ENSG00000184110	12295.9880532894	0.444803815938072	0.0422983727977226	10.5158611671705	7.30107228364921e-26	1.15732230843901e-24	candidate	stable	not_candidate	23.9365456753756
ENSG00000072958	3860.48507028079	0.545292529348529	0.0518623082253853	10.5142356367706	7.42806704580335e-26	1.17635336287461e-24	candidate	stable	not_candidate	23.9294622016486
ENSG00000152217	2077.30263397424	-0.877118140322773	0.0834264178870333	-10.513673756321	7.47247127205888e-26	1.18228157878163e-24	candidate	stable	not_candidate	23.9272790771371
ENSG00000173933	5111.21582733963	0.52135352528619	0.0495918274254802	10.5128919895039	7.5346906628814e-26	1.19101480273189e-24	candidate	stable	not_candidate	23.9240828407802
ENSG00000135541	1179.01489790742	-0.757871505866533	0.0721034326113563	-10.5108935652415	7.69608544171454e-26	1.21539390295084e-24	candidate	stable	not_candidate	23.9152829466307
ENSG00000260404	251.384323943118	-1.60956713100691	0.153142961335126	-10.510225980838	7.75076009785225e-26	1.22288969320625e-24	candidate	down	candidate_down	23.9126127153205
ENSG00000106636	5764.60611302827	0.516316365025626	0.049166134242465	10.5014635171313	8.5051136123016e-26	1.34066200723278e-24	candidate	stable	not_candidate	23.8726806978348
ENSG00000047188	1349.08311302548	-0.711193797730373	0.0677894401336275	-10.4912180470654	9.47983265468948e-26	1.49291960683555e-24	candidate	stable	not_candidate	23.8259635782413
ENSG00000135677	2992.9128238799	0.628943728603607	0.0599633249126489	10.4888067751382	9.72487270491522e-26	1.5300887379227e-24	candidate	stable	not_candidate	23.8152833814225
ENSG00000137207	3531.88765612701	0.545516005152833	0.0520823759711937	10.4740998270615	1.13613321853103e-25	1.78590875991703e-24	candidate	stable	not_candidate	23.7481407325005
ENSG00000177156	1464.42284608337	0.768460249848279	0.0734370461072516	10.4642042481662	1.26131850488833e-25	1.98085399642695e-24	candidate	stable	not_candidate	23.7031475339935
ENSG00000196912	106.291390796194	-2.51331582353442	0.24023845807699	-10.4617547234213	1.29436076181657e-25	2.03086520639879e-24	candidate	down	candidate_down	23.6923189008492
ENSG00000161010	805.929575314312	-0.952698274819416	0.0910969025968838	-10.4580753863305	1.34561089626617e-25	2.10932591604163e-24	candidate	stable	not_candidate	23.6758563113924
ENSG00000114125	2208.56311565825	0.604413840542817	0.0578145778823558	10.4543501428431	1.39954905266248e-25	2.19185147573484e-24	candidate	stable	not_candidate	23.6591888778584
ENSG00000142208	4109.71517747743	0.527839009221279	0.0505094601909744	10.4502999482778	1.46062544736404e-25	2.28539374656287e-24	candidate	stable	not_candidate	23.6410389652975
ENSG00000162735	1691.82084167601	0.694802887969365	0.0666035590661283	10.4319183195529	1.77272679061432e-25	2.77117226687645e-24	candidate	stable	not_candidate	23.5573364759397
ENSG00000172766	388.803575635288	-1.2859088078322	0.123285785735062	-10.4303087348252	1.80301501836459e-25	2.81592428420643e-24	candidate	down	candidate_down	23.5503790268713
ENSG00000241743	686.107431008686	-0.982462826269189	0.0942381518408447	-10.4253193327521	1.90019949940822e-25	2.96497550225049e-24	candidate	stable	not_candidate	23.5279788905902
ENSG00000164506	1590.13854060598	-0.674061774554128	0.0646742774729671	-10.4224090456345	1.95926537695503e-25	3.05432904949763e-24	candidate	stable	not_candidate	23.515084177272
ENSG00000241685	3485.65703181656	0.5815205135587	0.0558048261289217	10.4206133035028	1.99661494065491e-25	3.10969568488962e-24	candidate	stable	not_candidate	23.5072821089924
ENSG00000125835	1705.73073913218	0.739711397300688	0.0710130542432134	10.4165551698036	2.08363896374094e-25	3.24225692330368e-24	candidate	stable	not_candidate	23.4891525737096
ENSG00000182636	2371.44974481183	0.617777758363129	0.059325492846263	10.4133607446642	2.15477643270802e-25	3.34987745876817e-24	candidate	stable	not_candidate	23.4749710795166
ENSG00000112852	6160.15768838628	0.535289424316944	0.0514266572724516	10.4087928850023	2.26069958599768e-25	3.5113301903028e-24	candidate	stable	not_candidate	23.4545283294398
ENSG00000152582	495.613375023999	-1.08373488114217	0.104162152646186	-10.4043057253565	2.36977196301798e-25	3.67737440665581e-24	candidate	down	candidate_down	23.4344621508038
ENSG00000164032	3079.04148601979	0.775516399730336	0.0745678128307707	10.4001494785739	2.47544566298599e-25	3.83784587659098e-24	candidate	stable	not_candidate	23.4159124700096
ENSG00000184897	3837.0769069103	0.861631752032433	0.0828935901983158	10.3944315835646	2.62849455250111e-25	4.07140603698368e-24	candidate	stable	not_candidate	23.390255583735
ENSG00000126062	1243.16306330783	0.748800777677024	0.0720413692038783	10.3940386746108	2.63934924351151e-25	4.08448928094879e-24	candidate	stable	not_candidate	23.3888622393353
ENSG00000149823	1149.37021246737	0.822533842234773	0.0791509213963633	10.391967998904	2.69729288815898e-25	4.17035411814626e-24	candidate	stable	not_candidate	23.3798270661228
ENSG00000165494	1395.76647881282	-0.738084356054071	0.0710345178825878	-10.3905027873075	2.7390537136386e-25	4.23106466639566e-24	candidate	stable	not_candidate	23.373550336984
ENSG00000143870	3378.85032636932	0.619774606516735	0.0596551384754355	10.3892912221123	2.77406868428083e-25	4.28125377198245e-24	candidate	stable	not_candidate	23.3684290285298
ENSG00000125656	1107.0370257624	0.819990446428926	0.0789332519741437	10.3884031877659	2.80001478931968e-25	4.31736825833192e-24	candidate	stable	not_candidate	23.3647809057703
ENSG00000137968	2947.64116449006	-0.653752829115544	0.0629816333628772	-10.3800551717809	3.05598529819472e-25	4.70777172049779e-24	candidate	stable	not_candidate	23.3271846042253
ENSG00000105518	694.127825348295	0.904102947799274	0.0871038881674822	10.3795934581115	3.07080044622081e-25	4.72630184830772e-24	candidate	stable	not_candidate	23.3254785453215
ENSG00000002016	196.091320914096	-1.86563317009868	0.179825928459262	-10.3746616857942	3.23355677797432e-25	4.97228980156141e-24	candidate	down	candidate_down	23.3034435671681
ENSG00000166770	1644.83850894232	0.74608459039396	0.0719612989165417	10.3678588578459	3.47217384408005e-25	5.33437867476827e-24	candidate	stable	not_candidate	23.2729161580265
ENSG00000143742	14119.4868273169	0.596435927327612	0.0575702567781067	10.3601401262888	3.76410191220524e-25	5.7776409532048e-24	candidate	stable	not_candidate	23.2382494505304
ENSG00000168090	2014.83091310803	0.608796212152732	0.0587719234624071	10.3586232385629	3.82426821437486e-25	5.85989252239102e-24	candidate	stable	not_candidate	23.2321103494018
ENSG00000230373	102.058167832894	-2.83678153255741	0.273857222888343	-10.3586149842541	3.82459820900115e-25	5.85989252239102e-24	candidate	down	candidate_down	23.2321103494018
ENSG00000198040	2523.35857980678	-0.647718542229264	0.0625305192956755	-10.358438559682	3.83165814382621e-25	5.86541099074336e-24	candidate	stable	not_candidate	23.2317015513646
ENSG00000181894	844.176892597247	-0.845675247823485	0.0817262647006801	-10.3476556884221	4.28858203951972e-25	6.55893958271361e-24	candidate	stable	not_candidate	23.1831663695576
ENSG00000219481	3976.92622042578	-0.56852564678587	0.0549568222997726	-10.3449512361675	4.41140819934902e-25	6.74071121343773e-24	candidate	stable	not_candidate	23.1712942785721
ENSG00000144834	6639.00228780322	0.650215524673384	0.0628591009396122	10.3440156628717	4.45470484362841e-25	6.80074247099743e-24	candidate	stable	not_candidate	23.1674436706092
ENSG00000255302	8037.07279198305	0.539198123252535	0.0521414380713267	10.3410673582677	4.593920219124e-25	7.00696770112969e-24	candidate	stable	not_candidate	23.1544698843979
ENSG00000198887	762.422096895619	-0.930680010529887	0.0900213395391656	-10.3384377003741	4.72172181937243e-25	7.19542891090528e-24	candidate	stable	not_candidate	23.1429433131815
ENSG00000055332	1104.58699505948	-0.853375274971731	0.082600333799485	-10.3313780431363	5.08251028936831e-25	7.73828159945923e-24	candidate	stable	not_candidate	23.1113554701606
ENSG00000132849	152.756692896925	-1.92166118071908	0.186125310621743	-10.3245559365347	5.45707257748635e-25	8.3011128239234e-24	candidate	down	candidate_down	23.0808636834199
ENSG00000143702	12545.7176719687	-0.575607187218952	0.0557519358294784	-10.324434096414	5.46400487843429e-25	8.30421028164193e-24	candidate	stable	not_candidate	23.0807016620245
ENSG00000104824	5333.49253897298	0.517988880275233	0.0501921037082154	10.3201269125217	5.71475689141722e-25	8.67752834694069e-24	candidate	stable	not_candidate	23.0616039589415
ENSG00000131127	474.373992081105	-1.15154094857961	0.11164646697741	-10.3141727611731	6.0802655718575e-25	9.22427409340563e-24	candidate	down	candidate_down	23.0350678007388
ENSG00000115762	5471.6869243663	0.53482547895636	0.0518763986381767	10.309610786335	6.37590097333975e-25	9.66413372732935e-24	candidate	stable	not_candidate	23.0148370691369
ENSG00000162231	1572.92169840106	-0.796979286993671	0.0773090839823276	-10.3089992267384	6.41660023230323e-25	9.7171389767942e-24	candidate	stable	not_candidate	23.0124615858445
ENSG00000169223	1552.28836142119	0.696846168243719	0.067612657204588	10.3064455244695	6.58934902276414e-25	9.96095800134604e-24	candidate	stable	not_candidate	23.0016988910251
ENSG00000196436	77.8925519248262	-3.70957142811553	0.359926806720841	-10.3064605326623	6.58832043175152e-25	9.96095800134604e-24	candidate	down	candidate_down	23.0016988910251
ENSG00000168993	1902.81664591368	0.722739453608937	0.0701607686659647	10.3011906418799	6.95945192806526e-25	1.05110653741687e-23	candidate	stable	not_candidate	22.9783532627849
ENSG00000110436	3678.57007230886	-0.546732558214294	0.0530804028917941	-10.3000830519094	7.04004946386341e-25	1.06233344267426e-23	candidate	stable	not_candidate	22.9737391465461
ENSG00000138303	1419.74221391867	0.809070606045114	0.0785876359648627	10.2951386196024	7.41127532351295e-25	1.11703528446755e-23	candidate	stable	not_candidate	22.9519331083459
ENSG00000197894	5423.09329514001	0.676090299903268	0.0656711989512068	10.2950808071221	7.41572861453018e-25	1.11703528446755e-23	candidate	stable	not_candidate	22.9519331083459
ENSG00000168003	2215.51479256724	0.683217290160486	0.066396748012735	10.2899209766937	7.82405580420537e-25	1.17749610022296e-23	candidate	stable	not_candidate	22.9290405225468
ENSG00000130024	706.744219399156	-0.942839093577981	0.0916680329713175	-10.2853640796786	8.20314601324103e-25	1.23345354193778e-23	candidate	stable	not_candidate	22.90887720358
ENSG00000173230	2308.59392052447	-2.13737514048873	0.207809811801456	-10.2852465047743	8.21316421775935e-25	1.23386606109315e-23	candidate	down	candidate_down	22.9087319813767
ENSG00000165283	1366.45836793985	0.755315776681823	0.0734517330651956	10.2831580027037	8.39315292492114e-25	1.25978997132378e-23	candidate	stable	not_candidate	22.8997018532143
ENSG00000176095	3978.56009646651	0.538198420081287	0.0523910601875539	10.2727148134548	9.35347913004356e-25	1.40269106564694e-23	candidate	stable	not_candidate	22.853037969213
ENSG00000129103	1085.33296978158	0.749979386278122	0.0730387198057301	10.2682438612414	9.79718038780181e-25	1.46793265510165e-23	candidate	stable	not_candidate	22.8332938682542
ENSG00000189077	603.260197913176	0.982349919717241	0.0956806972029814	10.2669603006052	9.92837146401672e-25	1.48627633187279e-23	candidate	stable	not_candidate	22.8279004380515
ENSG00000167645	888.268552321478	0.81281453720712	0.0791925823652219	10.2637710872789	1.02619198938119e-24	1.5348538211547e-23	candidate	stable	not_candidate	22.8139329802447
ENSG00000171302	1661.54456378861	0.754122231634534	0.0735155102405925	10.258001735505	1.08937656812916e-24	1.62792211207389e-23	candidate	stable	not_candidate	22.7883663777673
ENSG00000116221	1279.28717436443	0.785837967926773	0.0766853175129002	10.2475675059255	1.21359215082472e-24	1.8119486329347e-23	candidate	stable	not_candidate	22.741854118331
ENSG00000125868	8069.29427149084	0.65585064963245	0.0640179890094346	10.2447868135282	1.24899920768036e-24	1.86317287260041e-23	candidate	stable	not_candidate	22.7297468476624
ENSG00000182141	874.977549253697	-0.870313518802195	0.0849721626700299	-10.2423369189962	1.28104102983474e-24	1.9092914681043e-23	candidate	stable	not_candidate	22.7191277681349
ENSG00000197006	6845.50781825117	0.651021006797605	0.0635793150744805	10.2395095957697	1.31903248625222e-24	1.96418876201264e-23	candidate	stable	not_candidate	22.7068167780759
ENSG00000205560	271.340872473768	-3.48465233743634	0.34036725167351	-10.2379189546088	1.34089479301627e-24	1.99499268283763e-23	candidate	down	candidate_down	22.700058692864
ENSG00000270885	890.721288478404	0.796486490079164	0.0778130471889074	10.2358989764985	1.36917614412218e-24	2.03528453816444e-23	candidate	stable	not_candidate	22.6913748666764
ENSG00000287160	221.699797681585	-1.59437498616165	0.155798374915215	-10.2335790538849	1.40238666167577e-24	2.08282663473579e-23	candidate	down	candidate_down	22.6813468772971
ENSG00000075240	691.553320759954	-1.00380658245537	0.0980945886682133	-10.2330474706466	1.41010814476344e-24	2.09246231350242e-23	candidate	down	candidate_down	22.6793423551676
ENSG00000213593	1993.6704014403	0.690054393383951	0.0674356065288635	10.2327898999262	1.41386460768287e-24	2.09620258836619e-23	candidate	stable	not_candidate	22.6785667470901
ENSG00000068489	437.466297417342	-1.18832218794364	0.11617618122464	-10.228621524802	1.47605388194024e-24	2.18649344031339e-23	candidate	down	candidate_down	22.6602518212416
ENSG00000272398	33286.0732160462	0.525877822911044	0.051498150402573	10.2115866065118	1.75963638184072e-24	2.60429255431068e-23	candidate	stable	not_candidate	22.5843102307082
ENSG00000127884	2310.59159320215	0.692894218212819	0.0678705288179525	10.2090587811884	1.80608250457547e-24	2.67070317001783e-23	candidate	stable	not_candidate	22.5733743780913
ENSG00000259380	128.229997627311	-2.25255059499771	0.22066522927853	-10.2079997032721	1.82590108092759e-24	2.69765751163875e-23	candidate	down	candidate_down	22.5690131881878
ENSG00000116857	1722.43449885538	0.657102890929859	0.0644276762703087	10.1990779268984	2.00163758397218e-24	2.95472367813334e-23	candidate	stable	not_candidate	22.5294831275317
ENSG00000074935	375.090914646067	-1.24650835803655	0.122306460912403	-10.1916803800684	2.15997938496231e-24	3.18568785637789e-23	candidate	down	candidate_down	22.4967967799768
ENSG00000117448	1158.4317808862	0.770574125292775	0.0756089560706789	10.1915720747744	2.16238745859845e-24	3.18646860862626e-23	candidate	stable	not_candidate	22.4966903555985
ENSG00000205726	3505.49129474561	-0.66661776907351	0.0654197243971136	-10.1898590251921	2.20083123836512e-24	3.24030370086032e-23	candidate	stable	not_candidate	22.4894142831803
ENSG00000152527	308.267583793045	-1.76174638728521	0.172995705845893	-10.1837579070003	2.34333223196016e-24	3.44711691121216e-23	candidate	down	candidate_down	22.4625439869624
ENSG00000188185	307.815268766569	-1.53474604274077	0.150712806987288	-10.1832490112816	2.35562324659651e-24	3.46219461746303e-23	candidate	down	candidate_down	22.4606485231404
ENSG00000135315	265.003619002188	-1.63533728057641	0.160640623711128	-10.1800979278887	2.43316390020602e-24	3.57306432133284e-23	candidate	down	candidate_down	22.446959165676
ENSG00000038427	4359.52726185513	-0.565322006483466	0.0555798702060382	-10.1713444883513	2.6620841993674e-24	3.90584862504071e-23	candidate	stable	not_candidate	22.4082845922267
ENSG00000135900	1726.90368831175	0.72965306478749	0.0717681044412575	10.1668153348639	2.78877890996364e-24	4.0882004400945e-23	candidate	stable	not_candidate	22.3884678193575
ENSG00000177700	634.847054466376	0.915403235764357	0.0900686017520838	10.1634000967843	2.88824734712897e-24	4.23035952112733e-23	candidate	stable	not_candidate	22.3736227221269
ENSG00000204186	1472.33524075697	-0.693131051346206	0.0682010117115393	-10.1630611328443	2.89830930288563e-24	4.2414343473894e-23	candidate	stable	not_candidate	22.3724872509981
ENSG00000124574	501.719610059932	-1.09356203140181	0.107611735442224	-10.1621075704047	2.92680189224053e-24	4.27943852536996e-23	candidate	down	candidate_down	22.368613207933
ENSG00000116521	1554.927456022	0.659901757394599	0.06493945295083	10.161800375717	2.93603987398311e-24	4.2892482603469e-23	candidate	stable	not_candidate	22.3676188162048
ENSG00000243927	1542.24173797161	0.729470826635345	0.0717931909759491	10.1607243906977	2.96862531977426e-24	4.33311996976688e-23	candidate	stable	not_candidate	22.3631992866207
ENSG00000169914	488.592591840505	-1.07446786264193	0.105784975570239	-10.1570932625353	3.08125847702598e-24	4.49365649431106e-23	candidate	down	candidate_down	22.3474001291414
ENSG00000137100	2170.82433339372	0.673634403481495	0.0663319036559055	10.1555113957825	3.1316402099678e-24	4.56320872863092e-23	candidate	stable	not_candidate	22.340729665433
ENSG00000146540	1154.08603770948	0.73409606684603	0.0722870380841066	10.1552932075029	3.13865314430661e-24	4.56950180090853e-23	candidate	stable	not_candidate	22.3401311471754
ENSG00000023191	1554.608951058	0.646613955995504	0.0636988717144766	10.1511053271694	3.27631392081274e-24	4.76582850865394e-23	candidate	stable	not_candidate	22.3218615891581
ENSG00000149187	3452.79269161365	-0.557657639682137	0.054962218117573	-10.1461996764617	3.44519032229104e-24	5.00718706567081e-23	candidate	stable	not_candidate	22.3004061833023
ENSG00000186908	2933.88476320921	-0.56028959873608	0.0552297172960063	-10.1447124151149	3.49807203012824e-24	5.07969175539428e-23	candidate	stable	not_candidate	22.2941626406675
ENSG00000249437	204.643315243143	-1.83426562609074	0.180869757287767	-10.1413616825525	3.62017653188906e-24	5.25250762680671e-23	candidate	down	candidate_down	22.2796333083123
ENSG00000204435	2084.4381690969	0.595346461417649	0.0587195833700327	10.1388059527936	3.71613989443252e-24	5.38713237174957e-23	candidate	stable	not_candidate	22.2686423529088
ENSG00000150551	3806.65350348996	0.517703944978943	0.0510840818579592	10.1343496085226	3.88953264915632e-24	5.63367747756962e-23	candidate	stable	not_candidate	22.2492080195656
ENSG00000108561	1731.73314338701	0.819536438476821	0.0808780614090668	10.1329881577125	3.94408643546997e-24	5.7078199686012e-23	candidate	stable	not_candidate	22.2435297335035
ENSG00000169727	2552.00595883743	0.595705011859314	0.0588051009744263	10.1301588125557	4.0598951055023e-24	5.87040757752979e-23	candidate	stable	not_candidate	22.2313317449999
ENSG00000167770	2302.03234198171	0.624981687801143	0.0617402804296545	10.1227542773025	4.37915786154028e-24	6.32665217117417e-23	candidate	stable	not_candidate	22.1988260416736
ENSG00000119705	746.163749545833	0.872811079078616	0.0862878632115538	10.1151082735555	4.73493193165754e-24	6.83482387173137e-23	candidate	stable	not_candidate	22.165272672394
ENSG00000223959	176.891809690002	-1.8689838692982	0.18485539779249	-10.110518230018	4.96210981859817e-24	7.15058153213624e-23	candidate	down	candidate_down	22.1456586370901
ENSG00000262580	67.6278464203177	-3.43699167413915	0.339940845382994	-10.1105581186246	4.96008982316001e-24	7.15058153213624e-23	candidate	down	candidate_down	22.1456586370901
ENSG00000100578	758.3269537023	-0.882199761039568	0.0872854688533653	-10.1070633248429	5.1401965567238e-24	7.40092307288561e-23	candidate	stable	not_candidate	22.1307141099367
ENSG00000131626	1019.64036520715	-0.90287970476919	0.0893423735969957	-10.1058396863496	5.20477656951938e-24	7.48755007596423e-23	candidate	stable	not_candidate	22.1256602600761
ENSG00000140941	9251.16008682388	0.462877264756203	0.0458153725002135	10.1030994510422	5.35232753920013e-24	7.6932904569808e-23	candidate	stable	not_candidate	22.1138878706452
ENSG00000117592	1693.658851754	0.686436654665342	0.0679484557396358	10.1023142791592	5.39536443752376e-24	7.74858393097717e-23	candidate	stable	not_candidate	22.1107776584169
ENSG00000101220	1090.2391098406	0.806174561984144	0.079831627922476	10.0984357072991	5.61303738674054e-24	8.05437623659105e-23	candidate	stable	not_candidate	22.0939680874603
ENSG00000090686	1388.52306277134	-0.691061238837534	0.0684620953951939	-10.0940708117159	5.86841935311731e-24	8.41371603112618e-23	candidate	stable	not_candidate	22.075012149818
ENSG00000119772	2896.64978937315	-0.664641958843572	0.0658606607092216	-10.0916381901785	6.01570726545018e-24	8.61760227443417e-23	candidate	stable	not_candidate	22.0646135536457
ENSG00000143409	810.945339113339	-0.95461185531688	0.0945978292573722	-10.0912659710158	6.03856470080589e-24	8.64304606669778e-23	candidate	stable	not_candidate	22.0633331722412
ENSG00000171634	3633.87565825456	-1.78474473049383	0.176894034294427	-10.0893438131625	6.15797774326057e-24	8.80653123975064e-23	candidate	down	candidate_down	22.0551951199742
ENSG00000149639	8133.41645421583	-0.658011232595892	0.0652360046272009	-10.0866267999731	6.33077021448849e-24	9.04601462577416e-23	candidate	stable	not_candidate	22.0435427144137
ENSG00000185787	16117.9149021754	0.518409262320968	0.0514030049294791	10.085193716441	6.42383492555349e-24	9.17126802797245e-23	candidate	stable	not_candidate	22.0375706142232
ENSG00000173757	1225.43998105906	-0.741155226016704	0.0735070478389714	-10.0827777445276	6.58380598414501e-24	9.39175216964538e-23	candidate	stable	not_candidate	22.027253376145
ENSG00000128908	634.333594984034	-0.964665230784091	0.0956875683377517	-10.0814060545366	6.67638048955176e-24	9.51580583893171e-23	candidate	stable	not_candidate	22.0215544279148
ENSG00000158828	3557.79704792358	0.533687223431933	0.0529577857814355	10.0775970059348	6.94026606704284e-24	9.88361484157126e-23	candidate	stable	not_candidate	22.0050841871307
ENSG00000034713	3745.53057436106	0.675600056369697	0.0670815935594861	10.0713179356807	7.39800143567437e-24	1.05266361032276e-22	candidate	stable	not_candidate	21.9777103899928
ENSG00000130119	492.236114823804	-1.05024425777703	0.104281920661906	-10.0712017108127	7.4067499620751e-24	1.05302503023265e-22	candidate	down	candidate_down	21.9775613055831
ENSG00000183207	1846.66241472247	0.641764039699533	0.0637618173550228	10.065021141512	7.88703855779547e-24	1.12036901992269e-22	candidate	stable	not_candidate	21.9506389086513
ENSG00000101474	3155.67755258115	0.569156396704394	0.0565891581439562	10.0576932997753	8.49657674065566e-24	1.20594508868837e-22	candidate	stable	not_candidate	21.9186724668414
ENSG00000028528	1632.24802013042	-0.677165561336881	0.067344901816349	-10.0551867041625	8.71560698870335e-24	1.23599841250332e-22	candidate	stable	not_candidate	21.9079820870478
ENSG00000089048	330.363229303952	-1.26933711235743	0.12629752060012	-10.0503723772724	9.1520926395416e-24	1.29681406231633e-22	candidate	down	candidate_down	21.887122288757
ENSG00000166165	7322.18084393898	0.497502944580478	0.0495111628338324	10.0482985271459	9.34672338027199e-24	1.32328693867106e-22	candidate	stable	not_candidate	21.8783459741271
ENSG00000180357	4288.20516528575	-0.636583096267289	0.0633730046623358	-10.0450199522515	9.66281229281404e-24	1.36689707504937e-22	candidate	stable	not_candidate	21.8642641858133
ENSG00000189091	5663.97556163414	0.494518137175053	0.0492539505538626	10.0401720392817	1.01496981858646e-23	1.4333807737756e-22	candidate	stable	not_candidate	21.8436384251066
ENSG00000196419	6999.64606992775	0.461083640910118	0.0459237030218792	10.0402104048632	1.01457512621812e-23	1.4333807737756e-22	candidate	stable	not_candidate	21.8436384251066
ENSG00000162545	6772.75733784704	0.480198519422223	0.0478388932789001	10.0378266826256	1.03938907585778e-23	1.46664543391213e-22	candidate	stable	not_candidate	21.8336748655073
ENSG00000254986	1688.71897292	0.678276225504156	0.0675836600584792	10.0360978514223	1.05776089657286e-23	1.49132855916644e-22	candidate	stable	not_candidate	21.826426665257
ENSG00000164919	2343.78748827688	0.692959849608246	0.0690673522038615	10.0331028698318	1.09035198637133e-23	1.53600166452194e-22	candidate	stable	not_candidate	21.8136083136715
ENSG00000099804	2264.77030787504	0.619157606010245	0.0617121674247279	10.0329907674277	1.09159099194771e-23	1.53647093895644e-22	candidate	stable	not_candidate	21.8134756496414
ENSG00000106803	1129.66752039881	0.822506591649266	0.0820023453892116	10.030281301655	1.12196499200426e-23	1.57791444688095e-22	candidate	stable	not_candidate	21.8019165475491
ENSG00000143222	1763.37651207572	0.701388536659112	0.0699385412056295	10.0286412122456	1.14075605067535e-23	1.60301270716691e-22	candidate	stable	not_candidate	21.7950630349568
ENSG00000141741	713.674834869858	0.876461770088343	0.0874195409863248	10.0259250986624	1.17256331413049e-23	1.64634489825887e-22	candidate	stable	not_candidate	21.7834791777994
ENSG00000215908	617.262691690393	-0.96639676983945	0.09641454797998	-10.02335010729	1.20352838805031e-23	1.68842390320276e-22	candidate	stable	not_candidate	21.7725185081194
ENSG00000092199	12418.1761692775	0.503804886269739	0.0502729189225879	10.0213971471503	1.22755209831733e-23	1.72070339996366e-22	candidate	stable	not_candidate	21.7642939831647
ENSG00000100226	3369.55899891709	0.535221518850158	0.0534329986745119	10.0166850472022	1.2874894052907e-23	1.80322938093605e-22	candidate	stable	not_candidate	21.7439490250588
ENSG00000171450	3273.93252496957	0.696503552393935	0.0695546265375754	10.0137630962286	1.32610267700779e-23	1.85577784692484e-22	candidate	stable	not_candidate	21.7314740139087
ENSG00000104885	3386.41161036125	-0.712840735329949	0.0712020816382871	-10.0115153788796	1.35658447196789e-23	1.89686968087777e-22	candidate	stable	not_candidate	21.7219625050733
ENSG00000128534	2091.30347919283	-0.692425082001675	0.0691670055088663	-10.0109159982777	1.36482932394319e-23	1.90567382425358e-22	candidate	stable	not_candidate	21.7199514313205
ENSG00000261613	274.820748138692	-1.72938910048249	0.172750709404543	-10.01089434853	1.36512805640475e-23	1.90567382425358e-22	candidate	down	candidate_down	21.7199514313205
ENSG00000149600	1603.59696895939	0.680184550776242	0.0679875312991333	10.0045484485023	1.45554189156124e-23	2.03021760055676e-22	candidate	stable	not_candidate	21.6924574115171
ENSG00000113328	2521.92535478617	0.734844371272651	0.0734658094201563	10.0025355614068	1.48544092777893e-23	2.07021886409684e-22	candidate	stable	not_candidate	21.6839837383861
ENSG00000081148	107.41700154496	-2.25371300757439	0.225365945194344	-10.0002376385256	1.52031788057929e-23	2.11708633600208e-22	candidate	down	candidate_down	21.6742614308399
ENSG00000106261	5434.52178502654	-0.538894998491465	0.0539105700583686	-9.99609163672369	1.58530785725193e-23	2.2057757643027e-22	candidate	stable	not_candidate	21.6564386393463
ENSG00000089063	2262.21587252138	0.630241968577763	0.0630502979156202	9.99586028001346	1.58901441556384e-23	2.20912077888346e-22	candidate	stable	not_candidate	21.6557805393713
ENSG00000137411	670.377774294964	-0.909956041888958	0.0910675112005802	-9.99210398848761	1.65040869376461e-23	2.29259474651446e-22	candidate	stable	not_candidate	21.6396727071135
ENSG00000093167	1067.09378792153	-0.75682181827653	0.0757510165505377	-9.9909130298154	1.67036028841479e-23	2.31841087166966e-22	candidate	stable	not_candidate	21.6348095953412
ENSG00000179241	2586.9157824019	0.598407983688944	0.0599014870114915	9.98986859164522	1.68805374888457e-23	2.34105311813828e-22	candidate	stable	not_candidate	21.630588732116
ENSG00000064309	431.203029979417	-1.1889653654813	0.119025622317617	-9.9891547914665	1.70025262405198e-23	2.35604450625372e-22	candidate	down	candidate_down	21.6278165098791
ENSG00000067369	9953.07232812421	-0.617751604401532	0.0618932348689002	-9.98092288616081	1.84740397303865e-23	2.55786275809865e-22	candidate	stable	not_candidate	21.5921227612645
ENSG00000058262	5243.95572458406	0.536196004000984	0.0537258110877544	9.98023097548355	1.8603321786559e-23	2.57366183378326e-22	candidate	stable	not_candidate	21.589448517793
ENSG00000187672	1015.10301469885	-0.803243364376795	0.0804917185015485	-9.97920505773948	1.87966630688935e-23	2.59829015738795e-22	candidate	stable	not_candidate	21.5853123518326
ENSG00000132694	2815.53767465714	-0.820230588780834	0.0821996321383117	-9.97851897196679	1.89270695866305e-23	2.61418588972997e-22	candidate	stable	not_candidate	21.5826635338122
ENSG00000089486	2022.25463408482	0.622664591201547	0.0624613396539044	9.96879981524098	2.08735856912566e-23	2.88069069901875e-22	candidate	stable	not_candidate	21.540503369599
ENSG00000230989	11059.5705962637	0.561365679909983	0.056329704058005	9.9657132821419	2.1532265044105e-23	2.9691768082363e-22	candidate	stable	not_candidate	21.5273639403106
ENSG00000087460	51045.0160736658	0.46623456813098	0.0467988736764945	9.96251686213452	2.22360899203206e-23	3.06373940811176e-22	candidate	stable	not_candidate	21.51374817717
ENSG00000278053	1660.71715608671	-0.637151555727797	0.0639555234926639	-9.96241639396294	2.22585775633731e-23	3.06434849068483e-22	candidate	stable	not_candidate	21.5136618464235
ENSG00000099942	4027.69817907838	0.536370535432682	0.0538481583687482	9.96079627755615	2.26243309250182e-23	3.1121758055088e-22	candidate	stable	not_candidate	21.5069358778759
ENSG00000268575	302.455845072604	-1.46620088926514	0.14724761267149	-9.9573830954818	2.34144707011284e-23	3.2182563821867e-22	candidate	down	candidate_down	21.492379360817
ENSG00000124562	1433.02652680658	0.693345401894043	0.0696680848879902	9.95212374516651	2.4685794009086e-23	3.39024900557172e-22	candidate	stable	not_candidate	21.4697684027485
ENSG00000168785	3120.88560836884	0.61540102263247	0.0618410067290585	9.95134224332249	2.48804474614439e-23	3.41421738991546e-22	candidate	stable	not_candidate	21.4667088299597
ENSG00000100207	1973.13762292589	-0.943381944436439	0.0948075495756104	-9.95049390749286	2.50934682693592e-23	3.44066544314148e-22	candidate	stable	not_candidate	21.4633575544239
ENSG00000115524	8681.91474223192	-0.463551582299878	0.0465870309042396	-9.95022806352944	2.51605937391021e-23	3.44430048756183e-22	candidate	stable	not_candidate	21.4628989668591
ENSG00000173442	190.271432751607	-1.77634788841641	0.178522034424344	-9.95030050012794	2.51422859306839e-23	3.44430048756183e-22	candidate	down	candidate_down	21.4628989668591
ENSG00000166426	1397.4227957483	1.05309028271663	0.10592061726437	9.94225968385547	2.72572676516506e-23	3.72831061806166e-22	candidate	up	candidate_up	21.4284879122809
ENSG00000274070	2621.35270522387	-0.635951605423319	0.0639806490870425	-9.93974919757595	2.79530023409959e-23	3.82039381712837e-22	candidate	stable	not_candidate	21.4178918664626
ENSG00000064666	1733.54191515713	0.692453032692577	0.0696772558212887	9.93800666416329	2.844622268847e-23	3.8846729711686e-22	candidate	stable	not_candidate	21.410645536141
ENSG00000185684	289.28603845004	-1.3403386135587	0.134901050958774	-9.93571661623536	2.91075410467663e-23	3.97178603132907e-22	candidate	down	candidate_down	21.4010141559259
ENSG00000213619	1658.49272146621	0.652360523133072	0.065702650432241	9.92898336431418	3.11414308518513e-23	4.24589878358722e-22	candidate	stable	not_candidate	21.3720303630324
ENSG00000137076	721.968349250844	-1.12121747507688	0.112953481937588	-9.92636487024281	3.19698518123253e-23	4.35534663926786e-22	candidate	down	candidate_down	21.3609772740592
ENSG00000173812	11055.7437623631	0.571170054618651	0.0575572535773906	9.9235112712712	3.28975134966555e-23	4.47812782035934e-22	candidate	stable	not_candidate	21.3489035144005
ENSG00000148700	900.515785411869	-0.837613925949538	0.0844155066560742	-9.92251257061271	3.32284319404974e-23	4.51954638446493e-22	candidate	stable	not_candidate	21.3449051520492
ENSG00000115355	4723.4207567931	-1.7912137007869	0.180532175582624	-9.9218529605938	3.34487981453002e-23	4.54587392101312e-22	candidate	down	candidate_down	21.3423826135225
ENSG00000233930	1028.3799713121	-0.865519748937587	0.087240031132748	-9.92113067475385	3.36917634696242e-23	4.57522818421374e-22	candidate	stable	not_candidate	21.3395872411224
ENSG00000163468	5715.4538806099	0.535080379951525	0.0539675644744187	9.91485135863708	3.58790105922218e-23	4.86835118923739e-22	candidate	stable	not_candidate	21.3126181005228
ENSG00000089220	9233.35459309618	0.468558296367872	0.0472670477877041	9.91300109269276	3.65499155840434e-23	4.95542060928026e-22	candidate	stable	not_candidate	21.3049194772964
ENSG00000120071	1857.73194159694	-0.686374644272084	0.0692593292184257	-9.91021212618792	3.75847334371583e-23	5.09165066954985e-22	candidate	stable	not_candidate	21.2931414002837
ENSG00000116237	2667.7000854574	0.571497590807525	0.0576788854741622	9.90826341579594	3.83249460600362e-23	5.18778459795908e-22	candidate	stable	not_candidate	21.2850180645579
ENSG00000070669	1747.57516256508	0.685162620539164	0.069155242018063	9.9076020926975	3.85794138236625e-23	5.21806569268852e-22	candidate	stable	not_candidate	21.2824904576634
ENSG00000114554	6236.92412080395	-0.601038454114871	0.060727876878142	-9.89724134965116	4.27915741469459e-23	5.7831704311263e-22	candidate	stable	not_candidate	21.2378340087673
ENSG00000182154	764.458700856008	1.02005636490079	0.103105375545551	9.89333833957219	4.44937794226408e-23	6.00843147123735e-22	candidate	up	candidate_up	21.22123888778
ENSG00000186487	921.349770764258	-0.918441461878346	0.0928557209439761	-9.89105951191184	4.55184568837059e-23	6.14191366113394e-22	candidate	stable	not_candidate	21.211696292868
ENSG00000133138	149.39965991791	-1.89784749631969	0.191931095228589	-9.88817103377315	4.68508996157135e-23	6.31667812704386e-22	candidate	down	candidate_down	21.1995112524724
ENSG00000004779	1487.4031378218	0.799032928618407	0.0808311066937295	9.88521574554159	4.82541256590961e-23	6.50070075698116e-22	candidate	stable	not_candidate	21.1870398251285
ENSG00000158987	1325.76209090977	-0.884248769467608	0.0894853931433076	-9.88148722832917	5.00839938152929e-23	6.74186205635859e-22	candidate	stable	not_candidate	21.1712201377206
ENSG00000198464	467.966894783379	-1.07219336553548	0.108517493325781	-9.88037350177857	5.0643791297308e-23	6.81181081834767e-22	candidate	down	candidate_down	21.166737422026
ENSG00000198642	6895.43498070465	0.573287198398893	0.0580351236283512	9.87827995456929	5.17128994484596e-23	6.95009895043838e-22	candidate	stable	not_candidate	21.1580090121979
ENSG00000135090	597.123190569058	-1.00544967978788	0.101794687752997	-9.87723133674305	5.22567638463121e-23	7.01763239586143e-22	candidate	down	candidate_down	21.1538093851417
ENSG00000163873	2364.21218659195	-0.658921421477191	0.0667134533199002	-9.87688972294047	5.24351614131857e-23	7.03601877159052e-22	candidate	stable	not_candidate	21.1526730105467
ENSG00000170027	33215.8081826004	0.428339885631071	0.043369388406903	9.87654890616104	5.26137435931917e-23	7.05440083070454e-22	candidate	stable	not_candidate	21.1515398673766
ENSG00000267520	247.228540101128	-1.55727139391958	0.157724316177038	-9.87337546717665	5.43057462945e-23	7.27551155530027e-22	candidate	down	candidate_down	21.1381364651828
ENSG00000133169	4903.21459335792	0.472125848778911	0.0478519342076586	9.86639007589685	5.82223295847501e-23	7.79407207645577e-22	candidate	stable	not_candidate	21.1082355823434
ENSG00000134324	986.529007732546	-0.84999194527601	0.0861702776472315	-9.86409662918521	5.95682247046699e-23	7.96795472567749e-22	candidate	stable	not_candidate	21.0986531422606
ENSG00000164885	940.139002863647	0.857784438346504	0.0869753907662367	9.86238096534647	6.05951484792352e-23	8.09893075930897e-22	candidate	stable	not_candidate	21.0915723139589
ENSG00000185722	2535.24544690961	-0.596880113427857	0.0605248744931204	-9.86173236089406	6.09879245019869e-23	8.1386010029756e-22	candidate	stable	not_candidate	21.0894502423964
ENSG00000248124	233.651185632552	-1.52478183342632	0.15461487365339	-9.86180564260923	6.09434212250443e-23	8.1386010029756e-22	candidate	down	candidate_down	21.0894502423964
ENSG00000131174	1931.03974743806	0.650271720864305	0.0659527016281523	9.85966768322245	6.22550923302323e-23	8.3011684041908e-22	candidate	stable	not_candidate	21.0808607756022
ENSG00000163444	2393.48487609467	0.601938817726839	0.0610597765931091	9.85818899630187	6.31786009350327e-23	8.4176924623652e-22	candidate	stable	not_candidate	21.0748069451047
ENSG00000125841	2216.0888199999	0.631910219346547	0.0641132913839532	9.85615003856604	6.44743067450404e-23	8.58358490347434e-22	candidate	stable	not_candidate	21.0663312927301
ENSG00000007392	1350.46355452699	-0.77312899004322	0.0784447433597441	-9.85571444217345	6.47545091751093e-23	8.6141272950512e-22	candidate	stable	not_candidate	21.0647887147501
ENSG00000176444	572.069886018236	-0.959101854309103	0.0973184468024101	-9.8552934805506	6.50264430191339e-23	8.64352272764522e-22	candidate	stable	not_candidate	21.0633092217139
ENSG00000174684	2207.34678856867	0.580610271678953	0.0589256569211006	9.85326769383954	6.63509591553171e-23	8.8126751623597e-22	candidate	stable	not_candidate	21.0548922377974
ENSG00000171161	1023.09693890258	0.743186654869749	0.0754883398658794	9.8450523112599	7.20017613411705e-23	9.55572671445691e-22	candidate	stable	not_candidate	21.0197362791922
ENSG00000157796	560.253995074333	-0.961944102057472	0.0977161670193321	-9.84426765191437	7.25657773599571e-23	9.62305042847719e-22	candidate	stable	not_candidate	21.0166872383302
ENSG00000139641	2472.03636688725	0.60111898139529	0.061064735457308	9.84396275351997	7.27861175119089e-23	9.64472921187099e-22	candidate	stable	not_candidate	21.0157099612229
ENSG00000184752	1075.05673523191	0.770868019300439	0.0783643158191371	9.83697759933977	7.80194635159391e-23	1.03301180382033e-21	candidate	stable	not_candidate	20.9858947159395
ENSG00000182481	6496.92835616592	0.486733576933502	0.0494973953570478	9.83351898463477	8.07468858587441e-23	1.06829011782384e-21	candidate	stable	not_candidate	20.9713107890117
ENSG00000197969	1564.20952748058	-0.696974806903554	0.0708890361032015	-9.83191259490234	8.20455618090087e-23	1.0846257005788e-21	candidate	stable	not_candidate	20.9647201090216
ENSG00000066777	3704.34381138386	-0.517344644232184	0.0526207067845608	-9.83157916046799	8.23177051153411e-23	1.08737585394182e-21	candidate	stable	not_candidate	20.9636203150866
ENSG00000172428	590.356697754394	0.965262805179471	0.0981896035490629	9.83060090162349	8.31213103260941e-23	1.09713661045983e-21	candidate	stable	not_candidate	20.9597392926851
ENSG00000014216	3486.42733192861	0.510364331753338	0.0519240523931043	9.82905432514193	8.44076406348994e-23	1.11324882800041e-21	candidate	stable	not_candidate	20.9534077534105
ENSG00000106012	893.883910253573	-0.847863015526923	0.0862667548210541	-9.82838658166373	8.49690939266416e-23	1.11978306300681e-21	candidate	stable	not_candidate	20.9508661056018
ENSG00000151461	1037.29739556574	-0.782536746086374	0.0796569258882143	-9.82383813285161	8.88931357196777e-23	1.1705873252651e-21	candidate	stable	not_candidate	20.9315961825943
ENSG00000151693	1016.53853943188	-0.804084613302997	0.0818822299446739	-9.82001362012612	9.23310703390986e-23	1.21491643446195e-21	candidate	stable	not_candidate	20.9154535930946
ENSG00000128245	7098.23526706929	0.489401439011731	0.04983839557641	9.81976713639192	9.25571004728546e-23	1.21694649699231e-21	candidate	stable	not_candidate	20.914728515091
ENSG00000139970	25029.6678156095	0.398920435432386	0.0406541681096249	9.81253470386326	9.94388258846732e-23	1.3064151245778e-21	candidate	stable	not_candidate	20.8839188003453
ENSG00000165916	2390.2645696976	0.572977578189714	0.058395856881813	9.81195599799759	1.00010867567518e-22	1.3129135640965e-21	candidate	stable	not_candidate	20.8817638648257
ENSG00000089022	1790.36779477079	-0.631939733883971	0.0644088123910044	-9.81138621292495	1.0057727358832e-22	1.31932802577842e-21	candidate	stable	not_candidate	20.879647211979
ENSG00000116871	5138.52706164192	-0.757333696591056	0.0772026893972596	-9.80968023916973	1.02292186202814e-22	1.34078653028279e-21	candidate	stable	not_candidate	20.8726403616712
ENSG00000173264	1411.82512450885	0.688059212640942	0.0701845155997185	9.80357571412377	1.0866918474337e-22	1.42327261963884e-21	candidate	stable	not_candidate	20.8467119053515
ENSG00000145741	3857.9603022965	0.629348536840319	0.0642035740400751	9.80239100781971	1.09951612123867e-22	1.43895778798835e-21	candidate	stable	not_candidate	20.841951945961
ENSG00000100605	2353.19979973593	0.624864985560061	0.0637508545350672	9.80167230882127	1.1073688240217e-22	1.44811739585444e-21	candidate	stable	not_candidate	20.8391962293646
ENSG00000142549	6000.93542258506	0.51621269917308	0.0526698324086318	9.80091782271325	1.11567228199903e-22	1.45785189329626e-21	candidate	stable	not_candidate	20.836286594805
ENSG00000228253	9402.27238351435	0.52612047508555	0.05368544399119	9.80005819029622	1.12520805813003e-22	1.46918043679318e-21	candidate	stable	not_candidate	20.8329248632354
ENSG00000124299	1168.07946725783	0.697463563605006	0.0711972547239592	9.79621428254728	1.1688444649119e-22	1.52498238225929e-21	candidate	stable	not_candidate	20.8167351735839
ENSG00000143933	21015.9443275857	0.48019888012589	0.0490203770507452	9.79590343886574	1.17244553608569e-22	1.52850489911985e-21	candidate	stable	not_candidate	20.8157331649475
ENSG00000101084	1120.88498718	0.940207520756652	0.0959872198992436	9.7951323284868	1.18142620158547e-22	1.53902993894709e-21	candidate	stable	not_candidate	20.8127529317
ENSG00000105963	1072.89208837146	0.740186846775433	0.0755714247495517	9.79453343943769	1.18844805761512e-22	1.54580272279218e-21	candidate	stable	not_candidate	20.8108459320668
ENSG00000198937	809.176143582593	0.939000736553725	0.0958698521268543	9.79453619383125	1.18841566851817e-22	1.54580272279218e-21	candidate	stable	not_candidate	20.8108459320668
ENSG00000109332	9513.81281725044	0.573441584656268	0.0585484383052681	9.79431051032272	1.19107239529203e-22	1.54802903421825e-21	candidate	stable	not_candidate	20.8102208981218
ENSG00000179958	696.614467262572	0.880194348790434	0.0898911572751997	9.79177903000781	1.2212785993312e-22	1.58607245966742e-21	candidate	stable	not_candidate	20.7996769758363
ENSG00000038219	2906.99701915125	-1.96881992202713	0.201327108578178	-9.77920924773334	1.382866997228e-22	1.79422665395014e-21	candidate	down	candidate_down	20.7461226959952
ENSG00000177034	370.835473472364	-1.13457249637657	0.11601953837139	-9.77915023885623	1.38367340567584e-22	1.79422665395014e-21	candidate	down	candidate_down	20.7461226959952
ENSG00000145545	5569.32039180233	0.563312617795371	0.0576393519248887	9.77305606297305	1.4695116090613e-22	1.90407841109921e-21	candidate	stable	not_candidate	20.7203151710742
ENSG00000100225	2770.41941307557	0.588233254229141	0.0602080407105345	9.77001156801003	1.51434780053944e-22	1.96067580495797e-21	candidate	stable	not_candidate	20.70759421039
ENSG00000010270	4049.01800407777	0.814547491760679	0.0833942225385757	9.76743312624437	1.55337754184515e-22	2.00967478926282e-21	candidate	stable	not_candidate	20.6968742155425
ENSG00000130283	1179.70227061615	0.951973239608347	0.0975530362759326	9.75851983648826	1.69612562066542e-22	2.19268190945932e-21	candidate	stable	not_candidate	20.6590243664923
ENSG00000123091	5295.10760560196	0.515187739979762	0.0527978812895858	9.75773510974921	1.70929820196538e-22	2.20802793629358e-21	candidate	stable	not_candidate	20.6559954361505
ENSG00000235655	251.932499698244	11.5812241098166	1.18752153627763	9.75243290839069	1.80099441339434e-22	2.32470823786769e-21	candidate	up	candidate_up	20.6336315454128
ENSG00000099624	1139.28001097374	0.916186949544948	0.0939556081538685	9.75127475141808	1.82166246933912e-22	2.34959826178409e-21	candidate	stable	not_candidate	20.6290063877731
ENSG00000108523	1951.4209320276	0.634185034687589	0.0650402663976754	9.75065247749748	1.83286412517152e-22	2.36224988047372e-21	candidate	stable	not_candidate	20.6266741643131
ENSG00000161996	104.165568041363	-2.82730725886755	0.289968947200139	-9.7503794325815	1.83780074731536e-22	2.36681385536947e-21	candidate	down	candidate_down	20.6258358970201
ENSG00000102931	3010.13396912404	0.585272353232466	0.060029533599886	9.7497401384704	1.84941065357581e-22	2.37995858082696e-21	candidate	stable	not_candidate	20.6234306010422
ENSG00000135506	5284.68995837688	0.481960791730719	0.0494422439367984	9.74795545984534	1.88220692473845e-22	2.42032688783085e-21	candidate	stable	not_candidate	20.616125974518
ENSG00000139637	949.791630352862	0.763469201063013	0.0783330496901535	9.74645062439055	1.91030748603452e-22	2.45460039929026e-21	candidate	stable	not_candidate	20.6100191994712
ENSG00000105143	1039.46847367365	0.757249634871876	0.0777106804539928	9.74447309492024	1.9478671572195e-22	2.5009670593187e-21	candidate	stable	not_candidate	20.6018920284016
ENSG00000143669	1252.74102341255	-0.718364527517286	0.0737209256531984	-9.74437747698192	1.9497016606137e-22	2.50142888545151e-21	candidate	stable	not_candidate	20.6018118394106
ENSG00000084652	1516.18869906246	-0.751266266366611	0.0771284354753341	-9.74045774086612	2.02639498855938e-22	2.59785981866633e-21	candidate	stable	not_candidate	20.5853842872977
ENSG00000278864	138.663023794618	-1.94865886126587	0.200116873807569	-9.73760395207697	2.08410318039296e-22	2.66982432346262e-21	candidate	down	candidate_down	20.5735173146133
ENSG00000086598	3840.03524248942	0.688736379171724	0.0707468990325152	9.73521650546381	2.13362856360842e-22	2.73120558998961e-21	candidate	stable	not_candidate	20.563645607353
ENSG00000073849	5561.04112068513	0.512037167545213	0.0526020853179292	9.73416100237164	2.15589365393907e-22	2.75762535931075e-21	candidate	stable	not_candidate	20.5594647357801
ENSG00000163625	5008.98238237986	-0.4995701715045	0.0513411553941793	-9.73040376027723	2.23703241959932e-22	2.85925447391289e-21	candidate	stable	not_candidate	20.5437471906728
ENSG00000214736	1007.43140895427	0.793699051402301	0.0815844067905302	9.72856312408009	2.27787728667355e-22	2.90926782072817e-21	candidate	stable	not_candidate	20.536216296728
ENSG00000149196	935.502367446851	0.885154002151653	0.0910675357752687	9.71975352815065	2.48381983025525e-22	3.16990730932726e-21	candidate	stable	not_candidate	20.4989534367211
ENSG00000058453	466.871716114001	-1.20204170252615	0.123801343834297	-9.70943985983729	2.74843327844344e-22	3.50497570193077e-21	candidate	down	candidate_down	20.4553149884117
ENSG00000151914	13148.7556179959	-1.54944794584868	0.159599096249263	-9.70837543734421	2.77728222920728e-22	3.53644773945831e-21	candidate	down	candidate_down	20.451432755405
ENSG00000264112	159.346039688421	-1.84828776780531	0.190380491817942	-9.70838844965691	2.776927754586e-22	3.53644773945831e-21	candidate	down	candidate_down	20.451432755405
ENSG00000198838	214.988457602359	-1.63219457939328	0.168176569020178	-9.70524365494368	2.86391215392502e-22	3.64402205871885e-21	candidate	down	candidate_down	20.4384190027334
ENSG00000147251	1168.39866023044	-0.736042021180414	0.0758617355821272	-9.70241473560253	2.94446037410668e-22	3.7437025791022e-21	candidate	stable	not_candidate	20.4266986613724
ENSG00000177875	4889.43479132373	0.496507977444858	0.0511743512544649	9.70228181254255	2.94829976960353e-22	3.74577620915697e-21	candidate	stable	not_candidate	20.426458173045
ENSG00000179222	13003.4186028168	0.438315214379177	0.0451829985087212	9.70088814036045	2.98885459706277e-22	3.79445829496868e-21	candidate	stable	not_candidate	20.420850216158
ENSG00000198356	1218.88765703071	0.749636910305248	0.0772776451276193	9.70056617366211	2.99830181450789e-22	3.80360486730503e-21	candidate	stable	not_candidate	20.4198046055259
ENSG00000076344	185.124511861569	-1.80533296355777	0.186155789795294	-9.69796838198265	3.07561586707493e-22	3.89876836483243e-21	candidate	down	candidate_down	20.409072566521
ENSG00000282936	318.428060878675	-1.28631626505231	0.132640735918985	-9.69774674529835	3.08230272720669e-22	3.90432685258795e-21	candidate	down	candidate_down	20.4084538323134
ENSG00000172053	2213.72465945551	0.559373274835444	0.0576899981126023	9.69619159535472	3.12962856929309e-22	3.96131568386418e-21	candidate	stable	not_candidate	20.4021605465638
ENSG00000176700	151.890567309067	-1.75726950069211	0.181289297818846	-9.69317837199671	3.22338195642573e-22	4.0769411903756e-21	candidate	down	candidate_down	20.3896655531737
ENSG00000175224	3374.40684168175	0.504445040342147	0.0520465161857922	9.69219608362283	3.25454152040775e-22	4.11328455496542e-21	candidate	stable	not_candidate	20.3858112451768
ENSG00000087087	2167.01770116679	-0.603569167398357	0.0622834862905927	-9.69067731023143	3.30330687084849e-22	4.17180847628155e-21	candidate	stable	not_candidate	20.3796756378302
ENSG00000141030	2752.32455646062	0.731062448501909	0.0754450014403405	9.69000509702435	3.32512074954507e-22	4.19623311257693e-21	candidate	stable	not_candidate	20.3771403935257
ENSG00000120992	2880.57281176903	0.657715761565175	0.0678767628116891	9.68985164171544	3.33012045489719e-22	4.19941806955474e-21	candidate	stable	not_candidate	20.3768108873857
ENSG00000196683	865.949271805389	0.909067806412703	0.0939000173798171	9.68123150324463	3.6232490481693e-22	4.56567066166415e-21	candidate	stable	not_candidate	20.3404954189475
ENSG00000142168	2237.56122301788	0.592145681250787	0.0611670804954792	9.68079032796984	3.63891958379117e-22	4.58201299633868e-21	candidate	stable	not_candidate	20.3389436833199
ENSG00000167004	7168.26062888223	0.450710909060468	0.0465661894046989	9.67893046054113	3.70572276071159e-22	4.662667933563e-21	candidate	stable	not_candidate	20.33136551308
ENSG00000100364	4888.88517633824	0.470635303431627	0.0486291666011579	9.6780458380387	3.73792136192713e-22	4.69969490138221e-21	candidate	stable	not_candidate	20.3279303350317
ENSG00000133983	1124.7348748676	0.783518338292051	0.0809769804631397	9.67581569244491	3.82032851531146e-22	4.79974755171835e-21	candidate	stable	not_candidate	20.318781604245
ENSG00000055609	2519.45950651478	-1.47606368155632	0.152559854920253	-9.67530863429243	3.83931448965249e-22	4.82003057431502e-21	candidate	down	candidate_down	20.3169502069449
ENSG00000102144	6650.0620791838	0.594036886948192	0.0614526820069492	9.6665738182268	4.18142698189698e-22	5.24564963313275e-21	candidate	stable	not_candidate	20.2802007201274
ENSG00000185651	4451.33679480643	0.49676183879482	0.0514001217138776	9.6646043283726	4.26263907092395e-22	5.34357880871701e-21	candidate	stable	not_candidate	20.2721677811199
ENSG00000233429	4676.56670116838	-0.685493264975656	0.0709305001111157	-9.66429482242197	4.27554272204445e-22	5.3557961675477e-21	candidate	stable	not_candidate	20.2711759598515
ENSG00000232112	1986.88282561005	0.653987861210584	0.0676798937161546	9.662956386329	4.33179010506263e-22	5.42225033003449e-21	candidate	stable	not_candidate	20.265820436139
ENSG00000132563	3614.81240131614	0.541594291646305	0.0560799969380451	9.65753069217598	4.5674022870158e-22	5.7129579786191e-21	candidate	stable	not_candidate	20.2431389703594
ENSG00000065613	1263.23178077252	-0.804308447314062	0.0832986022756054	-9.65572561053177	4.64856576875032e-22	5.81019336800104e-21	candidate	stable	not_candidate	20.2358094136926
ENSG00000266714	90.9667246267722	-2.67632497533263	0.277200787052783	-9.654824590462	4.68961152428443e-22	5.85717975429958e-21	candidate	down	candidate_down	20.2323114474587
ENSG00000182985	15586.7893919724	0.437355867386653	0.0453018870759984	9.65425273902929	4.71584791696976e-22	5.88561416627845e-21	candidate	stable	not_candidate	20.2302082116466
ENSG00000162086	506.759505409834	-1.01202601384839	0.10483669497431	-9.65335671919443	4.75724946094955e-22	5.93291971376216e-21	candidate	down	candidate_down	20.2267315286398
ENSG00000111057	1070.36565637689	0.740484298591223	0.0767215677653351	9.6515793428011	4.84044232880711e-22	6.03223676259349e-21	candidate	stable	not_candidate	20.2195216209397
ENSG00000143256	1017.29471448677	0.764924209147547	0.0792944527314043	9.64662952827975	5.07978986437293e-22	6.32586753962035e-21	candidate	stable	not_candidate	20.1988799062259
ENSG00000173621	1784.77789293269	0.679054720286333	0.0703955718283549	9.64627039243417	5.09760464004614e-22	6.34339488626725e-21	candidate	stable	not_candidate	20.1976782522493
ENSG00000168734	1087.46757214736	0.800360836742538	0.0830799421493338	9.63362294239339	5.76598876875362e-22	7.16986330695236e-21	candidate	stable	not_candidate	20.1444891240536
ENSG00000164190	2568.76068838698	-1.52145541128737	0.157963947480596	-9.63166238596472	5.87708773267232e-22	7.30265824423848e-21	candidate	down	candidate_down	20.1365190233507
ENSG00000167110	1914.54428467228	-0.739833851431337	0.0768221841896063	-9.63047144826472	5.94560611845735e-22	7.38238838763947e-21	candidate	stable	not_candidate	20.1318031102957
ENSG00000164924	37507.7708787003	0.519590061933819	0.0539659538796554	9.62810854955905	6.08389961596034e-22	7.54857508312387e-21	candidate	stable	not_candidate	20.1221350208132
ENSG00000196865	788.225819387874	-0.807171349003481	0.0838459379414254	-9.62683904338179	6.15950964906767e-22	7.63680140042667e-21	candidate	stable	not_candidate	20.1170885033375
ENSG00000230590	590.38110845091	-0.951314966355444	0.0988212460230141	-9.62662387533442	6.17241659530308e-22	7.64721386946206e-21	candidate	stable	not_candidate	20.116496763737
ENSG00000171295	404.74307789346	-1.05282193271164	0.109437216028228	-9.62032817465023	6.5621463457536e-22	8.1241287715567e-21	candidate	down	candidate_down	20.0902232014251
ENSG00000148834	712.969635356372	0.955120027639271	0.0993697045253273	9.61178290910415	7.13034680388329e-22	8.82113874111338e-21	candidate	stable	not_candidate	20.0544753471744
ENSG00000112079	951.997621527969	-0.794004652413848	0.0826216846684391	-9.61012421376046	7.24615187351492e-22	8.95787040281972e-21	candidate	stable	not_candidate	20.047795224962
ENSG00000065518	1403.87674739343	0.67632380138138	0.0703774094143073	9.60995590786676	7.2580059718217e-22	8.96598975149802e-21	candidate	stable	not_candidate	20.0474017618867
ENSG00000079246	12323.4729804252	0.48168255713312	0.0501308956118192	9.60849694094744	7.36157114965179e-22	9.08730773429724e-21	candidate	stable	not_candidate	20.0415647646685
ENSG00000283050	374.981354762602	-1.27262755436871	0.13244969889533	-9.60838389956946	7.36965619204547e-22	9.09067190351151e-21	candidate	down	candidate_down	20.0414040163156
ENSG00000162430	3092.54289567377	0.55240078819249	0.057584237922086	9.59291653629094	8.56295786330179e-22	1.05473005315513e-20	candidate	stable	not_candidate	19.9768586791592
ENSG00000273136	319.361502763857	-1.29293438526617	0.13477909094277	-9.59298935927068	8.55691435996508e-22	1.05473005315513e-20	candidate	down	candidate_down	19.9768586791592
ENSG00000165678	4796.31370119948	0.586040720140012	0.0611069352919777	9.59041256675409	8.77334878229278e-22	1.07986044046784e-20	candidate	stable	not_candidate	19.9666323684493
ENSG00000171824	1850.67966746931	-0.588025265488198	0.0613200503262279	-9.58944525256998	8.85598797560593e-22	1.08924156674585e-20	candidate	stable	not_candidate	19.962875793825
ENSG00000102780	397.456500032063	-1.07789305514021	0.11241534428051	-9.58848689241691	8.93862165803498e-22	1.09860841986907e-20	candidate	down	candidate_down	19.959157076816
ENSG00000105443	4028.24740862408	-0.627347564904199	0.0654548341301417	-9.58443441559814	9.29655873632823e-22	1.14177358962247e-20	candidate	stable	not_candidate	19.9424200068836
ENSG00000150627	309.075295177962	-1.21007755878608	0.126256795971628	-9.58425682731569	9.31256456405873e-22	1.14291177692475e-20	candidate	down	candidate_down	19.9419872921537
ENSG00000120885	1965.79461268825	0.805587750607581	0.0840865922274896	9.58045425872566	9.66190374572243e-22	1.18452648499119e-20	candidate	stable	not_candidate	19.9264552243824
ENSG00000147416	7664.12484635705	0.470653459383654	0.0491266274244365	9.58041461542588	9.6656132022157e-22	1.18452648499119e-20	candidate	stable	not_candidate	19.9264552243824
ENSG00000179950	2636.68183553107	0.550903619450759	0.05750507407785	9.58008711900709	9.69631126651859e-22	1.18743058044348e-20	candidate	stable	not_candidate	19.9253917706813
ENSG00000198900	3438.24203609599	-0.603112994126619	0.0629864019314338	-9.57528888192661	1.01572949224556e-21	1.24298614126817e-20	candidate	stable	not_candidate	19.9055337135179
ENSG00000160352	828.817161867229	-0.823567757160915	0.086018821916987	-9.57427384852706	1.02575569473258e-21	1.25435056513044e-20	candidate	stable	not_candidate	19.9015810701843
ENSG00000158636	904.340322053356	-0.798234798218938	0.0833894670797278	-9.57236958302845	1.04483036572335e-21	1.27675560756727e-20	candidate	stable	not_candidate	19.8938922260276
ENSG00000196263	454.572088149958	-1.09840431509022	0.114828363439603	-9.56561847777232	1.11532597581381e-21	1.36191820559958e-20	candidate	down	candidate_down	19.865848974599
ENSG00000237440	698.53198171518	-0.84051702851386	0.0878821204396691	-9.5641414238619	1.13136603178442e-21	1.38051073849609e-20	candidate	stable	not_candidate	19.8599602107911
ENSG00000130816	1906.85063748445	-0.785804283543104	0.082172484560885	-9.562863867903	1.14542357546955e-21	1.39665918501359e-20	candidate	stable	not_candidate	19.8549095581849
ENSG00000177556	626.585397916966	0.864250617000982	0.0903792210221519	9.56249243163044	1.1495429916589e-21	1.4006751926384e-20	candidate	stable	not_candidate	19.853662563072
ENSG00000126870	372.98901864764	-1.21473893575923	0.127033150673535	-9.56237745280379	1.15082113352278e-21	1.40122593292749e-20	candidate	down	candidate_down	19.8534918336559
ENSG00000113068	2202.00791131946	0.591816153036245	0.0619146366685447	9.55858234627925	1.19380712905425e-21	1.45252243299061e-20	candidate	stable	not_candidate	19.8378771515718
ENSG00000133935	1199.13406076973	0.695486136139863	0.0727617874364553	9.55839817359143	1.19593313752138e-21	1.45406608928316e-20	candidate	stable	not_candidate	19.837415853753
ENSG00000203880	1047.06893136959	-0.702970749156148	0.0735491812675746	-9.55783241962564	1.20248740793633e-21	1.46098774541605e-20	candidate	stable	not_candidate	19.8353534268587
ENSG00000171033	11664.398275673	0.562686246260204	0.0588742639432403	9.5574230329687	1.2072523108208e-21	1.46572701816976e-20	candidate	stable	not_candidate	19.8339469065993
ENSG00000104805	1676.43700473688	0.637373299283147	0.066703387696406	9.55533626244127	1.23183232477943e-21	1.4944998612721e-20	candidate	stable	not_candidate	19.8255041209384
ENSG00000198720	1117.70321624526	-0.861373700613405	0.0901570655435113	-9.55414526216685	1.24608235375683e-21	1.51070784861112e-20	candidate	stable	not_candidate	19.8208195144854
ENSG00000126950	3777.00832353493	0.655704356777076	0.0686674063966561	9.54898970538383	1.30967195478133e-21	1.58553504818317e-20	candidate	stable	not_candidate	19.7998241534702
ENSG00000136810	1541.745424946	0.757198752065346	0.0792958572037214	9.54903293522641	1.30912562757958e-21	1.58553504818317e-20	candidate	stable	not_candidate	19.7998241534702
ENSG00000104142	1709.75138580159	0.624387842447311	0.0654324966149895	9.54247315552184	1.39465959669393e-21	1.68721978741268e-20	candidate	stable	not_candidate	19.7728283399105
ENSG00000164929	1413.09315541319	0.850411194632069	0.089127556418989	9.54150690089923	1.40771737975428e-21	1.70180288510423e-20	candidate	stable	not_candidate	19.7690907444095
ENSG00000108852	3372.01907235515	0.516948884804857	0.0542261895189486	9.5331958485524	1.52514300005322e-21	1.84244661138907e-20	candidate	stable	not_candidate	19.7346050878461
ENSG00000237190	967.750276724151	0.773539845082528	0.0811694164135053	9.52994217849055	1.57370857338456e-21	1.89976306855342e-20	candidate	stable	not_candidate	19.7213005592767
ENSG00000139767	5984.14785806491	-0.583373900508377	0.0612364763043526	-9.5265752655156	1.62557528380336e-21	1.96098025523391e-20	candidate	stable	not_candidate	19.7075267791451
ENSG00000157193	1481.68550539175	-0.649119393650441	0.0681384513389995	-9.5264770609618	1.62711322182905e-21	1.96144046591632e-20	candidate	stable	not_candidate	19.7074248691385
ENSG00000169021	1113.74863320505	0.707828420657381	0.0743023757448698	9.52632286062877	1.62953099012881e-21	1.96295988093571e-20	candidate	stable	not_candidate	19.7070885764399
ENSG00000118557	112.1494723076	-2.16812776244808	0.227612640798381	-9.5255156077584	1.6422463550075e-21	1.97687298987099e-20	candidate	down	candidate_down	19.7040212323404
ENSG00000248487	830.332824013615	0.893700169895971	0.0939270069680836	9.51483709259095	1.81997827753962e-21	2.18926606846451e-20	candidate	stable	not_candidate	19.6597014540356
ENSG00000165219	1974.18124169935	-0.602059173929704	0.0633148287201192	-9.50897579761422	1.92548895251141e-21	2.31454416183884e-20	candidate	stable	not_candidate	19.6355345284003
ENSG00000167548	4421.70341786572	-0.741824901998721	0.078073888738613	-9.50157490530937	2.06739572768703e-21	2.48336394740084e-20	candidate	stable	not_candidate	19.6049596281035
ENSG00000151208	3809.57907968764	-0.583716490920201	0.0614591222994113	-9.49763792714939	2.14705079606866e-21	2.57722070432559e-20	candidate	stable	not_candidate	19.5888483883694
ENSG00000077157	1635.56985905435	-0.615968954665893	0.0648637332684033	-9.49635371921996	2.17368454124439e-21	2.605502721134e-20	candidate	stable	not_candidate	19.5841084689287
ENSG00000130706	2318.16931655521	0.590364071759887	0.06216725005661	9.49638388737312	2.17305513795147e-21	2.605502721134e-20	candidate	stable	not_candidate	19.5841084689287
ENSG00000145337	1380.82818097141	0.684489116024662	0.0720867763364222	9.49534922785582	2.19474470017948e-21	2.62888876128136e-20	candidate	stable	not_candidate	19.5802277902283
ENSG00000182512	987.370979602428	0.794674365110162	0.0837192251827665	9.49213712113696	2.26345376967395e-21	2.70927589184474e-20	candidate	stable	not_candidate	19.567146767501
ENSG00000108960	3418.68920056663	0.654821975072337	0.068986714583181	9.49200116324982	2.26640847012123e-21	2.71089944017815e-20	candidate	stable	not_candidate	19.5668865921155
ENSG00000130479	2288.96725887807	0.624238871086362	0.0657687480337201	9.49142092177748	2.27906149949005e-21	2.72411290294932e-20	candidate	stable	not_candidate	19.5647748967182
ENSG00000004142	2905.85881131335	0.583504914431792	0.0615606606453299	9.47853561535906	2.57876457070655e-21	3.08017083688408e-20	candidate	stable	not_candidate	19.5114251953637
ENSG00000273154	94.3890642180731	-2.50811797801101	0.264633696885546	-9.47769693553341	2.59957028924677e-21	3.10283685263297e-20	candidate	down	candidate_down	19.5082410590481
ENSG00000180611	3295.00096231935	0.53754622641744	0.0567744890756769	9.4680944763928	2.84995014642628e-21	3.39929707690127e-20	candidate	stable	not_candidate	19.4686108791883
ENSG00000114902	1420.04853708508	0.688632735048794	0.0727934961030373	9.46008602298826	3.07689970954592e-21	3.66741363131471e-20	candidate	stable	not_candidate	19.4356401051289
ENSG00000115128	1304.13799323811	0.722918266090061	0.076453145945185	9.45570332198463	3.20857589579057e-21	3.82167526464213e-20	candidate	stable	not_candidate	19.4177462185802
ENSG00000212694	206.784944410068	-1.50489331266631	0.159199955890681	-9.45285006045911	3.29728073444112e-21	3.92457393241093e-20	candidate	down	candidate_down	19.4062074851217
ENSG00000188818	166.773829678941	-1.72637923732254	0.182765827756418	-9.44585351930984	3.52519441320933e-21	4.19290479961034e-20	candidate	down	candidate_down	19.3774849981911
ENSG00000130770	2168.02608071722	0.548135085265774	0.0580305553536409	9.44562880581469	3.53276714359699e-21	4.19896731062008e-20	candidate	stable	not_candidate	19.3768575063748
ENSG00000106682	7042.05145475397	0.440356467674763	0.0466454697117137	9.44049808901764	3.71011516922524e-21	4.40667110540821e-20	candidate	stable	not_candidate	19.3558893621147
ENSG00000139625	1874.55561173884	-0.712680703286161	0.0754959008177871	-9.4399920468033	3.72807698005888e-21	4.42490648416925e-20	candidate	stable	not_candidate	19.3540959032347
ENSG00000164221	1225.88478774235	-0.693538362904179	0.0734737460265354	-9.43926777128941	3.75393466124065e-21	4.45248152372746e-20	candidate	stable	not_candidate	19.3513978740343
ENSG00000104177	4326.74295760404	-0.5026730157212	0.0532663467705328	-9.4369718630541	3.8370800389106e-21	4.54791855625176e-20	candidate	stable	not_candidate	19.3421873212242
ENSG00000123636	2270.41664814445	-1.54176803011832	0.163407374360277	-9.4351190462131	3.90550504747303e-21	4.62578708870042e-20	candidate	down	candidate_down	19.334814360396
ENSG00000135119	571.52917042541	-1.0361290452964	0.10981988750496	-9.43480337520478	3.91728259210575e-21	4.63649895636466e-20	candidate	down	candidate_down	19.3338098336369
ENSG00000160957	210.55064093762	-1.53959025070692	0.163204898636366	-9.43348063428695	3.96701666997764e-21	4.69208993999238e-20	candidate	down	candidate_down	19.3286336717338
ENSG00000108021	1413.85517920995	-0.69164593423627	0.073393756041227	-9.42377078845447	4.35172669845734e-21	5.14352867822544e-20	candidate	stable	not_candidate	19.2887388343731
ENSG00000124302	1379.94374657156	0.695879989537675	0.0738464583326574	9.42333600350788	4.36979055819429e-21	5.1612825666806e-20	candidate	stable	not_candidate	19.2872423637956
ENSG00000099864	5424.29574477314	0.478766768873504	0.0508118463305332	9.42234544596366	4.41122233777647e-21	5.20659304600047e-20	candidate	stable	not_candidate	19.2834463660123
ENSG00000131503	2538.1422977736	-0.658222900232629	0.0698587288598465	-9.4221997877056	4.41734742468584e-21	5.21019677817083e-20	candidate	stable	not_candidate	19.2831458740018
ENSG00000187134	2968.88907442073	0.595271356268669	0.0631947031418792	9.41964004375839	4.52637063099459e-21	5.33507798973588e-20	candidate	stable	not_candidate	19.2728592275489
ENSG00000129317	536.200736775667	-0.964554032862492	0.102400706443546	-9.41940799396983	4.53638455075957e-21	5.34316794204397e-20	candidate	stable	not_candidate	19.2722011752169
ENSG00000139514	4501.6391228465	0.492339857118515	0.0522899945063028	9.41556528676189	4.70543536763442e-21	5.53843783972571e-20	candidate	stable	not_candidate	19.2566127141989
ENSG00000170906	499.43615747014	0.995183747670439	0.105734530623719	9.41209784353261	4.86331684793327e-21	5.72029937987491e-20	candidate	stable	not_candidate	19.2425812412026
ENSG00000206503	987.398042116373	0.73829688953725	0.0784536347394962	9.41061420530419	4.93246074906575e-21	5.7976068444147e-20	candidate	stable	not_candidate	19.2367512389794
ENSG00000110274	669.995345983987	-0.885912651289848	0.0941452170302266	-9.41006542058759	4.9582820546671e-21	5.82392118623329e-20	candidate	stable	not_candidate	19.2347845108612
ENSG00000047410	3116.76724759057	-1.84085964484674	0.195631774532877	-9.40981928545242	4.96990654041455e-21	5.83353528248936e-20	candidate	down	candidate_down	19.2340681710815
ENSG00000116251	4646.19733414124	0.571488127244598	0.0607704842482992	9.40404102935205	5.25068100863807e-21	6.15883821490389e-20	candidate	stable	not_candidate	19.2105012041412
ENSG00000172661	1345.42927653234	-0.636384868747726	0.0676741284418215	-9.40366552773291	5.26946068754265e-21	6.1765945211756e-20	candidate	stable	not_candidate	19.2092509081323
ENSG00000068724	143.209448689991	-1.90539842140751	0.202644600451097	-9.40266070334958	5.32004157428048e-21	6.23157632191791e-20	candidate	down	candidate_down	19.2054020815402
ENSG00000203896	70.8272167482549	-3.31938550211913	0.353130190061857	-9.39989158541693	5.46193209529119e-21	6.39336302748335e-20	candidate	down	candidate_down	19.1942706347877
ENSG00000001630	5428.1783951782	0.520236286309139	0.0553507214289552	9.39890705809287	5.51327628073074e-21	6.44468972356658e-20	candidate	stable	not_candidate	19.1907979867026
ENSG00000196458	1096.97481858604	-0.705262096347009	0.075036623019302	-9.39890506753737	5.51338057242798e-21	6.44468972356658e-20	candidate	stable	not_candidate	19.1907979867026
ENSG00000168036	9184.89279947259	0.45669682607495	0.0486008456317691	9.39689053016022	5.61993526798964e-21	6.56471915154079e-20	candidate	stable	not_candidate	19.1827838489416
ENSG00000114841	82.3214934779724	-2.55528049080179	0.271944476893864	-9.39633163353077	5.64985613353319e-21	6.59512800281186e-20	candidate	down	candidate_down	19.1807767709477
ENSG00000184206	69.7872745292107	-3.03833758952398	0.323505461408104	-9.39192054532615	5.89160157096727e-21	6.87258970049352e-20	candidate	down	candidate_down	19.1628795830705
ENSG00000102996	3173.85731811516	0.542918898350508	0.0578409513301269	9.38641024854175	6.20800273720307e-21	7.23669652410317e-20	candidate	stable	not_candidate	19.1404596394329
ENSG00000125304	4808.20097642314	0.548701900288612	0.0585110765049684	9.37774406256258	6.7399321578539e-21	7.8513728935e-20	candidate	stable	not_candidate	19.1050543957466
ENSG00000204305	59.3688897427388	-3.51531396117091	0.374926144874481	-9.37601714158337	6.85119568777517e-21	7.97550652438947e-20	candidate	down	candidate_down	19.098241725354
ENSG00000130818	608.706150065262	-0.935329972711653	0.0997658169646878	-9.37525498380587	6.90087657150408e-21	8.02783042038962e-20	candidate	stable	not_candidate	19.0954018101092
ENSG00000188243	629.708779162871	0.879218481743783	0.0937863208010654	9.37469850863149	6.93737501098473e-21	8.06475788631336e-20	candidate	stable	not_candidate	19.0934086661196
ENSG00000197535	12831.224742654	-0.554904641009783	0.0592457701062608	-9.36614782818299	7.52281033630452e-21	8.7393415146617e-20	candidate	stable	not_candidate	19.0585212890272
ENSG00000113648	8393.61786084476	0.502123153427654	0.0536243978405795	9.36370707453761	7.69870598240571e-21	8.93756003884895e-20	candidate	stable	not_candidate	19.0487810277695
ENSG00000237094	158.890544987286	-1.96567204934109	0.209946006694342	-9.36275035801414	7.76875706756371e-21	9.01271468009221e-20	candidate	down	candidate_down	19.0451443773883
ENSG00000198604	461.206157708351	-1.15159962607051	0.123036219912584	-9.3598423853456	7.98557270748732e-21	9.25791515322573e-20	candidate	down	candidate_down	19.0334868037492
ENSG00000162408	670.716326005242	-0.88352605852755	0.0944035526023269	-9.35903400001678	8.04690091393155e-21	9.32264251374269e-20	candidate	stable	not_candidate	19.0304609689257
ENSG00000102172	2970.09867593122	0.523052114386806	0.0559178759093057	9.35393388753097	8.44470359048943e-21	9.77683396575366e-20	candidate	stable	not_candidate	19.0098017601215
ENSG00000187189	12939.5529120911	0.415606568859333	0.044436262853513	9.35286952976687	8.53014317393207e-21	9.86901489584324e-20	candidate	stable	not_candidate	19.005726195522
ENSG00000248360	188.917883259985	-1.51866686579225	0.162386733301411	-9.35216094884679	8.58749678146112e-21	9.92859801706627e-20	candidate	down	candidate_down	19.0031120723947
ENSG00000058799	1069.93139238806	0.694374929005054	0.0743443089214837	9.33998767462342	9.63453330605437e-21	1.11315612673016e-19	candidate	stable	not_candidate	18.9534439190237
ENSG00000035928	908.009356690484	-0.9131499131722	0.0977746728997241	-9.33932976803421	9.69458419311881e-21	1.11933180734846e-19	candidate	stable	not_candidate	18.9510411549908
ENSG00000186648	879.789320786467	-0.909776764685148	0.0974234442915342	-9.33837610958089	9.78228771649446e-21	1.12868967319362e-19	candidate	stable	not_candidate	18.9474254484607
ENSG00000168101	867.942650223291	0.863388009962804	0.0924740381352621	9.33654490896054	9.9529002483325e-21	1.14759443312011e-19	candidate	stable	not_candidate	18.9402115671454
ENSG00000125885	158.993902934498	-1.81751795579424	0.194670734133548	-9.3363697624286	9.9693719785235e-21	1.14871275901995e-19	candidate	down	candidate_down	18.939788555096
ENSG00000012983	1828.91080345599	-0.672058143108158	0.0719903875283453	-9.33538721184886	1.0062277404129e-20	1.15863059776939e-19	candidate	stable	not_candidate	18.9360550065922
ENSG00000125247	4287.05835406805	0.504223275535397	0.0540166843133925	9.33458397057487	1.01388638242106e-20	1.16665718671937e-19	candidate	stable	not_candidate	18.933056739317
ENSG00000101193	3139.84340799161	0.535084380217132	0.0573420346797614	9.33145088424962	1.04431419689103e-20	1.20004153749788e-19	candidate	stable	not_candidate	18.9208037212908
ENSG00000213023	1763.06341023763	0.653402291700542	0.0700213899914932	9.33146702428961	1.04415515771837e-20	1.20004153749788e-19	candidate	stable	not_candidate	18.9208037212908
ENSG00000258559	56.9432679701848	-3.57434441758983	0.383102910079721	-9.32998503416755	1.05885857784364e-20	1.21593096403561e-19	candidate	down	candidate_down	18.9150910819625
ENSG00000100991	3389.27168752145	0.502750468950141	0.0538920742683065	9.32883871656439	1.07037192481253e-20	1.22832058300036e-19	candidate	stable	not_candidate	18.9106882706071
ENSG00000155903	438.208918057728	-1.01896375423594	0.109232540458296	-9.32839014785134	1.07491086802874e-20	1.23269528280158e-19	candidate	down	candidate_down	18.9091442659453
ENSG00000203950	1821.56160410922	0.622175105545538	0.0667143773841935	9.32595236499875	1.09991294592e-20	1.26051509971278e-19	candidate	stable	not_candidate	18.8994519475419
ENSG00000175166	8353.09560049475	0.460494898641777	0.0493956911411358	9.32257223258662	1.13553384774269e-20	1.30045844642564e-19	candidate	stable	not_candidate	18.8859035202665
ENSG00000081026	845.935166707452	-0.759487967296811	0.0814894696113536	-9.32007498538185	1.1625810864691e-20	1.33053561454807e-19	candidate	stable	not_candidate	18.8759734961636
ENSG00000087995	976.918309969873	-0.73000277270195	0.0783293970487802	-9.31965264902186	1.16721789882975e-20	1.33494152272767e-19	candidate	stable	not_candidate	18.8745377582042
ENSG00000131475	1175.68804533813	0.657870005929386	0.070617114844548	9.31601365161377	1.20793543068953e-20	1.38057903233997e-19	candidate	stable	not_candidate	18.8599387267816
ENSG00000184047	1518.39909224352	0.669957463173335	0.0719443123179806	9.3121671691328	1.25250192704488e-20	1.43055119088271e-19	candidate	stable	not_candidate	18.8444965967751
ENSG00000125817	1267.11156155316	0.63468280494071	0.0681627826064487	9.3112807410633	1.26300068026e-20	1.44157163781224e-19	candidate	stable	not_candidate	18.8411637708037
ENSG00000223960	648.846340428991	-0.92538195371874	0.0994192413545962	-9.30787583077809	1.30414338184421e-20	1.48753032276124e-19	candidate	stable	not_candidate	18.8275341725751
ENSG00000104886	1381.5593048902	0.655009870574863	0.0703812553787823	9.30659544291573	1.3199552657885e-20	1.5045538483225e-19	candidate	stable	not_candidate	18.822592264148
ENSG00000183255	4784.34316769821	0.452395754076644	0.0486231845089685	9.30411610521314	1.35111419503518e-20	1.5380032122142e-19	candidate	stable	not_candidate	18.8130427574829
ENSG00000243279	1530.61134073599	0.656300086321895	0.0705384863628129	9.30414189703805	1.35078634383334e-20	1.5380032122142e-19	candidate	stable	not_candidate	18.8130427574829
ENSG00000101856	6336.19012129498	0.503794503228568	0.0541586040390786	9.30220621759474	1.37561152458672e-20	1.56483883759325e-19	candidate	stable	not_candidate	18.8055303837073
ENSG00000134698	1366.87056493986	-0.704641929793762	0.0757559470049387	-9.30147345062989	1.3851265552517e-20	1.57460666914371e-19	candidate	stable	not_candidate	18.8028279134642
ENSG00000282458	2116.06425500008	-2.29899074933032	0.247348403616724	-9.29454451985345	1.47837817330812e-20	1.67948909561146e-19	candidate	down	candidate_down	18.7748228115491
ENSG00000136247	1116.02820861348	0.81069265904126	0.0872512028967036	9.29147830776656	1.52160046306765e-20	1.72743410000606e-19	candidate	stable	not_candidate	18.7625985115657
ENSG00000163159	2113.75941557657	0.618840874674626	0.0666192584471867	9.28921890004554	1.55424713016204e-20	1.76331676084805e-19	candidate	stable	not_candidate	18.7536696643703
ENSG00000139684	1957.33749375814	0.585361025650262	0.0630334194385651	9.28651865730968	1.59417301502628e-20	1.80740431202277e-19	candidate	stable	not_candidate	18.7429446859341
ENSG00000158292	5493.08022723579	0.526747442562629	0.0567678909306996	9.27896798571688	1.71127995637138e-20	1.9388790474292e-19	candidate	stable	not_candidate	18.7124492825523
ENSG00000154767	721.288065496882	-0.831129001138201	0.0896300851909554	-9.27287974085368	1.8118666450106e-20	2.05147330881341e-19	candidate	stable	not_candidate	18.6879341291531
ENSG00000106344	814.388286864526	-0.788480071397411	0.085036309950469	-9.27227524167824	1.82216732758505e-20	2.06175984277319e-19	candidate	stable	not_candidate	18.6857619234524
ENSG00000176490	2703.68920019543	0.512408440466522	0.0552752919353668	9.2701173078503	1.8594130837928e-20	2.10250035428064e-19	candidate	stable	not_candidate	18.6772639223495
ENSG00000130021	952.843590876723	0.70624152926069	0.0762330846301342	9.26423917761186	1.96473011423666e-20	2.22010576066409e-19	candidate	stable	not_candidate	18.6536263362796
ENSG00000247828	219.089802911499	-1.46104412874907	0.157713572319571	-9.26390866214483	1.97082394113529e-20	2.22550897906762e-19	candidate	down	candidate_down	18.6525706491677
ENSG00000131236	6310.21905714987	0.430839816138545	0.0465173615592341	9.26191429816851	2.00799331753823e-20	2.26597303118869e-19	candidate	stable	not_candidate	18.6447452632615
ENSG00000162129	953.231208425066	-0.953319567141132	0.102951562038202	-9.25988443757058	2.04653589847123e-20	2.30793187326932e-19	candidate	stable	not_candidate	18.636777015057
ENSG00000159314	69.6380292454257	-2.96263499391106	0.319952690095785	-9.25960332767987	2.05193089947301e-20	2.31247840438284e-19	candidate	down	candidate_down	18.63592231433
ENSG00000162613	3939.33684763671	-0.492544242383456	0.0532027751453345	-9.2578674897685	2.08555760984036e-20	2.34881425102937e-19	candidate	stable	not_candidate	18.6291513267484
ENSG00000106052	2654.97989465274	-0.53067547700926	0.0573484278433038	-9.25353138640964	2.17195581422144e-20	2.44449519343131e-19	candidate	stable	not_candidate	18.611810812345
ENSG00000104823	1483.73583580318	0.62925814551936	0.0680080371007247	9.25270265611967	2.18886682784804e-20	2.46189458004845e-19	candidate	stable	not_candidate	18.608730547783
ENSG00000089248	2374.56444824424	0.524079465634554	0.0566456058547813	9.25189973213639	2.20537538482342e-20	2.47881854883963e-19	candidate	stable	not_candidate	18.6057552627125
ENSG00000162105	683.989732188732	-0.92377802630591	0.0998872821290676	-9.24820464243153	2.28294926019589e-20	2.56431141736307e-19	candidate	stable	not_candidate	18.5910292339779
ENSG00000183291	2070.76775401953	0.674877551704864	0.0729773494208119	9.2477673834561	2.292305644228e-20	2.57311687834223e-19	candidate	stable	not_candidate	18.5895404864417
ENSG00000176593	656.916811876602	-0.829436600048355	0.0896998782871993	-9.24679738575209	2.31319702134404e-20	2.59485017718362e-19	candidate	stable	not_candidate	18.5858877126135
ENSG00000049239	513.355005275733	-0.951459654215735	0.102935844758123	-9.24322966845479	2.39166916680609e-20	2.68110381613999e-19	candidate	stable	not_candidate	18.5716863691936
ENSG00000175348	1624.14255685253	0.665586636796185	0.0720277293005255	9.24069998124083	2.44889879659049e-20	2.74344600323456e-19	candidate	stable	not_candidate	18.5617035832091
ENSG00000062582	778.317269042893	0.785201306208559	0.0850482977643039	9.23241648392074	2.64593999160565e-20	2.96223024406756e-19	candidate	stable	not_candidate	18.528381188272
ENSG00000183354	958.210747945726	-0.711507297951432	0.0770756863708274	-9.23128072487373	2.67415070739511e-20	2.99183840027233e-19	candidate	stable	not_candidate	18.5240618679484
ENSG00000139220	1555.75278038469	-0.716594627893065	0.0776434384981451	-9.22930052756724	2.72404907210905e-20	3.04565565669358e-19	candidate	stable	not_candidate	18.5163191997693
ENSG00000268043	698.012956041023	-2.23908094025753	0.242655964571594	-9.22738884333875	2.77309392058715e-20	3.09844835224498e-19	candidate	down	candidate_down	18.5088557386694
ENSG00000086504	1173.20877579013	0.654162192824587	0.0709396607905263	9.22138879062624	2.93276730337323e-20	3.27469823782182e-19	candidate	stable	not_candidate	18.4848287138972
ENSG00000132549	1270.02717089878	-0.647149121143995	0.0701959648958761	-9.21917836878418	2.9938541362533e-20	3.34070789506528e-19	candidate	stable	not_candidate	18.476161496558
ENSG00000116030	3351.01789104222	0.628068808340277	0.0681470221913049	9.21637935370292	3.07301499337296e-20	3.42634742623379e-19	candidate	stable	not_candidate	18.4651686023611
ENSG00000176087	1626.96876604207	0.596767323415595	0.0647511324785792	9.21632256567892	3.07464228685091e-20	3.42634742623379e-19	candidate	stable	not_candidate	18.4651686023611
ENSG00000177082	980.205066103947	-0.740529161700727	0.0803772898891454	-9.21316410048223	3.1665039928937e-20	3.52640014599278e-19	candidate	stable	not_candidate	18.4526684091846
ENSG00000174851	541.764496810158	0.947529881044865	0.102873938652941	9.21059204548866	3.24331054837301e-20	3.60956628680804e-19	candidate	stable	not_candidate	18.4425449783054
ENSG00000137817	5907.65672473152	0.4388783445964	0.0476631276434598	9.20792164289751	3.32500277422572e-20	3.6980571838454e-19	candidate	stable	not_candidate	18.4320263775369
ENSG00000198799	1151.08857940989	-0.715519743308859	0.0777382522713337	-9.20421700260825	3.44171232524849e-20	3.82535273581518e-19	candidate	stable	not_candidate	18.4173285123653
ENSG00000147100	2020.09049512241	0.690140742461571	0.0750193437297386	9.19950386326813	3.59606258768966e-20	3.99429060575012e-19	candidate	stable	not_candidate	18.3985603410972
ENSG00000184613	3370.01471030928	0.498563054776004	0.0542142345106383	9.19616516356368	3.70952264856821e-20	4.11761869387208e-19	candidate	stable	not_candidate	18.3853538730688
ENSG00000185485	229.438492007708	-1.49233927611035	0.162441436975689	-9.18693717498752	4.0418569381288e-20	4.48357982521926e-19	candidate	down	candidate_down	18.3483750936995
ENSG00000133030	7008.27710681578	-0.517882278868053	0.0564180870026163	-9.17936616397571	4.33636278050265e-20	4.8061513122548e-19	candidate	stable	not_candidate	18.3182025604063
ENSG00000175066	311.165610217562	-1.25233822470704	0.136430426508631	-9.17931766949227	4.33831593600737e-20	4.8061513122548e-19	candidate	down	candidate_down	18.3182025604063
ENSG00000169189	527.879766020915	0.93660225141935	0.102062081687161	9.17678961605161	4.44134879465092e-20	4.91708334896046e-19	candidate	stable	not_candidate	18.3082924299676
ENSG00000054793	16392.3540910449	0.410676419105088	0.0447713263669414	9.17275525275316	4.61080436953737e-20	5.10136026821418e-19	candidate	stable	not_candidate	18.2923140046452
ENSG00000198420	16595.5108329873	-0.440483522326896	0.0480242526938996	-9.17210570947311	4.63867812813328e-20	5.12885395901359e-19	candidate	stable	not_candidate	18.2899796670285
ENSG00000159840	3690.96177313129	0.488751799530129	0.0532993929905734	9.16993181548185	4.73318327775719e-20	5.22993625889509e-19	candidate	stable	not_candidate	18.2815036041688
ENSG00000121073	1174.14664339818	0.734958119001975	0.0802290666131675	9.16074622363052	5.15396691672669e-20	5.69117401527353e-19	candidate	stable	not_candidate	18.2447981350528
ENSG00000142303	548.386200670753	-1.09877915857641	0.119998274047772	-9.15662468727659	5.35459152249847e-20	5.90886316285599e-19	candidate	down	candidate_down	18.2284960672728
ENSG00000231074	1661.83175515916	-0.635289514025472	0.0693825055781612	-9.15633571793976	5.3689438374184e-20	5.92084892239619e-19	candidate	stable	not_candidate	18.2276160203243
ENSG00000127603	10340.3348034238	-1.25993456080291	0.137618190371342	-9.15529086237196	5.42115699040779e-20	5.97454475076716e-19	candidate	down	candidate_down	18.2236951815534
ENSG00000109758	79.3729519826165	-2.82543571583939	0.308662480243707	-9.15380357732027	5.49634585057773e-20	6.05347545270448e-19	candidate	down	candidate_down	18.217995214345
ENSG00000129515	3450.68598409869	0.646945021829422	0.0706927807158914	9.15150055320984	5.61481255850187e-20	6.17993743054836e-19	candidate	stable	not_candidate	18.2090159219509
ENSG00000160716	3297.21663343946	0.566115912796772	0.061862724042262	9.15116367022612	5.63235198958099e-20	6.19522192576415e-19	candidate	stable	not_candidate	18.2079431316756
ENSG00000258315	969.925666142215	0.764900973307771	0.0836202005608065	9.14732287387369	5.83618780571448e-20	6.41526774936639e-19	candidate	stable	not_candidate	18.1927852130777
ENSG00000167971	537.655935399158	-1.06394905149336	0.116397272939199	-9.14066991972502	6.20666385433492e-20	6.81808456174706e-19	candidate	down	candidate_down	18.1663376167075
ENSG00000133069	2798.22171850089	0.532262319305019	0.0582376431093743	9.13948935580023	6.2747912647725e-20	6.88846178911368e-19	candidate	stable	not_candidate	18.161877746319
ENSG00000204681	6219.75158375258	0.437306970672761	0.0478535548027873	9.138442744222	6.33580639802862e-20	6.95094516927318e-19	candidate	stable	not_candidate	18.1579561372961
ENSG00000169490	1489.43460039966	0.607996713320912	0.0665668011043161	9.13363273034748	6.62384577752017e-20	7.26225263300062e-19	candidate	stable	not_candidate	18.1389286472973
ENSG00000177370	1259.69560113498	0.645495402517233	0.0706748464646775	9.13331170574024	6.64352406720374e-20	7.27912220309061e-19	candidate	stable	not_candidate	18.1379209895522
ENSG00000125037	1485.26702941935	0.656907096695683	0.0719543194499909	9.12950190783529	6.88151708550746e-20	7.53501686812731e-19	candidate	stable	not_candidate	18.1229157711229
ENSG00000113810	297.584912495976	-1.20758200918988	0.132279864279355	-9.12899340930414	6.91391315283146e-20	7.56560522484996e-19	candidate	down	candidate_down	18.1211563240454
ENSG00000185163	485.149023550296	-1.01688405932071	0.111414871216136	-9.12700475458103	7.04206281847011e-20	7.70086572946947e-19	candidate	down	candidate_down	18.113460448802
ENSG00000168243	4714.19977859876	0.625877830638751	0.0685797890279175	9.12627232469275	7.08985008301125e-20	7.74492629661926e-19	candidate	stable	not_candidate	18.1109827107807
ENSG00000228594	718.979054814289	0.958906020313178	0.105071228721852	9.12624732743565	7.09148666862196e-20	7.74492629661926e-19	candidate	stable	not_candidate	18.1109827107807
ENSG00000166922	3769.714964436	0.475501532003335	0.0521089391321946	9.12514320809796	7.16414773218605e-20	7.81924772751658e-19	candidate	stable	not_candidate	18.1068350274394
ENSG00000184117	6238.12424533464	0.42788250465195	0.0468950885526581	9.12424984913897	7.22347701925745e-20	7.87893207225888e-19	candidate	stable	not_candidate	18.1035326437485
ENSG00000146425	2093.2607284127	0.67661039276191	0.0741798632782705	9.12121380196866	7.42875816915777e-20	8.0976328603525e-19	candidate	stable	not_candidate	18.0916419176562
ENSG00000148123	5635.69203822735	0.572898675525971	0.0628216912576733	9.11944049987661	7.55131575428876e-20	8.22593876098212e-19	candidate	stable	not_candidate	18.0848145279738
ENSG00000187514	16620.9832794537	0.426155004262763	0.0467334658023073	9.11884014905917	7.59325871066029e-20	8.2663197042047e-19	candidate	stable	not_candidate	18.082687802165
ENSG00000137267	19429.0289377309	0.433971823147372	0.0475940496118396	9.1181949568632	7.63859118832775e-20	8.31033644292668e-19	candidate	stable	not_candidate	18.0803813935024
ENSG00000139645	3221.28013163005	-0.590440649469096	0.0647769957975586	-9.11497426207205	7.86891487092309e-20	8.55542725164913e-19	candidate	stable	not_candidate	18.0677582972391
ENSG00000196821	3474.43337168634	0.552743120259482	0.0606884515512662	9.1078797716985	8.40075867393556e-20	9.12781985064837e-19	candidate	stable	not_candidate	18.0396329398696
ENSG00000137509	999.808143198494	0.785394179144271	0.0862350048764964	9.10760288434021	8.42222080885019e-20	9.14528086676748e-19	candidate	stable	not_candidate	18.0388029520778
ENSG00000151006	104.791231939608	-2.19536847783372	0.24105446808188	-9.10735443031906	8.44152514023893e-20	9.16037798487476e-19	candidate	down	candidate_down	18.0380866056598
ENSG00000138430	3937.21900390819	0.532181218840938	0.0584416095138981	9.10620400888136	8.53148193446903e-20	9.25207577305174e-19	candidate	stable	not_candidate	18.0337608190831
ENSG00000122203	4911.46979205701	0.557574778353851	0.0612345108944851	9.10556433307068	8.58191035217121e-20	9.30081670819016e-19	candidate	stable	not_candidate	18.0314789142109
ENSG00000138363	1618.90089331439	0.611424103873414	0.0671737817539032	9.10212419055722	8.85820658837461e-20	9.59412783814953e-19	candidate	stable	not_candidate	18.0179944990207
ENSG00000104859	370.009616566911	-1.23274445588565	0.135440367377321	-9.10175068007139	8.88872924489239e-20	9.62104254771026e-19	candidate	down	candidate_down	18.0167778647413
ENSG00000164080	3027.59639036685	-0.611635530938506	0.0672239519950098	-9.09847625417663	9.160798610167e-20	9.90920313947975e-19	candidate	stable	not_candidate	18.0039612684251
ENSG00000108829	2371.06372822573	0.559981483343656	0.0615692249340034	9.0951523905637	9.44539174911272e-20	1.02105347008732e-18	candidate	stable	not_candidate	17.9909515143716
ENSG00000106628	1077.54000542073	0.679268564885246	0.0746910105795498	9.09438176849662	9.5126111024917e-20	1.02766494846727e-18	candidate	stable	not_candidate	17.9881484561091
ENSG00000281344	652.739623373262	-0.834681163864475	0.0917810602694105	-9.09426369029062	9.52295244286083e-20	1.02812728442624e-18	candidate	stable	not_candidate	17.9879531153972
ENSG00000120437	3190.50493584218	0.552433527902649	0.06078561976471	9.08822728206142	1.00666925546423e-19	1.08613977365959e-18	candidate	stable	not_candidate	17.9641142824608
ENSG00000100348	1276.15095272594	0.681273685482332	0.0749844444193272	9.08553354976561	1.03191303909306e-19	1.11266859860505e-18	candidate	stable	not_candidate	17.9536341683056
ENSG00000138074	1906.65914303734	0.658649201332489	0.0725072449665219	9.08390880989342	1.0474403838694e-19	1.12869354198278e-18	candidate	stable	not_candidate	17.94742395984
ENSG00000110880	10402.7865001613	0.453761756650942	0.0499967772292894	9.07582011876391	1.1282458823534e-19	1.21499545464102e-18	candidate	stable	not_candidate	17.9154253467801
ENSG00000104679	1731.04269945946	0.583889664853998	0.0643397237511884	9.07510369662123	1.13569307424689e-19	1.22223922793791e-18	candidate	stable	not_candidate	17.9128437816507
ENSG00000151348	2661.14075611827	0.555916902811851	0.0612579804472711	9.07501192094256	1.13665058375458e-19	1.22249401084727e-18	candidate	stable	not_candidate	17.9127532598627
ENSG00000135821	4387.62390982067	0.478514270310237	0.0527293373294192	9.0749153041842	1.13765946303391e-19	1.22280368520394e-18	candidate	stable	not_candidate	17.9126432610963
ENSG00000108557	3383.19132685484	-0.645743953004505	0.0711634513520565	-9.07409549053363	1.14625570707944e-19	1.2312630175918e-18	candidate	stable	not_candidate	17.9096491648692
ENSG00000188612	6361.24049520977	0.547323219454826	0.060351247604984	9.06896279986144	1.2015530107761e-19	1.28984434277047e-18	candidate	stable	not_candidate	17.8894626967974
ENSG00000168096	262.276462194455	-1.25072888008708	0.137949383064474	-9.06657827895125	1.22813174970125e-19	1.31754222686166e-18	candidate	down	candidate_down	17.8802354568751
ENSG00000180304	5138.59694251572	0.487295922106336	0.0537526185304733	9.06552899985848	1.24001070286715e-19	1.32944510311819e-18	candidate	stable	not_candidate	17.8763295913186
ENSG00000145592	5451.93391502041	0.473411827657058	0.0522297305373211	9.06402967786286	1.25718190676737e-19	1.34700330515991e-18	candidate	stable	not_candidate	17.8706313386416
ENSG00000116906	2115.19057562436	0.604482598834598	0.0667156704458925	9.06057894336598	1.29759981909183e-19	1.38943122043034e-18	candidate	stable	not_candidate	17.8571629467829
ENSG00000214176	134.010156823409	-2.19511697860021	0.242309895880929	-9.05913054281072	1.31494489056244e-19	1.40711547563593e-18	candidate	down	candidate_down	17.8516702605087
ENSG00000095637	1235.36379079702	-0.701181079808825	0.0774532844075109	-9.05295476069998	1.39150953657999e-19	1.48717033710984e-18	candidate	stable	not_candidate	17.8276392855264
ENSG00000132128	2973.84409352717	0.533682321986578	0.0589508984606314	9.0529972557243	1.39096793799333e-19	1.48717033710984e-18	candidate	stable	not_candidate	17.8276392855264
ENSG00000165801	1442.77017490376	-0.680561568447201	0.0751769010036023	-9.05280158348892	1.39346350835416e-19	1.48832081644804e-18	candidate	stable	not_candidate	17.8273034439276
ENSG00000143158	1125.38542459509	0.680876948136344	0.0753165212771775	9.04020706998138	1.56375313188375e-19	1.66915147072878e-18	candidate	stable	not_candidate	17.7775042505486
ENSG00000101052	1613.2162163795	0.706976919778672	0.0782201970599767	9.03829121315797	1.59139938439599e-19	1.69759276470066e-18	candidate	stable	not_candidate	17.7701664844425
ENSG00000260261	129.09973441613	-1.78957462311892	0.198074069848296	-9.03487581433323	1.64188750584082e-19	1.75034908777914e-18	candidate	down	candidate_down	17.7568753274411
ENSG00000160211	1110.48908646966	0.656874928485197	0.0727298406809716	9.03171136269319	1.69007706095244e-19	1.80059026575467e-18	candidate	stable	not_candidate	17.7445851020425
ENSG00000144596	186.928698022239	-1.50713848367598	0.166922588132522	-9.0289666637534	1.73300447926444e-19	1.84516566056523e-18	candidate	down	candidate_down	17.7339646364211
ENSG00000107262	1554.78782523706	0.660415537033042	0.0731723809609871	9.02547557370249	1.78916532104243e-19	1.9037661863363e-18	candidate	stable	not_candidate	17.7203863911508
ENSG00000272645	175.302679142472	-1.93247385867184	0.214198097546964	-9.02190019800779	1.84854588588811e-19	1.96571703890584e-18	candidate	down	candidate_down	17.7064789978397
ENSG00000196504	2800.16988577304	-0.562151579264521	0.0623343680055974	-9.01832483829855	1.9098728174343e-19	2.02965870028215e-18	candidate	stable	not_candidate	17.6925769852621
ENSG00000100219	1285.98726174284	0.684191595145123	0.0758758155795382	9.01725523369046	1.92860699871725e-19	2.04828448999645e-18	candidate	stable	not_candidate	17.6886097235483
ENSG00000038382	9749.06508209581	-0.583251957534128	0.0647043486134305	-9.01410755278146	1.98479869691633e-19	2.10664397361689e-18	candidate	stable	not_candidate	17.6764088546901
ENSG00000196268	549.402127818233	-0.879068657297521	0.0975235374935887	-9.01391274240141	1.98832908381237e-19	2.10907126895194e-18	candidate	stable	not_candidate	17.6759087444949
ENSG00000147459	265.147254848591	-1.43460949032127	0.159165355565037	-9.01332758770526	1.99897070979663e-19	2.11903388805379e-18	candidate	down	candidate_down	17.6738620979012
ENSG00000170860	850.599451187441	0.783144344389381	0.0868899120620523	9.01306406927999	2.00378141717166e-19	2.12280678430034e-18	candidate	stable	not_candidate	17.6730895330742
ENSG00000243302	72.3078647963269	-3.0873498047118	0.342671437438336	-9.00965025795992	2.06714661315309e-19	2.18856889548624e-18	candidate	down	candidate_down	17.6598397773769
ENSG00000100528	2905.58798125218	0.647803527443625	0.0719047129932271	9.00919425830465	2.07575914359298e-19	2.19631633402873e-18	candidate	stable	not_candidate	17.6583051085621
ENSG00000182916	2079.87984359304	0.598891545314981	0.0664769288034869	9.00901344412841	2.07918401524359e-19	2.19856858369991e-18	candidate	stable	not_candidate	17.6578599821444
ENSG00000120053	1994.69746960616	0.549518591035374	0.0610063933810267	9.0075574145689	2.10696752185503e-19	2.22655926094599e-18	candidate	stable	not_candidate	17.6523657414223
ENSG00000230724	112.232917638791	-2.10717851732978	0.23399528388658	-9.00521789298604	2.15237972481416e-19	2.27313278409545e-18	candidate	down	candidate_down	17.6433751944046
ENSG00000197694	26366.9256619599	-0.520651309239657	0.0578894359411681	-8.99389155853556	2.38627905673084e-19	2.51858612826458e-18	candidate	stable	not_candidate	17.5988431929538
ENSG00000142784	2936.5387221084	0.489385137361244	0.0544154637343146	8.99349383018554	2.39493361159396e-19	2.52614856879634e-18	candidate	stable	not_candidate	17.5975411111397
ENSG00000138757	16221.1270870876	0.556317222228807	0.0618858591709934	8.98940775293558	2.48566221713175e-19	2.62021857456629e-18	candidate	stable	not_candidate	17.5816624789976
ENSG00000076356	2884.43343443509	-0.625824588852653	0.0696245446570444	-8.98856275377213	2.50484436799852e-19	2.638799088548e-18	candidate	stable	not_candidate	17.5785936745987
ENSG00000100604	7337.75931285458	0.460219879346786	0.0512026712865787	8.98820057201623	2.51311089348722e-19	2.64586429946845e-18	candidate	stable	not_candidate	17.5774324335814
ENSG00000170892	850.801645411628	0.809437014821076	0.0901369994644204	8.98007499285112	2.70582270400929e-19	2.84698876443559e-18	candidate	stable	not_candidate	17.5456142467811
ENSG00000141837	742.921947917243	-0.907994473392751	0.101118194336652	-8.97953607013361	2.71910842151758e-19	2.85919392048107e-18	candidate	stable	not_candidate	17.5437563882801
ENSG00000150779	1029.21446222171	0.728292264163438	0.081145300439091	8.97516258147453	2.82933625076867e-19	2.97325725832016e-18	candidate	stable	not_candidate	17.526767512243
ENSG00000143324	35255.8330663049	0.430745372301298	0.0480264305826793	8.96892330067615	2.99426969241978e-19	3.1446320899772e-18	candidate	stable	not_candidate	17.5024301580531
ENSG00000128564	14567.6890975872	0.630524886882019	0.0703085309224772	8.9679712918087	3.02025741015158e-19	3.16800160380835e-18	candidate	stable	not_candidate	17.4992146072199
ENSG00000142156	3509.58389672919	0.507161627782106	0.0565523892835935	8.96799647560141	3.01956708785259e-19	3.16800160380835e-18	candidate	stable	not_candidate	17.4992146072199
ENSG00000125995	448.78588951633	1.03975066088194	0.115956591663348	8.96672320190815	3.05466532252424e-19	3.20211239402557e-18	candidate	up	candidate_up	17.4945634284291
ENSG00000074755	2270.3961072458	-0.607846641822628	0.0678009485970012	-8.96516426983313	3.09818707784171e-19	3.24572890841713e-18	candidate	stable	not_candidate	17.4886877563814
ENSG00000173726	7058.48255289773	0.520268178430146	0.0580406897554201	8.96385243908239	3.13528458472765e-19	3.28256554577566e-18	candidate	stable	not_candidate	17.4837865932249
ENSG00000184208	438.425805559505	-1.11759652572456	0.124699812316381	-8.96229517081436	3.17989291372363e-19	3.32721552804852e-18	candidate	down	candidate_down	17.4779190657947
ENSG00000100075	1191.39100237922	0.693876070905803	0.077423228842526	8.96211745853565	3.18502321844366e-19	3.33052890308403e-18	candidate	stable	not_candidate	17.4774867930849
ENSG00000172348	6021.76173589838	0.629287390738143	0.0702179357128488	8.9619181246166	3.19078744061462e-19	3.3345006642184e-18	candidate	stable	not_candidate	17.4769691917357
ENSG00000116729	896.676063631058	0.758009644406396	0.0845935395174102	8.96060915207822	3.2288964448392e-19	3.37224831286439e-18	candidate	stable	not_candidate	17.4720804539357
ENSG00000141699	2433.41470727909	0.536556292737015	0.0598930796742437	8.95856909772089	3.2891882968755e-19	3.43310293558803e-18	candidate	stable	not_candidate	17.4643131748184
ENSG00000125356	839.9489864504	0.784905343115861	0.0876242465597528	8.95762729988917	3.31739619544611e-19	3.46041555171965e-18	candidate	stable	not_candidate	17.460871744854
ENSG00000166313	7440.49418275949	0.433480239929129	0.0483935935085551	8.9573889538188	3.32457274063789e-19	3.46577002175533e-18	candidate	stable	not_candidate	17.4602002591629
ENSG00000123066	2427.1502562755	-0.590428139030226	0.0659390401841187	-8.95415124911735	3.42359212252773e-19	3.56680257925017e-18	candidate	stable	not_candidate	17.4477209279801
ENSG00000115484	5149.18364160961	0.597714163112162	0.0667899764853423	8.94915965786177	3.58198755347076e-19	3.72953289714042e-18	candidate	stable	not_candidate	17.428345557708
ENSG00000039560	1592.423378337	-0.59720780339567	0.0667965305488697	-8.94070093893186	3.8670960136074e-19	4.02391506053957e-18	candidate	stable	not_candidate	17.3953511952305
ENSG00000282508	164.761016881268	-1.65538829283291	0.185174080740889	-8.93963283743401	3.9046552732644e-19	4.0605063206522e-18	candidate	down	candidate_down	17.3914198091432
ENSG00000170166	109.684886985232	-2.01443412530669	0.225367175251703	-8.93845398318035	3.94652757001582e-19	4.10153517861754e-18	candidate	down	candidate_down	17.3870535591797
ENSG00000257529	580.414273417874	1.06928678006057	0.119682610584625	8.93435374476982	4.09565016686535e-19	4.25390829639946e-18	candidate	up	candidate_up	17.3712118766329
ENSG00000131043	1507.66281382159	0.606368850461359	0.0679190955353553	8.92781103284442	4.34521065551562e-19	4.51034993440639e-18	candidate	stable	not_candidate	17.3457897621828
ENSG00000102710	1259.60913900111	-0.637230606976464	0.071382644399556	-8.92696834554966	4.37842643598251e-19	4.54204836579201e-18	candidate	stable	not_candidate	17.342748245527
ENSG00000185278	690.005894219175	-0.826343124902827	0.0925795713885904	-8.92576096981874	4.42645454188439e-19	4.589064516192e-18	candidate	stable	not_candidate	17.338275836655
ENSG00000182287	4284.76450591412	0.548152794643451	0.0614198279875303	8.92468788344277	4.46957737447669e-19	4.63094085818565e-18	candidate	stable	not_candidate	17.334330765352
ENSG00000204248	64.3764513138329	-3.40359339858858	0.381389352471693	-8.92419616995257	4.48947567631823e-19	4.64871776227311e-18	candidate	down	candidate_down	17.3326668203491
ENSG00000198668	22611.6978047882	0.424281189090603	0.0475458744833082	8.9236173211948	4.51301227644715e-19	4.67023802445517e-18	candidate	stable	not_candidate	17.3306609845146
ENSG00000157837	3520.92922016118	0.477052796731933	0.0534606518244384	8.92343771449974	4.52034002264953e-19	4.67496872708284e-18	candidate	stable	not_candidate	17.3302212899681
ENSG00000074356	3541.15186923593	-0.467469619560756	0.0523892516648468	-8.92300624088563	4.53799171871276e-19	4.69036426210159e-18	candidate	stable	not_candidate	17.3287934278867
ENSG00000105647	4295.28912659974	0.527273527870633	0.0591131269637767	8.91973669729459	4.673981041699e-19	4.82797761560638e-18	candidate	stable	not_candidate	17.3162347521292
ENSG00000133243	2907.48559814365	0.587743252967969	0.0659259762214526	8.91519984465114	4.86937270903144e-19	5.02674561886076e-18	candidate	stable	not_candidate	17.2987130919194
ENSG00000163875	4046.81571211048	0.534000510429879	0.0599041389118842	8.91425066998068	4.91126084825249e-19	5.06690360384492e-18	candidate	stable	not_candidate	17.2952573579387
ENSG00000101290	10598.6983835681	0.461602763969391	0.0517870360422236	8.91348104172311	4.94548656932144e-19	5.09911232232589e-18	candidate	stable	not_candidate	17.2925054213667
ENSG00000165410	2554.48789902982	0.587306984810128	0.0659231866109804	8.90895927522265	5.15138285881224e-19	5.30817768337269e-18	candidate	stable	not_candidate	17.2750545482008
ENSG00000285628	124.824903912168	-1.81777699989368	0.204041734129453	-8.90884900409839	5.15650834706538e-19	5.31023303427905e-18	candidate	down	candidate_down	17.2748864199203
ENSG00000114956	1519.3320529704	0.69013685397789	0.0774951027897214	8.90555440452203	5.31198947788041e-19	5.46702994747146e-18	candidate	stable	not_candidate	17.2622485471097
ENSG00000089335	2022.99007387674	-0.538053984648011	0.0604230873950875	-8.90477477805538	5.34945454050672e-19	5.50224975509609e-18	candidate	stable	not_candidate	17.2594597002425
ENSG00000115758	4880.37809470356	0.483862284573723	0.0543862482738931	8.89677629787878	5.74922194112142e-19	5.90985171777941e-18	candidate	stable	not_candidate	17.2284234157276
ENSG00000179295	2794.71528211682	-0.574411879735812	0.0645670149806612	-8.89636728456252	5.77043938304023e-19	5.92806919295853e-18	candidate	stable	not_candidate	17.2270867358748
ENSG00000137815	2804.72633832486	-0.650443777117028	0.0731452996951481	-8.89248905709485	5.97550424590484e-19	6.13501982535061e-18	candidate	stable	not_candidate	17.2121840295097
ENSG00000108679	739.222045565314	0.767312532218368	0.0863352642149949	8.88759117372457	6.24479722554983e-19	6.40762285193894e-18	candidate	stable	not_candidate	17.1933030584316
ENSG00000249348	327.916858484756	-1.17325091151034	0.132022256162699	-8.88676610756047	6.29132566998327e-19	6.45146158939457e-18	candidate	down	candidate_down	17.1903418840778
ENSG00000071127	4971.27293452807	0.443374672404092	0.0499048713984425	8.88439665266685	6.42686005126372e-19	6.58646364528603e-18	candidate	stable	not_candidate	17.1813477009697
ENSG00000167978	12846.9917381722	-0.549815028163744	0.0619200661152872	-8.87943218826768	6.7202518543351e-19	6.8829825906629e-18	candidate	stable	not_candidate	17.1622233289191
ENSG00000103550	1065.11227533328	-0.792226228553001	0.0892287112372724	-8.8786021625523	6.77057957599488e-19	6.93034400654491e-18	candidate	stable	not_candidate	17.1592452074609
ENSG00000037474	950.751149316585	-0.716772231447558	0.0807627710630981	-8.87503266681577	6.99128907319892e-19	7.15194535407279e-18	candidate	stable	not_candidate	17.1455758125169
ENSG00000165637	4592.97093577151	0.557794735840914	0.0628659258937457	8.8727673681874	7.1350278888113e-19	7.2945875842151e-18	candidate	stable	not_candidate	17.136999256884
ENSG00000002919	1285.62689900295	0.676880324368884	0.0762895939387437	8.87251182530058	7.15142481500243e-19	7.30694676429255e-18	candidate	stable	not_candidate	17.136264056752
ENSG00000197608	176.972982964254	-1.46941619348212	0.165644029701496	-8.87092759171656	7.25391110099964e-19	7.40719964985279e-18	candidate	down	candidate_down	17.1303459494404
ENSG00000145241	340.514862261462	-1.10800545276227	0.12494835621655	-8.86770731774952	7.46672740150403e-19	7.61992559909205e-18	candidate	down	candidate_down	17.1180492690884
ENSG00000115233	1865.29517328917	0.571194884891413	0.0644138457961591	8.8675792887602	7.47531464707051e-19	7.62074807558697e-18	candidate	stable	not_candidate	17.1180023949133
ENSG00000140105	14640.0464934318	0.427670140622082	0.0482286081145688	8.86756133633664	7.47651954352734e-19	7.62074807558697e-18	candidate	stable	not_candidate	17.1180023949133
ENSG00000279693	141.811525671093	-1.82243771117624	0.20551925264295	-8.86747926405888	7.48203035736912e-19	7.62178479827853e-18	candidate	down	candidate_down	17.1179433177312
ENSG00000138085	658.688960439133	0.822189249921498	0.0929049203799357	8.84979230980605	8.76823158256832e-19	8.92664921200128e-18	candidate	stable	not_candidate	17.0493115312377
ENSG00000072364	5846.83801917515	-0.472675888729794	0.0534520488368495	-8.8429891653458	9.31912688852808e-19	9.48180630811786e-18	candidate	stable	not_candidate	17.0231089205816
ENSG00000119574	719.01652367744	0.828716092384888	0.0937171195464001	8.84273968721994	9.33996567415815e-19	9.49731161866885e-18	candidate	stable	not_candidate	17.0223993120174
ENSG00000087085	2603.30935273037	0.514199736842929	0.0581526929642088	8.84223430820999	9.38232088546735e-19	9.53466414250519e-18	candidate	stable	not_candidate	17.0206946003239
ENSG00000131023	1170.61940350049	-0.639117528512024	0.0722824287944949	-8.84194871659736	9.40633981147397e-19	9.55334907439581e-18	candidate	stable	not_candidate	17.0198443530703
ENSG00000143862	3093.5424508231	0.482017907857352	0.0545272529443615	8.83994483179253	9.57658779341895e-19	9.72043719713817e-18	candidate	stable	not_candidate	17.0123142013253
ENSG00000089289	1386.44879613654	0.614188807305106	0.0694847758763056	8.83918526841712	9.64191186599393e-19	9.78088918415808e-18	candidate	stable	not_candidate	17.0096216615499
ENSG00000144747	1057.96736930412	-0.69407753079043	0.0785264118464612	-8.83877811897894	9.67710856377759e-19	9.8107255439469e-18	candidate	stable	not_candidate	17.0082988735496
ENSG00000177410	865.869873572851	0.702818762570169	0.0795199630617894	8.83826822233378	9.72136642897436e-19	9.84970704909403e-18	candidate	stable	not_candidate	17.0065766861373
ENSG00000179271	992.878407595952	0.792175203051822	0.0896969470841657	8.831685233484	1.03110266836506e-18	1.04346851778877e-17	candidate	stable	not_candidate	16.9815206493842
ENSG00000215472	1941.50094209606	0.714742357525362	0.0809290579555617	8.83171478306133	1.03083024775119e-18	1.04346851778877e-17	candidate	stable	not_candidate	16.9815206493842
ENSG00000198932	623.457357174025	-0.858077058668812	0.097159753395998	-8.83161009241668	1.03179572197998e-18	1.04354724153264e-17	candidate	stable	not_candidate	16.9814878855803
ENSG00000136295	11994.351480282	0.45168549980783	0.0511848092052282	8.82460063486362	1.09851113310436e-18	1.11036038906931e-17	candidate	stable	not_candidate	16.9545360396085
ENSG00000095951	713.110507441023	-0.926166712702707	0.104963359117304	-8.82371448943099	1.10724309695449e-18	1.1185199623255e-17	candidate	stable	not_candidate	16.9513562606058
ENSG00000186469	27852.9810889804	0.39845483021064	0.0451704441538877	8.8211404088296	1.13299840924807e-18	1.14385631067003e-17	candidate	stable	not_candidate	16.9416285274682
ENSG00000176542	810.855716614061	-0.825552064538857	0.0936105256476735	-8.81900896108657	1.15477199503781e-18	1.1651450212871e-17	candidate	stable	not_candidate	16.9336200162474
ENSG00000070748	1664.03938094164	-0.58507259733106	0.0663743565921524	-8.81473851303946	1.1996472322793e-18	1.2097037281028e-17	candidate	stable	not_candidate	16.9173209809275
ENSG00000139746	1770.38969309876	-0.579989088321484	0.0658048755709742	-8.81377076225809	1.21005362417963e-18	1.2194723422288e-17	candidate	stable	not_candidate	16.9138280450867
ENSG00000157870	1645.1165046439	0.581468442690439	0.0659841276736196	8.81224717505676	1.22661795688077e-18	1.23543154196287e-17	candidate	stable	not_candidate	16.9081813148281
ENSG00000064547	567.358850046644	-0.959526819109038	0.108946787146059	-8.80729798688464	1.28198561327809e-18	1.29043074105695e-17	candidate	stable	not_candidate	16.8892652995928
ENSG00000173402	3113.62491771813	0.507644014031486	0.0576395941752613	8.80721006619031	1.28299118728563e-18	1.29067695892951e-17	candidate	stable	not_candidate	16.8891824428691
ENSG00000105696	2019.75756670693	0.577611813429669	0.0655865695866053	8.80686117707298	1.28698921579346e-18	1.29393148127285e-17	candidate	stable	not_candidate	16.888088720648
ENSG00000084444	3764.06347767164	0.665765177431172	0.0755976165126609	8.80669534494744	1.28889384899601e-18	1.2950787069207e-17	candidate	stable	not_candidate	16.8877038370324
ENSG00000175573	1069.44550109358	0.660750761276235	0.0750402084393255	8.80528952435535	1.30515235842002e-18	1.31063878929319e-17	candidate	stable	not_candidate	16.8825169829336
ENSG00000075391	1894.74439387276	-0.626162837962507	0.0711188804029617	-8.80445297246877	1.31492314497352e-18	1.31966931727194e-17	candidate	stable	not_candidate	16.8795348806698
ENSG00000148730	12493.7833908818	0.545208294542052	0.0619415425691969	8.80198122177828	1.34421679723266e-18	1.34827091057735e-17	candidate	stable	not_candidate	16.8702228354359
ENSG00000165323	2552.7722823096	-0.620399329952706	0.0704888133259239	-8.80138706668424	1.35135388391948e-18	1.35462844120321e-17	candidate	stable	not_candidate	16.8681798103715
ENSG00000197302	948.463230078295	-0.703547432999372	0.0799366967525433	-8.80130730416987	1.35231484878852e-18	1.35479103073255e-17	candidate	stable	not_candidate	16.8681276872239
ENSG00000095787	3710.93793626903	-0.478247127574127	0.0543517591489053	-8.7991103703542	1.37905003605094e-18	1.38075960221133e-17	candidate	stable	not_candidate	16.8598819278813
ENSG00000171552	3677.11096671183	0.474911254053826	0.053988106527388	8.79659029740014	1.41036083776885e-18	1.41127611618864e-17	candidate	stable	not_candidate	16.8503880082119
ENSG00000087245	3447.48292228333	0.735235753801715	0.0835872267083794	8.79603000069398	1.41741710646166e-18	1.4175006805835e-17	candidate	stable	not_candidate	16.8484767239175
ENSG00000115649	2405.87693090721	0.53349236711216	0.0606584605863908	8.79501988601164	1.43022648914277e-18	1.4294679718533e-17	candidate	stable	not_candidate	16.8448255708434
ENSG00000101294	2048.48772961008	0.523620321597486	0.0595466659299528	8.79344482885813	1.45042842417304e-18	1.44880544772668e-17	candidate	stable	not_candidate	16.8389899296783
ENSG00000078668	3282.05060128647	0.492063197112357	0.0559818280029555	8.78969506116127	1.49966456182529e-18	1.4971048047745e-17	candidate	stable	not_candidate	16.8247477958213
ENSG00000067182	1113.06957514307	0.632990145824248	0.0720310097636617	8.78774499900986	1.52591844116499e-18	1.52241780474114e-17	candidate	stable	not_candidate	16.8174661455988
ENSG00000107282	3271.09639291556	-0.668459375641236	0.0760786926105765	-8.78642038530912	1.54401018412145e-18	1.53956241815896e-17	candidate	stable	not_candidate	16.812602698893
ENSG00000179240	1756.18861050033	-0.551951467009547	0.0628293380111842	-8.7849320792031	1.56459044806532e-18	1.55916677964959e-17	candidate	stable	not_candidate	16.807107427077
ENSG00000147955	1477.25405571928	0.575554666287243	0.0655280917018936	8.78332714014638	1.58708712891389e-18	1.58065677002399e-17	candidate	stable	not_candidate	16.8011624242281
ENSG00000183889	964.975617514165	-2.11098359095352	0.240387944949061	-8.78157010494367	1.61208213516731e-18	1.60460828019793e-17	candidate	down	candidate_down	16.7946309710548
ENSG00000185236	4414.74259498865	0.5377237590705	0.0612584292108777	8.77795539319863	1.6647326960579e-18	1.65604288902276e-17	candidate	stable	not_candidate	16.7809284198309
ENSG00000184203	2660.56677537069	0.63452352166984	0.072296490202727	8.7766850076756	1.68363702423604e-18	1.67386679765929e-17	candidate	stable	not_candidate	16.7762791050902
ENSG00000114439	995.86851752377	-0.828659884792795	0.0944285045724774	-8.77552692954878	1.70105475030189e-18	1.69019271352492e-17	candidate	stable	not_candidate	16.772063774884
ENSG00000033178	1954.35739025341	-0.543751819608623	0.0619782275653274	-8.77327153370896	1.73548863106528e-18	1.72339711191442e-17	candidate	stable	not_candidate	16.7636146391847
ENSG00000009307	26641.0036970215	0.487622737968983	0.0556132904381764	8.76809723228044	1.81710885598544e-18	1.80323006164163e-17	candidate	stable	not_candidate	16.7439488611159
ENSG00000102316	7052.38221853236	0.400709382361985	0.0457011273916238	8.76804151740529	1.81800802158316e-18	1.80323006164163e-17	candidate	stable	not_candidate	16.7439488611159
ENSG00000135447	1455.53997131749	0.648279974170806	0.0739447070040918	8.76709098509151	1.83341624063084e-18	1.8174501962209e-17	candidate	stable	not_candidate	16.7405374813233
ENSG00000013306	1307.35571733913	0.633202107645199	0.0722261558421388	8.7669363025378	1.8359358300988e-18	1.81888479055524e-17	candidate	stable	not_candidate	16.740194808584
ENSG00000102241	4933.84646452805	-0.436452597431819	0.0498002019283481	-8.76407284572422	1.88320038187504e-18	1.86462123041346e-17	candidate	stable	not_candidate	16.7294093752482
ENSG00000138600	359.05959698673	-1.03753468407433	0.118406992901433	-8.76244433416206	1.91061467666984e-18	1.89066134953309e-17	candidate	down	candidate_down	16.7233862539154
ENSG00000162924	271.496587353231	-1.22393076519706	0.139680664498125	-8.76234924565018	1.91222751325153e-18	1.89115398555447e-17	candidate	down	candidate_down	16.723273107668
ENSG00000115241	3902.98179500071	0.444278816243836	0.0507247002091247	8.75862872352502	1.97639934768605e-18	1.95347956504097e-17	candidate	stable	not_candidate	16.7091911274832
ENSG00000128185	680.732418959575	0.772523055880888	0.0882421227892235	8.75458376864015	2.04858099605363e-18	2.02364486162292e-17	candidate	stable	not_candidate	16.6938657014026
ENSG00000131981	969.479992245819	0.694515440313318	0.0793448699967705	8.75312342614698	2.07527507108551e-18	2.04882074974863e-17	candidate	stable	not_candidate	16.6884960361329
ENSG00000130881	2830.89983785805	0.54895219528952	0.0627368995375264	8.75006892811401	2.13222469875715e-18	2.1038198438406e-17	candidate	stable	not_candidate	16.6769914528148
ENSG00000197601	1311.46684065728	-0.631180642435493	0.0721358100360187	-8.74989332095022	2.13554531299086e-18	2.10587116590919e-17	candidate	stable	not_candidate	16.6765682018334
ENSG00000077549	4744.18048727062	0.446623040525962	0.0510456606569056	8.74948104850401	2.14336118914999e-18	2.11235032708733e-17	candidate	stable	not_candidate	16.6752340537027
ENSG00000140299	748.966212521096	-0.752136052814932	0.0859653116846678	-8.74929710688268	2.14685746711545e-18	2.11334007543501e-17	candidate	stable	not_candidate	16.6750306113239
ENSG00000198646	3516.91082530979	-0.600075137324337	0.0685851143992014	-8.74934951382577	2.14586076671921e-18	2.11334007543501e-17	candidate	stable	not_candidate	16.6750306113239
ENSG00000104067	1760.0736423551	-0.711847301723463	0.0813615802277076	-8.74918235033301	2.14904155892524e-18	2.11426298613289e-17	candidate	stable	not_candidate	16.6748409932241
ENSG00000082014	1592.18416835305	0.661048107725401	0.0755779797392679	8.74657023124874	2.1993540709914e-18	2.16250692162813e-17	candidate	stable	not_candidate	16.6650424937961
ENSG00000178401	744.909745394176	-0.801647938484767	0.0916687678157539	-8.74504978725152	2.22917330522146e-18	2.19055668770922e-17	candidate	stable	not_candidate	16.659445503572
ENSG00000125744	3202.62110961845	0.460306454614381	0.0526456963948932	8.74347736159936	2.26043191322668e-18	2.2199875900543e-17	candidate	stable	not_candidate	16.6536494532908
ENSG00000129292	1178.23156988554	-0.667936708876828	0.0764007813591339	-8.7425376677378	2.27931849593154e-18	2.23724079916058e-17	candidate	stable	not_candidate	16.6502872693149
ENSG00000151632	2130.15372810313	0.536071886147484	0.061351873335166	8.73766124823796	2.3798586298643e-18	2.33457387051061e-17	candidate	stable	not_candidate	16.6317923795839
ENSG00000165775	1315.34562289243	0.626711079836259	0.0717314650822678	8.73690616966338	2.39581320041073e-18	2.34886634058765e-17	candidate	stable	not_candidate	16.6291416955241
ENSG00000174501	167.500671029865	-1.59473192862539	0.182534852237823	-8.7365887066193	2.40255258675981e-18	2.35411290722318e-17	candidate	down	candidate_down	16.6281727114977
ENSG00000110066	2645.94498400031	-0.480821790654034	0.0550452522682424	-8.73502746996107	2.43596925181705e-18	2.38547774134347e-17	candidate	stable	not_candidate	16.6224246314449
ENSG00000135334	3875.09355170903	0.524416414410979	0.0600391632748994	8.73457233255984	2.44579710375023e-18	2.39371983131608e-17	candidate	stable	not_candidate	16.620926682181
ENSG00000114933	993.381849467162	-0.710419814916175	0.0814101320403841	-8.72642995547245	2.62838015711668e-18	2.5709317096226e-17	candidate	stable	not_candidate	16.5899094591518
ENSG00000167965	891.022072245603	0.702404990384353	0.0804943882663309	8.7261361383394	2.63521432679975e-18	2.57613084708072e-17	candidate	stable	not_candidate	16.5890320820258
ENSG00000100243	3792.53850887632	0.538388552969254	0.0617045481651892	8.72526530018395	2.65557320395018e-18	2.5945378520852e-17	candidate	stable	not_candidate	16.5859399889383
ENSG00000245680	601.002250232764	-0.81774296119217	0.0937447002724931	-8.72308470575072	2.70723600343721e-18	2.64349049247545e-17	candidate	stable	not_candidate	16.5778222472308
ENSG00000068615	6062.42823388082	0.448480706954412	0.051422084837768	8.7215582248236	2.74399072801332e-18	2.67783813221139e-17	candidate	stable	not_candidate	16.5722156784114
ENSG00000125966	3912.64227080542	0.469694039340957	0.0538837603102205	8.71680143770269	2.86171380404918e-18	2.79111718404129e-17	candidate	stable	not_candidate	16.5542219294325
ENSG00000204103	10527.0176100175	0.479124469657156	0.0549905587722411	8.71284963008987	2.96329618904375e-18	2.88853256680293e-17	candidate	stable	not_candidate	16.5393227316354
ENSG00000131584	3361.205849924	-0.718932126575331	0.0825160038612713	-8.71263867532926	2.9688178215016e-18	2.89225267492755e-17	candidate	stable	not_candidate	16.5387637685929
ENSG00000143363	1287.33202829411	0.657030095952672	0.0754198457162542	8.71163404953865	2.99525307810942e-18	2.91633108253812e-17	candidate	stable	not_candidate	16.5351631733729
ENSG00000146197	1648.99667139832	-0.573107094884542	0.0657900551580891	-8.71115084958363	3.00805041532452e-18	2.92711090615716e-17	candidate	stable	not_candidate	16.5335608221444
ENSG00000135945	821.73839639979	-0.725444871101318	0.0832999126727573	-8.70883111187906	3.07024324941613e-18	2.98591718769192e-17	candidate	stable	not_candidate	16.5249222412952
ENSG00000169432	1094.84688905502	-0.645122047416194	0.0741107301703542	-8.70483998650787	3.18023117265418e-18	3.09111180053797e-17	candidate	stable	not_candidate	16.5098852869203
ENSG00000114331	397.301945481994	-1.0290061605667	0.118230391926281	-8.70339803329342	3.22091788342148e-18	3.12886530473721e-17	candidate	down	candidate_down	16.5046131324973
ENSG00000049618	4382.62354188282	-0.680044181128955	0.0781509723035256	-8.70167268665289	3.27027671591136e-18	3.17499504170421e-17	candidate	stable	not_candidate	16.4982569485963
ENSG00000166171	444.093868022145	0.918413977001786	0.105636361098968	8.69410842485714	3.49563758844002e-18	3.39184834882901e-17	candidate	stable	not_candidate	16.4695635734964
ENSG00000168256	2976.56857951304	0.529869999260283	0.0609483994910349	8.69374755834603	3.5067637763415e-18	3.400698708435e-17	candidate	stable	not_candidate	16.4684318435334
ENSG00000179406	125.692606278018	-1.74543081643155	0.200783398211083	-8.69310327438819	3.5267152529167e-18	3.41809242312687e-17	candidate	down	candidate_down	16.4662161983996
ENSG00000160746	674.459167936089	0.784763883609845	0.0902806473715152	8.69249287037622	3.54572093685173e-18	3.43455013192132e-17	candidate	stable	not_candidate	16.4641301401238
ENSG00000214113	590.912895350211	0.840050019674476	0.096645686041516	8.69205915009612	3.55928676938647e-18	3.44572276801164e-17	candidate	stable	not_candidate	16.4627196674469
ENSG00000168701	442.94816693741	0.92898654904688	0.10693768506244	8.68717654122073	3.71558483531024e-18	3.59498199610365e-17	candidate	stable	not_candidate	16.4443032802498
ENSG00000107341	5573.31409955833	0.417115215084096	0.0480190263668552	8.68645715340882	3.73917886657631e-18	3.61574759156219e-17	candidate	stable	not_candidate	16.4418018944074
ENSG00000140740	3564.62105851628	0.64522365543094	0.0743067841699934	8.68324019991022	3.84650894581445e-18	3.71741528375834e-17	candidate	stable	not_candidate	16.4297589198378
ENSG00000182093	2199.34016092196	0.630132942229247	0.0725758330427398	8.68240729470047	3.87479002273879e-18	3.74261466831848e-17	candidate	stable	not_candidate	16.4268248846242
ENSG00000197989	83.8371823538985	-2.29406444203142	0.264267430275422	-8.68084439932883	3.92841282136384e-18	3.79224871161936e-17	candidate	down	candidate_down	16.4211031875413
ENSG00000198169	704.270101210893	-0.934805265761139	0.1077074111556	-8.67911739527996	3.98851845138713e-18	3.84808085631269e-17	candidate	stable	not_candidate	16.4147558110933
ENSG00000196655	1515.63016113681	0.63148578951535	0.0727901944560485	8.67542385666586	4.12012999947291e-18	3.97279846054918e-17	candidate	stable	not_candidate	16.4009034660777
ENSG00000169221	2491.45047316182	0.518156844238219	0.0597668407334432	8.66963750935355	4.33498230877161e-18	4.17759289426564e-17	candidate	stable	not_candidate	16.3790738842189
ENSG00000176428	612.207940134216	0.857812020350271	0.0989560438083575	8.66861676495016	4.37401474695898e-18	4.21281454418917e-17	candidate	stable	not_candidate	16.3754276588907
ENSG00000170004	2728.61217552164	-0.549714764733914	0.0634189964448966	-8.66798271100914	4.39843493433588e-18	4.23393047226281e-17	candidate	stable	not_candidate	16.3732562780503
ENSG00000169446	2433.23668381499	0.68911581695683	0.0795089115570587	8.66715193884014	4.43063540599772e-18	4.26250749410818e-17	candidate	stable	not_candidate	16.3703348444459
ENSG00000250021	1272.21409899786	0.615722546392568	0.071115239787883	8.65809562379453	4.79711038690886e-18	4.61245970931752e-17	candidate	stable	not_candidate	16.3360674144584
ENSG00000164902	1492.44691045846	-0.707871572800689	0.0817921822334963	-8.65451383580758	4.95017133060782e-18	4.75693234778693e-17	candidate	stable	not_candidate	16.3226730249921
ENSG00000171551	4150.59084462047	0.675713263631569	0.0780873149074872	8.65330386160812	5.00295884455116e-18	4.80493686083987e-17	candidate	stable	not_candidate	16.3183123147944
ENSG00000161956	1024.00876569313	0.706609773311938	0.081659931178767	8.65307823692691	5.01286345596034e-18	4.81172479210772e-17	candidate	stable	not_candidate	16.3176992202114
ENSG00000169856	1508.28760637228	-0.740934561747337	0.0856314271185694	-8.65260088123257	5.03388255346577e-18	4.82643764778592e-17	candidate	stable	not_candidate	16.31637330004
ENSG00000175283	677.36460074709	0.806148796603051	0.0931679254655869	8.65264298388628	5.03202518131614e-18	4.82643764778592e-17	candidate	stable	not_candidate	16.31637330004
ENSG00000212747	955.749649726567	0.673330817882129	0.0778325936409343	8.6510134942748	5.10440658395719e-18	4.89129039946315e-17	candidate	stable	not_candidate	16.3105765520345
ENSG00000151779	3111.76989184775	0.490025325227563	0.0566543920832911	8.649379283907	5.17802973169781e-18	4.95903796043628e-17	candidate	stable	not_candidate	16.3046025672594
ENSG00000111786	2661.95366438933	0.501216142966159	0.0579648188121542	8.6469026081224	5.29160951437268e-18	5.06495423099747e-17	candidate	stable	not_candidate	16.2954244747489
ENSG00000166833	2163.26368524925	-0.751702010290166	0.0869346887766071	-8.64674413480431	5.29896020410419e-18	5.06912938645297e-17	candidate	stable	not_candidate	16.2950666235319
ENSG00000160271	4410.08551730466	-0.49727851859782	0.0575187410148998	-8.64550422737874	5.35682158054398e-18	5.1215924931007e-17	candidate	stable	not_candidate	16.2905949797603
ENSG00000204272	1417.32969275493	0.606336363468658	0.0701407848734267	8.64456199859793	5.4012081582469e-18	5.16112065194511e-17	candidate	stable	not_candidate	16.2872559882733
ENSG00000143653	2481.53534446627	0.504279473006265	0.0583450349595018	8.64305717455294	5.47285156786485e-18	5.22663487852228e-17	candidate	stable	not_candidate	16.2817778377216
ENSG00000103037	359.447569682742	-1.07757122413556	0.124712437324398	-8.64044715390025	5.59934357669289e-18	5.34442692201959e-17	candidate	down	candidate_down	16.2720988569562
ENSG00000134684	2714.44562510197	0.494341587874067	0.0572539938418693	8.63418522801042	5.91470926139704e-18	5.64226005526182e-17	candidate	stable	not_candidate	16.2485469008176
ENSG00000170348	6269.64856347339	0.446476993326082	0.0517531248424231	8.6270538191753	6.29525568101407e-18	6.00190172038672e-17	candidate	stable	not_candidate	16.2217111203146
ENSG00000145908	1139.43493587615	-0.668132483823779	0.0774522926389341	-8.62637452113223	6.33274093927083e-18	6.03424826241419e-17	candidate	stable	not_candidate	16.2193768259511
ENSG00000196547	1590.51006528672	-0.652166699633186	0.0756049985115776	-8.62597331489027	6.35498384061397e-18	6.05204272434888e-17	candidate	stable	not_candidate	16.2180980147395
ENSG00000133597	567.70885812986	0.868941068514901	0.100766501237191	8.62331288519711	6.50444182464571e-18	6.19089998809292e-17	candidate	stable	not_candidate	16.2082462118117
ENSG00000196961	3239.0820594917	0.473096584194564	0.0548796260333014	8.62062332399067	6.65906228751021e-18	6.33451236446779e-17	candidate	stable	not_candidate	16.1982868118101
ENSG00000220201	57.1656769671724	-3.34214819579911	0.387870493539267	-8.61666007461008	6.8935399084289e-18	6.55388623244746e-17	candidate	down	candidate_down	16.1835011017161
ENSG00000162065	1459.38937522951	-0.605365054285118	0.0702601575922673	-8.61605033393412	6.93033010525734e-18	6.5851724882504e-17	candidate	stable	not_candidate	16.1814328448914
ENSG00000130600	2441.62415374006	0.61189842584768	0.0710335552593491	8.61421652926692	7.04214909717682e-18	6.6876758587467e-17	candidate	stable	not_candidate	16.1747247846374
ENSG00000261786	130.544548186791	-1.81586840475701	0.210823955516998	-8.61319768099409	7.10504250069533e-18	6.74362763594256e-17	candidate	down	candidate_down	16.171106418235
ENSG00000082153	9625.61687678046	0.484020964797548	0.0562068827095529	8.61141805886495	7.21623107289794e-18	6.84532971070593e-17	candidate	stable	not_candidate	16.1646056288899
ENSG00000069188	859.665369697507	-0.912413524211189	0.105972576940922	-8.6099022081896	7.31229271972562e-18	6.93257668078627e-17	candidate	stable	not_candidate	16.1591053180201
ENSG00000112851	984.346264459734	-0.686601590633475	0.0797479912266698	-8.60964119687892	7.32896028459159e-18	6.94449694899207e-17	candidate	stable	not_candidate	16.158359208557
ENSG00000180263	960.54140554938	-0.803075646105979	0.0932932278490872	-8.6080808288148	7.42938672276911e-18	7.03572463455538e-17	candidate	stable	not_candidate	16.1526911663768
ENSG00000001629	2092.88052649083	-0.522456259702083	0.0607020937169385	-8.60689026870082	7.50692446250908e-18	7.10518670807012e-17	candidate	stable	not_candidate	16.14842450532
ENSG00000116478	445.068514010484	-0.960531967440974	0.111619546816927	-8.60541002747838	7.60444293961106e-18	7.19347220851886e-17	candidate	stable	not_candidate	16.1430614299226
ENSG00000182095	2404.30977395783	-0.626445379646717	0.0728006105451004	-8.60494678487113	7.63521751580839e-18	7.21855765248752e-17	candidate	stable	not_candidate	16.1415495705942
ENSG00000177889	5868.6152643279	0.585449542060224	0.0680507323542038	8.60313360057555	7.75685936745567e-18	7.32947586247441e-17	candidate	stable	not_candidate	16.1349270810443
ENSG00000179218	4954.97093871852	0.481602127521164	0.0559810950012143	8.60294225239283	7.76980746780313e-18	7.33762274284014e-17	candidate	stable	not_candidate	16.1344446208595
ENSG00000196724	198.742802354952	-1.39871527222922	0.162590680401694	-8.60267801803634	7.78772268665368e-18	7.35044877508809e-17	candidate	down	candidate_down	16.1336861446444
ENSG00000104763	1802.46550723599	0.640050225928292	0.0744147108077796	8.60112495204884	7.89384837294791e-18	7.44647176048774e-17	candidate	stable	not_candidate	16.128049453145
ENSG00000111639	1215.32201725882	0.716007147927538	0.0833140351913048	8.59407597151489	8.39374805071316e-18	7.91363872641167e-17	candidate	stable	not_candidate	16.1016237800375
ENSG00000069849	3081.70485562312	0.637669327098843	0.0742038903251397	8.59347568307758	8.43773552507352e-18	7.95069068004288e-17	candidate	stable	not_candidate	16.0995951423495
ENSG00000184924	362.80454374704	1.00686547156509	0.117203299297256	8.59076047860597	8.63955697519333e-18	8.13634235737113e-17	candidate	up	candidate_up	16.0895707856521
ENSG00000266412	8440.20808787944	0.544952438010281	0.0634390690868562	8.59017078677764	8.68401459090416e-18	8.17367211300364e-17	candidate	stable	not_candidate	16.0875827880056
ENSG00000067798	1237.61082655803	-0.861485104234733	0.100309315062141	-8.58828617961397	8.82761686901893e-18	8.30422682836551e-17	candidate	stable	not_candidate	16.080700796663
ENSG00000171467	2076.75074824002	-0.600751854253318	0.0699558184436308	-8.58758953320507	8.88129073298023e-18	8.35008714645663e-17	candidate	stable	not_candidate	16.0783089919382
ENSG00000221988	1693.63480146696	0.57048791678803	0.0664810769155043	8.5812075143293	9.38823403182554e-18	8.82181924730155e-17	candidate	stable	not_candidate	16.0544418448464
ENSG00000144231	1575.15952613657	-0.564441630088613	0.0657773355164639	-8.58109599084225	9.39734189016267e-18	8.82548813948223e-17	candidate	stable	not_candidate	16.0542612643627
ENSG00000168824	15546.678312946	0.590778744350385	0.0688582412155631	8.57963743948864	9.51726418557054e-18	8.93316645553193e-17	candidate	stable	not_candidate	16.04899457354
ENSG00000188177	415.260185536278	-0.959669002687328	0.111888901685474	-8.57698116820388	9.73955572737539e-18	9.13675910907157e-17	candidate	stable	not_candidate	16.0392078251244
ENSG00000196236	299.842978654922	-1.10675054433773	0.129041508621615	-8.57670183927423	9.76322719049295e-18	9.153902508455e-17	candidate	down	candidate_down	16.0383937172381
ENSG00000157954	3028.648779309	0.47548385757746	0.0554415918358248	8.57630240822588	9.79717527192012e-18	9.18065689431144e-17	candidate	stable	not_candidate	16.0371262430506
ENSG00000129084	2648.6019018715	0.612530094579341	0.0714479404519482	8.57309658899536	1.00738944792234e-17	9.43475009730028e-17	candidate	stable	not_candidate	16.0252695987106
ENSG00000143549	4700.3742074475	0.509189800286794	0.0593978494429883	8.57252922558297	1.01236651305875e-17	9.47613047902285e-17	candidate	stable	not_candidate	16.0233689680074
ENSG00000151778	656.996054955718	0.901695176991178	0.105208938507628	8.57051872000213	1.03019935926041e-17	9.63773377408487e-17	candidate	stable	not_candidate	16.0160250745115
ENSG00000133134	2194.92814516006	0.510625745351822	0.0596042171570509	8.5669398862563	1.06271333178425e-17	9.9360324264947e-17	candidate	stable	not_candidate	16.0027869998341
ENSG00000213760	3397.49864130823	0.541190389530108	0.063172394985858	8.56688098735628	1.06325681587689e-17	9.9360324264947e-17	candidate	stable	not_candidate	16.0027869998341
ENSG00000141013	156.597541989328	-1.64263867182889	0.191934015643027	-8.55835098497594	1.14493344005996e-17	1.06934009233794e-16	candidate	down	candidate_down	15.9708841500429
ENSG00000066427	715.655684424729	-0.753578449399715	0.0880597426050859	-8.55758178602933	1.15259608369834e-17	1.07590435749078e-16	candidate	stable	not_candidate	15.9682263335582
ENSG00000100380	8831.20557586366	0.408756980679114	0.0477806399038043	8.55486618643147	1.18005540653073e-17	1.10093067932716e-16	candidate	stable	not_candidate	15.9582400257453
ENSG00000115286	1487.30962204481	0.56913038547412	0.066531156524314	8.55434378727702	1.18541131045044e-17	1.10531947424684e-16	candidate	stable	not_candidate	15.9565121782237
ENSG00000187778	1720.31190263288	0.553305821993697	0.0647097904713773	8.55057353706681	1.2247836977941e-17	1.1414041922135e-16	candidate	stable	not_candidate	15.9425605366829
ENSG00000102901	600.624885435534	-0.914504717780344	0.106977332459532	-8.54858404817942	1.24607707548274e-17	1.16061028430877e-16	candidate	stable	not_candidate	15.9353135854183
ENSG00000100379	1122.13406943165	0.620303647754956	0.0725630342317959	8.54848001219813	1.24720056205349e-17	1.16101914012016e-16	candidate	stable	not_candidate	15.9351606205887
ENSG00000075415	9265.99331686571	0.441021401759658	0.0515931123227919	8.54806740481968	1.25166616947634e-17	1.16453702142008e-16	candidate	stable	not_candidate	15.9338467003943
ENSG00000159905	102.266615912423	-2.02549895542668	0.23698846804987	-8.54682496618547	1.26520846520568e-17	1.17649127074307e-16	candidate	down	candidate_down	15.9294112908273
ENSG00000109576	714.701367664327	-0.757814473567509	0.0886994741869521	-8.54361855595965	1.30082929626567e-17	1.20895154487463e-16	candidate	stable	not_candidate	15.9175911054381
ENSG00000176956	396.994473811629	0.983080754350198	0.115070077692377	8.54332224384447	1.30417063089775e-17	1.2113931035409e-16	candidate	stable	not_candidate	15.9167149031035
ENSG00000078177	1171.56441257318	-0.73969436666219	0.0865836559229472	-8.543117737145	1.30648166920427e-17	1.21287551129577e-16	candidate	stable	not_candidate	15.9161837725314
ENSG00000258728	57.6210223501732	-3.18996837596092	0.373464482271763	-8.54155757076691	1.3242459314274e-17	1.22869448812582e-16	candidate	down	candidate_down	15.9105560899494
ENSG00000100422	10421.0388125311	0.476180630229518	0.0557564138767605	8.54037405063441	1.33788044169584e-17	1.24066649380006e-16	candidate	stable	not_candidate	15.9063449464368
ENSG00000100347	1434.11277071784	0.642543402353969	0.0752851537537771	8.53479564450956	1.40403369170042e-17	1.30130139043337e-16	candidate	stable	not_candidate	15.8856221061723
ENSG00000215218	7181.38961918126	0.47707077587164	0.0559111811379353	8.5326542233956	1.43027692057485e-17	1.32490042872037e-16	candidate	stable	not_candidate	15.8778167593741
ENSG00000090432	1072.41562459968	0.715491569040049	0.083862051328345	8.53176803699549	1.4412782511393e-17	1.33436246820817e-16	candidate	stable	not_candidate	15.8747261819936
ENSG00000184602	6435.34879274654	0.418580100285254	0.0490669409428296	8.53079674913836	1.45343197987423e-17	1.34488051340136e-16	candidate	stable	not_candidate	15.8713162990635
ENSG00000101966	2111.56057114338	-0.57879457896078	0.067851324738499	-8.53033571844723	1.45923619887023e-17	1.34951500376434e-16	candidate	stable	not_candidate	15.8698222826407
ENSG00000105397	467.476518673885	-1.16133931888872	0.136143565609607	-8.53025490913669	1.46025591377897e-17	1.3497221010139e-16	candidate	down	candidate_down	15.869755640705
ENSG00000139719	2435.58892104892	0.497754643387756	0.0583658035435865	8.52818967901371	1.48655655100256e-17	1.3732835327644e-16	candidate	stable	not_candidate	15.8622397875975
ENSG00000141446	474.273440218006	-1.09964184263936	0.128990720562122	-8.52496860120857	1.52851275594709e-17	1.41127408021876e-16	candidate	down	candidate_down	15.850388634745
ENSG00000161551	170.420224796912	-1.48411368120694	0.174115396797853	-8.52373603082322	1.54487489863952e-17	1.42560517713954e-16	candidate	down	candidate_down	15.8460007361474
ENSG00000169592	1010.53670647611	0.664601820917112	0.0779735679690237	8.52342451715352	1.54903747048842e-17	1.4286690884695e-16	candidate	stable	not_candidate	15.8450683518206
ENSG00000187601	2091.11673958864	0.53702855703058	0.063009055661112	8.52303770300789	1.55422164411787e-17	1.43267137531974e-16	candidate	stable	not_candidate	15.8438534161989
ENSG00000173120	2347.85429532844	-0.516902365835499	0.0606902236283273	-8.51706147930938	1.63652633680189e-17	1.50771989128174e-16	candidate	stable	not_candidate	15.8216793355022
ENSG00000131467	4180.79523430124	0.471210003163712	0.0553273961956983	8.51675725886317	1.64082919808096e-17	1.51086341089312e-16	candidate	stable	not_candidate	15.8207747961353
ENSG00000129187	878.027767985438	0.674213151647091	0.0791933708133504	8.51350491490169	1.68753339292936e-17	1.55302516969479e-16	candidate	stable	not_candidate	15.8088215056552
ENSG00000214160	662.136396025031	0.80835866366721	0.0949729554504328	8.51146160328873	1.71754408958266e-17	1.57978662166006e-16	candidate	stable	not_candidate	15.8014015682947
ENSG00000159063	753.112406097844	0.833055641038783	0.0978910067383051	8.51003242070863	1.73884727507301e-17	1.59851428902511e-16	candidate	stable	not_candidate	15.7962834772421
ENSG00000162929	1175.89345429227	-0.680933739849035	0.0800405226337191	-8.50736248893725	1.77934570330907e-17	1.63485820551599e-16	candidate	stable	not_candidate	15.7865199085893
ENSG00000100335	3618.63762474455	0.588306440747189	0.0691609955896956	8.5063327346728	1.79521284533563e-17	1.64854385867556e-16	candidate	stable	not_candidate	15.7828994941821
ENSG00000158528	1023.33938104583	-0.81402535054587	0.0957277490627404	-8.50354634383343	1.83885079486731e-17	1.68770283180435e-16	candidate	stable	not_candidate	15.772704020903
ENSG00000206077	108.768096781523	-2.10634234396535	0.247845820961086	-8.49859939456503	1.91891901406919e-17	1.76023717672404e-16	candidate	down	candidate_down	15.7544288108207
ENSG00000121644	1605.31726411864	0.622210506952679	0.0732524139810519	8.49406146688387	1.99538693852061e-17	1.82939231698638e-16	candidate	stable	not_candidate	15.7376931491809
ENSG00000166862	530.592413892106	-1.13063735379363	0.133139587428315	-8.49212000452069	2.02901338187231e-17	1.85921642193064e-16	candidate	down	candidate_down	15.730670053273
ENSG00000183474	389.412064720314	-1.00827876031277	0.118749207404902	-8.49082517978259	2.05175012264788e-17	1.87903530400814e-16	candidate	down	candidate_down	15.726065060138
ENSG00000145833	1402.64956398611	-0.577760700558538	0.0680468935333278	-8.49062566354429	2.05527584945756e-17	1.88124844482729e-16	candidate	stable	not_candidate	15.7255538460804
ENSG00000100897	2310.45539090267	0.483357569357169	0.0569477580341464	8.48773658600122	2.10700487885552e-17	1.92755716020865e-16	candidate	stable	not_candidate	15.7149927344209
ENSG00000104695	3658.25405453746	0.58335610045263	0.0687314043449571	8.4874753544219	2.11174508151279e-17	1.93085220094547e-16	candidate	stable	not_candidate	15.7142509684632
ENSG00000157916	2428.8428060606	0.523730886432135	0.0617261968778793	8.48474250678846	2.16196938739214e-17	1.97570920148481e-16	candidate	stable	not_candidate	15.7042769775036
ENSG00000163754	679.778626743501	0.784316250941011	0.0924873765854987	8.48025189919795	2.24706908296265e-17	2.05237149790681e-16	candidate	stable	not_candidate	15.6877440251937
ENSG00000129422	3470.4328733746	-0.466124778276828	0.055004174762699	-8.47435272482136	2.36390179976969e-17	2.15791918330967e-16	candidate	stable	not_candidate	15.6659648242036
ENSG00000158286	82.1372980995458	-2.48199862316476	0.292978105472436	-8.47161810662427	2.42007434877646e-17	2.20800866216232e-16	candidate	down	candidate_down	15.6559992271739
ENSG00000078018	26328.6272711739	-0.402188022815009	0.0474767796558926	-8.471257438479	2.42758055095608e-17	2.2136663292885e-16	candidate	stable	not_candidate	15.6548878406703
ENSG00000065665	1673.29069637276	0.675063738424659	0.0797027135433571	8.46977108323212	2.45875761817296e-17	2.24089134668627e-16	candidate	stable	not_candidate	15.6495792004389
ENSG00000111412	5323.75293797198	0.637238381130877	0.0752789239867925	8.46503041465735	2.56085855314347e-17	2.33269183243107e-16	candidate	stable	not_candidate	15.6321426312511
ENSG00000081377	442.719425619468	-0.922213182495396	0.109026289215855	-8.45863130010376	2.70533905846334e-17	2.46297669192683e-16	candidate	stable	not_candidate	15.6085396980332
ENSG00000197362	542.393851694712	-0.84293359799817	0.0996929269314	-8.45529992893281	2.78370881681164e-17	2.53296594645613e-16	candidate	stable	not_candidate	15.5963706488852
ENSG00000173214	406.620923721973	-0.954470440860344	0.112892669852651	-8.4546715221292	2.79874105387831e-17	2.54527866031261e-16	candidate	stable	not_candidate	15.5942646636176
ENSG00000272556	112.57844112589	-1.87397476739708	0.221659932589644	-8.45427834206888	2.80818708711624e-17	2.55250059938792e-16	candidate	down	candidate_down	15.5930341472584
ENSG00000143614	1418.81374996605	-0.584719054534699	0.0691725314080128	-8.45305271663033	2.83783466623025e-17	2.57806715446874e-16	candidate	stable	not_candidate	15.5887057741683
ENSG00000198858	1705.12366200452	0.610817780506399	0.0722905928458804	8.44947809196459	2.92607899563572e-17	2.65681080540565e-16	candidate	stable	not_candidate	15.5756393711049
ENSG00000280071	1235.7352088518	0.636790781159232	0.0753837677121057	8.44731963505947	2.98066845334077e-17	2.7049287125261e-16	candidate	stable	not_candidate	15.5678441760896
ENSG00000168118	1545.59680597642	0.661075434341402	0.0782704017321858	8.44604626667656	3.01334309210749e-17	2.73311829867567e-16	candidate	stable	not_candidate	15.5633415701551
ENSG00000239883	112.288003440268	-1.79655797563059	0.21272058211039	-8.44562363362784	3.02426576570768e-17	2.74155914763057e-16	candidate	down	candidate_down	15.5620023800149
ENSG00000131381	1415.29501696524	-0.560131319963193	0.0663640725026535	-8.44027948918893	3.16579761762362e-17	2.86832763848901e-16	candidate	stable	not_candidate	15.5423712423136
ENSG00000070413	5112.22494525515	0.431631872933144	0.0511424065140423	8.43980372364037	3.17870984395981e-17	2.87848893024038e-16	candidate	stable	not_candidate	15.5408354363651
ENSG00000185615	53.9905424026525	-3.29686444237901	0.390704487545887	-8.43825588768494	3.22107846442372e-17	2.91529945758222e-16	candidate	down	candidate_down	15.5353168281791
ENSG00000174197	1829.05732877655	-0.614211971824686	0.0727962304466138	-8.43741452073026	3.24434226314304e-17	2.93478875334235e-16	candidate	stable	not_candidate	15.5324231538915
ENSG00000087053	3592.9121344972	0.523026188968573	0.062061237499469	8.42758233709162	3.52879973953013e-17	3.19040364510504e-16	candidate	stable	not_candidate	15.4961543671773
ENSG00000214026	543.176447763057	0.856344309847525	0.101616140863349	8.42724691738806	3.53892592026451e-17	3.19785415735783e-16	candidate	stable	not_candidate	15.4951413467496
ENSG00000117154	701.246685273266	0.818308703018076	0.0971216537549442	8.42560511873922	3.58890616138086e-17	3.2412905965485e-16	candidate	stable	not_candidate	15.4892820307327
ENSG00000169813	2811.4070722227	0.472250465578324	0.056055693609282	8.42466545628697	3.61782435502593e-17	3.26566891354948e-16	candidate	stable	not_candidate	15.4860278478624
ENSG00000114859	278.997636636124	-1.13814124456558	0.135097388772313	-8.42459839459777	3.61989694983426e-17	3.26580171096483e-16	candidate	down	candidate_down	15.4860101877708
ENSG00000157778	860.164763689344	0.725362028745121	0.0861060158990513	8.42405749669708	3.63665670810646e-17	3.2791778004356e-16	candidate	stable	not_candidate	15.4842350347931
ENSG00000245910	727.945308471572	0.768897511939283	0.0912846610574454	8.42307462209249	3.6673072926773e-17	3.30505839485121e-16	candidate	stable	not_candidate	15.4808208628538
ENSG00000165288	2544.27960123213	-0.516825829760998	0.0613625009616132	-8.42250269564975	3.68525974801215e-17	3.31947374328381e-16	candidate	stable	not_candidate	15.4789307622308
ENSG00000257621	660.517650103725	-0.759092768350761	0.0901423582024041	-8.42104404065298	3.73143956639959e-17	3.35928590688447e-16	candidate	stable	not_candidate	15.4737530320326
ENSG00000122705	3338.18988014441	0.570638775080524	0.0677737768298174	8.41975763743284	3.77263943329869e-17	3.39457492987687e-16	candidate	stable	not_candidate	15.4692146005194
ENSG00000072121	1376.38826650598	-0.617042799605512	0.0733002149083071	-8.41802169853643	3.82894879473523e-17	3.44341466105537e-16	candidate	stable	not_candidate	15.4630106757662
ENSG00000128596	757.415556150321	-0.77324508411402	0.0919384341816212	-8.41046610154901	4.08384582379176e-17	3.67070000091849e-16	candidate	stable	not_candidate	15.4352511080783
ENSG00000084090	5134.9887568005	0.462822158307067	0.0550448215702631	8.40809625872414	4.16719095496247e-17	3.74362954380924e-16	candidate	stable	not_candidate	15.4267071340364
ENSG00000160767	1785.87998897557	0.541324675892776	0.0643974075155427	8.40600106086761	4.24227306988438e-17	3.80906265422493e-16	candidate	stable	not_candidate	15.4191818836897
ENSG00000025796	2993.84667896092	-0.462496500212064	0.0550252167179672	-8.40517362398769	4.27229071793349e-17	3.83302991874699e-16	candidate	stable	not_candidate	15.4164577908432
ENSG00000124209	1642.69707429282	-0.537046932521229	0.0638950548954874	-8.40514079531933	4.27348598334447e-17	3.83302991874699e-16	candidate	stable	not_candidate	15.4164577908432
ENSG00000184216	2153.8676450023	0.49350313189369	0.0587162044911463	8.4048881594195	4.28269529651517e-17	3.83925977400601e-16	candidate	stable	not_candidate	15.4157525014277
ENSG00000100354	3381.90789217373	-0.685939856782135	0.0816132545139952	-8.40476048733614	4.28735675869353e-17	3.84140824005288e-16	candidate	stable	not_candidate	15.4155095363701
ENSG00000119778	1047.67991649352	-0.654767030415252	0.0779065410782993	-8.40451932986196	4.29617536869476e-17	3.84727721375036e-16	candidate	stable	not_candidate	15.4148465196811
ENSG00000127328	1064.94451172727	-0.678786770880042	0.0807721908771683	-8.40371869957427	4.32558119649764e-17	3.87156636801037e-16	candidate	stable	not_candidate	15.4121132914789
ENSG00000117152	2332.2395847575	0.675181400114524	0.0803460214213661	8.40342045779228	4.33658580216188e-17	3.87936876532002e-16	candidate	stable	not_candidate	15.411238935241
ENSG00000005801	1498.32967449651	-0.5713924598462	0.0680100618243514	-8.40158712576864	4.4048417842236e-17	3.93835115984272e-16	candidate	stable	not_candidate	15.4046855629611
ENSG00000114784	4019.77130743178	0.554860608005713	0.0660641278728871	8.39881832805408	4.50993920215633e-17	4.0301938254886e-16	candidate	stable	not_candidate	15.3946740666837
ENSG00000008056	2934.16613974365	0.586671483501732	0.0698525129150971	8.39871693971565	4.51383426250846e-17	4.03155044372859e-16	candidate	stable	not_candidate	15.3945279018336
ENSG00000183010	784.503016807482	0.804853646140507	0.0959078439280053	8.39194807407706	4.78152100737397e-17	4.26838830558263e-16	candidate	stable	not_candidate	15.3697360786335
ENSG00000175550	1710.60139932817	0.54921835105621	0.0654525573828807	8.39109078417554	4.81652209186772e-17	4.29737144661591e-16	candidate	stable	not_candidate	15.3667971061151
ENSG00000164985	2625.58915767327	-0.542722493135052	0.0646833273873419	-8.39045415652595	4.8426774676403e-17	4.31843598993939e-16	candidate	stable	not_candidate	15.3646735133528
ENSG00000168288	1926.10373207053	0.563365764763047	0.067150974583484	8.38953966427775	4.880494034384e-17	4.34987174551692e-16	candidate	stable	not_candidate	15.3615235478811
ENSG00000204392	511.686715304806	0.818831335874319	0.0976076973640775	8.38900371576302	4.90279208229463e-17	4.36745044683819e-16	candidate	stable	not_candidate	15.3597720138291
ENSG00000134186	1139.31422810973	-0.62586458491768	0.0746070027809467	-8.38881822870271	4.91053262283627e-17	4.37204954414309e-16	candidate	stable	not_candidate	15.3593149252617
ENSG00000005448	556.579651902465	0.812728307463494	0.0968839430794563	8.38867908995984	4.91634691792669e-17	4.37492969963036e-16	candidate	stable	not_candidate	15.3590289212263
ENSG00000112419	149.646021360757	-1.75458999851097	0.209304432613605	-8.38295671334447	5.16144613117558e-17	4.5906286224892e-16	candidate	down	candidate_down	15.3381278398255
ENSG00000003249	1402.56819068022	0.650035296067983	0.0775554764902633	8.38155247682079	5.22341044439731e-17	4.64330526978107e-16	candidate	stable	not_candidate	15.3331727631089
ENSG00000003096	2626.47360862412	0.597088940242534	0.0712640662663036	8.37854155011725	5.3587565589966e-17	4.76112467245371e-16	candidate	stable	not_candidate	15.3222904461563
ENSG00000004864	1431.27593414112	0.643935655228204	0.0768658534657072	8.37739550391499	5.41117710577242e-17	4.80518193146629e-16	candidate	stable	not_candidate	15.3182901646372
ENSG00000120509	741.600346948822	0.764119873865015	0.0912178682490893	8.3768661615554	5.43555984973978e-17	4.82430824758955e-16	candidate	stable	not_candidate	15.3165649508782
ENSG00000006007	2366.77296149433	0.498122406565718	0.0594770737692853	8.37503217622912	5.52087858356333e-17	4.89746975187331e-16	candidate	stable	not_candidate	15.3100282376477
ENSG00000163166	1593.57737990314	-0.611650149655425	0.0730547795125055	-8.37248642370788	5.64150252434499e-17	5.00185699505569e-16	candidate	stable	not_candidate	15.3008687290681
ENSG00000101558	5078.39147168207	0.426742931316649	0.0509723764464866	8.37204307640367	5.66277354126122e-17	5.01809310518974e-16	candidate	stable	not_candidate	15.299461285091
ENSG00000116489	4697.16545584794	0.503411467492654	0.0601381570571603	8.37091610596198	5.71720033793482e-17	5.06367806431919e-16	candidate	stable	not_candidate	15.2955339134437
ENSG00000133026	15478.8898385164	-0.594277009546978	0.070994568076355	-8.37073913750459	5.72579373403446e-17	5.06864235506047e-16	candidate	stable	not_candidate	15.2951083516457
ENSG00000260032	15809.4784416771	-0.360174802916524	0.0430338781169607	-8.36956413590273	5.7831745196061e-17	5.1167669810662e-16	candidate	stable	not_candidate	15.2910043604642
ENSG00000182325	143.403075545842	-1.71653377866287	0.205148253783112	-8.3672843760963	5.89612821983132e-17	5.21398491848587e-16	candidate	down	candidate_down	15.2828302293679
ENSG00000122490	1011.79728169451	0.673392990828457	0.080490435294231	8.36612435212811	5.95443560764758e-17	5.26280262330957e-16	candidate	stable	not_candidate	15.2787829175022
ENSG00000177000	1239.4489769738	-0.730010041950384	0.0872709723374812	-8.36486660338101	6.01829769640665e-17	5.31647641816423e-16	candidate	stable	not_candidate	15.2743761081452
ENSG00000091542	2157.168761763	0.511832436129415	0.0612080693079606	8.36217253568635	6.15737062893094e-17	5.43649990824038e-16	candidate	stable	not_candidate	15.2646806149624
ENSG00000108389	4755.87926936022	-0.477307048492391	0.057082941881883	-8.36164067156951	6.18519876993353e-17	5.45539034512962e-16	candidate	stable	not_candidate	15.2631741692423
ENSG00000179978	74.1473922607857	-2.27448958057566	0.272014133734331	-8.36165955551815	6.18420860532405e-17	5.45539034512962e-16	candidate	down	candidate_down	15.2631741692423
ENSG00000196305	4239.07016059855	0.439481359536505	0.0525696197638944	8.35998741307896	6.2724948476824e-17	5.52951066068301e-16	candidate	stable	not_candidate	15.257313300299
ENSG00000136485	11444.1486834773	0.385409168075071	0.0461060966580076	8.35918015211409	6.31556060997477e-17	5.56458303926141e-16	candidate	stable	not_candidate	15.2545673723054
ENSG00000106330	704.754590838968	0.776752552377089	0.0929332978650345	8.35817269182843	6.36971586272562e-17	5.60938477402332e-16	candidate	stable	not_candidate	15.2510847686723
ENSG00000242173	433.20994672378	0.990529106342951	0.118514002807482	8.35790778201964	6.38403176939392e-17	5.6190743560296e-16	candidate	stable	not_candidate	15.2503352209395
ENSG00000129757	1487.42542489902	0.61954823032025	0.074163426721591	8.35382421912663	6.60876736953295e-17	5.8138642818801e-16	candidate	stable	not_candidate	15.2355351105633
ENSG00000099194	19026.5678483815	0.417868272123433	0.0500264021962067	8.35295471548258	6.65761797849847e-17	5.85380293070568e-16	candidate	stable	not_candidate	15.2325619022554
ENSG00000140307	1300.7125337406	0.648944460717238	0.0777249327263688	8.34924441815668	6.87010367703608e-17	6.03750406560668e-16	candidate	stable	not_candidate	15.2191425637899
ENSG00000163463	895.518445398001	0.712067232783026	0.0852921557973	8.34856647867221	6.9096450760633e-17	6.06910875893887e-16	candidate	stable	not_candidate	15.2168750798462
ENSG00000228409	185.031714076124	-1.40601725295247	0.16842853745504	-8.34785645115385	6.95129867559864e-17	6.10253503296214e-16	candidate	down	candidate_down	15.2144897187394
ENSG00000069998	993.728824633153	0.673262191677174	0.0806565238903861	8.34727507711777	6.98558916890861e-17	6.12946600589027e-16	candidate	stable	not_candidate	15.2125773592168
ENSG00000104979	747.508241874731	0.724086395006667	0.0867499722996006	8.34681989875403	7.012552801299e-17	6.14994353996031e-16	candidate	stable	not_candidate	15.2111288712809
ENSG00000004478	3004.70712625997	0.507148510649414	0.0607662766154737	8.34588753657933	7.06810447163603e-17	6.19545839500871e-16	candidate	stable	not_candidate	15.2079265551381
ENSG00000165629	3122.9588830543	0.56542996477832	0.0677508459573252	8.34572552989925	7.07780125529198e-17	6.20075346544459e-16	candidate	stable	not_candidate	15.2075555353399
ENSG00000133131	224.764838444824	-1.20413519132891	0.144295547032163	-8.34492273736291	7.12604569899575e-17	6.23979664949235e-16	candidate	down	candidate_down	15.2048295634333
ENSG00000100227	3117.11956490769	0.468561917220615	0.0561770566278323	8.3408057550041	7.37860150047878e-17	6.4576088776894e-16	candidate	stable	not_candidate	15.1899282627263
ENSG00000188158	2067.7046506666	-0.589942982699672	0.0707774215270614	-8.3351861366426	7.73763688532894e-17	6.76833724662528e-16	candidate	stable	not_candidate	15.1695180097948
ENSG00000205629	1403.38361975375	0.664160045718125	0.0796974564617711	8.33351621499623	7.84760991259378e-17	6.86099544987129e-16	candidate	stable	not_candidate	15.1636128686923
ENSG00000185187	683.375243803973	0.752718763491335	0.0903258617933491	8.33336929808025	7.85735860488599e-17	6.86597935587178e-16	candidate	stable	not_candidate	15.1632975067134
ENSG00000196208	5823.31021953434	-0.41958860928481	0.0503539528360183	-8.3327839355777	7.89631914310075e-17	6.89647111154129e-16	candidate	stable	not_candidate	15.1613730786575
ENSG00000164176	9092.09666448874	0.541424344976684	0.0649983287325563	8.32981948204302	8.09657161025973e-17	7.06772779627459e-16	candidate	stable	not_candidate	15.1507201850923
ENSG00000198890	1400.62605382412	0.593363935786197	0.0712411245154896	8.32895241086747	8.1560842091528e-17	7.11601565182308e-16	candidate	stable	not_candidate	15.1477631053474
ENSG00000169783	5503.14020758639	0.498147007140411	0.0598305905130508	8.32595839133079	8.36491845152031e-17	7.29446693348257e-16	candidate	stable	not_candidate	15.1370064400702
ENSG00000127947	1361.75040626864	-0.596034151021629	0.0715896982157601	-8.32569721449691	8.38338375611384e-17	7.30681253275678e-16	candidate	stable	not_candidate	15.1362720349887
ENSG00000167740	1106.34141298974	0.604489524431129	0.0726163289106444	8.32442969094408	8.47357064796743e-17	7.38162464099515e-16	candidate	stable	not_candidate	15.1318480426529
ENSG00000241860	222.897281377682	-1.31309502391885	0.157768734596274	-8.32291028560898	8.58294099376431e-17	7.47306274102856e-16	candidate	down	candidate_down	15.1265013715551
ENSG00000153707	2882.19239230276	-0.566563074358321	0.0680919182654467	-8.32056268630375	8.75466954916849e-17	7.61867369027433e-16	candidate	stable	not_candidate	15.1181206269714
ENSG00000197119	1434.67110618394	-0.63722324076787	0.0766021643931657	-8.31860621453566	8.90037194066491e-17	7.74149787105731e-16	candidate	stable	not_candidate	15.1111750013071
ENSG00000197978	125.138663630271	-1.7880983619267	0.215134150155895	-8.31155054012097	9.44596016862278e-17	8.21183651563357e-16	candidate	down	candidate_down	15.0855597053152
ENSG00000213585	5974.80973379394	0.466896877754847	0.056188148248056	8.30952598212738	9.6085117149858e-17	8.34887127038289e-16	candidate	stable	not_candidate	15.0783722351965
ENSG00000122140	931.250163763536	0.650666848301635	0.0783143305416373	8.30840082270378	9.70003991680562e-17	8.42408484531183e-16	candidate	stable	not_candidate	15.0744772676933
ENSG00000277363	2233.71466785567	-0.56584453900116	0.0681191769004593	-8.30668491235607	9.84128168347788e-17	8.54237352269541e-16	candidate	stable	not_candidate	15.0684214425909
ENSG00000076382	126.187806685176	-1.67794566226632	0.202011380223047	-8.30619374222208	9.88208339610438e-17	8.57340237756146e-16	candidate	down	candidate_down	15.0668467929473
ENSG00000259529	212.252672377664	-4.60672387953444	0.554644227055352	-8.30572762650372	9.92095807247556e-17	8.60272852082096e-16	candidate	down	candidate_down	15.0653637820592
ENSG00000137218	761.656387752281	0.769136211781364	0.0927136693808498	8.29582322561198	1.07835792307374e-16	9.34595234197944e-16	candidate	stable	not_candidate	15.0293764379135
ENSG00000062485	5866.94874540179	0.447726261485321	0.0539926049199084	8.29236266984097	1.11020814189972e-16	9.61707880222738e-16	candidate	stable	not_candidate	15.0169568253356
ENSG00000068001	1170.56815229757	0.586160471946202	0.0706949559428744	8.29140444503358	1.11919023910739e-16	9.68993652143976e-16	candidate	stable	not_candidate	15.0136790679935
ENSG00000106588	2080.58254737108	0.677528142850292	0.0817230567104218	8.29053843704173	1.1273695458114e-16	9.75577289107509e-16	candidate	stable	not_candidate	15.0107383183728
ENSG00000113575	10200.6580398913	0.439280092536389	0.0530152333758246	8.28592207493148	1.17197503060037e-16	1.01365979061769e-15	candidate	stable	not_candidate	14.9941077805541
ENSG00000130734	867.648060568531	0.705773816465121	0.085216561093928	8.28212036962156	1.21001193228238e-16	1.04602509599599e-15	candidate	stable	not_candidate	14.9804578958494
ENSG00000176208	95.4090796129137	-2.03525875312556	0.245780621806739	-8.28079422276794	1.22356462494632e-16	1.05720222127939e-15	candidate	down	candidate_down	14.9758419330466
ENSG00000165359	242.684910206108	-1.33038397737914	0.160667592741968	-8.28035047189473	1.2281329175232e-16	1.06060908422153e-15	candidate	down	candidate_down	14.9744446574264
ENSG00000184515	815.084443442787	0.679993701716865	0.0821368524535623	8.27878937899785	1.24433798613011e-16	1.07405682354976e-15	candidate	stable	not_candidate	14.9689727414472
ENSG00000188976	2457.66863211629	0.492726167301751	0.0595174999063593	8.27867716347247	1.24551093849534e-16	1.07452243274768e-15	candidate	stable	not_candidate	14.9687845133351
ENSG00000167118	1099.15110334232	0.62496937085088	0.0755233965080142	8.27517563758617	1.28266407304583e-16	1.1060124729502e-15	candidate	stable	not_candidate	14.9562399752891
ENSG00000238083	160.189137204279	-1.43343664044899	0.173235680604879	-8.27448846244563	1.29008261585405e-16	1.1118440674543e-15	candidate	down	candidate_down	14.9539561168841
ENSG00000214655	2010.0402057234	-0.548137623519187	0.0662662820451197	-8.27174253032588	1.32015153054059e-16	1.13718080799893e-15	candidate	stable	not_candidate	14.9441704784316
ENSG00000112159	2465.31643397977	-0.529114681738591	0.0639865881733094	-8.26914978347446	1.34917680753475e-16	1.16159329099477e-15	candidate	stable	not_candidate	14.934945904988
ENSG00000163527	4671.77522675788	0.480187707699701	0.0580882450025452	8.26652118132784	1.37924566338778e-16	1.18687903078235e-15	candidate	stable	not_candidate	14.9255935430007
ENSG00000101596	2476.75807452531	-0.511498132764847	0.0618878349196336	-8.26492207118036	1.39786028953372e-16	1.2022874427374e-15	candidate	stable	not_candidate	14.9199916888468
ENSG00000172869	841.910482114841	-0.699029642790144	0.0845853535429039	-8.26419248145104	1.40643524006237e-16	1.20904957459188e-15	candidate	stable	not_candidate	14.9175558914219
ENSG00000135637	264.109359919972	-1.21510541249366	0.147063835650386	-8.26243520114842	1.42730222628895e-16	1.22636641641778e-15	candidate	down	candidate_down	14.9113797509816
ENSG00000168906	3158.87935961923	-0.542939450478555	0.0657394387025169	-8.25896084898832	1.46946113654325e-16	1.26195090313469e-15	candidate	stable	not_candidate	14.898957541219
ENSG00000146733	784.309445413838	0.731404482322263	0.0886224551847448	8.25303791005966	1.54418041918889e-16	1.32544757539791e-15	candidate	stable	not_candidate	14.8776374449702
ENSG00000102226	8803.42926058594	0.435712147772746	0.052802208228605	8.25177890072984	1.56053940746444e-16	1.33881177996987e-15	candidate	stable	not_candidate	14.8732804750165
ENSG00000134899	1003.45410066598	-0.635604044975856	0.0770602008391098	-8.24814934369172	1.60866256704348e-16	1.37939968653309e-15	candidate	stable	not_candidate	14.86030987704
ENSG00000165672	2983.91741478122	0.519433224365359	0.0629800845403959	8.24757902686191	1.61635606848177e-16	1.38529637582209e-15	candidate	stable	not_candidate	14.8584573019683
ENSG00000140836	6123.08634706667	-0.505001640997712	0.0612316873056151	-8.24739057862614	1.61890617601349e-16	1.38678119451338e-15	candidate	stable	not_candidate	14.8579920562386
ENSG00000143183	2569.3597519094	0.605142754452707	0.0733801778664645	8.24667876322038	1.62857439830976e-16	1.39435892830549e-15	candidate	stable	not_candidate	14.8556254181191
ENSG00000080815	3355.39738134483	0.451016045632753	0.0547126571528814	8.24335846772158	1.6744296027432e-16	1.43289608941107e-15	candidate	stable	not_candidate	14.8437853025766
ENSG00000115904	2733.97084435149	-0.46040572564767	0.0558791889629876	-8.23930579866911	1.73212710908752e-16	1.48152334327955e-15	candidate	stable	not_candidate	14.8292915012696
ENSG00000120438	5913.43654110392	0.540193639767365	0.0655903054683723	8.23587626113202	1.78248097190392e-16	1.52382357683782e-15	candidate	stable	not_candidate	14.8170653112386
ENSG00000142751	600.132902457464	-0.768353189041334	0.0933549948941458	-8.23044540801016	1.86518594858193e-16	1.59372387274046e-15	candidate	stable	not_candidate	14.7975869219193
ENSG00000171307	1142.45109534011	0.69973624915971	0.0850386450231987	8.22845012369165	1.89651238934583e-16	1.61967505718503e-15	candidate	stable	not_candidate	14.7905721058441
ENSG00000146094	321.622255649147	-1.27452280191208	0.154917956817487	-8.22708243831045	1.91828442012819e-16	1.63744449168567e-15	candidate	down	candidate_down	14.7858334133901
ENSG00000168807	342.500199137088	-0.970292684848574	0.11794579582061	-8.22659831236669	1.92605006354291e-16	1.6432462337903e-15	candidate	stable	not_candidate	14.7842973544202
ENSG00000183248	3918.01970512462	0.580457292386195	0.0706254693477998	8.21880969778332	2.05532881293322e-16	1.75266123660937e-15	candidate	stable	not_candidate	14.756302018469
ENSG00000172493	572.720239716865	-0.951440045867272	0.115766648917818	-8.21860228970341	2.0588858898717e-16	1.75481224010623e-15	candidate	stable	not_candidate	14.7557693449805
ENSG00000119771	849.094270848208	-0.738398242140102	0.0899370153227532	-8.21017063430716	2.20874381677447e-16	1.88159235943304e-15	candidate	stable	not_candidate	14.7254744591365
ENSG00000108947	1676.30274106506	0.564215679584371	0.0687678920848626	8.20463827636456	2.31286182318394e-16	1.96929966782243e-15	candidate	stable	not_candidate	14.7056881923539
ENSG00000128272	4319.92220266343	-0.495402871493351	0.0603885996721064	-8.20358269910635	2.33327022250799e-16	1.98567969111681e-15	candidate	stable	not_candidate	14.7020908059915
ENSG00000144118	1526.3338960073	0.539350462108841	0.0657539021802681	8.20256204156797	2.35317225618299e-16	2.00161256956468e-15	candidate	stable	not_candidate	14.6986199803947
ENSG00000160410	990.273183328297	0.655645771083503	0.079958268883642	8.19984949946354	2.40688168906327e-16	2.04627169564923e-15	candidate	stable	not_candidate	14.689036702937
ENSG00000123472	3487.07814345045	0.450340057228396	0.0549259108651296	8.19904577157045	2.42302662838084e-16	2.05896566352542e-15	candidate	stable	not_candidate	14.6863508958617
ENSG00000115464	4160.73073178418	-0.443223180408182	0.0540693066545434	-8.19731577547312	2.45814110718102e-16	2.08775820324974e-15	candidate	stable	not_candidate	14.6803198012039
ENSG00000149179	1890.17704884821	0.530823426974298	0.0647591548395426	8.1968862671162	2.46693646434262e-16	2.09417964823399e-15	candidate	stable	not_candidate	14.6789860653075
ENSG00000196220	4802.83976303568	-0.423116191930278	0.0516226283049896	-8.19633183786153	2.47833579841442e-16	2.10280407588329e-15	candidate	stable	not_candidate	14.6772011898561
[truncated: 14,962 more rows]
