# Supplementary material for: Ropinirole Functions Through a Dopamine Receptor D2‐Independent Mechanism to Ameliorate Amyotrophic Lateral Sclerosis Phenotypes in TARDBP ‐Mutant iPSC‐Derived Motor Neurons
Source: J Neurochem. 2025 Aug 18;169(8):e70183. doi: 10.1111/jnc.70183 (PMC12361731; doi:10.1111/jnc.70183)
Supplement: Supplementary file 1 — Appendix S1: jnc70183‐sup‐0001‐AppendixS1.zip. [file JNC-169-0-s001.zip › deseq2_result_TDP43_DMSO84HvsCTRL_DMSO84H.csv]

	baseMean	log2FoldChange	lfcSE	stat	pvalue	padj	sig	up_down	sig_up_down	logadjpval
ENSG00000133424	2418.20407948976	-8.48675299383149	0.231424554593587	-36.6717914126934	2.05717406912888e-294	3.44124078283879e-290	candidate	down	candidate_down	289.463284938829
ENSG00000180543	1782.54065275261	3.32914202945818	0.0971671693693678	34.2620048630098	2.88984207280887e-257	2.41706390969734e-253	candidate	up	candidate_up	252.61671186624
ENSG00000108821	1013.06234076316	-5.23208184742364	0.164310411836913	-31.8426677222181	1.66290238249588e-222	9.27234368479701e-219	candidate	down	candidate_down	218.032810479369
ENSG00000113140	3270.88420712785	-3.0626739548805	0.0985432665936747	-31.0794847861994	4.5607200866333e-212	1.90729314023005e-208	candidate	down	candidate_down	207.719582553204
ENSG00000164692	841.04194724827	-3.93247304867458	0.137779959437872	-28.5416911481079	3.56186335151223e-179	1.19165700288193e-175	candidate	down	candidate_down	174.923848730495
ENSG00000169100	3350.35479397979	-1.9249965109353	0.0681022486704634	-28.2662694480189	8.98246064226145e-176	2.50431002706249e-172	candidate	down	candidate_down	171.601311907607
ENSG00000149591	1184.63517292825	-4.31748818182494	0.163334050599229	-26.4334850325773	5.65019366110214e-154	1.35023485089881e-150	candidate	down	candidate_down	149.869590686632
ENSG00000170549	1674.22416180391	2.78995453021627	0.106470124350922	26.2041069945656	2.3859056357736e-151	4.9889286844026e-148	candidate	up	candidate_up	147.301992704157
ENSG00000120437	6660.98648120991	-2.203530455346	0.0864955840345334	-25.4756410970789	3.67103862329386e-143	6.82323712116219e-140	candidate	down	candidate_down	139.166009535854
ENSG00000101134	2883.79976523675	-2.3986214785891	0.0943052208476521	-25.4346626520711	1.04352767908264e-142	1.74561310156944e-139	candidate	down	candidate_down	138.758052007179
ENSG00000050165	3037.76390619544	-1.84374077925689	0.0728807068758216	-25.2980638949943	3.35483977662128e-141	5.10179634393826e-138	candidate	down	candidate_down	137.292276881765
ENSG00000101335	405.355492892517	-4.644156155696	0.184702625577383	-25.1439639321764	1.64523309461135e-139	2.29345493388822e-136	candidate	down	candidate_down	135.639509789282
ENSG00000101210	8880.96045848544	-2.03217076719436	0.0809514466145912	-25.1035756886408	4.54573542496258e-139	5.84931247605955e-136	candidate	down	candidate_down	135.232895177576
ENSG00000163032	1160.95740661074	-4.53881106226172	0.182559810660195	-24.8620495707567	1.91568071586449e-136	2.28896478678438e-133	candidate	down	candidate_down	132.640360888419
ENSG00000122484	1090.13930282083	2.42407884442429	0.0979116820877165	24.7578102299645	2.55447481465502e-135	2.84875031330328e-132	candidate	up	candidate_up	131.545345614048
ENSG00000120094	831.805471711093	2.72180268225092	0.11069097127021	24.5892022720325	1.64812337109899e-133	1.72311298448399e-130	candidate	up	candidate_up	129.763686244938
ENSG00000286190	6188.3372634422	-1.64459150787841	0.0676796762946375	-24.2996361377206	1.97775961988618e-130	1.946115465968e-127	candidate	down	candidate_down	126.710831395956
ENSG00000185774	1139.97179968707	-2.5381993414257	0.106497022928403	-23.8335239017161	1.50090545140386e-125	1.39484146617132e-122	candidate	down	candidate_down	121.855475150297
ENSG00000160752	3931.88718287216	-1.73164380895488	0.0735510236472194	-23.5434358773924	1.46559375304729e-122	1.29033959478816e-119	candidate	down	candidate_down	118.889295975954
ENSG00000174460	5634.87436304799	-1.6452771980834	0.0706019851278454	-23.3035543562146	4.08024919170781e-120	3.41272042394441e-117	candidate	down	candidate_down	116.466899288431
ENSG00000101444	2563.27761577709	-1.79260761326914	0.076949782387452	-23.2958113415206	4.88856575674614e-120	3.89409180851664e-117	candidate	down	candidate_down	116.409593813612
ENSG00000188620	1430.58771094907	-2.76751497813123	0.12003962241182	-23.0550123578089	1.31011030457877e-117	9.96160235226986e-115	candidate	down	candidate_down	114.001670798446
ENSG00000186812	746.866308228063	2.70179307248612	0.121143249705068	22.3024648840429	3.49698535728064e-110	2.54337265463437e-107	candidate	up	candidate_up	106.59459000239
ENSG00000275131	419.761259581245	3.75346480813769	0.16894574495953	22.2169833814803	2.35357556455764e-109	1.64044216849668e-106	candidate	up	candidate_up	105.785039075455
ENSG00000150551	5110.89230573068	-1.78495453966072	0.0813114412036897	-21.9520711136986	8.27446714298145e-107	5.53661145471175e-104	candidate	down	candidate_down	103.256755953099
ENSG00000169836	525.410183143068	-3.9288599412665	0.179545705673239	-21.8822272943512	3.83642304170164e-106	2.46829556313788e-103	candidate	down	candidate_down	102.607602837445
ENSG00000254377	710.498566610923	2.67029214835328	0.122427185601593	21.8112679404642	1.81379442631827e-105	1.12374641346119e-102	candidate	up	candidate_up	101.949331681347
ENSG00000188229	3994.87693758997	-1.47617992940053	0.0678007663010047	-21.772319251481	4.24593761832219e-105	2.53664444568906e-102	candidate	down	candidate_down	101.595740402347
ENSG00000052802	4970.66504496744	-1.75943222156348	0.081540328967729	-21.5774481638381	2.92575765445077e-103	1.68765772564319e-100	candidate	down	candidate_down	99.7727156281707
ENSG00000106829	6772.06873968159	1.40005407536902	0.0651738139924147	21.4818496817137	2.30157002220047e-102	1.28335544437898e-99	candidate	up	candidate_up	98.8916530426483
ENSG00000060709	537.211272234305	-7.44889171695669	0.347394580188042	-21.4421644486355	5.40409722373518e-102	2.91612059221426e-99	candidate	down	candidate_down	98.5351945203231
ENSG00000173575	2734.7463254708	1.79870626488603	0.0839218980290249	21.4330980010002	6.56624198876855e-102	3.43250299962876e-99	candidate	up	candidate_up	98.4643890745656
ENSG00000038219	2718.06621780403	2.22162197484436	0.104008155309073	21.3600747772378	3.14307743442583e-101	1.59325452494167e-98	candidate	up	candidate_up	97.7977148394231
ENSG00000183090	1263.04477909432	-3.01319792264096	0.141142434747815	-21.3486321673901	4.01519313471003e-101	1.97547502227734e-98	candidate	down	candidate_down	97.7043284571269
ENSG00000058866	293.943096149163	-4.70654241687963	0.222195869897399	-21.1819527476047	1.40102725255788e-99	6.69610968022522e-97	candidate	down	candidate_down	96.174177441346
ENSG00000019505	1160.9818273545	-2.13134759711522	0.100930167914749	-21.1170519295625	5.54491240504255e-99	2.57653596420977e-96	candidate	down	candidate_down	95.588963791123
ENSG00000001630	8071.32828677283	-1.39107186751609	0.066850782620977	-20.8086100562657	3.61679472480362e-96	1.63518222044635e-93	candidate	down	candidate_down	92.7864338436613
ENSG00000253953	291.071928467926	-5.47065096426811	0.263221874825502	-20.7834207088403	6.1143103067459e-96	2.69158375819067e-93	candidate	down	candidate_down	92.5699921010224
ENSG00000103018	4376.23048512379	-1.33055309568538	0.0647809097472049	-20.5392777112519	9.59792896204846e-94	4.11677322249094e-91	candidate	down	candidate_down	90.3854430559885
ENSG00000095596	843.927746497825	-2.14276918986221	0.104371092185737	-20.530293829339	1.15474528188162e-93	4.82914476882894e-91	candidate	down	candidate_down	90.3161297750591
ENSG00000129255	1872.33436815667	-1.88616995565407	0.0919892361415864	-20.5042463093285	1.97302395287676e-93	8.0499377277372e-91	candidate	down	candidate_down	90.0942074792104
ENSG00000146674	331.331050369587	-3.60249867636785	0.175962870278405	-20.4730615650225	3.74348009159363e-93	1.49097464219472e-90	candidate	down	candidate_down	89.8265297427633
ENSG00000100154	2953.6008398126	1.52421176700628	0.0745309515748955	20.4507219456954	5.91927023552228e-93	2.3027337790655e-90	candidate	up	candidate_up	89.6377562682737
ENSG00000189367	2067.73954451526	1.55334097769386	0.076005424169112	20.4372384560039	7.80313660094589e-93	2.9666106604687e-90	candidate	up	candidate_up	89.5277394469778
ENSG00000079459	8489.8250463663	-1.61251827221155	0.0792987466443908	-20.3347258367496	6.33928378513967e-92	2.35652309239592e-89	candidate	down	candidate_down	88.6277283000796
ENSG00000127914	3362.64193858383	2.77120780453778	0.136391980070255	20.3179673988922	8.91935947531446e-92	3.24354446311001e-89	candidate	up	candidate_up	88.4889801443035
ENSG00000225470	801.162765951279	1.99744358532684	0.0989331438717728	20.189832316617	1.20271928109589e-90	4.28065704982383e-88	candidate	up	candidate_up	87.3684895648158
ENSG00000038427	2172.48532743235	1.77493851280685	0.0881627583074604	20.1325202033369	3.83011013634728e-90	1.33479338251703e-87	candidate	up	candidate_up	86.8745859551064
ENSG00000111057	1927.58837047717	-1.6856553629662	0.0838909347322015	-20.0934149601168	8.42624157282712e-90	2.87661569449494e-87	candidate	down	candidate_down	86.5411181544143
ENSG00000204965	353.984950622564	-4.57978537118949	0.22897047271107	-20.0016417705027	5.32890964788304e-89	1.78284001179575e-86	candidate	down	candidate_down	85.748887627723
ENSG00000162490	2131.83168744735	2.69841988178453	0.135034998861522	19.9831147816112	7.72504262974975e-89	2.53381398255792e-86	candidate	up	candidate_up	85.5962252715812
ENSG00000259663	1651.50630791068	2.05977632927904	0.103761930940785	19.8509830204926	1.08066111380651e-87	3.47640367533755e-85	candidate	up	candidate_up	84.4588697996018
ENSG00000088882	690.906316520462	2.31426063362201	0.117148138611245	19.7549927899569	7.26660524243676e-87	2.29350514142419e-84	candidate	up	candidate_up	83.639500281959
ENSG00000101236	1785.09916424758	2.0463686471815	0.104002118602682	19.6762207796863	3.44773411301247e-86	1.06803141189764e-83	candidate	up	candidate_up	82.9714159740741
ENSG00000188816	362.866222496979	-3.18670556715632	0.161970131881796	-19.6746494562463	3.55627327489419e-86	1.08162435168054e-83	candidate	down	candidate_down	82.9659235435905
ENSG00000118507	619.718962957742	-2.94163634186798	0.149588097649393	-19.6649090943228	4.30939102095121e-86	1.287276660687e-83	candidate	down	candidate_down	82.8903281047683
ENSG00000102003	10822.0312355093	-1.34986500074481	0.0686840598729217	-19.6532500152482	5.42269755765245e-86	1.59141903060369e-83	candidate	down	candidate_down	82.7982154528372
ENSG00000197747	1228.06263190984	-2.18970528751896	0.111422882649916	-19.652204605035	5.53555305099968e-86	1.59652985236418e-83	candidate	down	candidate_down	82.7968229564883
ENSG00000184619	814.428544536773	2.83823959942687	0.144608030551752	19.6271229792535	9.07076614353551e-86	2.57179281439088e-83	candidate	up	candidate_up	82.5897640214364
ENSG00000178996	1273.82923611137	1.66107072939346	0.0848248052825915	19.5823700845484	2.18608402535829e-85	6.09480226269892e-83	candidate	up	candidate_up	82.2150403798917
ENSG00000184486	3576.80248117204	1.72084475469491	0.0879297631462086	19.5706742873117	2.75018786292335e-85	7.54182665098062e-83	candidate	up	candidate_up	82.1225234540821
ENSG00000188158	1939.48240214625	2.14388934890214	0.109555249138497	19.5690244489508	2.84067068741308e-85	7.6643127837171e-83	candidate	up	candidate_up	82.1155267798337
ENSG00000169021	1800.97252887859	-1.9177223569692	0.0980553729917356	-19.5575448693753	3.55801295303743e-85	9.44737153625556e-83	candidate	down	candidate_down	82.024689004833
ENSG00000104332	453.705611655377	-2.59779190586604	0.132942840724631	-19.5406679419987	4.95298253942284e-85	1.29458581124164e-82	candidate	down	candidate_down	81.8878691571924
ENSG00000268043	554.716409556772	2.83526327977354	0.146240693204504	19.3876493446915	9.81197639502636e-84	2.52514986363078e-81	candidate	up	candidate_up	80.5977128420932
ENSG00000171316	5632.33651183829	1.55762445790687	0.0804151323913177	19.3697928684259	1.3881485842669e-83	3.51832568448738e-81	candidate	up	candidate_up	80.4536639612319
ENSG00000259436	1974.91383045646	1.75296578249672	0.0908467014672023	19.2958660489129	5.818189968208e-83	1.45263704161468e-80	candidate	up	candidate_up	79.8378428857124
ENSG00000144674	905.012574198845	2.73343317621184	0.141734543459348	19.2855821135505	7.09864588998273e-83	1.74626688893575e-80	candidate	up	candidate_up	79.7578893805994
ENSG00000067064	3772.30717302959	-1.40247945882559	0.0730905050303619	-19.188257876218	4.63932922526868e-82	1.12473477217818e-79	candidate	down	candidate_down	78.9489498780502
ENSG00000176956	863.211451005616	-3.03539992891884	0.158290123230352	-19.176180212467	5.85252057102291e-82	1.39858520160102e-79	candidate	down	candidate_down	78.8543110713318
ENSG00000278129	745.864459553162	2.69119189674746	0.140611459551364	19.139207468111	1.19067384077246e-81	2.80529464907631e-79	candidate	up	candidate_up	78.5520215166725
ENSG00000242372	2365.02290132937	-1.49889450311144	0.0783276314080422	-19.136216379416	1.26101562044976e-81	2.92975962484495e-79	candidate	down	candidate_down	78.5331680103236
ENSG00000143845	1497.13250977608	-1.67790884584237	0.0877685810905552	-19.1174202088466	1.80833366805741e-81	4.14380898620061e-79	candidate	down	candidate_down	78.3826002721216
ENSG00000145284	2899.17423625628	-1.38350297056776	0.0724587424283391	-19.0936652252284	2.85049962191268e-81	6.35775435671403e-79	candidate	down	candidate_down	78.1966962558463
ENSG00000167642	1404.68155161499	-1.76046002695665	0.0922000634290426	-19.0939134039913	2.83698731432178e-81	6.35775435671403e-79	candidate	down	candidate_down	78.1966962558463
ENSG00000197457	10803.0985336019	-1.35774896553746	0.0713668739451238	-19.024918571906	1.06051975828683e-80	2.33425980481869e-78	candidate	down	candidate_down	77.6318508083079
ENSG00000074800	11771.5452465068	-1.17300451193743	0.0616642840893558	-19.0224297461666	1.11208413113341e-80	2.4159666682597e-78	candidate	down	candidate_down	77.6169090617275
ENSG00000124194	3520.16561172831	-1.50014734522182	0.0789969564474511	-18.9899385075641	2.06570275688287e-80	4.43013791245341e-78	candidate	down	candidate_down	77.3535827537577
ENSG00000101447	267.548340485314	-3.12513997617461	0.16496081644128	-18.9447412033575	4.87984253527161e-80	1.0332912143041e-77	candidate	down	candidate_down	76.9857772632416
ENSG00000169093	850.8768605672	-1.89684326373296	0.100394717262266	-18.8938553288391	1.28136729038761e-79	2.67933900420049e-77	candidate	down	candidate_down	76.5719723336709
ENSG00000234420	495.399239610448	2.63395451392918	0.139754593723266	18.8469977533961	3.10998999006543e-79	6.42270525355735e-77	candidate	up	candidate_up	76.192282007877
ENSG00000128655	429.562167761979	2.97792059787415	0.158658509332506	18.7693720960986	1.3446534930144e-78	2.74309312574937e-76	candidate	up	candidate_up	75.5617594482057
ENSG00000067900	993.556272122247	1.7310112248133	0.0924432461523785	18.7251237582029	3.08952676769187e-78	6.22669924939152e-76	candidate	up	candidate_up	75.2057421102677
ENSG00000041353	4775.38579260065	-2.68315897300278	0.143543942310948	-18.6922480308536	5.72491058011013e-78	1.1400750498105e-75	candidate	down	candidate_down	74.9430665586234
ENSG00000183960	575.245458469851	2.4187401584	0.129670967676043	18.6529043605408	1.19600236466229e-77	2.35373265365538e-75	candidate	up	candidate_up	74.6282428675911
ENSG00000128709	214.891687999211	-3.7716541607555	0.203031541486057	-18.5766907602113	4.96173922971403e-77	9.65115974821584e-75	candidate	down	candidate_down	74.0154204957767
ENSG00000142611	1229.4534695316	2.3465507017736	0.126953735493969	18.4835104902059	2.80333770332685e-76	5.39014173577603e-74	candidate	up	candidate_up	73.2683998147286
ENSG00000123416	32681.9371349172	-1.46413910531449	0.0792639545511658	-18.4716888477898	3.48993254701629e-76	6.63404450528278e-74	candidate	down	candidate_down	73.1782216192902
ENSG00000249158	337.393831528266	-3.17600660643069	0.171964212890082	-18.4689974329762	3.6683377750807e-76	6.89482632601686e-74	candidate	down	candidate_down	73.1614766688068
ENSG00000101745	736.233272570281	2.57490716390013	0.139441461115429	18.4658647672131	3.88747395460967e-76	7.22551825696785e-74	candidate	up	candidate_up	73.1411309972816
ENSG00000111859	269.172268897685	-3.1912394447068	0.172923864061912	-18.4545924995305	4.78964027114364e-76	8.80451675337262e-74	candidate	down	candidate_down	73.0552944758243
ENSG00000173230	2008.27124204972	2.622227835516	0.142256031335225	18.4331575322578	7.1203337854715e-76	1.2946624300366e-73	candidate	up	candidate_up	72.8878434546588
ENSG00000101460	2042.38137617592	-1.48880431129845	0.0811692117661576	-18.341983110389	3.82582905144298e-75	6.88155573898259e-73	candidate	down	candidate_down	72.1623133680906
ENSG00000170043	1211.81632056254	-1.60214810752749	0.0876344669081399	-18.2821686951881	1.14770397697355e-74	2.04242469434187e-72	candidate	down	candidate_down	71.6898539472483
ENSG00000189077	791.603974891274	-1.70659085053448	0.0934396856333207	-18.2640902413942	1.59854979321756e-74	2.8147937832572e-72	candidate	down	candidate_down	71.5505534168247
ENSG00000214425	446.397009290463	3.27744507072897	0.179581937351839	18.2504160443919	2.05339528700259e-74	3.57804128760201e-72	candidate	up	candidate_up	71.4463546523449
ENSG00000135333	534.691174870419	2.70176941151887	0.148403247272608	18.2055949662333	4.65963841129789e-74	8.03571457156609e-72	candidate	up	candidate_up	71.0949754977818
ENSG00000076716	204.727869005919	-3.86723369129245	0.212443316396262	-18.2036025274575	4.83227898380107e-74	8.24840437153309e-72	candidate	down	candidate_down	71.0836300562574
ENSG00000158747	323.192072322837	-3.28339995795036	0.180477110531889	-18.1928885512061	5.8760161106074e-74	9.92868661598389e-72	candidate	down	candidate_down	71.0031081969382
ENSG00000167553	634.050871066499	-2.36875002659227	0.130407522649964	-18.1642130642295	9.91179861647115e-74	1.65804567256329e-71	candidate	down	candidate_down	70.7804035105354
ENSG00000266338	417.226987389601	-2.64207452386723	0.145655488442897	-18.1392033497113	1.56280041723357e-73	2.58836884945379e-71	candidate	down	candidate_down	70.5869738354731
ENSG00000286834	414.333851693616	2.39987254584977	0.132688154294692	18.0865621246024	4.06678403645611e-73	6.66952581978802e-71	candidate	up	candidate_up	70.1759050418211
ENSG00000169851	3979.76816170308	1.20896531516037	0.0672799538043084	17.9691757618738	3.39724677904865e-72	5.51739263300251e-70	candidate	up	candidate_up	69.2582661093395
ENSG00000108518	5972.73432358344	-1.16118229460904	0.0650773147044742	-17.8431193708919	3.26925196540874e-71	5.25846604589974e-69	candidate	down	candidate_down	68.2791409259906
ENSG00000185742	3567.43963865059	-1.41018366726886	0.0792378198557908	-17.7968509208775	7.47560184295617e-71	1.19097016789496e-68	candidate	down	candidate_down	67.9240991168387
ENSG00000112414	193.781475125407	-5.09743073056895	0.286458292472425	-17.7946698158848	7.77241442585083e-71	1.22657498599653e-68	candidate	down	candidate_down	67.9113058962884
ENSG00000100503	685.360220841003	2.44989055345671	0.137732793689561	17.7872711924988	8.86953898425051e-71	1.3866322255004e-68	candidate	up	candidate_up	67.8580387109638
ENSG00000161298	514.158566687867	2.39964299061186	0.135301739639075	17.7354925148268	2.23132513226894e-70	3.45607470486989e-68	candidate	up	candidate_up	67.4614168785884
ENSG00000171827	667.973182096396	2.15629632117404	0.121930147371131	17.6846855979819	5.50271422715892e-70	8.44489941210224e-68	candidate	up	candidate_up	67.0734055189798
ENSG00000115414	785.981628262971	-2.48805088800192	0.140706697652956	-17.6825334508136	5.71686245609556e-70	8.69378865141513e-68	candidate	down	candidate_down	67.0607909218447
ENSG00000124942	183.914322198073	-4.08569815051119	0.231114577468586	-17.6782364628926	6.16960021096828e-70	9.29775426388084e-68	candidate	down	candidate_down	67.0316219362397
ENSG00000149809	2887.83030240494	-1.7018833697989	0.0962932053311567	-17.6739715325296	6.65428597618893e-70	9.93865141157932e-68	candidate	down	candidate_down	67.002672541583
ENSG00000123901	1136.40704915578	-2.31524032444789	0.131407336701471	-17.6188056356976	1.76696138363343e-69	2.61572832083364e-67	candidate	down	candidate_down	66.582407365428
ENSG00000156113	1602.07725757574	-1.52888810329445	0.0869152726328165	-17.5905575278284	2.91000462757596e-69	4.27004889562199e-67	candidate	down	candidate_down	66.3695671519124
ENSG00000101004	559.810530493484	2.73944792788594	0.155886954060809	17.5732981915685	3.94552678526622e-69	5.73919757077681e-67	candidate	up	candidate_up	66.2411488244914
ENSG00000074657	4878.02445769077	1.47542467677793	0.0840820375595616	17.5474419935741	6.22199069545763e-69	8.97253968565648e-67	candidate	up	candidate_up	66.0470846121005
ENSG00000081842	896.7297678347	2.20545580981215	0.126152790740784	17.4824179224372	1.95049959309353e-68	2.78871429002296e-66	candidate	up	candidate_up	65.5545959778897
ENSG00000137267	24549.8543640405	-1.1902421672781	0.0682503516827831	-17.4393558118229	4.14722099157075e-68	5.87921294466064e-66	candidate	down	candidate_down	65.2306808094118
ENSG00000085276	2583.41559980296	2.5275160634212	0.144958860376538	17.4360922599409	4.39089610288414e-68	6.17234537891143e-66	candidate	up	candidate_up	65.2095497806065
ENSG00000161960	9334.39228061801	-1.55892846715446	0.0894792835429538	-17.4222278658066	5.59553183468684e-68	7.80017137755346e-66	candidate	down	candidate_down	65.1078958553213
ENSG00000198466	1038.80196832285	2.03467092455009	0.116854901333245	17.4119433702455	6.69714278283669e-68	9.25866152655306e-66	candidate	up	candidate_up	65.0334517923296
ENSG00000114857	926.738380071264	2.42560717531921	0.139755431798298	17.356085156103	1.77416192904878e-67	2.43263776632197e-65	candidate	up	candidate_up	64.6139225551874
ENSG00000131979	714.543386638674	-1.95416186869604	0.112643678930896	-17.3481715729017	2.03622733164104e-67	2.76926917103182e-65	candidate	down	candidate_down	64.557634829082
ENSG00000198707	510.694383159417	2.12583788347086	0.122570299910275	17.3438254212238	2.19621627993997e-67	2.96276660732547e-65	candidate	up	candidate_up	64.5283025588281
ENSG00000204969	464.334680297233	-2.45183266786222	0.141528907439503	-17.3239001997543	3.10576180197986e-67	4.15625467388152e-65	candidate	down	candidate_down	64.3812978489703
ENSG00000084207	6032.1675287853	-1.17658042714262	0.06793138279442	-17.3201306780887	3.31603878065246e-67	4.40243624783765e-65	candidate	down	candidate_down	64.3563069243812
ENSG00000116833	4892.23356823578	-1.2351612743222	0.0713194137385843	-17.3187244478704	3.39806684822534e-67	4.47581592418217e-65	candidate	down	candidate_down	64.3491277829024
ENSG00000163430	886.780956067544	-2.66991302788247	0.154774016706908	-17.2503956716353	1.1113567663414e-66	1.45240437401242e-64	candidate	down	candidate_down	63.8379124518504
ENSG00000188227	739.903139593221	2.23182426877822	0.129577788441569	17.2238181838133	1.75985645946949e-66	2.28208363209346e-64	candidate	up	candidate_up	63.6416684439269
ENSG00000054654	1683.73145964224	1.91072469993713	0.110995655645331	17.2144097787263	2.0704778298159e-66	2.66422716439695e-64	candidate	up	candidate_up	63.5744287479559
ENSG00000145864	668.827537917055	2.43949111532612	0.141913322698184	17.1900077381342	3.15490228696625e-66	4.02864163789094e-64	candidate	up	candidate_up	63.3948413629438
ENSG00000145734	1665.84043368234	2.13943985103839	0.124565829258239	17.175174474238	4.07425926436652e-66	5.16319764956993e-64	candidate	up	candidate_up	63.287081249643
ENSG00000164190	2285.6459427343	2.01077348206507	0.117082460728059	17.1739940343019	4.15798587831361e-66	5.22968329116015e-64	candidate	up	candidate_up	63.2815246111454
ENSG00000118705	8018.72048854806	-1.27957114990477	0.0745832094809144	-17.1562897173553	5.64038559626094e-66	7.04122166076514e-64	candidate	down	candidate_down	63.1523519836846
ENSG00000115355	4195.47322494493	1.82956407044885	0.106711943677772	17.14488563692	6.86337706867299e-66	8.50448678553791e-64	candidate	up	candidate_up	63.0703518893335
ENSG00000175556	275.031587203516	-2.82928312818292	0.165302026667513	-17.1158405327583	1.13071690625762e-65	1.39078179469687e-63	candidate	down	candidate_down	62.8567410028568
ENSG00000124155	2642.12868171568	-1.37870205805871	0.0806315258232856	-17.0987965808847	1.51500354210321e-65	1.84985250016807e-63	candidate	down	candidate_down	62.7328628991196
ENSG00000164151	1346.77580513975	1.51040956071353	0.0883434326314095	17.0970214279009	1.56185201394335e-65	1.89323626733655e-63	candidate	up	candidate_up	62.722795184664
ENSG00000168743	579.894042481127	-3.34274171936188	0.195525252943596	-17.0962147806359	1.58361484435036e-65	1.90580641124409e-63	candidate	down	candidate_down	62.7199212163936
ENSG00000167552	238166.626217482	-1.5493360346346	0.0908099526793804	-17.0613020811142	2.88062160910728e-65	3.44193130551047e-63	candidate	down	candidate_down	62.4631978016248
ENSG00000092969	1682.76337879244	2.5049041858427	0.147794224685097	16.9485931617414	1.97114234773747e-64	2.33852972999662e-62	candidate	up	candidate_up	61.6310571044848
ENSG00000111674	12720.1281512284	-1.03590106885514	0.0612068856573404	-16.9245838557203	2.96434728194907e-64	3.46647269843163e-62	candidate	down	candidate_down	61.4601122159087
ENSG00000119772	2263.31650059029	1.56546272319082	0.0924985110040626	16.9241937648279	2.98405110338448e-64	3.46647269843163e-62	candidate	up	candidate_up	61.4601122159087
ENSG00000273270	680.187265763513	2.14988480809184	0.127024992945734	16.9248961030077	2.9486688774359e-64	3.46647269843163e-62	candidate	up	candidate_up	61.4601122159087
ENSG00000167815	12000.9640711599	-1.0865107474595	0.0642106263059894	-16.9210426679509	3.14807622904723e-64	3.63179442479324e-62	candidate	down	candidate_down	61.4398787423934
ENSG00000184009	92050.2651447643	-0.982239741592189	0.0580910372945258	-16.9086280317592	3.88651154006773e-64	4.45298390700363e-62	candidate	stable	not_candidate	61.3513488743977
ENSG00000135837	1447.01795816576	2.06430566511135	0.122171275461225	16.8968168443697	4.74858731851206e-64	5.40369854857617e-62	candidate	up	candidate_up	61.2673088865822
ENSG00000088888	1010.86282534765	3.02753943138419	0.179621013939372	16.8551516606297	9.61611191210388e-64	1.08688054098428e-61	candidate	up	candidate_up	60.9638181865874
ENSG00000138413	8468.22210580692	-1.36447576273289	0.080983435008812	-16.8488254738073	1.0701903710736e-63	1.20148620988719e-61	candidate	down	candidate_down	60.9202812094662
ENSG00000146830	1080.92233259609	2.22477257641882	0.13221600520996	16.8268022686502	1.55264211772412e-63	1.73150648968594e-61	candidate	up	candidate_up	60.7615758763759
ENSG00000108947	2842.7477261107	-1.79971193428576	0.107204037488396	-16.7877253175334	3.00129398823439e-63	3.32487720762814e-61	candidate	down	candidate_down	60.4782243891682
ENSG00000137497	5006.24257338955	1.84510991659427	0.110091554397946	16.7597771389873	4.80421600264511e-63	5.28716613764785e-61	candidate	up	candidate_up	60.2767770426249
ENSG00000091664	244.800051476961	-2.71406937491171	0.16195925343513	-16.7577295977027	4.97253329807613e-63	5.43663640589657e-61	candidate	down	candidate_down	60.2646697109918
ENSG00000058673	2826.46075665148	1.40537740491715	0.0838853631340675	16.7535473700107	5.33480950473341e-63	5.79485022046627e-61	candidate	up	candidate_up	60.2369577847678
ENSG00000092096	2357.89877499455	-1.34978115023575	0.0807227509161036	-16.7211986077951	9.18531161839376e-63	9.91302533887038e-61	candidate	down	candidate_down	60.003793783712
ENSG00000262655	1685.60344050704	-2.35992825601783	0.141167985952017	-16.7171631733839	9.82877660909141e-63	1.05394727639026e-60	candidate	down	candidate_down	59.9771811141192
ENSG00000182287	6724.60467837123	-1.80345795597237	0.107970963742569	-16.7031754970002	1.24271313848424e-62	1.32408314525887e-60	candidate	down	candidate_down	59.8780847426959
ENSG00000100505	1909.79045224482	1.97235217347862	0.118226872072464	16.6827738813026	1.74905249195956e-62	1.85178165098099e-60	candidate	up	candidate_up	59.7324102235745
ENSG00000145335	1231.17491960177	-2.00680613868511	0.120407937418327	-16.6667263115136	2.28786486741829e-62	2.40700650957064e-60	candidate	down	candidate_down	59.6185227352062
ENSG00000117523	6130.36695569157	2.24014395522818	0.134421075361798	16.6651244918162	2.34998806972316e-62	2.45691252689556e-60	candidate	up	candidate_up	59.6096103053689
ENSG00000100181	210.830631965151	-3.48824592949437	0.209351769772716	-16.6621277349669	2.47075964701571e-62	2.56713461958254e-60	candidate	down	candidate_down	59.5905513564907
ENSG00000166619	4462.97269635426	-1.10781799313453	0.0665389423821336	-16.649167442012	3.06841255703523e-62	3.16842007741268e-60	candidate	down	candidate_down	59.499157243368
ENSG00000134333	4614.40761759922	-2.12554767588041	0.127960697541422	-16.6109416150404	5.80744202178549e-62	5.95993191045568e-60	candidate	down	candidate_down	59.2247587018508
ENSG00000173210	503.836490871724	-2.31430987098379	0.139530019660224	-16.5864655980088	8.73095200631179e-62	8.90557104643802e-60	candidate	down	candidate_down	59.0503382273107
ENSG00000166913	20385.1073845595	-0.953350058554842	0.057693197682834	-16.5244794333614	2.445419991824e-61	2.47921124989284e-59	candidate	stable	not_candidate	58.6056864660704
ENSG00000088986	5163.94964212885	-1.3176807860873	0.0799123858552569	-16.4890682712688	4.39677234810334e-61	4.43067517102847e-59	candidate	down	candidate_down	58.3535300885152
ENSG00000152661	254.840451356583	-3.94252659811979	0.239232380206915	-16.4799037434224	5.11662568415104e-61	5.12520445775321e-59	candidate	down	candidate_down	58.2902888047887
ENSG00000150361	232.361679689063	-4.68369011223784	0.284445777751137	-16.4660208679056	6.43675111911966e-61	6.40916504289486e-59	candidate	down	candidate_down	58.1931985447218
ENSG00000171634	3147.82566219119	2.23196687569059	0.135570268096127	16.4635425380144	6.70583820860102e-61	6.6375894410342e-59	candidate	up	candidate_up	58.1779896137845
ENSG00000105281	257.747009159392	-2.69335581450447	0.164039104739015	-16.4189863068905	1.39884170748834e-60	1.37646024016853e-58	candidate	down	candidate_down	57.8612363289309
ENSG00000272168	410.923236707448	2.10222223058417	0.1282811653965	16.3876140670104	2.34468580731038e-60	2.2936786072917e-58	candidate	up	candidate_up	57.6394674359806
ENSG00000173212	334.422957705347	2.31310658208466	0.14118075548587	16.3840076795465	2.4879609368115e-60	2.41968665994086e-58	candidate	up	candidate_up	57.6162408698333
ENSG00000141349	2235.68636758637	-1.28227833835835	0.0782697898713414	-16.3828003175444	2.53785015921807e-60	2.45393973776878e-58	candidate	down	candidate_down	57.6101361065951
ENSG00000196628	1337.34992272373	2.00410104015106	0.122647971898831	16.3402705248497	5.10260069135728e-60	4.90553473362211e-58	candidate	up	candidate_up	57.3093136449194
ENSG00000161956	1542.48353634858	-1.5282169816489	0.093660577643639	-16.3165444853808	7.52778726177103e-60	7.1957043037089e-58	candidate	down	candidate_down	57.1429266916169
ENSG00000135414	3194.2492194721	1.46333195524664	0.0897161282991439	16.3106899839391	8.28515585455333e-60	7.87466404175955e-58	candidate	up	candidate_up	57.1037679655285
ENSG00000158470	6740.62075774691	-1.1258847838588	0.0690460626251146	-16.3062851240597	8.90461932296717e-60	8.41561988896016e-58	candidate	down	candidate_down	57.0749138886674
ENSG00000149925	11729.3278053945	-1.32086958223862	0.0812577727908691	-16.2553013314567	2.04858640586736e-59	1.92521086501962e-57	candidate	down	candidate_down	56.7155216960261
ENSG00000101367	8641.22902394826	-0.981836846026266	0.060425476279724	-16.2487233279074	2.28064325763216e-59	2.13131845886429e-57	candidate	stable	not_candidate	56.6713516537141
ENSG00000113211	160.572935989484	-3.80966209300508	0.234626773814894	-16.2371157863282	2.75579840319165e-59	2.56105531603277e-57	candidate	down	candidate_down	56.5915810411378
ENSG00000013297	173.948975364289	-3.74745204025892	0.230914594763931	-16.2287361874637	3.15896668173762e-59	2.91951351669098e-57	candidate	down	candidate_down	56.5346895097223
ENSG00000250305	502.625292026791	2.73763011516367	0.16870966478664	16.2268718785366	3.25636857951853e-59	2.99299635154868e-57	candidate	up	candidate_up	56.5238938125628
ENSG00000125971	3357.84693410172	-1.22518062572375	0.0755400674654191	-16.2189506421161	3.70470187551852e-59	3.38646191112972e-57	candidate	down	candidate_down	56.4702538047112
ENSG00000240972	4583.10095480666	-1.38205517690656	0.0852150090807665	-16.2184478041498	3.73515359172938e-59	3.39574180882876e-57	candidate	down	candidate_down	56.4690653382348
ENSG00000158560	860.740843326443	-1.51678573868606	0.0936147041869363	-16.2024305034093	4.84727709519242e-59	4.38298655396642e-57	candidate	down	candidate_down	56.3582298616634
ENSG00000100991	4489.57769875344	-1.11179605213565	0.0686434468375044	-16.1966815968251	5.32226563573681e-59	4.77365932618826e-57	candidate	down	candidate_down	56.3211485777959
ENSG00000179909	783.52325985525	1.79298655924082	0.110701974198497	16.1965183748742	5.33640778334053e-59	4.77365932618826e-57	candidate	up	candidate_up	56.3211485777959
ENSG00000137145	343.980889790499	3.09198815912418	0.190982365309705	16.1899144672864	5.94111008095998e-59	5.28632390607971e-57	candidate	up	candidate_up	56.276846230097
ENSG00000106006	354.822204885563	2.71171024421995	0.167542613054055	16.1851972748273	6.41439728981573e-59	5.67725068063691e-57	candidate	up	candidate_up	56.2458619289534
ENSG00000142875	12764.989685006	-1.36831719552132	0.0846312904228483	-16.1679821811143	8.4831578140208e-59	7.46875073226e-57	candidate	down	candidate_down	56.1267520347922
ENSG00000244274	528.836653683214	-2.06972007717884	0.128340933849316	-16.1267338104995	1.65547031585422e-58	1.44987997086961e-56	candidate	down	candidate_down	55.8386679495903
ENSG00000144619	423.507467300733	-8.43220683679396	0.523249061420262	-16.1150921396902	1.99865849477387e-58	1.74133121357173e-56	candidate	down	candidate_down	55.7591186151287
ENSG00000125995	641.757973653315	-1.68526962031369	0.104579232367318	-16.1147637266493	2.00930477829579e-58	1.74153628659751e-56	candidate	down	candidate_down	55.7590674721648
ENSG00000186480	1922.91207053866	-2.02303283796718	0.125595114667712	-16.1075758664621	2.25699974538356e-58	1.94613874952455e-56	candidate	down	candidate_down	55.7108262000364
ENSG00000047410	2819.88229129575	1.83791332834013	0.114185904985594	16.0957985889064	2.73025857104618e-58	2.34214181417746e-56	candidate	up	candidate_up	55.630386812402
ENSG00000125991	4756.12404551867	-1.27408548433745	0.0792815923150859	-16.0703821294847	4.11541576593404e-58	3.51238137410942e-56	candidate	down	candidate_down	55.454398334543
ENSG00000081803	276.68457006179	-4.27362378827876	0.266030318433275	-16.0644238350248	4.53054479621711e-58	3.84705346959999e-56	candidate	down	candidate_down	55.4148717774595
ENSG00000075624	116117.259179159	-0.992663637953863	0.0618390747192103	-16.0523688697026	5.50232423151351e-58	4.64863029013929e-56	candidate	stable	not_candidate	55.3326749922848
ENSG00000171314	10716.8933092829	-1.15318961269824	0.0720043225638359	-16.0155608946376	9.950536560049e-58	8.36445103399496e-56	candidate	down	candidate_down	55.0775625568809
ENSG00000204967	2557.59039530154	-1.31536995479416	0.0822874090350807	-15.9850695290866	1.62385655711436e-57	1.35819362437045e-55	candidate	down	candidate_down	54.8670383125287
ENSG00000117394	829.389894010988	-1.70793117373219	0.106910671510215	-15.9753105055467	1.89906368005491e-57	1.58047448955018e-55	candidate	down	candidate_down	54.8012125097181
ENSG00000137776	1581.03281774742	1.52927852105234	0.095789082222027	15.9650607937516	2.23823504954094e-57	1.85352454993667e-55	candidate	up	candidate_up	54.732001657365
ENSG00000137727	728.282433435141	-1.91181034874773	0.119993454747166	-15.9326219315549	3.7624417354532e-57	3.10040026357937e-55	candidate	down	candidate_down	54.5085822348617
ENSG00000151914	10346.3844378342	2.22183291384113	0.139526238187721	15.9241225356614	4.31017782165662e-57	3.53434581375842e-55	candidate	up	candidate_up	54.451690959736
ENSG00000178980	5174.21245897952	-1.18142153892137	0.074377098217604	-15.8842112321309	8.15168961415371e-57	6.65177872514943e-55	candidate	down	candidate_down	54.1770622062422
ENSG00000170561	1772.05663075953	1.51037642381242	0.0951342874616637	15.8762572791755	9.25378661994626e-57	7.51443410575053e-55	candidate	up	candidate_up	54.1241037195353
ENSG00000115232	1317.90036337665	-1.47996421008808	0.0933077518039143	-15.8611067298912	1.1779955370185e-56	9.51956973103642e-55	candidate	down	candidate_down	54.0213826805714
ENSG00000169594	155.714044948957	-5.25544350312168	0.331407179536986	-15.8579651486855	1.23841812531325e-56	9.95973961550001e-55	candidate	down	candidate_down	54.001752015495
ENSG00000148019	865.616474015226	1.63662432042487	0.103303083819724	15.8429376927505	1.5729730582259e-56	1.25898054153124e-54	candidate	up	candidate_up	53.8999809821804
ENSG00000005108	3098.68330196674	1.22414184918586	0.0773765625256226	15.8205767900389	2.24427209844229e-56	1.78772303155918e-54	candidate	up	candidate_up	53.7476997647251
ENSG00000109046	1411.36404023679	2.39585677161671	0.151558017631288	15.8081822991732	2.73237179508935e-56	2.16621399944334e-54	candidate	up	candidate_up	53.6642986418074
ENSG00000116729	1123.44077317441	-1.60033555551839	0.101471608899149	-15.7712642273066	4.9057887107901e-56	3.87094497896683e-54	candidate	down	candidate_down	53.412183001634
ENSG00000108848	2253.34392009192	1.35705307908977	0.0860591624339467	15.7688390254943	5.09782515138513e-56	4.00358775269345e-54	candidate	up	candidate_up	53.3975506479629
ENSG00000128683	176.90991201669	-5.13496359258584	0.326056826630829	-15.7486768354027	7.01334250016153e-56	5.48220529638794e-54	candidate	down	candidate_down	53.2610447051302
ENSG00000132670	2422.19886292903	1.25926986473892	0.0799802738307821	15.7447556056536	7.4618841401392e-56	5.80569292540691e-54	candidate	up	candidate_up	53.2361459385919
ENSG00000092421	3482.15133611085	1.22789240733063	0.078010509754231	15.7400895238225	8.03299501430352e-56	6.22110836107728e-54	candidate	up	candidate_up	53.2061322339237
ENSG00000168843	1089.60934596446	-2.45250772124211	0.156210270730408	-15.7000414234907	1.51143339635587e-55	1.16512709005719e-53	candidate	down	candidate_down	52.9336266999597
ENSG00000157514	2998.56245802912	-1.1800522151006	0.0752222494743153	-15.6875422278289	1.84044676013507e-55	1.41224740383209e-53	candidate	down	candidate_down	52.8500892149648
ENSG00000179218	5277.81809516927	-0.996497429098357	0.0635516180510641	-15.6801267954762	2.06840917935729e-55	1.57992460056113e-53	candidate	stable	not_candidate	52.8013636385782
ENSG00000104549	6884.07290150176	-1.18101545526693	0.0753869340591484	-15.666049694239	2.58132401508348e-55	1.96274491474166e-53	candidate	down	candidate_down	52.7071361391767
ENSG00000141504	1070.88392621961	-1.42444082089694	0.0909336385871732	-15.664619199543	2.64006150892979e-55	1.99832348060532e-53	candidate	down	candidate_down	52.6993342085672
ENSG00000166949	602.128090229348	1.73518583027261	0.110894453173798	15.6471832504838	3.47252676327749e-55	2.61659584216693e-53	candidate	up	candidate_up	52.5822633530466
ENSG00000196230	82722.6767973196	-1.15710937436584	0.0740236306020567	-15.6316214829605	4.43375257480731e-55	3.32591090006174e-53	candidate	down	candidate_down	52.4780893895512
ENSG00000258947	47532.8263577197	-1.22733543210973	0.0787234897588844	-15.5904601773732	8.45224936695323e-55	6.31201908082114e-53	candidate	down	candidate_down	52.1998316969528
ENSG00000102024	191.088610697083	-3.49477315939778	0.224172849925135	-15.5896361248247	8.56198498003343e-55	6.36555043315552e-53	candidate	down	candidate_down	52.1961640366692
ENSG00000233930	849.476726883765	1.94236231110473	0.124710113879121	15.5750183420361	1.07622178766152e-54	7.96594604601852e-53	candidate	up	candidate_up	52.0987626394275
ENSG00000162825	323.904248693906	3.19705923457672	0.205443807522662	15.5617211009101	1.32487768406921e-54	9.76323960313202e-53	candidate	up	candidate_up	52.010406052383
ENSG00000155974	1111.00122470695	1.59008608256739	0.102195701981752	15.5592265793263	1.37753420490882e-54	1.01067509560152e-52	candidate	up	candidate_up	51.9953884357696
ENSG00000112218	531.352992318913	2.36712489360059	0.152214510886824	15.5512433066295	1.56046809828007e-54	1.13989128157332e-52	candidate	up	candidate_up	51.9431365680182
ENSG00000115828	301.027723450592	-2.3716353080036	0.152543117117867	-15.5473111656102	1.65927145383113e-54	1.20679534259509e-52	candidate	down	candidate_down	51.9183663745736
ENSG00000165617	1173.97161137502	-1.8115116929634	0.116678659713655	-15.5256470841291	2.32645407570148e-54	1.68471531507941e-52	candidate	down	candidate_down	51.7734734761194
ENSG00000103512	7043.23286774685	-1.24914943198094	0.0804858203470703	-15.5201180356288	2.53584093825933e-54	1.82842875927595e-52	candidate	down	candidate_down	51.7379219563301
ENSG00000160299	882.157197235729	1.74309209733645	0.112467222585911	15.4986675873937	3.54160684479951e-54	2.54266091415477e-52	candidate	up	candidate_up	51.5947115528917
ENSG00000172247	764.509637176674	-1.87827218393397	0.12124880687127	-15.4910570454366	3.9868123092219e-54	2.85005967131043e-52	candidate	down	candidate_down	51.545146047132
ENSG00000173480	405.152801696004	2.27575829232161	0.1469586835445	15.4857014055417	4.33310828465393e-54	3.08443554832728e-52	candidate	up	candidate_up	51.5108243002452
ENSG00000065609	4678.14066420328	-1.04900310050252	0.0677820467134143	-15.4761201729088	5.02902026449899e-54	3.56463775358217e-52	candidate	down	candidate_down	51.4479845975411
ENSG00000234745	174.283158583695	-3.03556002433298	0.196306897703891	-15.463338577699	6.13354246667836e-54	4.32919402458209e-52	candidate	down	candidate_down	51.3635929496645
ENSG00000118058	4878.19482494935	2.0365078781924	0.131768806995717	15.4551591125705	6.96394149348305e-54	4.8946560211338e-52	candidate	up	candidate_up	51.3102778234467
ENSG00000147383	1343.97557527507	-1.68908830686984	0.109405343288419	-15.4388099895358	8.97407605711615e-54	6.2811022712736e-52	candidate	down	candidate_down	51.201964135192
ENSG00000213918	531.33568764233	2.45140547421857	0.158825420213479	15.4345914584933	9.5805137351844e-54	6.67761807342353e-52	candidate	up	candidate_up	51.1753784240579
ENSG00000147155	1178.74154414132	-1.53174595510812	0.0994468442628762	-15.4026602499234	1.57072196732496e-53	1.09025050080548e-51	candidate	down	candidate_down	50.9624737051618
ENSG00000125875	1093.86624285465	1.4238200447626	0.0925637628832385	15.3820458504764	2.16012840841435e-53	1.4931664469403e-51	candidate	up	candidate_up	50.8258917777013
ENSG00000167522	3955.15426363064	1.84287055446933	0.119838083549885	15.3780042193533	2.2992630631213e-53	1.58280133826721e-51	candidate	up	candidate_up	50.8005735912075
ENSG00000253230	268.724903294178	4.34067021729001	0.282340979053509	15.3738583461785	2.45126134081421e-53	1.68052047988279e-51	candidate	up	candidate_up	50.7745561905757
ENSG00000204389	1052.42112987451	5.33802182569816	0.347339252393657	15.3683230124775	2.66990787706223e-53	1.82294771295906e-51	candidate	up	candidate_up	50.7392257878996
ENSG00000168734	1458.01448235871	-1.3905274637514	0.0905249166343251	-15.3607152091443	3.0024398868622e-53	2.04165912306629e-51	candidate	down	candidate_down	50.690016766328
ENSG00000087460	66233.2632496014	-1.13500772567951	0.0739223265543754	-15.3540584906325	3.32704628485752e-53	2.2532319940525e-51	candidate	down	candidate_down	50.6471940907663
ENSG00000130518	240.129809409478	3.05154794256702	0.198863218267648	15.3449590585423	3.82800817336649e-53	2.58205325500301e-51	candidate	up	candidate_up	50.5880348046275
ENSG00000125351	691.291360229866	1.68518764949228	0.109848417923822	15.3410279487224	4.06703277043965e-53	2.73226201541825e-51	candidate	up	candidate_up	50.5634776555051
ENSG00000089057	1499.12336070499	1.339792090705	0.0873472979610144	15.3386781501013	4.21694595016626e-53	2.82164287417525e-51	candidate	up	candidate_up	50.5494979542917
ENSG00000101084	1402.60570477551	-1.45953363435985	0.0951649229760727	-15.3368866249891	4.33492804726126e-53	2.87756652280105e-51	candidate	down	candidate_down	50.5409746276803
ENSG00000186566	1548.96415620741	1.52946200935719	0.0997231039663667	15.3370878815909	4.32151194820076e-53	2.87756652280105e-51	candidate	up	candidate_up	50.5409746276803
ENSG00000169750	1464.61157627033	-1.19572152084753	0.0780336664746149	-15.3231492875772	5.35583852810573e-53	3.54120422522343e-51	candidate	down	candidate_down	50.4508490262693
ENSG00000125834	1293.64840460185	1.61623637262486	0.105509910890334	15.3183370072672	5.76742940774025e-53	3.79832909971177e-51	candidate	up	candidate_up	50.4204074092681
ENSG00000075292	4006.99147618205	1.08812316114648	0.0710499017766015	15.3149143621311	6.079189854849e-53	3.98794854478094e-51	candidate	up	candidate_up	50.3992504538864
ENSG00000135404	5770.62654457254	-1.31890390783942	0.0861291237347614	-15.3131002690919	6.2511781125065e-53	4.08475419789097e-51	candidate	down	candidate_down	50.3888340722311
ENSG00000247199	420.069661212439	1.92817895532889	0.126130519908673	15.287172024067	9.31062374453205e-53	6.06023789877557e-51	candidate	up	candidate_up	50.2175103269727
ENSG00000166004	393.47646616012	2.07990956530134	0.136148701774865	15.27674915873	1.09256607662365e-52	7.0838935386668e-51	candidate	up	candidate_up	50.1497279742912
ENSG00000197961	484.126952651785	2.40933940615029	0.157769696395895	15.2712432183712	1.1888474307545e-52	7.6783937535372e-51	candidate	up	candidate_up	50.1147296207151
ENSG00000134318	1095.56777457271	1.65908022999074	0.108672225185497	15.2668285494182	1.27211227530765e-52	8.1845746697486e-51	candidate	up	candidate_up	50.0870038847775
ENSG00000008083	1786.1646397433	1.39349624514487	0.0915258759723692	15.2251615222514	2.40763268259906e-52	1.54309883197383e-50	candidate	up	candidate_up	49.8116062574713
ENSG00000068615	7144.89190596503	-1.00501652201978	0.0661810648159588	-15.1858620711922	4.38756721369657e-52	2.80134444086703e-50	candidate	down	candidate_down	49.5526334889732
ENSG00000135968	835.265227925935	1.60164885133624	0.105743134099401	15.1465990201373	7.97900889069949e-52	5.07501371572704e-50	candidate	up	candidate_up	49.2945627796893
ENSG00000205181	356.771812698889	7.9582021048547	0.526523300386262	15.1146247450331	1.29707873138983e-51	8.21876250707917e-50	candidate	up	candidate_up	49.0851935689326
ENSG00000134533	334.405734742087	-2.2742207876535	0.150985065166976	-15.0625545986182	2.8553686913305e-51	1.80243801768213e-49	candidate	down	candidate_down	48.7441396608895
ENSG00000058272	1753.42132162888	1.23613282273916	0.0821270772564478	15.0514649252553	3.37673223525347e-51	2.12353296358346e-49	candidate	up	candidate_up	48.6729409930716
ENSG00000003402	963.492823139704	1.41957876026362	0.0943194182357323	15.0507582300356	3.4129995685266e-51	2.13830175214656e-49	candidate	up	candidate_up	48.6699310081801
ENSG00000106366	198.582093583426	-3.35380873756612	0.2228675084507	-15.0484418338082	3.5346170680653e-51	2.20623411621628e-49	candidate	down	candidate_down	48.6563484039602
ENSG00000111669	8446.81420124792	-1.05759521762505	0.0703099290062668	-15.0419042171239	3.90163352149765e-51	2.42626489024582e-49	candidate	down	candidate_down	48.615061786284
ENSG00000067225	16598.176536432	-0.912124433609716	0.0606456241645008	-15.0402349085498	4.00127686618435e-51	2.47901331176044e-49	candidate	stable	not_candidate	48.6057211411593
ENSG00000142657	10351.6525303048	-0.92756707093923	0.06176438495004	-15.0178306104646	5.6114338469937e-51	3.46376625064615e-49	candidate	stable	not_candidate	48.4604514236639
ENSG00000196369	652.807853470673	-1.56939074334106	0.104504494879177	-15.0174472892818	5.64397247398847e-51	3.47104307150291e-49	candidate	down	candidate_down	48.4595399972188
ENSG00000112972	17833.7680175552	-1.2342665855679	0.0822255317255367	-15.0107461717341	6.24413005318794e-51	3.82607353588747e-49	candidate	down	candidate_down	48.41724668723
ENSG00000090905	1582.43571516116	2.1185542212197	0.141144485680928	15.0098263562979	6.33132332691162e-51	3.86534221213787e-49	candidate	up	candidate_up	48.4128120504484
ENSG00000131069	1903.22447284307	-2.2698645025444	0.151262217821597	-15.0061564297671	6.69144539154152e-51	4.07034540035296e-49	candidate	down	candidate_down	48.3903687359584
ENSG00000124767	2954.7421697239	-1.35443308826058	0.0902829999741711	-15.002083322974	7.1150509468944e-51	4.31233957390035e-49	candidate	down	candidate_down	48.3652870480846
ENSG00000082014	1673.87982009278	-1.23082480309583	0.0821308312839553	-14.9861481231138	9.04489161447086e-51	5.46220025006746e-49	candidate	down	candidate_down	48.2626323822071
ENSG00000101265	504.100801313843	1.82321907335018	0.121782139844718	14.971153205839	1.1333876011575e-50	6.81989488926713e-49	candidate	up	candidate_up	48.1662223187985
ENSG00000158417	1544.7883667208	1.28103369499201	0.0856156904121823	14.9626042706038	1.28882132988549e-50	7.72738466176507e-49	candidate	up	candidate_up	48.1119674684559
ENSG00000197971	216.420257336918	-2.77104143890095	0.18538970894077	-14.9471157527211	1.62642335484107e-50	9.71671781420762e-49	candidate	down	candidate_down	48.0124804095488
ENSG00000282458	1372.05757766156	2.98332192134669	0.199966998152227	14.9190713913483	2.47696479906653e-50	1.47454331525925e-48	candidate	up	candidate_up	47.8313424653626
ENSG00000137726	10998.8275564537	-0.95043831919501	0.0637676692916795	-14.904705311521	3.07164804223643e-50	1.82207547696918e-48	candidate	stable	not_candidate	47.7394336369391
ENSG00000214078	3425.8875081445	-1.04876384262858	0.0703694834754609	-14.9036740193538	3.11943968813284e-50	1.84388647007372e-48	candidate	down	candidate_down	47.734265822403
ENSG00000167526	8761.36147149132	-1.3392564038936	0.0901409270492414	-14.8573622186291	6.23314947366041e-50	3.67141283082364e-48	candidate	down	candidate_down	47.4351667786482
ENSG00000176340	2519.25750925033	-1.25051341909261	0.0841977988911905	-14.8520915696224	6.74315190744649e-50	3.95787526693912e-48	candidate	down	candidate_down	47.4025378967728
ENSG00000109929	5281.12838715003	-1.20596821475207	0.0812167781416552	-14.848757145336	7.08703894910494e-50	4.14517438953243e-48	candidate	down	candidate_down	47.3824571937462
ENSG00000149599	399.227585332038	-1.97316307541755	0.132946213460493	-14.8418147764991	7.86004682308802e-50	4.58128443402845e-48	candidate	down	candidate_down	47.3390127437414
ENSG00000137409	5964.28041658824	-0.931956689289356	0.062815574368889	-14.8363952515402	8.52135561905917e-50	4.94948738873687e-48	candidate	stable	not_candidate	47.3054397779899
ENSG00000276234	459.01371969744	1.82467577506748	0.123067974463104	14.8265686749767	9.86481897042192e-50	5.70998933346775e-48	candidate	up	candidate_up	47.2433647030362
ENSG00000119004	297.383818739684	2.29554322626183	0.154989568506855	14.8109530749503	1.24462953678204e-49	7.17936651423791e-48	candidate	up	candidate_up	47.1439138749093
ENSG00000070814	1304.3339865048	1.45358911591455	0.0982119133217246	14.8005376002895	1.4531650763399e-49	8.35345202646524e-48	candidate	up	candidate_up	47.0781340171829
ENSG00000135119	494.693255371098	1.94895745337919	0.131961615047316	14.7691239810939	2.31704981174988e-49	1.32738387845726e-47	candidate	up	candidate_up	46.8770034613207
ENSG00000100804	4996.59924462799	-1.1583490104469	0.0784797866108862	-14.7598389403141	2.65915071355214e-49	1.51816631864506e-47	candidate	down	candidate_down	46.8186806478654
ENSG00000061273	427.741992278114	2.27860998589693	0.15454838784932	14.7436671297956	3.37925664737005e-49	1.92272806793218e-47	candidate	up	candidate_up	46.7160821338309
ENSG00000113161	22341.0128693064	-1.24970400930478	0.0848562943569937	-14.7272988854218	4.30574658924414e-49	2.44157725236868e-47	candidate	down	candidate_down	46.6123295299313
ENSG00000272636	1383.89735282009	1.81919100405454	0.123795384093222	14.6951440667984	6.92510484615476e-49	3.91362006305665e-47	candidate	up	candidate_up	46.4074213382404
ENSG00000120053	2402.69230834903	-1.05338765057283	0.0716868614771802	-14.694291657728	7.01279673852088e-49	3.94983379939317e-47	candidate	down	candidate_down	46.4034211781773
ENSG00000128739	9995.02686318708	-1.04595417508366	0.0711904936356011	-14.6923292938174	7.21889975808007e-49	4.05227366285783e-47	candidate	down	candidate_down	46.3923012330413
ENSG00000176720	420.253625630955	-1.99511603951799	0.135815897066074	-14.6898565088251	7.4872177091663e-49	4.18883537922856e-47	candidate	down	candidate_down	46.377906707029
ENSG00000132424	1344.76290640777	1.44255693023052	0.0982809251929776	14.6778932676714	8.93227685634464e-49	4.98063757509777e-47	candidate	up	candidate_up	46.302715059324
ENSG00000196705	578.687678691105	1.85421761557027	0.126351866411345	14.6750314675509	9.31723260580662e-49	5.17802880498117e-47	candidate	up	candidate_up	46.2858355379472
ENSG00000171724	12772.8404007097	-2.0551638370477	0.140106745672315	-14.6685573716369	1.0250121015299e-48	5.67761670012988e-47	candidate	down	candidate_down	46.2458339303444
ENSG00000146223	2755.91546319123	1.25925543115319	0.0859265970080339	14.6550134067971	1.25131936072478e-48	6.90827401524886e-47	candidate	up	candidate_up	46.1606304445628
ENSG00000130544	214.0056198718	2.96366826504886	0.202359793916604	14.6455390554026	1.43855790811305e-48	7.91585417332733e-47	candidate	up	candidate_up	46.1015022150092
ENSG00000155093	2193.09608836788	-1.4399901413513	0.0985623083170801	-14.6099474123391	2.42705237682976e-48	1.33113875933142e-46	candidate	down	candidate_down	45.8757766708432
ENSG00000280128	448.945976816594	2.29467982307114	0.157173976264793	14.5996167915563	2.82428387228181e-48	1.54394185018072e-46	candidate	up	candidate_up	45.8113690606202
ENSG00000116133	17599.1081603163	-1.60700417844985	0.11009382526178	-14.5966785569376	2.94864884610166e-48	1.60667745594751e-46	candidate	down	candidate_down	45.7940713000642
ENSG00000132669	471.627240341813	1.96371076762641	0.134566594441727	14.5928547554704	3.11869339753876e-48	1.69381503746845e-46	candidate	up	candidate_up	45.7711340158427
ENSG00000073969	5856.38060872185	-0.995814751534392	0.0682538496282896	-14.5898693913618	3.25820809332179e-48	1.76386100275362e-46	candidate	stable	not_candidate	45.7535356414919
ENSG00000118785	234.358255910383	-3.45929034206671	0.237176227617257	-14.5853164831053	3.4830299612036e-48	1.87948790938754e-46	candidate	down	candidate_down	45.7259604637268
ENSG00000144229	625.012786991944	-1.6073837738379	0.110231292435547	-14.5819189662296	3.66079928652295e-48	1.96906271591498e-46	candidate	down	candidate_down	45.7057404510828
ENSG00000130176	151.812177503158	-5.163658141243	0.354142882202298	-14.5807198188819	3.72567536314919e-48	1.99753517547307e-46	candidate	down	candidate_down	45.6995055642646
ENSG00000163864	296.368263052531	2.3053704926952	0.158297613922104	14.5635201667009	4.79250378135641e-48	2.56131000813195e-46	candidate	up	candidate_up	45.5915378535218
ENSG00000129566	170.587545604201	3.97799113240234	0.273207762509018	14.5603151823734	5.02257006524671e-48	2.67571821819895e-46	candidate	up	candidate_up	45.5725596243589
ENSG00000197162	394.141195575635	2.65276663393211	0.182251791685058	14.5555037314324	5.38875239466054e-48	2.86168412882164e-46	candidate	up	candidate_up	45.5433783051257
ENSG00000153707	2084.22208005798	1.47503628334266	0.101415909803729	14.5444268675132	6.33592709165604e-48	3.35403127813994e-46	candidate	up	candidate_up	45.4744328916822
ENSG00000109920	719.224317535328	1.7490485785912	0.120285907537505	14.5407605462497	6.68458244736897e-48	3.52743517916682e-46	candidate	up	candidate_up	45.4525409581799
ENSG00000215845	191.612474425857	-2.67064409325075	0.183723711713008	-14.5361971427102	7.14533485331409e-48	3.7587157681207e-46	candidate	down	candidate_down	45.4249605141382
ENSG00000116983	956.743293365925	-2.05650927614561	0.141620286220791	-14.5212902121907	8.88225245420487e-48	4.65775294839934e-46	candidate	down	candidate_down	45.3318235505786
ENSG00000109472	24203.7491364725	-1.24907128866912	0.0861430413627852	-14.4999673671695	1.21207504263534e-47	6.33612228537622e-46	candidate	down	candidate_down	45.1981764495765
ENSG00000115963	3627.68191561008	-1.36402238511367	0.0942305905658151	-14.4753670429453	1.73397649661719e-47	9.03612424779202e-46	candidate	down	candidate_down	45.0440178061094
ENSG00000111640	41277.485092934	-0.95886196246833	0.0662466139091796	-14.4741278970556	1.76550798072554e-47	9.17186878930956e-46	candidate	stable	not_candidate	45.0375421668168
ENSG00000259291	296.741455287584	2.16357613076515	0.14950999873339	14.4711132974009	1.84462124194064e-47	9.55319632668207e-46	candidate	up	candidate_up	45.0198512970246
ENSG00000108528	1543.55019044527	-1.12189451107737	0.0775835397660487	-14.4604707965171	2.15319977720666e-47	1.11168907015781e-45	candidate	down	candidate_down	44.9540166641901
ENSG00000196199	1603.71638225518	1.18955367300037	0.0823364485841297	14.4474736699982	2.60050565501279e-47	1.33850026452474e-45	candidate	up	candidate_up	44.8733815386484
ENSG00000166006	283.731968218399	-2.30783835255609	0.159748987864555	-14.4466539876472	2.63163182068561e-47	1.35036616860211e-45	candidate	down	candidate_down	44.8695484511786
ENSG00000185825	3184.98654882238	-1.11299156208318	0.0770635537774289	-14.4425153983642	2.7945417884337e-47	1.42957477177122e-45	candidate	down	candidate_down	44.8447931245883
ENSG00000101079	2696.90291010701	-1.05860188462297	0.0733449731909722	-14.4331893320981	3.1993779904656e-47	1.63168277513745e-45	candidate	down	candidate_down	44.7873642710716
ENSG00000077063	416.504610384125	1.8739925056243	0.129852163514636	14.4317387935787	3.26738777663832e-47	1.66130281846826e-45	candidate	up	candidate_up	44.7795511981307
ENSG00000147400	680.047840578739	-1.45215362772396	0.100787051392488	-14.408136835643	4.59951548217194e-47	2.33153621169007e-45	candidate	down	candidate_down	44.6323578350175
ENSG00000183454	6000.42331478207	1.11829156341613	0.0776262906610277	14.4060930117014	4.73763042990598e-47	2.39429250246125e-45	candidate	up	candidate_up	44.6208227944288
ENSG00000157005	552.774451613244	-1.9433503739141	0.134914925005014	-14.4042653089855	4.86463248553059e-47	2.45107145234806e-45	candidate	down	candidate_down	44.6106440282387
ENSG00000117318	133.472275178904	-3.92697828581138	0.27303247119099	-14.3828251221606	6.63306502578687e-47	3.33206942196285e-45	candidate	down	candidate_down	44.4772859588675
ENSG00000150687	343.43396101681	-2.03700600394843	0.141658577156661	-14.3796870252035	6.94077136739347e-47	3.47620429442389e-45	candidate	down	candidate_down	44.4588947082493
ENSG00000233276	2779.72710405937	-1.08273075872042	0.0753520315382609	-14.3689657281589	8.10323328259293e-47	4.04629511496163e-45	candidate	down	candidate_down	44.3929424453108
ENSG00000135549	1143.96278292356	-1.29159096480831	0.0899125140372241	-14.3649744269589	8.58383891726065e-47	4.27352551809334e-45	candidate	down	candidate_down	44.3692136984361
ENSG00000066248	223.756253797693	-3.09877805324672	0.215788496408204	-14.3602560137627	9.18870858719052e-47	4.56108953253778e-45	candidate	down	candidate_down	44.3409314026318
ENSG00000176903	8300.90883438142	-0.903690129855154	0.062948175015269	-14.3560973711462	9.75688139420451e-47	4.82879029474122e-45	candidate	stable	not_candidate	44.3161616547807
ENSG00000055609	2133.41693516831	1.82107855042604	0.126883615536531	14.3523538695327	1.02981699956455e-46	5.08164565448845e-45	candidate	up	candidate_up	44.2939956217858
ENSG00000101182	5258.04965281973	-1.20510954014302	0.0839701182535434	-14.3516475289966	1.04036047617921e-46	5.11857354280173e-45	candidate	down	candidate_down	44.2908510524625
ENSG00000168101	968.235703858305	-1.34915524600149	0.094082130859768	-14.340185895794	1.22726272869068e-46	6.02042549136e-45	candidate	down	candidate_down	44.2203728140545
ENSG00000187957	9918.9528514548	-1.1727449742363	0.0818193816762554	-14.3333394876613	1.35447591232616e-46	6.62505060274621e-45	candidate	down	candidate_down	44.1788108001973
ENSG00000134250	177.671391155362	-2.67952462362726	0.18696438096234	-14.3317385366948	1.38606795563425e-46	6.75980896846932e-45	candidate	down	candidate_down	44.1700655770039
ENSG00000124172	6105.14665894565	-1.26860995438053	0.0885578142068554	-14.3252175512969	1.52250575891614e-46	7.40362684161316e-45	candidate	down	candidate_down	44.1305554787241
ENSG00000125652	753.988107282396	-1.47673646015552	0.103143281819096	-14.3173305532938	1.70549405680108e-46	8.26942161801985e-45	candidate	down	candidate_down	44.0825248649198
ENSG00000179598	143.782563615938	5.4468860921085	0.380497474954218	14.3151701407844	1.75933045415751e-46	8.5058034211407e-45	candidate	up	candidate_up	44.0702846585489
ENSG00000103550	931.744590463105	1.36908745248016	0.0956637089716352	14.311461129801	1.85573012651553e-46	8.9460096704184e-45	candidate	up	candidate_up	44.0483706367014
ENSG00000126005	1481.70385173075	-1.28639290926593	0.0899706445983745	-14.2979181154958	2.25453682386823e-46	1.08373252843873e-44	candidate	down	candidate_down	43.9650778910048
ENSG00000184347	7427.25012091945	1.61200298042656	0.112791823086505	14.2918425849916	2.46013072005145e-46	1.17917096518684e-44	candidate	up	candidate_up	43.9284232230182
ENSG00000156298	4909.48105763019	-1.09401518843394	0.0765631552455687	-14.2890556812215	2.56057987671924e-46	1.2238108622217e-44	candidate	down	candidate_down	43.9122856964392
ENSG00000089682	326.730496647496	1.99199821457917	0.139511952680152	14.278333693358	2.9865736959587e-46	1.42334486569793e-44	candidate	up	candidate_up	43.846689860897
ENSG00000105254	3824.27236048282	-1.2438267199963	0.0872082840691221	-14.2627129208325	3.73641849320849e-46	1.77564797029522e-44	candidate	down	candidate_down	43.7506431307377
ENSG00000083845	6020.54932680274	-1.32890416136439	0.0932462786132605	-14.2515517093827	4.38429891366476e-46	2.07763604044714e-44	candidate	down	candidate_down	43.6824305296708
ENSG00000078674	5517.12333681376	1.06145081240642	0.0745361153998579	14.2407584123769	5.11687066130093e-46	2.41793820401814e-44	candidate	up	candidate_up	43.6165548027295
ENSG00000184208	374.726846786334	2.24223332414638	0.157555472594193	14.2313896637635	5.85074504667573e-46	2.75693698988145e-44	candidate	up	candidate_up	43.5595731596322
ENSG00000060339	2089.11003036317	1.21756380232444	0.0855789407982419	14.227376396197	6.19631434177405e-46	2.91157152553922e-44	candidate	up	candidate_up	43.5358725365656
ENSG00000165055	990.905920099315	1.55107034345918	0.1091798893328	14.2065572051574	8.34273123200843e-46	3.90916549156967e-44	candidate	up	candidate_up	43.4079159436496
ENSG00000105404	1566.88453666346	-1.16841643365033	0.0822665915572665	-14.2028059207605	8.80163924286221e-46	4.11267657135752e-44	candidate	down	candidate_down	43.3858754428851
ENSG00000122012	9696.28929620287	0.962269585373407	0.0679228532586459	14.1670960392248	1.46431687187011e-45	6.82314558012345e-44	candidate	stable	not_candidate	43.1660153624194
ENSG00000141753	467.517267442934	-1.94327844154333	0.137256940078701	-14.1579612690555	1.66762256428919e-45	7.74888618206379e-44	candidate	down	candidate_down	43.1107607181062
ENSG00000138759	382.021845310145	2.05898979593049	0.145471306367978	14.1539238722595	1.76620748811927e-45	8.18424345187234e-44	candidate	up	candidate_up	43.0870214604014
ENSG00000013293	886.964948134784	-1.67652196506896	0.118599169487864	-14.1360346139735	2.27761796142819e-45	1.0524860016235e-43	candidate	down	candidate_down	42.9777836716995
ENSG00000095713	1994.17918122989	-2.12371084766485	0.150292323290444	-14.1305344223119	2.46268268997187e-45	1.13486931233745e-43	candidate	down	candidate_down	42.9450541474564
ENSG00000102900	4793.95346651913	-0.922470036352474	0.0652866491283437	-14.1295356503753	2.4978589775401e-45	1.14791716967832e-43	candidate	stable	not_candidate	42.9400894482181
ENSG00000144649	251.767129723371	2.57901585687844	0.182599531433264	14.1238908809633	2.70627098866715e-45	1.24028770132669e-43	candidate	up	candidate_up	42.9064775627362
ENSG00000109107	348.039821024781	-1.99562919658845	0.14132298739135	-14.1210515955354	2.81755214748714e-45	1.28775989954002e-43	candidate	down	candidate_down	42.8901651028342
ENSG00000049247	349.480271546245	-3.25786914517925	0.230801147812078	-14.1154806900348	3.04929594651674e-45	1.38988072461395e-43	candidate	down	candidate_down	42.8570224679938
ENSG00000003096	1345.69387260056	1.9109152897068	0.135615251612454	14.0907107938538	4.33179521994241e-45	1.96908343584774e-43	candidate	up	candidate_up	42.7057358811394
ENSG00000106004	8443.30175851737	-0.917359728441262	0.0651513823080602	-14.0804338441146	5.01012671674543e-45	2.27125744492459e-43	candidate	stable	not_candidate	42.6437336361135
ENSG00000198467	482.813555039821	-2.027310053297	0.144013536765953	-14.0772187033482	5.24330872295253e-45	2.37054238696081e-43	candidate	down	candidate_down	42.6251522747856
ENSG00000168672	345.182054152042	-2.25911443777094	0.160561037614605	-14.07012854011	5.79639518204306e-45	2.61353365512712e-43	candidate	down	candidate_down	42.5827719030115
ENSG00000099250	9884.84423772495	0.880565064290983	0.0625992795223801	14.0666964701434	6.08460329643673e-45	2.73610870813961e-43	candidate	stable	not_candidate	42.5628666516861
ENSG00000130635	409.145615189676	-2.40738697545258	0.171163918271738	-14.064804076468	6.24957011454051e-45	2.80275627013495e-43	candidate	down	candidate_down	42.5524146671836
ENSG00000196611	913.926846462662	-1.57800302563999	0.112201746342713	-14.0639791899503	6.32286405585077e-45	2.82804465043507e-43	candidate	down	candidate_down	42.5485137379853
ENSG00000244687	6256.21644747078	-0.946299436624306	0.0673554205974529	-14.0493434415595	7.77515156706957e-45	3.46833961103839e-43	candidate	stable	not_candidate	42.459878384097
ENSG00000115226	1266.28512603382	-1.16189530288495	0.0827220153965913	-14.0457808881289	8.17621428225479e-45	3.63754554557336e-43	candidate	down	candidate_down	42.4391915601868
ENSG00000143248	210.308588892829	-2.79786186128536	0.199227936233234	-14.0435217780399	8.44113616500327e-45	3.74544630684814e-43	candidate	down	candidate_down	42.4264964244124
ENSG00000011677	1719.05799835964	-1.21741951166197	0.0867628140613308	-14.0315816727821	9.98984345927225e-45	4.42090215308747e-43	candidate	down	candidate_down	42.3544890971377
ENSG00000198625	372.482651034371	2.81954197171753	0.20106885789789	14.0227681262774	1.13115029758789e-44	4.99258104961746e-43	candidate	up	candidate_up	42.3016748760585
ENSG00000129245	1991.33852674485	-1.05240806091152	0.0751059562832664	-14.0123115794212	1.31068341865881e-44	5.76976637561172e-43	candidate	down	candidate_down	42.2388417715647
ENSG00000134755	273.401735573366	2.59246755588881	0.185062111466294	14.0086349136948	1.38032687374017e-44	6.06039578580724e-43	candidate	up	candidate_up	42.2174990124708
ENSG00000183011	498.132260282188	-1.69114772460845	0.120763603142112	-14.0037865764765	1.47782273981844e-44	6.47147088787511e-43	candidate	down	candidate_down	42.1889969981742
ENSG00000142156	4180.28459660032	-1.26395734442345	0.0903554170676287	-13.9887279085592	1.82649725684456e-44	7.97745329307982e-43	candidate	down	candidate_down	42.098135729863
ENSG00000129646	319.85800582451	2.5098371775645	0.179575482684977	13.9765024714839	2.168876421493e-44	9.44816791112888e-43	candidate	up	candidate_up	42.0246523971231
ENSG00000075407	839.389817935587	1.44756391412482	0.10359241830126	13.9736472790423	2.25762426226136e-44	9.80923082054756e-43	candidate	up	candidate_up	42.0083650459828
ENSG00000133433	135.369934604587	-3.43303594772811	0.24569019296383	-13.9730280086251	2.27734479075097e-44	9.86928074085033e-43	candidate	down	candidate_down	42.0057144969415
ENSG00000129682	3154.07804022921	-1.83923122633682	0.131676339428479	-13.9678186249688	2.45016814700644e-44	1.05908043315565e-42	candidate	down	candidate_down	41.9750710556157
ENSG00000117410	5354.0826433566	-1.37455473783892	0.0984458140919433	-13.9625513844109	2.6381767131359e-44	1.13740773343653e-42	candidate	down	candidate_down	41.9440838232288
ENSG00000129103	1110.42418242473	-1.20484560719517	0.0863208268265254	-13.9577625874284	2.82153199230629e-44	1.2133312896478e-42	candidate	down	candidate_down	41.9160206025778
ENSG00000125967	409.517394490147	-1.81026479471083	0.129732519540641	-13.9538243851321	2.98177899389229e-44	1.27895382076488e-42	candidate	down	candidate_down	41.8931451363259
ENSG00000143409	650.347396945023	1.60215975955779	0.11482442317036	13.9531270031354	3.01108500730743e-44	1.28822071616979e-42	candidate	up	candidate_up	41.8900097211358
ENSG00000101843	1233.6133845778	-1.42952565056428	0.102501565416322	-13.9463787187844	3.30989440823572e-44	1.41244677706549e-42	candidate	down	candidate_down	41.8500279080128
ENSG00000129355	2522.5631725427	-1.15493872881653	0.0828606898552556	-13.9383190127191	3.70565412593651e-44	1.57730743558946e-42	candidate	down	candidate_down	41.8020836493679
ENSG00000115268	3643.66293100281	-1.26169193800415	0.0905483535646284	-13.9339025872361	3.94213049891997e-44	1.67370454279019e-42	candidate	down	candidate_down	41.7763212051008
ENSG00000142871	135.223059214093	-3.70593952272295	0.266402035063374	-13.9110781261162	5.42554064900607e-44	2.2976821259892e-42	candidate	down	candidate_down	41.6387100541846
ENSG00000171222	1299.32543425334	-1.75542201840589	0.126369573913369	-13.8911762067766	7.16489848964814e-44	3.02662681653621e-42	candidate	down	candidate_down	41.5190411243062
ENSG00000153823	912.04698754362	-1.37062988810568	0.0986816928381976	-13.8894038872338	7.34440082710637e-44	3.09463821248956e-42	candidate	down	candidate_down	41.5093901161119
ENSG00000184408	2992.42900246156	-0.971069664803537	0.0699389196602698	-13.884539102413	7.86043642251505e-44	3.30375327828723e-42	candidate	stable	not_candidate	41.4809923929132
ENSG00000147465	4639.44493335943	-1.95168702070415	0.140598597714429	-13.881269460939	8.22737806930392e-44	3.4493127905593e-42	candidate	down	candidate_down	41.4622674211576
ENSG00000112164	153.928522175325	-2.89965787697897	0.208971127113275	-13.8758780556665	8.87001896558609e-44	3.7094419314081e-42	candidate	down	candidate_down	41.4306914230913
ENSG00000092439	527.952923385707	1.52561361615687	0.109966134331023	13.8734859185322	9.1709212100814e-44	3.82571496264942e-42	candidate	up	candidate_up	41.4172873904927
ENSG00000243678	2066.07532093448	-1.41559962853023	0.102053912065987	-13.8710961674347	9.48166169785422e-44	3.94550340501755e-42	candidate	down	candidate_down	41.4038975774803
ENSG00000183876	129.265930269155	-3.6885776928627	0.266025998862471	-13.8654782188022	1.02540412559616e-43	4.25631767071279e-42	candidate	down	candidate_down	41.3709659658894
ENSG00000172500	2250.52740297021	-1.09761142697291	0.0792693553064832	-13.8466046901626	1.33368725860206e-43	5.52225754007309e-42	candidate	down	candidate_down	41.2578833431469
ENSG00000101856	7920.06404256711	-1.17901084963902	0.085184941874961	-13.8406016801612	1.44987883161992e-43	5.98853656675012e-42	candidate	down	candidate_down	41.2226792942443
ENSG00000168917	912.953617754652	-1.37758532986555	0.0995504788901662	-13.8380582918686	1.50209483018127e-43	6.18892667962372e-42	candidate	down	candidate_down	41.2083846623748
ENSG00000198521	881.226172665804	1.25994174113833	0.0910578162408877	13.8367225698147	1.53026227432426e-43	6.28949074321773e-42	candidate	up	candidate_up	41.2013845177287
ENSG00000237515	683.333799551652	-1.51551087558973	0.109579206672068	-13.8302778566842	1.67372756370193e-43	6.8622830111779e-42	candidate	down	candidate_down	41.1635313749335
ENSG00000134086	1395.60841784457	1.94494336719012	0.140649372937413	13.8283116843727	1.72010393216611e-43	7.03518302622854e-42	candidate	up	candidate_up	41.1527245995445
ENSG00000240342	688.267047029708	-1.41939301814474	0.10269478426734	-13.8214713460979	1.89163471993073e-43	7.71786965731736e-42	candidate	down	candidate_down	41.1125025602536
ENSG00000148677	127.502739952903	-5.58848348630981	0.404688391975895	-13.8093496060611	2.23843429469992e-43	9.11059096879325e-42	candidate	down	candidate_down	41.0404534511103
ENSG00000145569	464.406282994464	-2.11627598777778	0.153280472246833	-13.8065596794996	2.32681367789643e-43	9.44731534074066e-42	candidate	down	candidate_down	41.0246915881414
ENSG00000111775	5163.98991340934	-1.23319272709925	0.0893244666364047	-13.8057664773859	2.35256860428892e-43	9.52875729117313e-42	candidate	down	candidate_down	41.0209637349102
ENSG00000156515	8241.63121668643	-0.897108047869343	0.0651252207807546	-13.7751248612189	3.59760543739066e-43	1.45364115354278e-41	candidate	stable	not_candidate	40.8375427903619
ENSG00000139219	158.771902329929	-3.3472435236824	0.242997684991397	-13.7747959360226	3.61402833545241e-43	1.45675821675778e-41	candidate	down	candidate_down	40.8366125236188
ENSG00000112773	2018.87007299125	-1.23346972207459	0.0895643077565494	-13.7718891930407	3.76243920642806e-43	1.51293468858482e-41	candidate	down	candidate_down	40.8201798194979
ENSG00000144161	399.399814062817	1.91359612888332	0.139079548644852	13.7590044512569	4.49676429321423e-43	1.80388184884623e-41	candidate	up	candidate_up	40.743791911403
ENSG00000118412	512.153248358013	1.52903724460633	0.111283686751606	13.7399945062861	5.84802301658183e-43	2.34032844548758e-41	candidate	up	candidate_up	40.630723188721
ENSG00000175868	293.890806798413	-2.73656016195876	0.199371277464042	-13.7259498798783	7.09925782914414e-43	2.83428126410318e-41	candidate	down	candidate_down	40.5475570540932
ENSG00000188859	1178.3945388995	1.41330710832752	0.103011830245317	13.7198524185213	7.72224276982237e-43	3.07565897746639e-41	candidate	up	candidate_up	40.5120618198508
ENSG00000184697	1766.14445309366	-1.39183185505538	0.101456881368771	-13.7184569077814	7.87230363381222e-43	3.12797850799076e-41	candidate	down	candidate_down	40.5047362395934
ENSG00000152642	867.629313799827	-1.26360643170947	0.0921476981234317	-13.712837731626	8.50646800123884e-43	3.37194778968539e-41	candidate	down	candidate_down	40.4721191584919
ENSG00000155368	1124.59055290569	-1.31191601606477	0.0956817998007134	-13.7112389064299	8.69601921425808e-43	3.43893639281582e-41	candidate	down	candidate_down	40.4635758568923
ENSG00000097021	5601.69854983235	-0.98182530812588	0.0716396249838513	-13.705059292915	9.46899281571387e-43	3.73578565616183e-41	candidate	stable	not_candidate	40.4276180497376
ENSG00000196935	1158.57200487227	1.42316718091614	0.103846305506145	13.7045528387328	9.53529305941481e-43	3.75309134818567e-41	candidate	up	candidate_up	40.4256108649687
ENSG00000230606	250.801228325851	3.53503578439913	0.257965872177187	13.703501763873	9.67436723441526e-43	3.79889237317602e-41	candidate	up	candidate_up	40.4203430103142
ENSG00000117419	2054.1029439376	-1.12585193339915	0.0821624291469027	-13.7027586098529	9.77391439666026e-43	3.82899391164714e-41	candidate	down	candidate_down	40.4169153242086
ENSG00000181555	2769.58740492009	1.27229937313305	0.0928872829751727	13.6972396261511	1.05457799518421e-42	4.12172446342091e-41	candidate	up	candidate_up	40.3849210440987
ENSG00000196141	693.576648513246	-1.40579818655868	0.1026582903244	-13.6939567385777	1.10333675833848e-42	4.3022417933534e-41	candidate	down	candidate_down	40.3663051851693
ENSG00000180879	1709.70750958568	-1.1144074336961	0.081408060742901	-13.6891534269016	1.17874579478203e-42	4.58559526863113e-41	candidate	down	candidate_down	40.338604279383
ENSG00000168268	3206.31008186817	-0.987595078016639	0.0722013669561325	-13.6783432177492	1.36773618174365e-42	5.30846655410854e-41	candidate	stable	not_candidate	40.2750309145622
ENSG00000198429	173.46793081499	3.00655091760494	0.219983551917285	13.6671623464622	1.59494533830748e-42	6.17598278222394e-41	candidate	up	candidate_up	40.2092939234229
ENSG00000172270	12835.900215214	-0.891605288769113	0.0652722057518863	-13.6598001936429	1.76467281329507e-42	6.81742420803692e-41	candidate	stable	not_candidate	40.1663796815806
ENSG00000120071	1582.34639324582	1.28068795160232	0.0937655374648216	13.6584078354246	1.79873661110755e-42	6.93301060613066e-41	candidate	up	candidate_up	40.1590781354163
ENSG00000105696	2196.81354157817	-1.09591256362311	0.0802544558101089	-13.6554731143672	1.87269110568571e-42	7.20146593469208e-41	candidate	down	candidate_down	40.1425790893264
ENSG00000198689	3606.26019191191	-1.03127623965293	0.0755537147215873	-13.6495769063526	2.03054043137602e-42	7.790568884417e-41	candidate	down	candidate_down	40.1084308280345
ENSG00000214063	682.3515773936	-1.35210658053226	0.0990792705570913	-13.6467151295099	2.11185649785655e-42	8.08401269934653e-41	candidate	down	candidate_down	40.0923730129138
ENSG00000174718	642.039189983171	1.49164059340934	0.109399949480288	13.6347466383256	2.48853605047654e-42	9.50416234072409e-41	candidate	up	candidate_up	40.0220861541097
ENSG00000063177	4990.01005679845	-1.05204344016284	0.0771827817551589	-13.6305457802772	2.63601507167755e-42	1.0044478387021e-40	candidate	down	candidate_down	39.9980726113817
ENSG00000090615	1441.13587932589	2.17716153579078	0.159772778789156	13.626611193036	2.78201876417243e-42	1.05767295197901e-40	candidate	up	candidate_up	39.9756486017793
ENSG00000138398	1143.83964474826	1.17751109416149	0.0864138400010832	13.6264178764273	2.78939606391784e-42	1.05807295594598e-40	candidate	up	candidate_up	39.9754843859186
ENSG00000100813	2772.31528177831	1.40709202388601	0.103319637401251	13.6188246424195	3.09508820914053e-42	1.17137184530549e-40	candidate	up	candidate_up	39.9313052187368
ENSG00000173376	219.556027872146	-2.75767423093171	0.202502512993528	-13.6179753533224	3.13128690926824e-42	1.18239655571646e-40	candidate	down	candidate_down	39.9272368440334
ENSG00000171858	1492.56550484075	-1.71297062766611	0.125825363672506	-13.6138738460123	3.31211828797342e-42	1.24786294417161e-40	candidate	down	candidate_down	39.9038331116557
ENSG00000101361	1377.50957625899	1.21420037349411	0.0893414939365893	13.5905537281019	4.55620283695228e-42	1.71272272037164e-40	candidate	up	candidate_up	39.766312941039
ENSG00000125779	680.496836124592	1.39717182128055	0.102836463238274	13.5863464892143	4.82574812027246e-42	1.80998014699367e-40	candidate	up	candidate_up	39.7423261887211
ENSG00000133114	411.091444311146	1.78163606694469	0.131139873378181	13.5857693091315	4.86394292567798e-42	1.82022454722016e-40	candidate	up	candidate_up	39.739875033112
ENSG00000105701	7398.73576593032	-0.980211853315283	0.0721685227242111	-13.5822629633299	5.10252271100971e-42	1.90524553370023e-40	candidate	stable	not_candidate	39.7200490477785
ENSG00000123636	2066.22825579631	1.48059686079961	0.109081423659957	13.5733180877353	5.76519247850904e-42	2.14788730023383e-40	candidate	up	candidate_up	39.6679885098303
ENSG00000003137	4811.89766123512	-1.87224590254891	0.137969671296657	-13.569981612287	6.03371712171893e-42	2.24293377804698e-40	candidate	down	candidate_down	39.6491835486432
ENSG00000075651	166.302196173271	2.68213484123411	0.197775264808988	13.5615282519001	6.77104896994821e-42	2.51144361794443e-40	candidate	up	candidate_up	39.6000765673314
ENSG00000088812	2776.38730407719	1.27459708709973	0.0939939623519393	13.5604144692538	6.87465358722239e-42	2.54423020369593e-40	candidate	up	candidate_up	39.5944435959828
ENSG00000177469	142.339964612006	-4.91239591485811	0.362294791328293	-13.5591127237785	6.99774251756758e-42	2.58406703827529e-40	candidate	down	candidate_down	39.5876962236586
ENSG00000174684	2370.05591969165	-0.973381768439751	0.0718655336008171	-13.544486761157	8.54087561820948e-42	3.14695522778432e-40	candidate	stable	not_candidate	39.5021094358172
ENSG00000168172	1784.3030791944	1.39149394485451	0.102762077588371	13.5409284972648	8.96485573903014e-42	3.2959144352197e-40	candidate	up	candidate_up	39.4820240714877
ENSG00000138336	737.298666700201	1.44098892135102	0.106527675212624	13.5268972919466	1.08507569997663e-41	3.9805145414932e-40	candidate	up	candidate_up	39.4000607851907
ENSG00000104904	10961.5005491892	-0.999127308132891	0.0738965089421558	-13.5206293563202	1.18160581403964e-41	4.32514268211272e-40	candidate	stable	not_candidate	39.3639995610241
ENSG00000101294	2532.4407487524	-1.06030893814955	0.0784374932526591	-13.5178840396408	1.22653107054913e-41	4.47978422448601e-40	candidate	down	candidate_down	39.348742903942
ENSG00000254122	1459.55985799752	-1.33960517710349	0.0991499258031825	-13.5109044838084	1.348543786054e-41	4.9146929091746e-40	candidate	down	candidate_down	39.3085036135424
ENSG00000165280	11478.0221189451	-0.956188466601465	0.070867755102859	-13.4925745173335	1.72953894047289e-41	6.28950595570228e-40	candidate	stable	not_candidate	39.2013834672954
ENSG00000187391	2426.5922021962	1.18352917115733	0.0877549533894192	13.4867506100235	1.87169515535204e-41	6.79169556588479e-40	candidate	up	candidate_up	39.1680217893453
ENSG00000168769	1301.02557331015	1.38195124781857	0.102522578580606	13.4794819536463	2.06551993412737e-41	7.47879165759364e-40	candidate	up	candidate_up	39.1261685650808
ENSG00000137968	2344.57662783344	1.43959410603205	0.106851209181621	13.4728854924336	2.25863657167054e-41	8.16036124641571e-40	candidate	up	candidate_up	39.0882906152838
ENSG00000078399	793.658096409165	1.41950279024169	0.105411571859172	13.4662899452645	2.46967127030463e-41	8.90359073483961e-40	candidate	up	candidate_up	39.0504348111268
ENSG00000046889	229.894762219982	2.39092220060317	0.17756380362634	13.4651440877812	2.50828443185499e-41	9.02335096259576e-40	candidate	up	candidate_up	39.0446321504508
ENSG00000087085	3375.84252336923	-1.38561081420404	0.103260362682245	-13.41861270106	4.70437367827848e-41	1.68872881738718e-39	candidate	down	candidate_down	38.7724400855196
ENSG00000138829	276.56441080041	-2.43393758051611	0.181435138282676	-13.4149184306517	4.94476863135976e-41	1.77122247677486e-39	candidate	down	candidate_down	38.7517268852428
ENSG00000101152	8657.71541176828	-0.993717590016056	0.0742481598619855	-13.383733574855	7.52693815192822e-41	2.69039789327896e-39	candidate	stable	not_candidate	38.5701834857684
ENSG00000165272	579.311540017992	-1.99368131834744	0.149204439816875	-13.3620777022076	1.00713226252394e-40	3.59217664978687e-39	candidate	down	candidate_down	38.4446423145044
ENSG00000008710	989.198338535728	2.78111645697945	0.208197422224973	13.3580734442247	1.06279325425709e-40	3.78263948025801e-39	candidate	up	candidate_up	38.4222050489255
ENSG00000185904	172.006743288916	-2.55437315622054	0.191258551178323	-13.3556023533763	1.09865811003949e-40	3.90198574622944e-39	candidate	down	candidate_down	38.4087143213959
ENSG00000071127	5782.41620136245	-0.881854143170809	0.0660357688454794	-13.3541890794715	1.11970844051868e-40	3.96832262563483e-39	candidate	stable	not_candidate	38.4013930268311
ENSG00000054793	20094.3160895044	-1.02189727156856	0.0765684083493955	-13.3461997395252	1.24647489220421e-40	4.40825200777846e-39	candidate	down	candidate_down	38.3557335860122
ENSG00000263002	310.452713114229	1.8011991543004	0.134968914298446	13.3452889034697	1.26180441223141e-40	4.45305152063441e-39	candidate	up	candidate_up	38.3513422801668
ENSG00000127022	15726.4182982317	-0.950603687119547	0.0712381627541959	-13.3440230680789	1.28342043409291e-40	4.51980147821182e-39	candidate	stable	not_candidate	38.3448806401467
ENSG00000130779	2465.32338872682	1.33450002280283	0.100140468183717	13.3262810430901	1.6281383410267e-40	5.72174331275098e-39	candidate	up	candidate_up	38.2424716292914
ENSG00000125510	272.702881302571	-2.37140938134797	0.178063425246593	-13.3177792017867	1.82454421016023e-40	6.39852736846129e-39	candidate	down	candidate_down	38.1939199681009
ENSG00000009413	1159.47245730002	1.42534926645867	0.107061400495309	13.3133814788938	1.93520852377203e-40	6.77242012252269e-39	candidate	up	candidate_up	38.1692561085616
ENSG00000140988	20218.8911551985	-1.29875765539369	0.0975634100298998	-13.3119337976775	1.97307871055143e-40	6.89053458666061e-39	candidate	down	candidate_down	38.1617470830226
ENSG00000128805	224.663067516796	2.20847556266215	0.165910497375455	13.3112467119207	1.99130932166585e-40	6.9397129860055e-39	candidate	up	candidate_up	38.1586584908091
ENSG00000163872	1759.49002718086	1.29817217195137	0.0975360884549403	13.3096599680753	2.03405340612405e-40	7.07393874795076e-39	candidate	up	candidate_up	38.1503387049881
ENSG00000146701	3642.7406004406	-0.949495180371406	0.0713668605510326	-13.304426915241	2.18159431916895e-40	7.57130908113242e-39	candidate	stable	not_candidate	38.1208290243889
ENSG00000126432	6613.86361120128	-0.966574019971451	0.072692195391849	-13.2968060018151	2.41569122498943e-40	8.34910801893041e-39	candidate	stable	not_candidate	38.0783599201031
ENSG00000143013	4766.05622601748	-1.33380483738137	0.100309261021584	-13.2969261641193	2.41181300321045e-40	8.34910801893041e-39	candidate	down	candidate_down	38.0783599201031
ENSG00000119397	156.746362445863	3.13666704172851	0.235917804740811	13.2955926966792	2.45519960237816e-40	8.46816060795503e-39	candidate	up	candidate_up	38.0722109137033
ENSG00000283907	16813.3853963736	-2.0387873663153	0.153377507642642	-13.2926098334152	2.55508234845936e-40	8.79453035494409e-39	candidate	down	candidate_down	38.0557873477588
ENSG00000152785	162.212514768683	-3.77840125455759	0.28431875617948	-13.2893140970708	2.67014611847166e-40	9.1717051888694e-39	candidate	down	candidate_down	38.0375499134825
ENSG00000105963	1278.15587701015	-1.42268975848127	0.10705657548136	-13.2891394301041	2.67638602022375e-40	9.17430027588175e-39	candidate	down	candidate_down	38.0374270494641
ENSG00000060718	160.966740154962	-2.74265976653189	0.206411008348582	-13.2873715819466	2.74036349794909e-40	9.37439684942584e-39	candidate	down	candidate_down	38.0280566652955
ENSG00000026025	3430.45728497226	-1.36969975655278	0.103143142443093	-13.279600796616	3.04010556568339e-40	1.03785481434187e-38	candidate	down	candidate_down	37.9838633957556
ENSG00000147100	2465.5240898292	-1.25100564457634	0.0942644039281368	-13.2712412368305	3.39903533604719e-40	1.15802572507938e-38	candidate	down	candidate_down	37.9362817928228
ENSG00000198400	409.02325753408	-2.61378996457517	0.197010202498462	-13.2672822596361	3.58342637870335e-40	1.2158936402221e-38	candidate	down	candidate_down	37.9151044131265
ENSG00000204525	226.480392722014	-2.35789172249659	0.177720480624693	-13.2674169809159	3.57699118271508e-40	1.2158936402221e-38	candidate	down	candidate_down	37.9151044131265
ENSG00000100075	1508.65011150928	-1.54532593278738	0.116526074794491	-13.2616320897513	3.86393896903166e-40	1.30842046708424e-38	candidate	down	candidate_down	37.8832526710036
ENSG00000168386	274.037630119101	2.54668234259159	0.192053621067853	13.2602672546947	3.93490961946761e-40	1.32976097200918e-38	candidate	up	candidate_up	37.8762264175794
ENSG00000278948	494.970080077118	2.41751787903702	0.182361375092499	13.2567429797608	4.12422202177529e-40	1.39092713669873e-38	candidate	up	candidate_up	37.8566956197984
ENSG00000160014	24745.0990786038	-0.884196264276212	0.0667139803788761	-13.2535378530072	4.30424149910029e-40	1.4487193520513e-38	candidate	stable	not_candidate	37.8390157385181
ENSG00000170382	1248.16842434584	-1.36692625587778	0.103211184369228	-13.2439741315993	4.88916826995498e-40	1.64228929357042e-38	candidate	down	candidate_down	37.7845503383647
ENSG00000182963	559.010539557818	1.61867280818906	0.12226234783536	13.2393401308536	5.20037180458941e-40	1.74332303701747e-38	candidate	up	candidate_up	37.7586221308503
ENSG00000085662	2891.33935944501	-0.889626551840536	0.0672110007203199	-13.2363235527837	5.41345988297466e-40	1.811127138448e-38	candidate	stable	not_candidate	37.7420510617851
ENSG00000198300	6158.09147549772	-16.1561136815392	1.2209225701066	-13.2327094912567	5.68021353329225e-40	1.89657908153519e-38	candidate	down	candidate_down	37.7220290438347
ENSG00000173406	1150.02650352653	-1.68201754781497	0.127147371305113	-13.2288818128899	5.9769962488886e-40	1.99169707672128e-38	candidate	down	candidate_down	37.7007767140611
ENSG00000177600	4026.94429161961	-1.0310396530129	0.0779747099079789	-13.2227443260728	6.4853791970992e-40	2.15680761847068e-38	candidate	down	candidate_down	37.6661885910879
ENSG00000184203	2860.47147128071	-1.09826444145911	0.0830802327891386	-13.2193231119917	6.7871978372775e-40	2.2527032821821e-38	candidate	down	candidate_down	37.6472960081862
ENSG00000224616	259.636539771514	2.03834091959257	0.154398819245294	13.2017908527801	8.56737534918015e-40	2.8379218780413e-38	candidate	up	candidate_up	37.5469995639182
ENSG00000171159	2304.87140381109	-1.11817882172782	0.0847227677728686	-13.198091270171	8.99863448500003e-40	2.97488453883558e-38	candidate	down	candidate_down	37.5265298854378
ENSG00000165973	9620.81508924433	-0.977832981406017	0.0742007391046935	-13.1782107995763	1.17135944304263e-39	3.86479304994421e-38	candidate	stable	not_candidate	37.4128737565124
ENSG00000152082	1485.61661961495	-1.33107540556024	0.101031041603112	-13.1749151987288	1.22364852852093e-39	4.02936861911379e-38	candidate	down	candidate_down	37.3947630001907
ENSG00000166681	5016.91248200796	-1.05140092244848	0.0799500691362477	-13.1507193653169	1.68563086083382e-39	5.53973144204875e-38	candidate	down	candidate_down	37.2565112887126
ENSG00000022277	2129.85571253604	-1.09233944196926	0.0830782873133102	-13.1483144067446	1.74010380889283e-39	5.70754049316848e-38	candidate	down	candidate_down	37.2435509986468
ENSG00000164062	1717.52955022151	-1.0638460812355	0.08095034346868	-13.1419588311828	1.89263063660985e-39	6.19568009573573e-38	candidate	down	candidate_down	37.2079110144511
ENSG00000189241	8185.33896536291	-0.867068300560609	0.0661229344902935	-13.112973694292	2.77500404487961e-39	9.06645852788011e-38	candidate	stable	not_candidate	37.0425623206741
ENSG00000124207	5006.67898234642	-1.28288913575437	0.0978799804051283	-13.1067571779689	3.01204340159325e-39	9.82172748963973e-38	candidate	down	candidate_down	37.0078121198264
ENSG00000101464	1084.92976398824	-1.2047916153758	0.0919924937555226	-13.0966295856446	3.44206496789671e-39	1.1202113381902e-37	candidate	down	candidate_down	36.9507000359446
ENSG00000164251	116.218482017374	-4.76700737010745	0.364148958135844	-13.0908169956349	3.71589255353522e-39	1.20697962399101e-37	candidate	down	candidate_down	36.9183000615207
ENSG00000140022	1178.49360915413	1.84871705951532	0.14122856343258	13.0902489877542	3.74378574359133e-39	1.21368309920147e-37	candidate	up	candidate_up	36.9158946956614
ENSG00000153922	1395.06870808419	1.24292222343328	0.0949861777112214	13.0852957070452	3.99602018333083e-39	1.2929482713106e-37	candidate	up	candidate_up	36.8884188501651
ENSG00000156650	1798.81782219426	1.29819296860973	0.099226320175072	13.0831513888576	4.11038901549564e-39	1.32738585813149e-37	candidate	up	candidate_up	36.8770028136099
ENSG00000185624	3633.51566794139	-0.925324698639109	0.0707274082721999	-13.0829719516644	4.12010571630282e-39	1.32796008520836e-37	candidate	stable	not_candidate	36.8768149784577
ENSG00000197858	2033.05883942547	-1.13810246521603	0.0869999276443726	-13.081648410884	4.19248574454529e-39	1.34869041412988e-37	candidate	down	candidate_down	36.8700877292497
ENSG00000133858	880.508950057501	1.48237962465381	0.113391637678152	13.0730947626082	4.69172208192046e-39	1.50639399206076e-37	candidate	up	candidate_up	36.8220614250812
ENSG00000286147	231.213580612735	2.55238775907655	0.195276844327285	13.070611458667	4.84743109388841e-39	1.55340665399551e-37	candidate	up	candidate_up	36.8087148388832
ENSG00000100731	4652.67476317956	1.00168323939024	0.0766535872651661	13.0676629121757	5.03899620031002e-39	1.61170800074161e-37	candidate	up	candidate_up	36.7927136381845
ENSG00000188559	850.951824274524	1.38838599370185	0.106379338232883	13.0512749633996	6.24927447408329e-39	1.99499739317682e-37	candidate	up	candidate_up	36.7000576674608
ENSG00000162086	466.651820902339	1.59945417169639	0.122582506683823	13.0479806211	6.52541713253692e-39	2.07918433891576e-37	candidate	up	candidate_up	36.6821070047402
ENSG00000133083	26603.8868361092	-0.99666107556511	0.0763859090943874	-13.0477085025403	6.54876221860789e-39	2.08265578693675e-37	candidate	stable	not_candidate	36.6813825025855
ENSG00000141027	3890.06912503401	1.41084812821088	0.108165910152628	13.0433713008109	6.93225990719678e-39	2.20043346731665e-37	candidate	up	candidate_up	36.6574917583049
ENSG00000128534	1781.57681549607	0.980247612731938	0.0751685077335806	13.0406687891986	7.1824239494794e-39	2.27552249672143e-37	candidate	stable	not_candidate	36.6429188665282
ENSG00000116675	5656.67423080722	-0.911226613678312	0.0699441675020556	-13.0279142095948	8.48967889388521e-39	2.68460016137829e-37	candidate	stable	not_candidate	36.5711203880418
ENSG00000108001	2742.40922187928	1.04618481614694	0.0803383542348038	13.0222336032584	9.14559760701536e-39	2.88655767490854e-37	candidate	up	candidate_up	36.5396197606513
ENSG00000128272	4025.70901226737	1.05075068667304	0.0808992869778119	12.9883800701633	1.42409463610052e-38	4.486300390337e-37	candidate	up	candidate_up	36.3481116506153
ENSG00000100979	388.567746320739	-1.76134717334804	0.135733101418002	-12.9765484980986	1.66203054362001e-38	5.22602385971346e-37	candidate	down	candidate_down	36.2818286118077
ENSG00000184677	1324.979968093	1.27921797076362	0.0985867128733392	12.9755616500483	1.68357690868316e-38	5.28384137494408e-37	candidate	up	candidate_up	36.2770502287223
ENSG00000187714	8485.74592400229	-1.45082964733512	0.111860145472593	-12.9700318304216	1.80955183502598e-38	5.66857361354205e-37	candidate	down	candidate_down	36.2465262091318
ENSG00000178952	4219.15512294225	-0.918770790232648	0.0708506417226228	-12.9677130353963	1.86512504288061e-38	5.83174050790781e-37	candidate	stable	not_candidate	36.2342018088483
ENSG00000100815	745.837955666466	1.3200624797122	0.101797866744217	12.9674866667792	1.87064035932314e-38	5.83807312140998e-37	candidate	up	candidate_up	36.2337304698095
ENSG00000176014	540.727205434168	-1.49724291971806	0.11564577621679	-12.9468015927475	2.44948609050847e-38	7.63035443613141e-37	candidate	down	candidate_down	36.1174552882468
ENSG00000035928	830.153253786383	1.25358892986489	0.096836176771631	12.9454607942776	2.49263096083091e-38	7.75032169382516e-37	candidate	up	candidate_up	36.11068027079
ENSG00000286746	164.209322194833	2.48086110809576	0.19178755492581	12.9354644990153	2.83902013668533e-38	8.81097010138631e-37	candidate	up	candidate_up	36.0549762724637
ENSG00000204308	4430.67632748496	-0.998397390406895	0.0771847638435639	-12.9351615615541	2.85023289570462e-38	8.82938812580498e-37	candidate	stable	not_candidate	36.0540693918691
ENSG00000183186	808.754239403809	-1.32895014002633	0.102777286923796	-12.9303874406773	3.03286646009516e-38	9.37778006367315e-37	candidate	down	candidate_down	36.0278999569515
ENSG00000184949	143.750636330595	2.71737932618725	0.21016629608658	12.9296627327333	3.06158907835974e-38	9.44912584922542e-37	candidate	up	candidate_up	36.024608366773
ENSG00000215397	568.443181393396	1.86418809132811	0.144393334429727	12.9104857830911	3.92815049803169e-38	1.21013078326103e-36	candidate	up	candidate_up	35.9171676913536
ENSG00000149823	1197.44916169028	-1.08785911420196	0.0842801319317538	-12.9076579410538	4.075078559919e-38	1.25308665717509e-36	candidate	down	candidate_down	35.9020188943437
ENSG00000243449	992.134842378093	-1.80026987964985	0.13949083030127	-12.906008773205	4.16327425190095e-38	1.27785782909723e-36	candidate	down	candidate_down	35.8935174618843
ENSG00000109756	1484.07883521788	1.12372248496984	0.0871238817070401	12.8979846048232	4.62022919559243e-38	1.41551637333096e-36	candidate	up	candidate_up	35.8490851027693
ENSG00000161016	9311.73478735401	-1.1547365065537	0.0895542663613902	-12.8942657169881	4.8485930048006e-38	1.48276533426516e-36	candidate	down	candidate_down	35.8289275759425
ENSG00000135164	1173.17046455472	1.20710844499661	0.0936263844764574	12.8928234465803	4.9401470179727e-38	1.50800692183663e-36	candidate	up	candidate_up	35.8215966650256
ENSG00000286214	966.011032895523	1.63534242353326	0.126868069802026	12.8901024984866	5.11757499013865e-38	1.55932230300618e-36	candidate	up	candidate_up	35.807064109346
ENSG00000151632	2507.02900625847	-1.14107020922432	0.0887018430325196	-12.8641093602304	7.16631803238689e-38	2.1796030553776e-36	candidate	down	candidate_down	35.6616225919715
ENSG00000065526	3252.91409582375	1.57270287117502	0.122257961802583	12.8638073789792	7.19437788979573e-38	2.18416612233218e-36	candidate	up	candidate_up	35.6607143333352
ENSG00000133226	1448.32145252918	1.50465487558825	0.117079744119717	12.8515388114421	8.43161285191074e-38	2.55514528599208e-36	candidate	up	candidate_up	35.5925844007697
ENSG00000185813	866.900083666708	-2.10566534331703	0.163885291282272	-12.8484095603814	8.7796762189031e-38	2.65581236509604e-36	candidate	down	candidate_down	35.5758026114132
ENSG00000122257	1063.44261947313	1.69413352573999	0.131886464758681	12.8453934134926	9.12866703432291e-38	2.7563960676923e-36	candidate	up	candidate_up	35.5596583783266
ENSG00000198785	1064.73130265085	-1.28486555809034	0.100042357954708	-12.8432154575168	9.38921401298335e-38	2.82995985602136e-36	candidate	down	candidate_down	35.5482197250524
ENSG00000112335	2577.57194971229	-1.07825858214195	0.0839686294222294	-12.8412073599537	9.63598496276414e-38	2.89911432476832e-36	candidate	down	candidate_down	35.5377346581748
ENSG00000117984	3771.59488429837	-1.16327405781466	0.0905987836028947	-12.8398419002337	9.80745519651226e-38	2.94540593406207e-36	candidate	down	candidate_down	35.5308548425495
ENSG00000184144	7376.55117309502	2.02688571030247	0.157916776628273	12.8351512333211	1.04199301589477e-37	3.12373820248883e-36	candidate	up	candidate_up	35.5053253710748
ENSG00000099624	1169.01668346954	-1.3353443049437	0.104060841869755	-12.8323419352599	1.08047999108273e-37	3.23332187671412e-36	candidate	down	candidate_down	35.490351059285
ENSG00000289075	145.077022110537	2.80582225137689	0.218968978443168	12.8137888358698	1.37264941674841e-37	4.10029990060133e-36	candidate	up	candidate_up	35.3871843773259
ENSG00000182141	731.646221643608	1.28909344787786	0.100632146697786	12.8099567601316	1.4421490334198e-37	4.30022620874267e-36	candidate	up	candidate_up	35.3665086982286
ENSG00000177133	237.620061283632	2.6611319470815	0.207880438578168	12.8012619430801	1.61308381762179e-37	4.80136407494259e-36	candidate	up	candidate_up	35.3186353613619
ENSG00000149084	2620.44786055037	-0.94422524924906	0.0737937740354425	-12.7954595301706	1.73821223304093e-37	5.16462064552552e-36	candidate	stable	not_candidate	35.2869615730031
ENSG00000101463	177.80273770515	-2.55649221596407	0.199805197716214	-12.7949234813956	1.75024779877635e-37	5.19116049254092e-36	candidate	down	candidate_down	35.2847355440459
ENSG00000160321	135.261894103979	-6.60437253674762	0.516345375690162	-12.7906104086243	1.85014989766829e-37	5.47775353773366e-36	candidate	down	candidate_down	35.261397511989
ENSG00000123983	7154.44871205865	-0.930940766035405	0.0728455471828538	-12.7796523197032	2.13019640500115e-37	6.29574654820834e-36	candidate	stable	not_candidate	35.2009527639606
ENSG00000239389	132.200664832186	-3.7697189036517	0.295252240773705	-12.7677910039673	2.48095819345548e-37	7.31948300884007e-36	candidate	down	candidate_down	35.1355195930314
ENSG00000164465	253.293426125951	1.88751659657658	0.147855483153085	12.7659560289848	2.54012620026463e-37	7.48085054190611e-36	candidate	up	candidate_up	35.1260490218338
ENSG00000005486	5075.19772104311	-1.12493745310476	0.0881328107993868	-12.7641163705242	2.60085300956172e-37	7.64623359296106e-36	candidate	down	candidate_down	35.1165524383881
ENSG00000103363	3358.26614822655	-0.928088073533439	0.0727338988145675	-12.7600484596538	2.74030557043315e-37	8.04207571617643e-36	candidate	stable	not_candidate	35.0946318423295
ENSG00000054267	997.287617413502	1.5261738207279	0.119705719503241	12.7493809574118	3.14230548679254e-37	9.20568934904826e-36	candidate	up	candidate_up	35.0359436846963
ENSG00000079308	963.579054565975	2.43708701955154	0.191321187233937	12.7381972419584	3.62678567050875e-37	1.06064459259214e-35	candidate	up	candidate_up	34.9744301178269
ENSG00000269821	338.822900192813	2.29060880801581	0.179844092974777	12.7366363283172	3.70006302330498e-37	1.08018593811249e-35	candidate	up	candidate_up	34.9665014806744
ENSG00000184588	583.592820109057	1.65105216205807	0.129641578395168	12.7355141961123	3.75364911941342e-37	1.09392060051477e-35	candidate	up	candidate_up	34.9610141990352
ENSG00000064666	1652.95097045838	-1.26852392523914	0.0997540510313857	-12.7165153908388	4.78737651753654e-37	1.39275190235394e-35	candidate	down	candidate_down	34.8561262396671
ENSG00000109084	1591.31741159347	-2.06371913878531	0.162325558172286	-12.7134578314215	4.97834233277498e-37	1.44579358581007e-35	candidate	down	candidate_down	34.8398937063102
ENSG00000130818	528.264355608683	1.429309407304	0.112505684688481	12.7043305523773	5.594612858578e-37	1.62195292718012e-35	candidate	up	candidate_up	34.7899617541708
ENSG00000160062	474.732960596646	1.7719037142656	0.139473966412404	12.7041896050072	5.60470115949413e-37	1.6220664532183e-35	candidate	up	candidate_up	34.789931357477
ENSG00000061455	158.510328549701	3.37823992288325	0.266065376743743	12.6970294452741	6.14169715485575e-37	1.77440949924744e-35	candidate	up	candidate_up	34.7509461462064
ENSG00000178665	328.825550916169	3.20837757406535	0.252767517619977	12.6929979147439	6.46624256704901e-37	1.86495354588958e-35	candidate	up	candidate_up	34.7293319815577
ENSG00000005022	2961.85693346248	-1.05168304965762	0.0829189988668127	-12.6832579267734	7.32238283314567e-37	2.10824130865509e-35	candidate	down	candidate_down	34.6760796814009
ENSG00000109971	42640.7105813722	-1.1284876244839	0.0890818804944799	-12.6679816166861	8.89743572495821e-37	2.55732482486428e-35	candidate	down	candidate_down	34.5922141054947
ENSG00000071553	6421.36198284169	-0.963744807829503	0.0761764086170145	-12.6514865340376	1.09777846834919e-36	3.14985218156865e-35	candidate	stable	not_candidate	34.5017098266026
ENSG00000204070	1154.02486857457	-1.18738530804405	0.0938792909763183	-12.6480003810806	1.14758502175497e-36	3.28712367190361e-35	candidate	down	candidate_down	34.4831839560903
ENSG00000067057	186.095964966368	-2.47038283495348	0.195700363027422	-12.6232920406352	1.57113342835573e-36	4.49263589564695e-35	candidate	down	candidate_down	34.3474987772492
ENSG00000130675	1501.58900930933	1.18641251470378	0.093995031476115	12.6220768914287	1.59556966270096e-36	4.55472513953271e-35	candidate	up	candidate_up	34.3415378259327
ENSG00000136861	728.196866946759	1.26989019367939	0.100611880234952	12.6216724179481	1.60378698226943e-36	4.57038307315213e-35	candidate	up	candidate_up	34.3400473973954
ENSG00000151923	1569.13192402911	0.992596103411692	0.078671245709183	12.6170126640798	1.70154299478488e-36	4.8407161933268e-35	candidate	stable	not_candidate	34.3150903788929
ENSG00000141431	1700.66984065421	1.65915657839789	0.131552396014411	12.6121350022096	1.81021760916402e-36	5.14114094500775e-35	candidate	up	candidate_up	34.2889404897334
ENSG00000197958	4839.78008065801	-1.28049888505752	0.101539214796848	-12.6108803147577	1.839270156036e-36	5.21479850341868e-35	candidate	down	candidate_down	34.2827624677828
ENSG00000132821	152.037424366086	-3.086202130872	0.244952705986031	-12.5991754957301	2.13363192238183e-36	6.03915309604117e-35	candidate	down	candidate_down	34.2190239606346
ENSG00000251562	730.040601199823	2.17310712997961	0.172542686783163	12.5946058363551	2.26086499564399e-36	6.38847122417781e-35	candidate	up	candidate_up	34.1946030570745
ENSG00000092847	2606.01188456687	1.32365653151308	0.105114111797906	12.5925673429841	2.32002813357175e-36	6.54459200984625e-35	candidate	up	candidate_up	34.1841174222065
ENSG00000126247	5220.28153999969	-0.874956686420038	0.0694871597482246	-12.5916311674027	2.34771183072175e-36	6.61153594348712e-35	candidate	stable	not_candidate	34.1796976366879
ENSG00000112759	621.33794231881	-1.49313227047372	0.118667696407443	-12.5824661274883	2.63668167764961e-36	7.41284220230632e-35	candidate	down	candidate_down	34.1300152446371
ENSG00000133026	12753.1016924532	1.18613080486851	0.0943209387862368	12.575477090582	2.88056047656699e-36	8.08490195503567e-35	candidate	up	candidate_up	34.0923252423804
ENSG00000182263	263.162219194625	2.25104209822079	0.17909180969671	12.5692073916328	3.11834451455229e-36	8.73763266992139e-35	candidate	up	candidate_up	34.0586062169828
ENSG00000196776	2938.62610515184	-1.18196876209547	0.0940914083976761	-12.5619201819139	3.41932432800319e-36	9.56495942455474e-35	candidate	down	candidate_down	34.0193168679503
ENSG00000105568	16157.3292496266	-0.792523668845068	0.0630914314567201	-12.5615103437418	3.43708408439657e-36	9.59858807408777e-35	candidate	stable	not_candidate	34.0177926457864
ENSG00000066583	3091.40865837786	-1.60074051154241	0.12749844278939	-12.5549808807203	3.73271407438066e-36	1.04068068393733e-34	candidate	down	candidate_down	33.9826825062985
ENSG00000127603	9130.8634248659	1.46960472309152	0.117073557735493	12.552832181045	3.83542108568386e-36	1.06753617173577e-34	candidate	up	candidate_up	33.9716174006879
ENSG00000204628	10494.8121032695	-1.05251604592005	0.0840669290052151	-12.5199773368045	5.80517217377167e-36	1.61310498542944e-34	candidate	down	candidate_down	33.7923373665795
ENSG00000089048	268.904165844544	2.04108088408023	0.163067172665667	12.5168104083402	6.04144960472901e-36	1.6737800759352e-34	candidate	up	candidate_up	33.7763016061291
ENSG00000185164	3852.23647956987	-0.904233757252357	0.0722417062137496	-12.5167829588202	6.04353877250636e-36	1.6737800759352e-34	candidate	stable	not_candidate	33.7763016061291
ENSG00000169203	224.547131225928	2.30340149685178	0.184040428843534	12.5157364136011	6.12372849066671e-36	1.69318562300616e-34	candidate	up	candidate_up	33.7712954278165
ENSG00000228327	292.166420680654	2.80651386063248	0.224491979708533	12.5016219478143	7.31435500986988e-36	2.01905166015022e-34	candidate	up	candidate_up	33.6948525689062
ENSG00000121769	456.252203735045	-2.05232863268525	0.164397164955622	-12.48396609053	9.13219034454716e-36	2.51669324684654e-34	candidate	down	candidate_down	33.5991697162437
ENSG00000250742	8431.41879241639	-1.15588619137994	0.0926361121793587	-12.4777062010327	9.87918032344184e-36	2.71807448109433e-34	candidate	down	candidate_down	33.5657386468364
ENSG00000170315	19710.7058282239	-0.947723781005448	0.0760426375690691	-12.4630577173843	1.18729386821326e-35	3.26125645771288e-34	candidate	stable	not_candidate	33.4866150479312
ENSG00000126070	625.32016909817	1.58321792277604	0.12709922875259	12.4565501955792	1.28823731686869e-35	3.5269449814369e-34	candidate	up	candidate_up	33.4526013150546
ENSG00000178343	586.687117561816	2.71736225721012	0.218145527863658	12.4566489344145	1.2866437518423e-35	3.5269449814369e-34	candidate	up	candidate_up	33.4526013150546
ENSG00000130600	876.048745306316	1.23627156156585	0.0994057198756049	12.4366240002377	1.6534580693214e-35	4.51945205614517e-34	candidate	up	candidate_up	33.3449142163872
ENSG00000185668	219.002292591219	2.73804483558423	0.220237519932586	12.4322360532499	1.74678853165742e-35	4.76676648573661e-34	candidate	up	candidate_up	33.3217761227614
ENSG00000165323	2129.34291693007	1.16876964881644	0.0940302297076396	12.4297223611003	1.80259322333944e-35	4.91103899674629e-34	candidate	up	candidate_up	33.3088266172827
ENSG00000156471	3050.13460746184	-0.89292994755998	0.0718420574960005	-12.4290698051025	1.81736750298294e-35	4.94323960811361e-34	candidate	stable	not_candidate	33.3059883379593
ENSG00000118482	1507.95648922285	1.12119091228316	0.0903553652454732	12.40868109201	2.34483500000358e-35	6.36759738312661e-34	candidate	up	candidate_up	33.1960244044121
ENSG00000080031	3498.62297474571	-1.20010730833438	0.0967380929008653	-12.4057366891057	2.43264996832689e-35	6.5953595899793e-34	candidate	down	candidate_down	33.1807615210143
ENSG00000185596	492.300672507293	1.454077660367	0.117227742611049	12.4038698347327	2.49001253716654e-35	6.73995626565078e-34	candidate	up	candidate_up	33.1713429215134
ENSG00000198840	7545.68489585845	-1.08550592801012	0.0875301373628707	-12.4015106192508	2.56442988256886e-35	6.93017497182744e-34	candidate	down	candidate_down	33.1592558002598
ENSG00000243716	671.277258921349	2.54897835808819	0.205685467328554	12.3926030905069	2.86587234094105e-35	7.7323084708487e-34	candidate	up	candidate_up	33.1116908286586
ENSG00000160097	1367.06164848725	1.29034329405285	0.104185519501988	12.3850540864101	3.14872544396678e-35	8.48178409447283e-34	candidate	up	candidate_up	33.0715127867894
ENSG00000277837	137.921694085886	2.63720504283482	0.213047544510296	12.378481286403	3.41748454799691e-35	9.19094558181549e-34	candidate	up	candidate_up	33.0366398052799
ENSG00000089597	9136.94723799846	-0.77485830376705	0.0626231260254844	-12.3733571436808	3.64271596578377e-35	9.78095548565503e-34	candidate	stable	not_candidate	33.0096187176175
ENSG00000167232	1978.50604574612	1.12057930799036	0.0905876389892044	12.3701127493113	3.79288619278517e-35	1.01678526014279e-33	candidate	up	candidate_up	32.992770758171
ENSG00000165699	1920.92200087223	1.52958454150627	0.123744151762206	12.3608632789824	4.25561803485744e-35	1.13900765579352e-33	candidate	up	candidate_up	32.9434733568184
ENSG00000186010	2580.05606781892	-0.980507000454763	0.0793772660971113	-12.35249144579	4.72258802638055e-35	1.2619720847491e-33	candidate	stable	not_candidate	32.898950251727
ENSG00000171208	2450.39904179463	-1.3623999592553	0.110349690996657	-12.3462054759771	5.10636161285082e-35	1.36234795948594e-33	candidate	down	candidate_down	32.8657119544023
ENSG00000112852	3845.60926287946	0.965730561605463	0.0782506979295481	12.3414945445591	5.41414491617682e-35	1.44216267767207e-33	candidate	stable	not_candidate	32.8409857479172
ENSG00000069020	257.835882520208	1.83021417777353	0.148307215106559	12.3406954709419	5.46814986739553e-35	1.4542322890587e-33	candidate	up	candidate_up	32.837366216724
ENSG00000287925	131.307581488495	4.03481026425417	0.327085564721969	12.3356414939432	5.82233599363591e-35	1.5459688333578e-33	candidate	up	candidate_up	32.8107992656811
ENSG00000105640	7338.1867341948	-1.08988338683421	0.0883600058378375	-12.3345780310882	5.89971829008041e-35	1.56403308330373e-33	candidate	down	candidate_down	32.8057540647389
ENSG00000124383	861.860900179288	1.14352527615173	0.0927135759236101	12.3339571876067	5.94536512761952e-35	1.57364031415853e-33	candidate	up	candidate_up	32.8030945270133
ENSG00000159251	339.372869425708	-2.72686802272663	0.221159683737466	-12.3298603825263	6.25550172302168e-35	1.65311268282317e-33	candidate	down	candidate_down	32.7816975421573
ENSG00000134013	201.35802376707	-2.1822328709474	0.177022303893425	-12.3274458808377	6.44575809429171e-35	1.70070412304908e-33	candidate	down	candidate_down	32.7693712354198
ENSG00000139289	3926.93391245522	-1.00285404618226	0.0813636959784447	-12.3255714249749	6.59741482641977e-35	1.73797724750157e-33	candidate	down	candidate_down	32.7599559133587
ENSG00000120784	1002.12107717597	1.52721829272853	0.124003212665479	12.3159574651382	7.4327771328916e-35	1.95494398386717e-33	candidate	up	candidate_up	32.7088656821791
ENSG00000159423	593.757247718216	-1.42015379839809	0.115311240553102	-12.3158314105908	7.44440051245448e-35	1.95494398386717e-33	candidate	down	candidate_down	32.7088656821791
ENSG00000110092	560.957872005263	-1.53524936539664	0.124663797235992	-12.3151179366883	7.5105305096949e-35	1.96921872047298e-33	candidate	down	candidate_down	32.7057060442382
ENSG00000103266	1365.99693100295	-1.06364827021888	0.0863718179274723	-12.3147607141028	7.54385945361661e-35	1.97486198654301e-33	candidate	down	candidate_down	32.7044632496968
ENSG00000261613	228.924824826029	2.68082907420892	0.217841754525813	12.3063141868482	8.37618497311456e-35	2.18932534734782e-33	candidate	up	candidate_up	32.6596896947781
ENSG00000130684	306.823854076095	1.816033431569	0.14757125421933	12.3061462151016	8.39363038544819e-35	2.1904625442711e-33	candidate	up	candidate_up	32.6594641686239
ENSG00000112514	3376.65259193121	-0.938643043688538	0.0762779390082667	-12.3055637828234	8.45440140600814e-35	2.20288515139726e-33	candidate	stable	not_candidate	32.6570081444355
ENSG00000041982	324.40390711449	-1.81186934183658	0.14726786900351	-12.3032223803917	8.70314603470629e-35	2.26417149095749e-33	candidate	down	candidate_down	32.6450906822735
ENSG00000144550	169.805591364347	-2.18847987745696	0.178018405377169	-12.2935596059307	9.80896520604056e-35	2.54789394358147e-33	candidate	down	candidate_down	32.593818653525
ENSG00000167004	7182.77297440675	-0.875278633441831	0.0712122942693595	-12.2911168980331	1.01099445348111e-34	2.6220023593538e-33	candidate	stable	not_candidate	32.581366921855
ENSG00000070778	400.805693115999	1.57606953091407	0.128264854935447	12.2876179270406	1.05571225036432e-34	2.73373909041708e-33	candidate	up	candidate_up	32.5632429370978
ENSG00000109265	7357.94262387542	1.26187945590165	0.102708075880915	12.2860782375549	1.07600735055612e-34	2.78198623803753e-33	candidate	up	candidate_up	32.5556450227117
ENSG00000105655	1765.53900729381	-1.59688794357491	0.129990091362108	-12.2846897547485	1.09464149333361e-34	2.82579674390194e-33	candidate	down	candidate_down	32.5488590796341
ENSG00000167658	37845.4379215616	-0.786048644599477	0.0640072713555045	-12.2806148106777	1.1512007549954e-34	2.96722438051819e-33	candidate	stable	not_candidate	32.5276496112375
ENSG00000162923	5048.96329988664	0.840551645660101	0.0684551128737977	12.2788731239071	1.17625188265693e-34	3.02712946047464e-33	candidate	stable	not_candidate	32.5189690052848
ENSG00000174886	1691.8951367039	-0.958808353125804	0.0780894080867069	-12.2783406433455	1.18401823958878e-34	3.04243580827053e-33	candidate	stable	not_candidate	32.5167785760915
ENSG00000138028	361.123505626519	-1.52738884636626	0.124534488186011	-12.264785993137	1.39981634022574e-34	3.59143063486137e-33	candidate	down	candidate_down	32.4447325171432
ENSG00000088930	2490.14755411274	1.10652073645026	0.0902809326224768	12.256416768282	1.55212752989026e-34	3.97610862480924e-33	candidate	up	candidate_up	32.4005417594581
ENSG00000049130	518.801398697066	-1.72271798990103	0.140584339270044	-12.2539821920841	1.59944853120538e-34	4.09106651834916e-33	candidate	down	candidate_down	32.3881634590699
ENSG00000131127	404.301794258677	1.55540814492888	0.126973122304514	12.2499007403993	1.68201661304059e-34	4.29569067220503e-33	candidate	up	candidate_up	32.3669669992338
ENSG00000172893	5606.10822834978	-1.69142000351892	0.138125295434314	-12.2455484942168	1.77473180433859e-34	4.5255661010634e-33	candidate	down	candidate_down	32.3443270873559
ENSG00000168137	3075.48959413694	1.52143555120035	0.124250963893727	12.2448591425145	1.78987562840879e-34	4.55723584657873e-33	candidate	up	candidate_up	32.3412984951794
ENSG00000176049	3078.84846329756	1.19448392627887	0.0975865934818917	12.2402461614824	1.89457157308071e-34	4.81647314202039e-33	candidate	up	candidate_up	32.3172708571166
ENSG00000178562	960.889306675668	-1.12049117731938	0.091610097180465	-12.2310881857498	2.12078320857302e-34	5.38337807481175e-33	candidate	down	candidate_down	32.2689451185981
ENSG00000276550	460.378706832851	2.79356944422048	0.228653089191903	12.2175014301945	2.50670970345138e-34	6.35336968474767e-33	candidate	up	candidate_up	32.1969958735527
ENSG00000099194	27942.5810187267	-1.65125680358647	0.135204761354058	-12.2130077894398	2.64911356943087e-34	6.70414096663231e-33	candidate	down	candidate_down	32.1736568624585
ENSG00000128524	2326.2198609728	-1.03473780521027	0.0847640216497696	-12.2072759771313	2.84247359682465e-34	7.18261304043547e-33	candidate	down	candidate_down	32.1437175303272
ENSG00000139946	756.718058621838	-1.46361602252796	0.119950902858801	-12.2017924637954	3.04056041518678e-34	7.67156781677896e-33	candidate	down	candidate_down	32.1151158714363
ENSG00000147180	1751.03126962264	1.04049504605358	0.0852916251549168	12.1992639273048	3.13646346123384e-34	7.90162059932525e-33	candidate	up	candidate_up	32.1022838270432
ENSG00000126001	1165.3916598483	1.64390408464643	0.134808636360289	12.1943528918499	3.33139870329354e-34	8.38009586596906e-33	candidate	up	candidate_up	32.0767510131331
ENSG00000254772	21461.6589953713	-1.22755321592524	0.100851970351369	-12.1718317614265	4.39116121582827e-34	1.10293310538101e-32	candidate	down	candidate_down	31.9574508274011
ENSG00000141639	1465.97081847616	1.12752338598095	0.0926734173162242	12.1666322299691	4.67996061593763e-34	1.17370886331941e-32	candidate	up	candidate_up	31.9304396158091
ENSG00000071054	13737.1665581974	0.916167102061263	0.0753097361520584	12.1653208319761	4.75573146227941e-34	1.19092628594326e-32	candidate	stable	not_candidate	31.9241151189528
ENSG00000104833	9666.27082249624	-1.05124519103795	0.0864352473537898	-12.1622280634551	4.93928798067617e-34	1.2350434879036e-32	candidate	down	candidate_down	31.9083177499152
ENSG00000107796	185.978541952368	-3.12824321108142	0.257272748934149	-12.1592482065876	5.12279546014799e-34	1.27901675309486e-32	candidate	down	candidate_down	31.8931237669138
ENSG00000006125	27933.4112018315	-0.726804493439515	0.0598483418708188	-12.144104092446	6.16542191406376e-34	1.53703692665363e-32	candidate	stable	not_candidate	31.8133156986361
ENSG00000114126	1069.74707841802	1.66520753289982	0.137222663398001	12.1350766095397	6.88455426170256e-34	1.7137622572881e-32	candidate	up	candidate_up	31.7660494260005
ENSG00000010256	4141.2364806762	-1.014654142465	0.0836348151760119	-12.1319589255937	7.15178827300381e-34	1.77763914161676e-32	candidate	down	candidate_down	31.7501563956214
ENSG00000125826	400.328890940988	1.71536323975767	0.141423257461242	12.1292867280177	7.38902094687885e-34	1.83388045102952e-32	candidate	up	candidate_up	31.7366289789989
ENSG00000187792	264.530624322839	2.00313055238219	0.165306642154828	12.1176652448486	8.51503978936545e-34	2.11021608291119e-32	candidate	up	candidate_up	31.6756730713321
ENSG00000143774	2381.38323392109	-0.991351351082047	0.0818127754802972	-12.117317194804	8.5512701265167e-34	2.1160598620765e-32	candidate	stable	not_candidate	31.6744720505302
ENSG00000005483	3214.01962495213	1.2644364300484	0.104363825958555	12.1156580686351	8.726093003089e-34	2.15613122238808e-32	candidate	up	candidate_up	31.6663248114701
ENSG00000131067	1706.32614230339	-1.08656050320078	0.0896946180128638	-12.1139988917167	8.90447113333428e-34	2.19696155041911e-32	candidate	down	candidate_down	31.6581775437108
ENSG00000237440	595.472948361623	1.45732237388768	0.120311266672224	12.1129335115223	9.02091492924394e-34	2.22241332748737e-32	candidate	up	candidate_up	31.6531751671982
ENSG00000178947	700.686690739203	-1.33654820191619	0.110376483187508	-12.1089942650706	9.46475411113436e-34	2.32832951133905e-32	candidate	down	candidate_down	31.632955557171
ENSG00000182220	4538.04907153829	-1.12984369994059	0.0933167045022395	-12.1076253814072	9.62401208325393e-34	2.36403045710238e-32	candidate	down	candidate_down	31.6263469325005
ENSG00000153317	5602.80908075251	1.06367743119341	0.0878680519139326	12.1053944866706	9.88928079957516e-34	2.42562887412453e-32	candidate	up	candidate_up	31.6151756462763
ENSG00000004399	108.74882507745	-3.31672493384184	0.27401199536303	-12.10430561424	1.00213801533979e-33	2.4544311450372e-32	candidate	down	candidate_down	31.6100491467989
ENSG00000144713	5458.67708780372	-1.06286846182653	0.0878189889923215	-12.102945775423	1.01888162415287e-33	2.49179120012123e-32	candidate	down	candidate_down	31.6034883522353
ENSG00000254858	519.548157925697	-1.30959214340219	0.108303591492661	-12.0918625629412	1.16612668508848e-33	2.84773243622776e-32	candidate	down	candidate_down	31.5455008180298
ENSG00000147676	565.24015073607	-1.4323884992961	0.118497669272228	-12.0879044127478	1.22368202367195e-33	2.98392899300065e-32	candidate	down	candidate_down	31.5252115157553
ENSG00000141959	1283.63832298098	-1.31413568449727	0.108718157688402	-12.0875455622024	1.22903750467474e-33	2.99262581924295e-32	candidate	down	candidate_down	31.5239475814548
ENSG00000148143	1869.98474322109	1.362730135118	0.11275983449059	12.0852441942146	1.26394082209486e-33	3.07313983604691e-32	candidate	up	candidate_up	31.5124176777385
ENSG00000198604	378.907211912954	1.63807032978575	0.135657166437227	12.0750740473688	1.43035432835454e-33	3.47270931853626e-32	candidate	up	candidate_up	31.4593315675787
ENSG00000157106	4005.28960187531	1.09946658339797	0.0911358915777393	12.0640349741915	1.63568449144375e-33	3.96546814099581e-32	candidate	up	candidate_up	31.4017055349416
ENSG00000117616	438.250291491031	1.81078701407781	0.150107448805591	12.0632721992565	1.65090827670764e-33	3.99658374135534e-32	candidate	up	candidate_up	31.3983110827248
ENSG00000133265	1484.50529354094	-1.12259164461235	0.0930849037364153	-12.0598679222052	1.72058615721965e-33	4.1592435314986e-32	candidate	down	candidate_down	31.3809856501353
ENSG00000129636	4415.27088093044	-0.985166066033356	0.0816992230955713	-12.0584508481912	1.75044438542196e-33	4.22531510524367e-32	candidate	stable	not_candidate	31.374140897752
ENSG00000008294	7486.18631229754	0.942814614150801	0.0782331030118017	12.0513513826567	1.90795909340478e-33	4.59889621246039e-32	candidate	stable	not_candidate	31.3373463914402
ENSG00000133935	1491.18708043193	-1.22890626097969	0.102047792938681	-12.0424580051243	2.12527285042003e-33	5.11533298443543e-32	candidate	down	candidate_down	31.2911260904766
ENSG00000169084	241.745623972074	-1.8425480213316	0.153081045168695	-12.0364217483694	2.28660464014332e-33	5.49573597993067e-32	candidate	down	candidate_down	31.2599741393425
ENSG00000179292	589.058335485507	-1.5761284123832	0.130956660456237	-12.0354963763749	2.31239000577688e-33	5.5497360138645e-32	candidate	down	candidate_down	31.2557276746158
ENSG00000135940	1654.26929576717	-1.32533072357738	0.11019853354239	-12.0267546307008	2.57068280998215e-33	6.16079971996868e-32	candidate	down	candidate_down	31.2103629093573
ENSG00000054118	2984.08619208985	0.953144877821931	0.0792919512516146	12.0207015059744	2.76613038469013e-33	6.61971803649448e-32	candidate	stable	not_candidate	31.1791605087178
ENSG00000173960	602.385369460318	1.36921712174645	0.113909993639514	12.0201667825525	2.78408943679026e-33	6.65317829980391e-32	candidate	up	candidate_up	31.1769708376567
ENSG00000100201	9465.73117284007	0.905016569755708	0.0752938895374549	12.0197877319847	2.79689020626343e-33	6.67423386167968e-32	candidate	stable	not_candidate	31.1755985799621
ENSG00000159433	141.469670944205	3.16792970784249	0.263597435821466	12.0180596520981	2.85599323130001e-33	6.80556335800378e-32	candidate	up	candidate_up	31.1671359184922
ENSG00000171988	1630.79972296115	1.32039944705737	0.109921969730135	12.0121523504267	3.06755736904138e-33	7.29930294015992e-32	candidate	up	candidate_up	31.1367186116188
ENSG00000082556	281.29552871064	-2.22773885174221	0.18551740166056	-12.0082473762666	3.21588276994061e-33	7.64137599084752e-32	candidate	down	candidate_down	31.1168284305048
ENSG00000250251	190.778179383102	2.58270754947694	0.215252758935062	11.9984875559997	3.61848266271393e-33	8.58581247969909e-32	candidate	up	candidate_up	31.0662186010559
ENSG00000248360	158.924301576191	2.51214369086837	0.209387841344403	11.9975623930158	3.65915038898758e-33	8.67000959022439e-32	candidate	up	candidate_up	31.061980422134
ENSG00000233396	818.621550166444	1.09553992063287	0.0913696828892667	11.9901906845905	3.9998333880147e-33	9.46382078001555e-32	candidate	up	candidate_up	31.0239334927025
ENSG00000109919	3841.7510081337	-1.04592276652428	0.0872339077350677	-11.9898648780104	4.01559666295015e-33	9.48769787822459e-32	candidate	down	candidate_down	31.0228391532282
ENSG00000163191	92.9754358541313	-5.03558305071258	0.420027348591085	-11.9887028013858	4.07232477276101e-33	9.60815920997831e-32	candidate	down	candidate_down	31.0173598091603
ENSG00000169246	557.3985637116	2.3724459480282	0.197941399693144	11.9855975137392	4.22784813310812e-33	9.96104839022995e-32	candidate	up	candidate_up	31.0016949501174
ENSG00000137801	110.2747460065	-3.48985361030738	0.291264343149368	-11.9817399293455	4.42928747562087e-33	1.04209734025578e-31	candidate	down	candidate_down	30.9820917125514
ENSG00000230438	270.857918319141	1.87906338020871	0.156838301845365	11.9808959807623	4.47461286149339e-33	1.05128263970592e-31	candidate	up	candidate_up	30.9782805072234
ENSG00000116127	655.089399771315	1.58063071275157	0.13197629269143	11.9766261085027	4.71108982252619e-33	1.10528906803952e-31	candidate	up	candidate_up	30.9565241253847
ENSG00000268575	236.205240024428	2.3106950905657	0.193079553599384	11.9675804480059	5.25384514143004e-33	1.23090086170647e-31	candidate	up	candidate_up	30.9097769242804
ENSG00000101473	708.880762922321	-1.16331909185497	0.0972108914022251	-11.9669624984875	5.29311185635377e-33	1.23836608577742e-31	candidate	down	candidate_down	30.9071509502024
ENSG00000140259	845.239338150802	1.43518960903737	0.119958085877524	11.9640922788872	5.47935093468356e-33	1.28014779937691e-31	candidate	up	candidate_up	30.8927398860176
ENSG00000116580	1161.78726989341	1.34752849398257	0.112637085840365	11.9634531018705	5.52170298360186e-33	1.28824334044201e-31	candidate	up	candidate_up	30.890002093941
ENSG00000162951	257.519559205664	1.89986261118029	0.158961105970704	11.9517450484424	6.35760938578703e-33	1.48119902235996e-31	candidate	up	candidate_up	30.8293865832711
ENSG00000149273	5204.60076633662	-0.955516324206612	0.0799486999813337	-11.9516180304333	6.3673348206305e-33	1.48140162558424e-31	candidate	stable	not_candidate	30.8293271831204
ENSG00000257704	214.28149552492	-2.16470703691887	0.181208014971078	-11.9459784229984	6.81436652431902e-33	1.58320448915012e-31	candidate	down	candidate_down	30.8004629873651
ENSG00000108561	1945.11045527622	-1.33328699403812	0.111685570374242	-11.9378626045466	7.51290313944083e-33	1.74307688927276e-31	candidate	down	candidate_down	30.7586834552019
ENSG00000173320	2745.16540478673	1.13208361343811	0.094845957564978	11.9360238696786	7.68079288517639e-33	1.77956098868741e-31	candidate	up	candidate_up	30.7496871233688
ENSG00000241360	2459.97656024251	-1.02255135671251	0.0857378852046972	-11.9264821411351	8.61372123988218e-33	1.99295060720262e-31	candidate	down	candidate_down	30.7005034646137
ENSG00000187498	346.39613524348	-1.62708680668907	0.136453915041524	-11.9240756572937	8.8662636191653e-33	2.04854775996405e-31	candidate	down	candidate_down	30.6885539064255
ENSG00000132879	1171.36259488706	-1.07200632611633	0.0899143507337621	-11.9225275761659	9.03259569926151e-33	2.08410014975513e-31	candidate	down	candidate_down	30.6810814151993
ENSG00000163644	971.807689552572	1.09844485591538	0.0921694482126024	11.9176677002737	9.57515891546067e-33	2.20624322779375e-31	candidate	up	candidate_up	30.6563466103611
ENSG00000110811	167.427206939587	2.66430967199598	0.223609686340028	11.9150011594066	9.88648082149403e-33	2.27484251969673e-31	candidate	up	candidate_up	30.6430486628284
ENSG00000258890	289.702170999217	1.90236300403398	0.159738578662526	11.9092270631319	1.05954860462564e-32	2.43463311238706e-31	candidate	up	candidate_up	30.6135664756283
ENSG00000085998	1592.27074617697	-0.96650605344381	0.0811608973174685	-11.9085185771571	1.06858882570288e-32	2.45203756877336e-31	candidate	stable	not_candidate	30.610472880081
ENSG00000004534	1457.97864165607	1.01895014746701	0.0855726324379835	11.9074301962776	1.08262591041559e-32	2.48084468896328e-31	candidate	up	candidate_up	30.6054004234898
ENSG00000173209	187.25543122754	2.34370864937027	0.196836611746253	11.9068735667509	1.08987550170116e-32	2.49404068296265e-31	candidate	up	candidate_up	30.6030964665583
ENSG00000088756	481.377674782139	1.64349058586008	0.138172563891926	11.894478466402	1.26440401398084e-32	2.88947409096606e-31	candidate	up	candidate_up	30.5391811953665
ENSG00000088305	457.565509626458	1.85445817342239	0.15596837287928	11.889962940485	1.33465792329533e-32	3.0458605376377e-31	candidate	up	candidate_up	30.5162899858066
ENSG00000135540	259.052164855065	2.25495628274391	0.189714778310109	11.8860338811241	1.39893279926894e-32	3.18819453217587e-31	candidate	up	candidate_up	30.4964551873785
ENSG00000165646	84.6030015909581	-5.26628136865624	0.44355744756309	-11.8728281930317	1.63833771633817e-32	3.72872290053128e-31	candidate	down	candidate_down	30.4284398899671
ENSG00000185246	530.475881211537	1.37842771017099	0.116117608387726	11.8709619437589	1.67530141649359e-32	3.80766876292183e-31	candidate	up	candidate_up	30.4193408388307
ENSG00000183426	544.379555561368	1.89145652083875	0.159379707298516	11.8676119620178	1.74374197027192e-32	3.95784473252493e-31	candidate	up	candidate_up	30.4025412473025
ENSG00000206149	230.668564844268	2.83820784411559	0.239283219908308	11.8612907549605	1.88053533059036e-32	4.26254674933815e-31	candidate	up	candidate_up	30.3703308448632
ENSG00000151849	425.373588366506	1.5127790665908	0.127572571738887	11.858184294404	1.95161381576808e-32	4.41767197701873e-31	candidate	up	candidate_up	30.3548065346981
ENSG00000182484	970.415645008834	2.02270916864062	0.17057807101462	11.8579671854025	1.95668004110145e-32	4.42315455777635e-31	candidate	up	candidate_up	30.3542678848636
ENSG00000160049	1137.81497810701	1.54058340478626	0.130019522068471	11.8488622345109	2.18132284895727e-32	4.92431425335454e-31	candidate	up	candidate_up	30.3076542396272
ENSG00000232931	222.905586193206	3.32542591709728	0.280656581279225	11.8487366372813	2.18459429661545e-32	4.92505301803009e-31	candidate	up	candidate_up	30.3075890899757
ENSG00000272645	119.712841293066	2.98249580837628	0.251796505146958	11.8448657841203	2.28784335296656e-32	5.15088070099928e-31	candidate	up	candidate_up	30.2881185086513
ENSG00000272556	94.3100151060932	3.679363511498	0.310659656989682	11.8437120131765	2.31954552671432e-32	5.21523623264477e-31	candidate	up	candidate_up	30.2827260147139
ENSG00000127314	3087.12123092606	-1.10037819263809	0.09292371358625	-11.8417371645048	2.37482397899956e-32	5.33235644573216e-31	candidate	down	candidate_down	30.2730808275176
ENSG00000118407	215.62217852969	2.43003403278991	0.205305136824798	11.8362066842177	2.53668782374324e-32	5.68816540423284e-31	candidate	up	candidate_up	30.2450277833927
ENSG00000184831	647.948871496043	-1.25510590252553	0.106040626414662	-11.8360853284434	2.54035978823554e-32	5.68877356594433e-31	candidate	down	candidate_down	30.2449813524017
ENSG00000170776	2020.9876436775	1.39535385990012	0.11792803461368	11.8322489174957	2.65920220968823e-32	5.94694312348459e-31	candidate	up	candidate_up	30.2257062150697
ENSG00000119707	2228.30190358486	1.08578053958178	0.0918476103630659	11.8215436992839	3.02082000242353e-32	6.74663244332987e-31	candidate	up	candidate_up	30.1709129495723
ENSG00000258636	88.897712847746	3.6799270090675	0.311300020600943	11.8211588999052	3.03468997185259e-32	6.76857251322001e-31	candidate	up	candidate_up	30.1695029140328
ENSG00000132780	1990.61139785398	1.1593216106734	0.0980805493747057	11.8200970331471	3.07329350601918e-32	6.84554644057109e-31	candidate	up	candidate_up	30.1645918789175
ENSG00000186310	4328.05805731113	-1.0526361971328	0.0892038391976111	-11.8003463371226	3.88708323482647e-32	8.64669260002357e-31	candidate	down	candidate_down	30.0631499804238
ENSG00000100116	211.874292869549	-2.2769309888996	0.193053767367399	-11.7942841517637	4.17737603352232e-32	9.28009910873325e-31	candidate	down	candidate_down	30.0324473856188
ENSG00000243927	1745.37520049727	-0.981422847045865	0.0832185532766914	-11.7933178167945	4.22559832639942e-32	9.37477570344953e-31	candidate	stable	not_candidate	30.028039114205
ENSG00000119383	4574.1577439607	-0.771623641865059	0.0654519027279202	-11.7891705161369	4.43891306641695e-32	9.8349851357646e-31	candidate	stable	not_candidate	30.0072262921209
ENSG00000182534	5601.58234712808	-0.811039912458864	0.0688011985523216	-11.7881654611306	4.49219691356695e-32	9.9398769801783e-31	candidate	stable	not_candidate	30.0026189905685
ENSG00000089199	3592.2444652812	0.853964232639461	0.0724432598621496	11.788042590359	4.49875442604559e-32	9.94123699324843e-31	candidate	stable	not_candidate	30.0025595727539
ENSG00000180357	3881.45731847644	1.09340585465642	0.0927619055332707	11.7872293412973	4.54239715645629e-32	1.00244353078101e-30	candidate	up	candidate_up	29.9989400825092
ENSG00000125970	4462.15202150007	-0.830989942483652	0.0705028233447777	-11.7866193587722	4.57540733568328e-32	1.00839807524782e-30	candidate	stable	not_candidate	29.9963679919425
ENSG00000033327	6429.14222463249	1.01499475038849	0.086117841498198	11.7861146160953	4.60290230834314e-32	1.01312302386795e-30	candidate	up	candidate_up	29.9943378149132
ENSG00000124496	328.801084369334	1.58993087309416	0.134906016488696	11.7854704665999	4.63822963001075e-32	1.01955723062838e-30	candidate	up	candidate_up	29.9915883910251
ENSG00000221995	286.185018309181	1.79204694778468	0.152145333339838	11.7785206318612	5.03693283041284e-32	1.10574556938512e-30	candidate	up	candidate_up	29.9563447921306
ENSG00000187634	273.702813044209	-2.03494938673735	0.172784067148877	-11.7774133941643	5.10352277146129e-32	1.11889552976415e-30	candidate	down	candidate_down	29.9512104612509
ENSG00000132196	425.909189434162	-1.55377377829004	0.132007824397436	-11.7703157777383	5.55163147646134e-32	1.21554569814457e-30	candidate	down	candidate_down	29.9152287093184
ENSG00000182154	746.791277622353	-1.35974412287705	0.115598839603022	-11.7626104859404	6.0824136122583e-32	1.33002110988048e-30	candidate	down	candidate_down	29.8761414659263
ENSG00000168685	406.87666853592	-2.48438924376363	0.211244714003783	-11.7607167378358	6.22039856966184e-32	1.35841811061754e-30	candidate	down	candidate_down	29.8669665369876
ENSG00000133110	165.961638396868	-3.45466244218677	0.293809961328042	-11.7581528773614	6.41217491923894e-32	1.39847277769269e-30	candidate	down	candidate_down	29.8543459830736
ENSG00000125386	1352.32089490772	1.13393377642516	0.0964805099025221	11.7529828311522	6.81692842427122e-32	1.48481222241157e-30	candidate	up	candidate_up	29.8283284661629
ENSG00000249348	271.921718407352	1.73280750841146	0.147543650074147	11.7443719708753	7.54811512452607e-32	1.6419358882064e-30	candidate	up	candidate_up	29.7846438045502
ENSG00000135116	201.602117293054	2.01592682005826	0.17169690654083	11.7411947639189	7.83713951755951e-32	1.70259311493163e-30	candidate	up	candidate_up	29.7688891271713
ENSG00000269825	245.162688566963	2.30459808317133	0.19652439082779	11.7267789176907	9.29280630277034e-32	2.01621353868667e-30	candidate	up	candidate_up	29.6954634733366
ENSG00000107890	420.106088539929	1.41070509414685	0.120342147179126	11.7224524176642	9.77991665170836e-32	2.11915085168106e-30	candidate	up	candidate_up	29.6738381269509
ENSG00000103260	2128.02590584073	-0.972288402722303	0.082945603223181	-11.7220005032235	9.8322363940007e-32	2.12773157048957e-30	candidate	stable	not_candidate	29.6720831624712
ENSG00000197965	4933.82887676856	-0.756282324097333	0.0645353461066443	-11.718885381781	1.02005237582184e-31	2.20457831301651e-30	candidate	stable	not_candidate	29.6566744691639
ENSG00000229807	1545.34077553631	3.64411457814453	0.310980768606427	11.7181348366801	1.02912856676193e-31	2.22132421481208e-30	candidate	up	candidate_up	29.6533880490933
ENSG00000179091	1362.95006214542	-1.0336301384051	0.088246796999715	-11.7129479317922	1.09408270540432e-31	2.35848137835097e-30	candidate	down	candidate_down	29.6273675484246
ENSG00000101019	1862.49873449668	-0.971315036780444	0.0829407161344763	-11.7109555119538	1.12010132408331e-31	2.41146138343187e-30	candidate	stable	not_candidate	29.6177196883748
ENSG00000139220	1266.66591542883	0.997314226056611	0.0851697001193289	11.7097303930776	1.13640396137814e-31	2.44341458431022e-30	candidate	stable	not_candidate	29.6120028382242
ENSG00000163257	584.778275122661	1.71359239374844	0.146348303076002	11.7090007723461	1.14622471584183e-31	2.46136675822876e-30	candidate	up	candidate_up	29.6088236690248
ENSG00000078053	1496.31171079956	-1.106347977184	0.0945114730131578	-11.7059648094784	1.18800191699263e-31	2.54777260120899e-30	candidate	down	candidate_down	29.5938393371088
ENSG00000123200	4236.34662091236	1.00344483302119	0.0857216014221481	11.7058572912047	1.18950884836455e-31	2.54777260120899e-30	candidate	up	candidate_up	29.5938393371088
ENSG00000170889	5020.33081340041	-1.06778960010238	0.0912601778795467	-11.700498781755	1.26706536864128e-31	2.71041809291961e-30	candidate	down	candidate_down	29.5669637122832
ENSG00000166111	6592.73439584405	-0.816879382566648	0.0698314738763838	-11.6978682708701	1.30695499075114e-31	2.79217663924458e-30	candidate	stable	not_candidate	29.5540571107542
ENSG00000132507	6886.09695940088	-0.836142411046353	0.0714873367380099	-11.6963709826075	1.33021443103852e-31	2.83824324010361e-30	candidate	stable	not_candidate	29.5469503878398
ENSG00000197982	1083.85854994362	-1.31450484739346	0.112433564445303	-11.6913917465717	1.41055964658874e-31	3.00583971568618e-30	candidate	down	candidate_down	29.5220341815831
ENSG00000219626	238.759688152138	1.94012869968693	0.166065172631674	11.6829354941873	1.55819713067916e-31	3.31622412239197e-30	candidate	up	candidate_up	29.4793561259418
ENSG00000188185	228.520699531439	2.65450260901448	0.227214505671978	11.6828043225668	1.56060411163341e-31	3.31712650310085e-30	candidate	up	candidate_up	29.4792379657579
ENSG00000117598	1047.01934728694	-2.04894347098334	0.175424011474563	-11.6799487924174	1.61392728074196e-31	3.42611364876288e-30	candidate	down	candidate_down	29.4651982350039
ENSG00000204138	1334.14602981776	1.97715530528396	0.169386189559483	11.6724705268232	1.76229989110379e-31	3.73634379954172e-30	candidate	up	candidate_up	29.427553169012
ENSG00000176871	6337.56347145901	-0.855268610243318	0.0732803781674146	-11.6711817219255	1.78920479857098e-31	3.78858454056904e-30	candidate	stable	not_candidate	29.4215230172194
ENSG00000259380	108.083247426763	3.00572620457191	0.257651362254902	11.6658657585449	1.90455777414431e-31	4.02774240782377e-30	candidate	up	candidate_up	29.3949383123086
ENSG00000139910	5522.91272983654	0.776231316486302	0.0665716803772252	11.6600829675295	2.03843666687363e-31	4.30542532366946e-30	candidate	stable	not_candidate	29.3659839390771
ENSG00000124098	1053.23963959603	-1.1471893763028	0.0985195874575239	-11.6442771017226	2.45393573531342e-31	5.17647376801045e-30	candidate	down	candidate_down	29.2859659824521
ENSG00000166598	8160.66744496893	-0.797473057687498	0.0685229187463498	-11.6380485869187	2.63986488466122e-31	5.56166999881774e-30	candidate	stable	not_candidate	29.2547947835309
ENSG00000154654	894.833925254896	-1.82461680991081	0.156905779988662	-11.6287418477679	2.94404740954313e-31	6.19472013419339e-30	candidate	down	candidate_down	29.2079783094527
ENSG00000152377	2984.97005888902	-1.55319142958366	0.133618695450948	-11.6240577289115	3.11005956151516e-31	6.53581361118413e-30	candidate	down	candidate_down	29.1847003415412
ENSG00000233098	295.620839265574	1.61725140640248	0.139262316337374	11.6129865489567	3.54030151000199e-31	7.43063533993894e-30	candidate	up	candidate_up	29.1289740512686
ENSG00000114942	3334.72697784119	-1.23384531623585	0.106250776849356	-11.6125768942397	3.5573073562468e-31	7.45697211219253e-30	candidate	down	candidate_down	29.1274374810938
ENSG00000064042	753.912056937754	1.31730242005082	0.11346432373157	11.6098380242168	3.67310734416133e-31	7.69008005671223e-30	candidate	up	candidate_up	29.1140691390012
ENSG00000164741	2761.49401017788	1.29584270106845	0.111625521362751	11.6088389576908	3.71627312559834e-31	7.77072710562612e-30	candidate	up	candidate_up	29.1095383424363
ENSG00000005059	241.816501842343	-3.31869719353013	0.286019610672769	-11.6030407345985	3.97691972353553e-31	8.3053574451064e-30	candidate	down	candidate_down	29.0806416716898
ENSG00000153094	654.246911065759	1.16140950044729	0.100245724646882	11.5856262652436	4.87391331482665e-31	1.01659378965611e-29	candidate	up	candidate_up	28.9928525477184
ENSG00000158636	821.720969602583	1.25239801129394	0.10819820772053	11.5750347226528	5.51489266630711e-31	1.1488558470982e-29	candidate	up	candidate_up	28.9397344610744
ENSG00000147724	365.327830633886	-1.76524908110527	0.152512676476558	-11.5744416915836	5.55315851078036e-31	1.1553885020937e-29	candidate	down	candidate_down	28.9372719586763
ENSG00000221866	4082.90484195687	1.63359184675748	0.141366471654404	11.5557234161654	6.90634421181456e-31	1.43514690652465e-29	candidate	up	candidate_up	28.8431036407924
ENSG00000117448	1292.5566741649	-1.01660120817238	0.0879910797823179	-11.553457585557	7.09091544204275e-31	1.47167287238823e-29	candidate	down	candidate_down	28.8321887154777
ENSG00000079102	1561.49078115311	1.31264913843163	0.11361822368826	11.5531566664272	7.11579335884239e-31	1.47500608806339e-29	candidate	up	candidate_up	28.8312061871388
ENSG00000197157	3575.86028375239	-0.809853644339604	0.0701038693634548	-11.5521960726719	7.19578981076326e-31	1.48974222715901e-29	candidate	stable	not_candidate	28.8268888718611
ENSG00000197956	464.271300787261	-1.30107323209276	0.112626754693505	-11.552079571443	7.20555231566822e-31	1.48991939600121e-29	candidate	down	candidate_down	28.826837226097
ENSG00000101882	620.951765403149	1.29738029406786	0.112309938819869	11.5517852444805	7.230274767627e-31	1.49318563349215e-29	candidate	up	candidate_up	28.8258861972383
ENSG00000101349	1135.61930532026	1.00672479078388	0.0871633311034432	11.5498659589905	7.39356575211521e-31	1.52502549816749e-29	candidate	up	candidate_up	28.8167228949265
ENSG00000113739	104.558349531515	-2.89855916283178	0.251055716714693	-11.545481619627	7.78044263664955e-31	1.60284783775707e-29	candidate	down	candidate_down	28.7951077043203
ENSG00000219481	3302.95263918395	0.976570143589825	0.0845892414266113	11.5448504693955	7.83776597651498e-31	1.61267096254788e-29	candidate	stable	not_candidate	28.7924542338056
ENSG00000172757	24651.7711068345	-0.731230824041034	0.0633773681231068	-11.5377278308664	8.51446498539779e-31	1.74975393459133e-29	candidate	stable	not_candidate	28.7570230212354
ENSG00000006327	1306.58476759463	-1.08346496705074	0.0939316467807717	-11.5346105831558	8.82857726179076e-31	1.81207902374523e-29	candidate	down	candidate_down	28.7418228669086
ENSG00000169738	657.207281374677	-1.46059400950092	0.126680924304012	-11.5297075508839	9.34606519472766e-31	1.91594336491917e-29	candidate	down	candidate_down	28.7176173327661
ENSG00000084444	4093.43737877324	-0.83250175349764	0.0722741164738842	-11.5186707788875	1.06237181767418e-30	2.17519654419262e-29	candidate	stable	not_candidate	28.6625014953982
ENSG00000009954	4026.77212002405	1.07834691710515	0.0936593941159341	11.513494479479	1.12812573287002e-30	2.30700333245107e-29	candidate	up	candidate_up	28.6369517781429
ENSG00000171155	1452.99144539864	-1.19990096710448	0.104253104553298	-11.509498659496	1.18163319400239e-30	2.41347497793308e-29	candidate	down	candidate_down	28.6173571994357
ENSG00000067836	1686.29808914078	-0.906784029679382	0.078793420686027	-11.5083724222699	1.19716440994534e-30	2.44221539628849e-29	candidate	stable	not_candidate	28.6122160351929
ENSG00000162244	4216.05964973755	-1.04396048014887	0.0907154969398208	-11.5080721085772	1.20133995276969e-30	2.44774844457142e-29	candidate	down	candidate_down	28.611233216734
ENSG00000102109	4704.53481708848	-1.39073934792729	0.120880493855013	-11.5050766552574	1.24378792480421e-30	2.53115382069645e-29	candidate	down	candidate_down	28.5966814615388
ENSG00000215252	223.251298552179	3.09044483800592	0.268645800981072	11.5037898478959	1.26247706312946e-30	2.56606516549569e-29	candidate	up	candidate_up	28.5907323188668
ENSG00000157741	1209.90684343462	1.42831121375049	0.12425291468054	11.4951928284559	1.39469222417351e-30	2.83136062208429e-29	candidate	up	candidate_up	28.5480048122997
ENSG00000139116	5215.38527443684	0.963796338221091	0.0838755845129915	11.4907853556813	1.46771488843447e-30	2.97599207924022e-29	candidate	stable	not_candidate	28.5263682290223
ENSG00000144724	3393.8994156589	1.03493327698093	0.0900821110607264	11.4887769035881	1.50223743302221e-30	3.04230360527791e-29	candidate	up	candidate_up	28.5167974479038
ENSG00000113441	1070.04408120853	1.09145985715394	0.095020576522244	11.4865631961139	1.54122236810943e-30	3.11748098835968e-29	candidate	up	candidate_up	28.506196186342
ENSG00000183117	486.578136220651	-1.78095630097742	0.155096588550405	-11.4828850693812	1.60822920133499e-30	3.24908914008837e-29	candidate	down	candidate_down	28.488238373445
ENSG00000136193	6183.81334880185	-1.26836909903853	0.110462984840814	-11.4822997121285	1.61915652454815e-30	3.26721958294831e-29	candidate	down	candidate_down	28.4858216765261
ENSG00000102452	392.991510903159	-2.12576349362168	0.185226833254633	-11.4765417961844	1.73065013170136e-30	3.48798980760246e-29	candidate	down	candidate_down	28.4574247928073
ENSG00000185532	297.694722019722	-1.88809877868586	0.164612405497469	-11.4699665130335	1.86731530588399e-30	3.75889896953398e-29	candidate	down	candidate_down	28.4249393469554
ENSG00000084652	1332.00561925489	1.22385234279463	0.106756184661863	11.4639947715537	2.00069119715242e-30	4.02254355119779e-29	candidate	up	candidate_up	28.3954992451923
ENSG00000154473	3618.99927431222	-0.846531397146579	0.0738621965611494	-11.4609561664707	2.07214407745925e-30	4.16120361677532e-29	candidate	stable	not_candidate	28.3807810327102
ENSG00000145022	1331.42193499805	-1.02894505297281	0.089810809778293	-11.4568063188926	2.17383589825928e-30	4.36018308226393e-29	candidate	down	candidate_down	28.3604952745049
ENSG00000144485	851.874197738326	-1.48375158591698	0.12951643428787	-11.456087361231	2.19195060860987e-30	4.39125147075759e-29	candidate	down	candidate_down	28.3574116917421
ENSG00000095637	1015.01131268934	1.2230902784382	0.106785683434044	11.4536915352857	2.25340372062043e-30	4.50896380843762e-29	candidate	up	candidate_up	28.3459232505792
ENSG00000113580	284.646415273969	-1.97464991091266	0.172551170216291	-11.4438511685401	2.52426219176399e-30	5.04490536963299e-29	candidate	down	candidate_down	28.2971469756772
ENSG00000125846	263.447925018867	1.76925042064488	0.154612677440388	11.4431135268777	2.54582183369121e-30	5.08192215202704e-29	candidate	up	candidate_up	28.2939719920216
ENSG00000099797	2460.47174817764	-0.980048831489409	0.0856954536341621	-11.436415701506	2.75014029533997e-30	5.48323562103064e-29	candidate	stable	not_candidate	28.2609630915751
ENSG00000170275	505.035920163318	-1.38759273014597	0.121400836264463	-11.4298449075194	2.96638165239292e-30	5.90733717633675e-29	candidate	down	candidate_down	28.2286082399695
ENSG00000167508	2472.13974089807	-1.6213445167299	0.141903119770893	-11.4257143842053	3.11086783112172e-30	6.18770476563664e-29	candidate	down	candidate_down	28.2084704159994
ENSG00000088876	196.386904361422	1.88534451856738	0.165072938099967	11.4212816483924	3.27370177780604e-30	6.50385787875765e-29	candidate	up	candidate_up	28.1868289574425
ENSG00000100207	1721.73903476848	1.49523872649777	0.130960790929341	11.4174533911033	3.42111989193117e-30	6.78867064676449e-29	candidate	up	candidate_up	28.1682152606675
ENSG00000095787	3372.63542346311	0.816009808631394	0.0715427567672144	11.4059039028441	3.90697765915051e-30	7.74359268747272e-29	candidate	stable	not_candidate	28.1110574989635
ENSG00000159086	611.507531959429	1.58908896065872	0.139410259514144	11.3986514779961	4.24645655039871e-30	8.40647635207924e-29	candidate	up	candidate_up	28.0753860043832
ENSG00000288884	197.710220450469	2.64681049389654	0.232272512392597	11.3952807701274	4.41404760440199e-30	8.72791824189556e-29	candidate	up	candidate_up	28.0590893306209
ENSG00000197756	6064.75439146216	-1.19826371008942	0.105158016230795	-11.3948869809367	4.43405004793328e-30	8.75711796951924e-29	candidate	down	candidate_down	28.0576387997538
ENSG00000114439	797.221381085476	1.1329694886274	0.0994929341898005	11.3874366843585	4.82989757398689e-30	9.52765644076093e-29	candidate	up	candidate_up	28.0210139115349
ENSG00000204390	137.601909960444	2.47681107003587	0.217568513806164	11.3840510591643	5.02118548889946e-30	9.89333225657363e-29	candidate	up	candidate_up	28.0046574053799
ENSG00000106628	1172.90947872546	-0.996747094386211	0.0875687818126212	-11.3824478741641	5.11437016348343e-30	1.00650804817354e-28	candidate	stable	not_candidate	27.9971827480844
ENSG00000140937	2617.53806739258	-1.00764511311048	0.0885293097351169	-11.3820509402524	5.13770566837472e-30	1.00991234336748e-28	candidate	down	candidate_down	27.9957163197261
ENSG00000188191	1980.13422668468	-1.01674007607559	0.0894087061801777	-11.3718240595792	5.77675857690846e-30	1.13419738819865e-28	candidate	down	candidate_down	27.9453113571313
ENSG00000177200	3823.67572378953	0.844117944961946	0.0742557002588852	11.3677191383155	6.05491536786876e-30	1.18741646276329e-28	candidate	stable	not_candidate	27.9253969341554
ENSG00000121454	3441.12665574997	1.49416762971265	0.13146964859586	11.3651146532364	6.2382505611972e-30	1.22193741671788e-28	candidate	up	candidate_up	27.9129510365403
ENSG00000167468	3702.91513901598	-0.85910991640935	0.0756129864977061	-11.3619360403839	6.46947899547287e-30	1.26574789048269e-28	candidate	stable	not_candidate	27.8976527877432
ENSG00000248932	592.597004594374	1.17844203050064	0.103736922207264	11.3599093305096	6.62133229959823e-30	1.2939444708841e-28	candidate	up	candidate_up	27.8880843608436
ENSG00000144231	1325.15961233144	1.05802461384539	0.0931503733854418	11.3582434014241	6.74879850519307e-30	1.31731506878494e-28	candidate	up	candidate_up	27.8803103402471
ENSG00000228824	90.806028851578	-3.04885442464165	0.268440109892017	-11.3576709004779	6.79316244500551e-30	1.32442915361366e-28	candidate	down	candidate_down	27.8779712680331
ENSG00000099954	1334.38411825891	1.58737752651593	0.139791283099081	11.3553398418328	6.976807676486e-30	1.35865004438018e-28	candidate	up	candidate_up	27.8668923926911
ENSG00000137815	2449.18378808307	0.921700840032286	0.0812765834790786	11.3403000049767	8.2859917019549e-30	1.61172173477095e-28	candidate	stable	not_candidate	27.7927099373977
ENSG00000126822	491.701450980157	1.43492808551244	0.126535806577009	11.3400951424698	8.30541173048179e-30	1.61265371515911e-28	candidate	up	candidate_up	27.7924588785757
ENSG00000159387	94.9295639085433	5.56148812421908	0.490429056227762	11.3400461363289	8.31006397935889e-30	1.61265371515911e-28	candidate	up	candidate_up	27.7924588785757
ENSG00000166446	791.328800745251	-1.10239015536564	0.0972555184755768	-11.3349882109001	8.8043952875439e-30	1.70660399038279e-28	candidate	down	candidate_down	27.7678672432345
ENSG00000183207	1959.4792157174	-0.850135869603474	0.0750348756984334	-11.3298764299975	9.3336325674877e-30	1.80709497209415e-28	candidate	stable	not_candidate	27.7430190224404
ENSG00000131378	129.327375234947	-3.18568097052705	0.281338782990729	-11.3232912173081	1.00621907602592e-29	1.94589973453891e-28	candidate	down	candidate_down	27.7108795411788
ENSG00000151834	193.393686160014	-2.66512507075538	0.235390739258832	-11.3221322093935	1.01961362170381e-29	1.96952617365604e-28	candidate	down	candidate_down	27.7056382433398
ENSG00000158545	1074.29042098769	0.994505612329269	0.0878669505122935	11.3183125911503	1.06502154086669e-29	2.05486509061338e-28	candidate	stable	not_candidate	27.6872166858684
ENSG00000162735	1770.41116291225	-0.939515190764536	0.0830306176017375	-11.3152860703866	1.10242132720965e-29	2.12457418912017e-28	candidate	stable	not_candidate	27.6727280989529
ENSG00000130119	416.308879395574	1.76349744625595	0.155912044947673	11.3108480287576	1.15963258687613e-29	2.23225936861494e-28	candidate	up	candidate_up	27.6512553456601
ENSG00000088854	2347.60693568478	0.970660224818933	0.085841276504366	11.307616386268	1.20313670138521e-29	2.31334146445653e-28	candidate	stable	not_candidate	27.6357602577681
ENSG00000105825	75.7583936309146	-4.06235722679397	0.35926347353155	-11.3074596391921	1.20528751622387e-29	2.31481625389126e-28	candidate	down	candidate_down	27.6354834768224
ENSG00000106261	4690.02112930105	1.0401072354664	0.0920180584108074	11.3032947383319	1.26385524138903e-29	2.42285282956193e-28	candidate	up	candidate_up	27.6156729652477
ENSG00000185404	105.301203209723	2.97128985257268	0.262870299790399	11.3032543232988	1.26443718329003e-29	2.42285282956193e-28	candidate	up	candidate_up	27.6156729652477
ENSG00000149806	3838.84857901561	-1.02389565452331	0.0905982282339258	-11.3014975511397	1.28999184754845e-29	2.4689912615321e-28	candidate	down	candidate_down	27.607480447158
ENSG00000196693	1488.3232570158	0.921098094666722	0.0815434198379505	11.2957991766497	1.37646216783616e-29	2.63148104497866e-28	candidate	stable	not_candidate	27.5797997539351
ENSG00000132824	6437.3651076965	-0.907817586612741	0.0804063746772317	-11.2903683353082	1.46421775608754e-29	2.79605418080277e-28	candidate	stable	not_candidate	27.5534544172627
ENSG00000157657	2699.94415373644	1.16530614567943	0.103223461682682	11.289159718957	1.48449043961321e-29	2.83153432997147e-28	candidate	up	candidate_up	27.5479781685503
ENSG00000214029	300.145118651124	1.8631929497926	0.165062173336413	11.2878251396534	1.50719966342796e-29	2.8715758507771e-28	candidate	up	candidate_up	27.5418797076298
ENSG00000140750	707.100011162448	1.18691070605542	0.10516337949679	11.2863499797632	1.53270228869775e-29	2.91684230777429e-28	candidate	up	candidate_up	27.5350870493543
ENSG00000164330	1183.10857819067	1.65476296269422	0.146622896590068	11.2858428061249	1.54156887577577e-29	2.93038229022467e-28	candidate	up	candidate_up	27.5330757189958
ENSG00000175352	221.338365280955	-1.93199329723589	0.171251353246845	-11.2816235352668	1.61733226925923e-29	3.07091194099527e-28	candidate	down	candidate_down	27.5127326368582
ENSG00000167792	2077.43731559854	-0.801465333573243	0.0710523352059145	-11.2799295230838	1.64878015258243e-29	3.12707419414953e-28	candidate	stable	not_candidate	27.5048618143991
ENSG00000146276	194.264963015907	2.30783719608093	0.204666234701063	11.276101304408	1.7221004267467e-29	3.26243442113464e-28	candidate	up	candidate_up	27.4864582094086
ENSG00000162408	615.829760596719	1.35244639859049	0.11994171861278	11.2758630961153	1.72676818788678e-29	3.26757672477036e-28	candidate	up	candidate_up	27.4857742061183
ENSG00000125166	4820.96991434387	-0.764760376185584	0.0678465543383246	-11.2719117963164	1.80605199326021e-29	3.41374437776913e-28	candidate	stable	not_candidate	27.4667690021084
ENSG00000184110	13213.8102734796	-0.743170218885156	0.065932618629211	-11.2716624083227	1.81117549963372e-29	3.41956475822494e-28	candidate	stable	not_candidate	27.4660291673737
ENSG00000148334	909.118448251446	-1.08333457383032	0.0961208605449622	-11.2705459323637	1.83429012478561e-29	3.45930160173772e-28	candidate	down	candidate_down	27.4610115720532
ENSG00000080345	1311.41212116115	1.1250102808111	0.0998515480594985	11.266828633851	1.91338036925596e-29	3.60439491181461e-28	candidate	up	candidate_up	27.4431676320587
ENSG00000100316	13056.0213493526	-0.9931521978	0.0881650736817958	-11.2646897045022	1.96041296640834e-29	3.6888400564768e-28	candidate	stable	not_candidate	27.4331101748343
ENSG00000155849	308.971028770464	-1.4680673525146	0.130344555991367	-11.2629740563299	1.99896575440131e-29	3.75715720669946e-28	candidate	down	candidate_down	27.4251406328382
ENSG00000003756	2673.70502935079	0.966410243192233	0.0859345040686774	11.2458930631623	2.42628545684745e-29	4.55520798228329e-28	candidate	stable	not_candidate	27.3414917891639
ENSG00000197013	574.762166368928	1.17663160826562	0.104645572764208	11.2439693069182	2.47976165509306e-29	4.65038710385614e-28	candidate	up	candidate_up	27.3325108944065
ENSG00000133138	138.788415374324	2.50177222578858	0.222536845070031	11.2420584780075	2.53403601175081e-29	4.74684819759995e-28	candidate	up	candidate_up	27.3235946566319
ENSG00000184678	1198.83076659259	-1.00671226890269	0.0895564656920324	-11.2410897540841	2.56199982601511e-29	4.79386276169808e-28	candidate	down	candidate_down	27.3193144030705
ENSG00000149600	1912.74889191126	-1.10415681812383	0.0982868697339167	-11.2340216054598	2.77551478036753e-29	5.1875766755294e-28	candidate	down	candidate_down	27.2850354710966
ENSG00000221983	4822.93808668321	-0.788918976100544	0.0703171381989586	-11.2194408974429	3.2733333553127e-29	6.11119646960612e-28	candidate	stable	not_candidate	27.2138737538691
ENSG00000078269	353.872237426049	1.76763110287173	0.157582912450184	11.2171495969179	3.35923896228176e-29	6.26458744270338e-28	candidate	up	candidate_up	27.2031075243916
ENSG00000280798	496.9707908004	1.54168079571668	0.137473406073174	11.2143929488157	3.46556058963702e-29	6.45566787788954e-28	candidate	up	candidate_up	27.1900588206822
ENSG00000139278	85.4779625102875	-4.75562732642407	0.42410775935886	-11.2132523432567	3.51052328939123e-29	6.5321505656214e-28	candidate	down	candidate_down	27.1849438133621
ENSG00000134824	17126.2249240952	-0.999524014628677	0.0891747239042091	-11.2086022907383	3.69989684283792e-29	6.87687493188808e-28	candidate	stable	not_candidate	27.1626088739981
ENSG00000108018	837.918772655106	-13.2783160002997	1.18471210636838	-11.2080529344831	3.72292841193568e-29	6.91200293838624e-28	candidate	down	candidate_down	27.1603960859046
ENSG00000105953	4087.74596930351	-0.84178223358302	0.0751341601327141	-11.2037218769216	3.90955862408122e-29	7.24242487969332e-28	candidate	stable	not_candidate	27.1401160007157
ENSG00000198963	226.412116682777	1.75570985841924	0.156706541662031	11.203807063816	3.90579982486238e-29	7.24242487969332e-28	candidate	up	candidate_up	27.1401160007157
ENSG00000198242	2215.3693554181	-1.08803673295181	0.0971320952527042	-11.201619095327	4.00348838778695e-29	7.40822497244469e-28	candidate	down	candidate_down	27.1302858375022
ENSG00000014216	3650.89211392776	-0.818954568487166	0.0731324442852742	-11.1982387091097	4.15920252193354e-29	7.68786074993418e-28	candidate	stable	not_candidate	27.1141944916354
ENSG00000048649	3002.37328895736	0.869561531108836	0.0776608951029227	11.196903280041	4.22236056073341e-29	7.79598757836075e-28	candidate	stable	not_candidate	27.1081288615315
ENSG00000113205	244.59577206592	1.91690132232712	0.17135411530482	11.1867831065345	4.73294719081095e-29	8.72907834706566e-28	candidate	up	candidate_up	27.0590316085182
ENSG00000196305	4886.1970686002	-0.788808641918661	0.0705349141424074	-11.1832367205564	4.92599677059551e-29	9.07511827957287e-28	candidate	stable	not_candidate	27.0421477059248
ENSG00000196262	17760.3824723844	-0.889727022587677	0.0795807703409759	-11.1801760497606	5.09887371194817e-29	9.38327386726832e-28	candidate	stable	not_candidate	27.0276456078448
ENSG00000130643	533.06068217878	-1.62627236108973	0.145490448986898	-11.1778633746342	5.23348187016809e-29	9.62040491474416e-28	candidate	down	candidate_down	27.0168066484884
ENSG00000152223	946.972097937372	1.06809993176431	0.0956120848104207	11.1711812777865	5.64254275722568e-29	1.03609720354414e-27	candidate	up	candidate_up	26.9845994984686
ENSG00000158805	223.765751382072	1.99153436330201	0.178458560116752	11.1596460377081	6.42468569781315e-29	1.17842261351994e-27	candidate	up	candidate_up	26.9286989321255
ENSG00000105223	20108.5396671618	-0.920720608799038	0.0825948148529028	-11.1474383765954	7.36975126547865e-29	1.35028695694334e-27	candidate	stable	not_candidate	26.8695739273762
ENSG00000171004	375.516275490162	-1.41265901109246	0.126816038278168	-11.1394349663709	8.06292618374915e-29	1.47567428010674e-27	candidate	down	candidate_down	26.8310094920813
ENSG00000014641	4800.6665369309	-0.986679766558316	0.0885870320862148	-11.1379706862519	8.19657301700508e-29	1.49849479156788e-27	candidate	stable	not_candidate	26.824344762226
ENSG00000165704	536.560378403586	-1.38507033537356	0.124368480106044	-11.1368277090189	8.30241942518892e-29	1.51618856053013e-27	candidate	down	candidate_down	26.8192467843864
ENSG00000165288	2244.4438102387	0.787840791041916	0.0707549525594775	11.1347794400632	8.49550476103516e-29	1.54975794593889e-27	candidate	stable	not_candidate	26.8097361282504
ENSG00000112679	1782.59963585117	-0.873889438222249	0.0785681163830165	-11.1226980924689	9.72846447026122e-29	1.77274241458093e-27	candidate	stable	not_candidate	26.7513543642598
ENSG00000104447	448.881328551904	1.3556121552224	0.12189170978437	11.1214467138128	9.86590385039754e-29	1.79583068127802e-27	candidate	up	candidate_up	26.7457346129099
ENSG00000184900	1968.44806500764	-0.954565547965191	0.0858357430692061	-11.1208398020806	9.93325315853301e-29	1.80612455256457e-27	candidate	stable	not_candidate	26.7432523035096
ENSG00000105887	9266.74664615959	-0.688391621750574	0.0619130478642042	-11.1186841142184	1.0176179179176e-28	1.84828583397673e-27	candidate	stable	not_candidate	26.7332308650858
ENSG00000275023	1196.26057590546	1.70524236126131	0.153388727667589	11.1171295778447	1.03550099099662e-28	1.87872674375179e-27	candidate	up	candidate_up	26.7261363823852
ENSG00000139644	13418.682831519	-0.880810059004168	0.0792508435489783	-11.1142042098241	1.07000342927334e-28	1.93922181634717e-27	candidate	stable	not_candidate	26.7123725116506
ENSG00000105677	1420.30492477979	-1.09604859906289	0.0986353108404223	-11.1121320521424	1.09513062204231e-28	1.98261310016491e-27	candidate	down	candidate_down	26.7027620285367
ENSG00000164951	2957.92424947934	-0.741858230146944	0.0667857441360265	-11.1080327058415	1.14657695908689e-28	2.07350695909248e-27	candidate	stable	not_candidate	26.6832945027208
ENSG00000184672	571.109173720278	-2.04238349699941	0.183867080711434	-11.1079345421532	1.14783785473403e-28	2.07354553282839e-27	candidate	down	candidate_down	26.6832864235558
ENSG00000138107	8352.3915125205	-0.669073935330138	0.0602348152557864	-11.1077610595953	1.15006957298715e-28	2.07533590258134e-27	candidate	stable	not_candidate	26.68291160072
ENSG00000171552	4534.65416177553	-0.870628872497047	0.0784062929250186	-11.1040688191909	1.19860145059306e-28	2.16058244240525e-27	candidate	stable	not_candidate	26.6654291574488
ENSG00000145730	2104.9223664699	-0.96545979651535	0.0869494852720272	-11.1036861632343	1.20374593601106e-28	2.16752013106491e-27	candidate	stable	not_candidate	26.6640368602786
ENSG00000126457	4098.81197232691	-0.878475895755438	0.0791714160371714	-11.0958719665061	1.31372573218416e-28	2.36301118795447e-27	candidate	stable	not_candidate	26.6265342221444
ENSG00000183943	1199.53736421553	1.12102933749253	0.101032583972933	11.0957207408736	1.31594962838653e-28	2.36446889190654e-27	candidate	up	candidate_up	26.6262663953987
ENSG00000135315	226.002655188048	1.75865342536706	0.158606393585831	11.0881622462171	1.43199377877776e-28	2.57021372654446e-27	candidate	up	candidate_up	26.5900307613381
ENSG00000280071	1310.11791848927	-0.90710964426361	0.0818316798753358	-11.0850668793005	1.4823959946486e-28	2.65782638783299e-27	candidate	stable	not_candidate	26.575473391064
ENSG00000283633	70.3161238057185	-4.0651278543618	0.367035535664299	-11.0755702360108	1.64827481623296e-28	2.95207078436241e-27	candidate	down	candidate_down	26.5298732332686
ENSG00000044574	7306.00521721424	-0.697881450556008	0.0630203586690618	-11.0739047713261	1.67920721373508e-28	3.00425436057331e-27	candidate	stable	not_candidate	26.5222632997914
ENSG00000089022	1603.23166677006	0.855841415831	0.0772950628872973	11.0723943271628	1.70775804630197e-28	3.05207014941659e-27	candidate	stable	not_candidate	26.5154054886875
ENSG00000101347	1484.41221902616	-1.03463778495289	0.0934478289126111	-11.0718226093882	1.71869000106564e-28	3.06832938504013e-27	candidate	down	candidate_down	26.5130980207247
ENSG00000167645	976.787615679915	-1.10719261026983	0.100029748301101	-11.0686333723149	1.78095818506812e-28	3.17610538590826e-27	candidate	down	candidate_down	26.4981050957414
ENSG00000181045	1059.05102663915	-0.914179233289595	0.0825946101038751	-11.0682674346411	1.78824453344372e-28	3.18570336053744e-27	candidate	stable	not_candidate	26.4967946663502
ENSG00000184481	440.120233920587	1.34966311558887	0.121954008899876	11.0669844129268	1.81402574003813e-28	3.22819389142105e-27	candidate	up	candidate_up	26.4910403886199
ENSG00000245532	259.286652894025	2.74886736556377	0.24847054204422	11.0631519654131	1.89325155467302e-28	3.36560170101704e-27	candidate	up	candidate_up	26.4729372814932
ENSG00000185883	6684.97967538608	-0.982710268023867	0.0889141522176193	-11.0523493000154	2.13552068867631e-28	3.79224947772583e-27	candidate	stable	not_candidate	26.4211030998056
ENSG00000164663	906.729083441269	1.25534087099886	0.113587202412566	11.051780872631	2.14908768143965e-28	3.81229466968425e-27	candidate	up	candidate_up	26.4188135381303
ENSG00000118680	4293.11188377052	-0.875359141749787	0.0792180966840626	-11.0499895654006	2.19240363600176e-28	3.88501356176244e-27	candidate	stable	not_candidate	26.41060746083
ENSG00000023228	4059.69921665832	0.822697240710865	0.074460571121481	11.0487635042263	2.22254940752042e-28	3.93426523693139e-27	candidate	stable	not_candidate	26.4051363645355
ENSG00000173511	374.540289916585	-1.82373583240053	0.165095044697864	-11.0465812934489	2.27722519857759e-28	4.02678891351014e-27	candidate	down	candidate_down	26.3950411357515
ENSG00000072840	143.391224922271	2.42421157548614	0.2195105958117	11.0437109722287	2.351178230299e-28	4.1531688950836e-27	candidate	up	candidate_up	26.3816204072693
ENSG00000249614	103.360913865411	3.14333172146842	0.28484225035389	11.0353422554523	2.58067078233037e-28	4.55374059565638e-27	candidate	up	candidate_up	26.3416317126501
ENSG00000197746	19428.101294254	-0.657681588370621	0.0596151900906915	-11.0321142542715	2.67501284939171e-28	4.71523866645148e-27	candidate	stable	not_candidate	26.3264963201272
ENSG00000125534	3352.26763134071	-1.24129001302204	0.112531131378868	-11.0306365697407	2.71933377150002e-28	4.7883174031213e-27	candidate	down	candidate_down	26.3198170692399
ENSG00000129474	109.470465195515	-3.12237987362405	0.283070712315053	-11.0303883015241	2.72685134690358e-28	4.79650571303924e-27	candidate	down	candidate_down	26.3190750339127
ENSG00000151388	82.293021269868	-3.35560704008415	0.304327395064191	-11.0263061903328	2.85345581681937e-28	5.01392950669689e-27	candidate	down	candidate_down	26.2998217762948
ENSG00000167996	20513.4067087145	-0.773649627148422	0.0701683280401992	-11.0256243629633	2.87516335688523e-28	5.0467715250762e-27	candidate	stable	not_candidate	26.2969863559845
ENSG00000066427	615.524197374555	1.2568235917366	0.114041318916492	11.0207739061394	3.03438905724441e-28	5.32067716452668e-27	candidate	up	candidate_up	26.27403309137
ENSG00000100412	4569.81349038806	-0.740313753616129	0.0671824418140617	-11.0194529050472	3.07924876994918e-28	5.39368308101674e-27	candidate	stable	not_candidate	26.2681145751633
ENSG00000143748	945.537116444622	0.979480910881995	0.0888914167512429	11.0188468884798	3.10004793649392e-28	5.42443534327096e-27	candidate	stable	not_candidate	26.2656454630213
ENSG00000265491	1467.15103530063	1.28143139940835	0.116322388643963	11.0162060317599	3.1923240174712e-28	5.5800622951158e-27	candidate	up	candidate_up	26.2533609526262
ENSG00000198668	22460.8187254922	-0.690481855702482	0.0626797684902451	-11.0160243461962	3.19877167396462e-28	5.58549609207517e-27	candidate	stable	not_candidate	26.2529382477082
ENSG00000169946	82.3898535797848	-3.22669105381677	0.292959188724939	-11.0141315855647	3.26671502813504e-28	5.69818654751229e-27	candidate	down	candidate_down	26.2442633369096
ENSG00000183323	256.112637623224	1.84738125582632	0.167731319991495	11.0139314227062	3.27398332876915e-28	5.70491595038024e-27	candidate	up	candidate_up	26.2437507495902
ENSG00000005379	610.960818764194	1.70213600561212	0.154561692277079	11.0126641377654	3.32037463485707e-28	5.77973224681468e-27	candidate	up	candidate_up	26.238092280338
ENSG00000197362	451.653364167944	1.45211928636474	0.131897500257577	11.0094526699062	3.44087676690874e-28	5.98326263584714e-27	candidate	up	candidate_up	26.2230619333445
ENSG00000266074	1331.56379537865	1.46443103344417	0.133081997963157	11.0039754125843	3.65648627248107e-28	6.35157864652787e-27	candidate	up	candidate_up	26.1971183200201
ENSG00000125812	496.359260781663	1.24801384834599	0.113439005835337	11.0016289296254	3.75290578379868e-28	6.51230372939672e-27	candidate	up	candidate_up	26.1862653524486
ENSG00000100106	1406.79155128568	1.35419361026183	0.123099554025502	11.0008002951927	3.78755437324285e-28	6.56561757052916e-27	candidate	up	candidate_up	26.1827244173493
ENSG00000131043	1835.95527123274	-0.919600962935897	0.0836068763836926	-10.9991068045124	3.85935609324141e-28	6.68315825338947e-27	candidate	stable	not_candidate	26.175018254908
ENSG00000138119	76.5394836640505	-3.41451909635102	0.310480599140561	-10.9975280445951	3.92750876084191e-28	6.79414338690419e-27	candidate	down	candidate_down	26.1678652918074
ENSG00000127561	1612.76167439438	-1.16266917704229	0.105738869125448	-10.9956649494985	4.00947278913757e-28	6.92876661329475e-27	candidate	down	candidate_down	26.1593440670784
ENSG00000229117	8366.39676231464	-1.10757758748005	0.100748876206674	-10.9934485542845	4.10919204555941e-28	7.09376311022887e-27	candidate	down	candidate_down	26.1491233184914
ENSG00000108828	15840.6881618465	-0.819231967125921	0.0745494812762364	-10.9891035202556	4.31187533732906e-28	7.43598460235469e-27	candidate	stable	not_candidate	26.12866151819
ENSG00000147041	807.706528388768	-1.49487904603395	0.136036308803599	-10.9888239337056	4.32525166256443e-28	7.4513707323767e-27	candidate	down	candidate_down	26.1277638283592
ENSG00000152234	14619.9274582963	-0.835521737917966	0.0760808010746733	-10.9820312893118	4.66318604448199e-28	8.02528561235542e-27	candidate	stable	not_candidate	26.0955395025165
ENSG00000099331	660.110839388598	1.54694790503701	0.140918202562273	10.9776301209448	4.89599463821296e-28	8.41568964126011e-27	candidate	up	candidate_up	26.0749102890617
ENSG00000174521	650.636016436626	-1.24021594985497	0.112977435517335	-10.977554448602	4.90009667060459e-28	8.41568964126011e-27	candidate	down	candidate_down	26.0749102890617
ENSG00000260404	200.636335958448	2.39061956036451	0.217806412947881	10.9758915176504	4.99110608660818e-28	8.56320231966992e-27	candidate	up	candidate_up	26.0673637949391
ENSG00000114646	240.855009952068	-1.88877937109415	0.17208860595172	-10.9756213123375	5.00605149293242e-28	8.58004399321449e-27	candidate	down	candidate_down	26.0665104853493
ENSG00000126777	1948.55486559595	0.948031005914615	0.0863829387125076	10.9747482552055	5.05464550156012e-28	8.65446365917069e-27	candidate	stable	not_candidate	26.0627598413738
ENSG00000253368	877.539322367654	-1.26546796511391	0.11539313497747	-10.9665792974686	5.53260814484423e-28	9.46313589437161e-27	candidate	down	candidate_down	26.0239649232237
ENSG00000168280	32426.9555326589	0.748848939255222	0.0682888558543829	10.9659025603247	5.57415829453881e-28	9.52446577640911e-27	candidate	stable	not_candidate	26.0211593743782
ENSG00000255330	6238.84996119182	1.24301529925711	0.113381084721083	10.9631628795484	5.74555504751354e-28	9.80731069742924e-27	candidate	up	candidate_up	26.008450065952
ENSG00000182568	1674.7775235362	1.10878779344983	0.101159812452196	10.9607537476782	5.90058548935866e-28	1.00616711586128e-26	candidate	up	candidate_up	25.9973298806431
ENSG00000107130	10130.9268258226	-0.957488832738226	0.0873842964774441	-10.9572185316543	6.13562157844688e-28	1.04518001796598e-26	candidate	stable	not_candidate	25.9808089018246
ENSG00000167733	579.173687313945	-1.11673330325624	0.101920184613754	-10.9569395648989	6.15455896971574e-28	1.04733939415468e-26	candidate	down	candidate_down	25.9799125608009
ENSG00000165300	564.182748956622	-1.51115035940419	0.137927525988486	-10.9561187919106	6.21061322466089e-28	1.05580424819235e-26	candidate	down	candidate_down	25.9764165948803
ENSG00000133624	160.577170890551	2.41738678199114	0.220646142619822	10.9559439983338	6.22261590366176e-28	1.05677074960867e-26	candidate	up	candidate_up	25.976019216078
ENSG00000085224	4041.88971216523	1.17678770644082	0.107416634346036	10.9553582050418	6.26300900964327e-28	1.06255187336017e-26	candidate	up	candidate_up	25.9736498586761
ENSG00000276975	75.6363472706889	4.97790365569569	0.454394407501753	10.9550284367804	6.28586232803498e-28	1.06534858179705e-26	candidate	up	candidate_up	25.9725082679235
ENSG00000254986	1823.82869509398	-0.815417162623191	0.0744345220043518	-10.9548250014357	6.30000186204903e-28	1.0666642828781e-26	candidate	stable	not_candidate	25.9719722469629
ENSG00000115944	2920.50167421501	-1.14228824883262	0.104285579839803	-10.953463082694	6.39547635719455e-28	1.08173436302478e-26	candidate	down	candidate_down	25.9658793740133
ENSG00000196972	442.802016032768	-1.40602620458656	0.128465476604896	-10.944778642054	7.03894543511333e-28	1.18936847715733e-26	candidate	down	candidate_down	25.9246835761596
ENSG00000168118	1656.79046822759	-1.12402489295265	0.10278309638988	-10.9358925001536	7.76382353232445e-28	1.31052714479035e-26	candidate	down	candidate_down	25.8825539791351
ENSG00000198464	409.188857556017	1.51222931089394	0.138347327152466	10.9306724027085	8.22367765795338e-28	1.38675080506295e-26	candidate	up	candidate_up	25.8580015733242
ENSG00000166710	674.03223366323	-1.23900265275857	0.11337242977571	-10.9286063217463	8.4130580376943e-28	1.4172571485856e-26	candidate	down	candidate_down	25.8485513437683
ENSG00000171703	1209.08749107559	-1.06256338007484	0.0972364648233082	-10.9276224922991	8.50475149774784e-28	1.4312624049731e-26	candidate	down	candidate_down	25.8442807362021
ENSG00000042753	1422.39739128949	-0.898991502669483	0.0822872830777818	-10.9250356682662	8.75060148812076e-28	1.47115639892748e-26	candidate	stable	not_candidate	25.8323411548859
ENSG00000169062	1227.7398732588	1.07986278945908	0.0988519778881111	10.9240382694351	8.84726515551483e-28	1.48591417190213e-26	candidate	up	candidate_up	25.8280062751958
ENSG00000079462	4213.88107182955	-0.832545751119706	0.0762145872464326	-10.9237060935297	8.87969274091611e-28	1.48986459548691e-26	candidate	stable	not_candidate	25.8268532001146
ENSG00000131435	289.739343965722	-1.53050962704806	0.140140532082335	-10.9212488657376	9.12326110703306e-28	1.52919751301051e-26	candidate	down	candidate_down	25.8155364169613
ENSG00000111678	2692.20545306895	-0.922303101756451	0.0845464901612641	-10.9088277940013	1.04596335212424e-27	1.7514389343678e-26	candidate	stable	not_candidate	25.7566050001844
ENSG00000128908	591.910259682117	1.29144413497511	0.118415819353828	10.9060102106481	1.07888169660185e-27	1.80475330207557e-26	candidate	up	candidate_up	25.7435821549049
ENSG00000166228	844.521438644103	-0.972830172009665	0.0892786730907115	-10.8965572440937	1.19701102431612e-27	2.00035968179421e-26	candidate	stable	not_candidate	25.6988919074491
ENSG00000180376	203.542998654631	2.09729859283112	0.192561279172983	10.8915904684402	1.26413057651119e-27	2.11041679479832e-26	candidate	up	candidate_up	25.6756317656476
ENSG00000185187	746.07201623365	-1.04167906530024	0.0957295954632138	-10.8814735950757	1.41260639268951e-27	2.35594015323131e-26	candidate	down	candidate_down	25.6278357459102
ENSG00000004478	3175.63927016052	-0.802105309502371	0.0737338798434633	-10.8783819759009	1.46133827832773e-27	2.43478752189903e-26	candidate	stable	not_candidate	25.6135389326395
ENSG00000102882	2320.5725426724	-0.926404154245673	0.0851628484659622	-10.8780315704909	1.4669656977633e-27	2.4417315614114e-26	candidate	stable	not_candidate	25.6123020831454
ENSG00000111275	2432.07176915441	-0.812197497454694	0.0746887817895011	-10.8744242173309	1.52616308822171e-27	2.53773917890386e-26	candidate	stable	not_candidate	25.5955530154106
ENSG00000249437	161.567407966532	2.12788681407038	0.195759839840292	10.8698843225781	1.60404092491415e-27	2.66458754637179e-26	candidate	up	candidate_up	25.5743700062238
ENSG00000197774	336.742919236799	1.94873586152587	0.179430181639192	10.8606915721932	1.77400589648699e-27	2.94400502345579e-26	candidate	up	candidate_up	25.5310614532825
ENSG00000131149	5457.4132686489	1.35837635300292	0.125100900144406	10.8582460352797	1.82215336883274e-27	3.02090996569219e-26	candidate	up	candidate_up	25.5198622181182
ENSG00000161638	125.035187084933	-2.37935847861185	0.219150159784829	-10.8572062231121	1.84301565761423e-27	3.05247187332384e-26	candidate	down	candidate_down	25.5153483291248
ENSG00000105971	69.1909167811242	-3.92132868729223	0.361247499062578	-10.8549642487987	1.8888069602336e-27	3.12521887544884e-26	candidate	down	candidate_down	25.5051195613372
ENSG00000143190	2373.84316006499	0.846370125288373	0.0779750162765616	10.8543757437186	1.90101271765504e-27	3.14230639732545e-26	candidate	stable	not_candidate	25.5027514704163
ENSG00000168014	1210.18167912957	0.97978216061861	0.0903002281260215	10.8502733708628	1.98829778902339e-27	3.28334110708621e-26	candidate	stable	not_candidate	25.4836839959701
ENSG00000047230	1802.04542227022	-1.03910607038721	0.0958111566603869	-10.8453556621849	2.09818192901468e-27	3.46137941898989e-26	candidate	down	candidate_down	25.4607507929214
ENSG00000170892	927.06826075701	-0.962331887817426	0.0888149422661405	-10.8352475750502	2.34330694347717e-27	3.8619545369937e-26	candidate	stable	not_candidate	25.4131928430499
ENSG00000095059	1305.21641275622	-0.944827076979738	0.0872269600476402	-10.8318239735021	2.4326074698869e-27	4.00518285002638e-26	candidate	stable	not_candidate	25.3973776521279
ENSG00000138650	3193.46380874572	-0.822554987776623	0.0759690277912098	-10.8275044671797	2.55010579889083e-27	4.19451030519625e-26	candidate	stable	not_candidate	25.3773187342787
ENSG00000173894	826.896191001361	1.27624686497587	0.117885616525675	10.826145738466	2.58821644573481e-27	4.25301421456305e-26	candidate	up	candidate_up	25.3713031657703
ENSG00000159199	994.317481915707	-0.960002001032356	0.0886878534326503	-10.8245037383996	2.63502689326921e-27	4.32568497258168e-26	candidate	stable	not_candidate	25.3639451121857
ENSG00000101670	198.391209561804	-3.0446402617117	0.281491731124259	-10.8160912917463	2.88834387929249e-27	4.73688396203968e-26	candidate	down	candidate_down	25.3245072539174
ENSG00000143162	389.899319361355	-1.48876831090723	0.137698465732523	-10.8118002839562	3.02671024298032e-27	4.95894308957638e-26	candidate	down	candidate_down	25.3046108757833
ENSG00000123358	497.95973260431	1.50723466689211	0.139511996852524	10.8036204835157	3.30893249159281e-27	5.41602962029007e-26	candidate	up	candidate_up	25.266318969158
ENSG00000034510	24923.1243317163	-0.823308849090996	0.0762422166911869	-10.7985953822112	3.49509261394941e-27	5.71514264380702e-26	candidate	stable	not_candidate	25.2429729256108
ENSG00000065154	2590.17940243283	-1.02139570687977	0.0946253471179109	-10.7941026161524	3.67030450586524e-27	5.99578650137829e-26	candidate	down	candidate_down	25.2221538399539
ENSG00000178741	3164.28758275883	-1.11040237273367	0.102917134977725	-10.7892857003258	3.86784038437844e-27	6.31231550730561e-26	candidate	down	candidate_down	25.1998113019949
ENSG00000138078	7957.14712719565	-0.775733131641907	0.0719567283978876	-10.7805503239733	4.25333434645216e-27	6.93467611573604e-26	candidate	stable	not_candidate	25.1589738178543
ENSG00000133872	16625.5438946342	-0.761404065463621	0.0706626826032681	-10.7751933186359	4.50834070298596e-27	7.34328366889475e-26	candidate	stable	not_candidate	25.1341096947997
ENSG00000213023	1820.81559931735	-1.12290775640257	0.104230100823254	-10.7733538347691	4.59935547798387e-27	7.4842430384936e-26	candidate	down	candidate_down	25.1258521179434
ENSG00000137285	44469.578337017	-0.735969810462699	0.0683153765551106	-10.773120892761	4.61101028858025e-27	7.49591643414679e-26	candidate	stable	not_candidate	25.1251752636879
ENSG00000254402	374.346940800298	-1.42671639622176	0.13249311930886	-10.7682301063189	4.86258714563352e-27	7.89721920118035e-26	candidate	down	candidate_down	25.102525807214
ENSG00000102195	181.748692505365	-3.62495976003358	0.33673083336903	-10.7651554322052	5.02766442895944e-27	8.15739772721955e-26	candidate	down	candidate_down	25.0884483624414
ENSG00000136732	1263.39013602471	-0.960826426073847	0.0892868069553311	-10.7611242784674	5.25253989554584e-27	8.51400071440803e-26	candidate	stable	not_candidate	25.0698663177173
ENSG00000125966	4846.64243022881	-0.839334720986289	0.0780058245362493	-10.7598980714094	5.32290086434615e-27	8.61513587213735e-26	candidate	stable	not_candidate	25.064737868761
ENSG00000180979	601.125052752401	1.30571958621319	0.121351008817535	10.7598576965807	5.32523343602943e-27	8.61513587213735e-26	candidate	up	candidate_up	25.064737868761
ENSG00000198755	4077.25861332551	-1.11648641873538	0.10376569652318	-10.7596870270703	5.33510471452137e-27	8.62276634439743e-26	candidate	down	candidate_down	25.0643533820443
ENSG00000159348	996.683515767415	-1.05209224972409	0.0977978523173772	-10.7578257067425	5.44394587012286e-27	8.7901859570864e-26	candidate	down	candidate_down	25.0560019372946
ENSG00000183337	2289.35412477583	0.907447049207633	0.0843600970335713	10.7568279449289	5.50319375037544e-27	8.8772830333925e-26	candidate	stable	not_candidate	25.051719933338
ENSG00000181894	758.899109824154	1.14322004674474	0.106334840161143	10.7511333539625	5.85378742483807e-27	9.43373372280262e-26	candidate	up	candidate_up	25.0253163863423
ENSG00000074416	166.881452318194	2.54665585462504	0.236885412733481	10.7505811575248	5.88893973421542e-27	9.4729624065317e-26	candidate	up	candidate_up	25.0235141861898
ENSG00000096384	30059.6073153706	-0.652797460498255	0.0607221080682442	-10.7505730822881	5.88945534600249e-27	9.4729624065317e-26	candidate	stable	not_candidate	25.0235141861898
ENSG00000129116	2108.50655947569	0.969468650939755	0.0901838738533827	10.7499113701401	5.93185879265657e-27	9.53200133367523e-26	candidate	stable	not_candidate	25.020815905561
ENSG00000077080	1791.2926984701	-0.813867685382226	0.075720674640498	-10.7482888820822	6.03711556024633e-27	9.69183004719776e-26	candidate	stable	not_candidate	25.0135942101156
ENSG00000002586	180.753733726977	-2.01068695353143	0.187085615960868	-10.7474160597787	6.09450269436323e-27	9.77457728392216e-26	candidate	down	candidate_down	25.0099020152344
ENSG00000168090	2225.11864383641	-0.809789280957298	0.0753827466435636	-10.7423690036962	6.43710660188858e-27	1.0314168509233e-25	candidate	stable	not_candidate	24.9865657775219
ENSG00000164588	491.382600489565	1.42458833208475	0.132630989726069	10.7409914909558	6.53388728743221e-27	1.04592216788676e-25	candidate	up	candidate_up	24.9805006322134
ENSG00000185219	2861.02605654328	1.05842003740732	0.0985762344187267	10.7370710967861	6.81729173147237e-27	1.09024527805038e-25	candidate	up	candidate_up	24.9624757856186
ENSG00000107816	1171.59061226119	0.923960504098838	0.0860861169119063	10.7329792217756	7.12609567042243e-27	1.13854181828869e-25	candidate	stable	not_candidate	24.9436510132539
ENSG00000182903	635.357680151533	1.17791244721536	0.109779701892902	10.7297836203317	7.3768707516403e-27	1.17748372073892e-25	candidate	up	candidate_up	24.9290450884811
ENSG00000231500	6958.16400555573	-1.34592920385949	0.12545667266394	-10.7282392819777	7.5011796653562e-27	1.19618430354698e-25	candidate	down	candidate_down	24.9222019007432
ENSG00000087266	1404.34930223376	1.09563891989207	0.102136463895041	10.7272063091785	7.58548405192326e-27	1.20847597352926e-25	candidate	up	candidate_up	24.9177619796522
ENSG00000130396	3021.88977783897	0.964155817238712	0.089889256112033	10.726040674283	7.68174404211568e-27	1.22264713926271e-25	candidate	stable	not_candidate	24.9126988639634
ENSG00000278768	369.256118584269	1.57503299179179	0.146938986674259	10.7189591233768	8.29313412595466e-27	1.31870292451492e-25	candidate	up	candidate_up	24.8798530306669
ENSG00000171848	96.5113417401278	-3.02598313989946	0.282397662628372	-10.7153264362587	8.62524428148354e-27	1.37020974682485e-25	candidate	down	candidate_down	24.8632129475033
ENSG00000056998	1246.40206749297	-0.879074232330451	0.0821227548610462	-10.7043928789027	9.70648254474072e-27	1.5405127135524e-25	candidate	stable	not_candidate	24.8123347131842
ENSG00000241553	3684.27064493617	-0.860839449795109	0.0804386105299274	-10.7018189912024	9.97995930731411e-27	1.58241478002607e-25	candidate	stable	not_candidate	24.8006796693428
ENSG00000197043	702.274768975956	-1.07945153407781	0.100867920732121	-10.7016336437087	9.99994487429697e-27	1.58408217667841e-25	candidate	down	candidate_down	24.8002222924736
ENSG00000125675	213.615995404843	-1.87648437178407	0.175413949541022	-10.6974637803548	1.04602089111645e-26	1.65542454745469e-25	candidate	down	candidate_down	24.7810906091559
ENSG00000167775	804.386404575012	-1.10766705944035	0.103563994798058	-10.6954840975401	1.06860166564023e-26	1.68956225546595e-25	candidate	down	candidate_down	24.7722258011029
ENSG00000168000	8613.43125055899	-0.659744819704854	0.0617093457035425	-10.6911653686028	1.11955312277153e-26	1.76844991857622e-25	candidate	stable	not_candidate	24.7524072346301
ENSG00000169184	686.047850487438	-1.52844335225065	0.142984977235521	-10.6895380326077	1.13937067741136e-26	1.79805591431484e-25	candidate	down	candidate_down	24.7451968070962
ENSG00000279693	164.819142117341	2.79312541984247	0.261391637964062	10.68559591882	1.18883083862107e-26	1.87434140136223e-25	candidate	up	candidate_up	24.7271513018027
ENSG00000101161	3712.41949729722	-0.825641621122004	0.0773196965679635	-10.6782832547237	1.28628323793942e-26	2.02607777817802e-25	candidate	stable	not_candidate	24.6933438867224
ENSG00000198034	8535.94211889526	-1.1564178462589	0.108342886788355	-10.6736850063625	1.35157575635039e-26	2.12691996728403e-25	candidate	down	candidate_down	24.6722488516209
ENSG00000112983	1625.70185404301	1.05994541723178	0.0993091027337085	10.673194984693	1.35872463749038e-26	2.13616031352811e-25	candidate	up	candidate_up	24.6703661576978
ENSG00000183049	1249.1075796071	-0.910132273001294	0.0852837686723846	-10.67181114495	1.37911640564148e-26	2.16618396559349e-25	candidate	stable	not_candidate	24.6643046632003
ENSG00000172789	310.585873897296	-1.60674620867036	0.150598427954383	-10.6690768987114	1.42030346891691e-26	2.22878390506961e-25	candidate	down	candidate_down	24.6519320371211
ENSG00000162992	641.386644080524	2.18195624586366	0.204527257687938	10.6682907233462	1.43237007054622e-26	2.24561260919373e-25	candidate	up	candidate_up	24.648665161788
ENSG00000101825	385.501487195281	1.98227902268425	0.185816997017351	10.667910118573	1.43824823571658e-26	2.25271689953811e-25	candidate	up	candidate_up	24.6472933829294
ENSG00000164929	1619.61750688518	-1.41144006378561	0.132312110842252	-10.6675046962889	1.44453599702281e-26	2.26044884548153e-25	candidate	down	candidate_down	24.6458053167104
ENSG00000168461	188.243641567144	-2.11303009799575	0.198124118156618	-10.665183611444	1.48106228635687e-26	2.31544018001661e-25	candidate	down	candidate_down	24.6353664346331
ENSG00000108557	2983.99726213691	1.41521898625467	0.13270712004514	10.6642280065552	1.49636514439496e-26	2.33717984457879e-25	candidate	up	candidate_up	24.6313078676236
ENSG00000117592	1574.76469010131	-0.832850984990895	0.0781627103700147	-10.6553493481516	1.64625401056284e-26	2.56889338513948e-25	candidate	stable	not_candidate	24.5902539195587
ENSG00000069849	2931.02373169823	-0.88075036975279	0.082680529411854	-10.652451986193	1.69831736635503e-26	2.64766569472386e-25	candidate	stable	not_candidate	24.5771368515972
ENSG00000077943	758.7943921034	-1.51697924231404	0.142411642996435	-10.6520731760114	1.70524385260246e-26	2.65598874919311e-25	candidate	down	candidate_down	24.5757737689779
ENSG00000112739	1754.30803492964	1.00671181474555	0.0945154530139972	10.6512933350323	1.71959142237331e-26	2.67584421520565e-25	candidate	up	candidate_up	24.5725391743295
ENSG00000096696	821.823789258251	1.12776368907897	0.105908221749067	10.6484999035393	1.77197427940598e-26	2.75479421430328e-25	candidate	up	candidate_up	24.5599108378033
ENSG00000164587	3900.83472119816	-1.05805811251791	0.0993793813097481	-10.6466562638393	1.80740995759933e-26	2.80727518762504e-25	candidate	down	candidate_down	24.55171501287
ENSG00000162734	3882.7161239331	-0.706142636646964	0.0663401899216457	-10.6442661300938	1.85439715077012e-26	2.87758400167742e-25	candidate	stable	not_candidate	24.5409719897025
ENSG00000163660	578.360114892689	1.53015408503079	0.143808603422587	10.6402123976851	1.93687317951359e-26	3.00278170036175e-25	candidate	up	candidate_up	24.5224762394875
ENSG00000164080	2682.8032979934	1.31951779214532	0.124075304993814	10.6348140124347	2.05237814698165e-26	3.17890570765824e-25	candidate	up	candidate_up	24.497722353888
ENSG00000176700	123.937439083846	2.41693944365477	0.227496632385934	10.6240669073052	2.30303731403335e-26	3.56384904617483e-25	candidate	up	candidate_up	24.4480806996413
ENSG00000138061	79.3163706067645	-5.07204209233702	0.477612037612435	-10.619585967079	2.41630445205557e-26	3.73566921201345e-25	candidate	down	candidate_down	24.4276315868738
ENSG00000182718	4195.87500243222	-1.82641073072578	0.172020022055578	-10.6174310926183	2.4727238736969e-26	3.81936518552186e-25	candidate	down	candidate_down	24.4180088149248
ENSG00000171467	1837.1790296	0.932388804024867	0.0878247766946222	10.6164665498314	2.49839901280489e-26	3.85546297843175e-25	candidate	stable	not_candidate	24.4139234627738
ENSG00000100219	1337.00793198938	-1.21666644410008	0.114673553648207	-10.6098259397501	2.68248324092434e-26	4.13572162711358e-25	candidate	down	candidate_down	24.3834487010256
ENSG00000188818	119.089133268294	2.75336972059668	0.25976574111937	10.5994335847829	2.99790378782478e-26	4.61776561351132e-25	candidate	up	candidate_up	24.3355681145851
ENSG00000108106	2163.08311067422	-1.19454272880225	0.112818395896352	-10.5881910419972	3.38061556032503e-26	5.20247811344224e-25	candidate	down	candidate_down	24.283789738167
ENSG00000151729	2946.91662793876	-0.873685666403551	0.0825380364480821	-10.5852489833959	3.48852046782107e-26	5.36315175203982e-25	candidate	stable	not_candidate	24.2705799143662
ENSG00000174021	1568.86212868979	-1.03136749272333	0.097435130176226	-10.5851707783214	3.49143487444486e-26	5.36315175203982e-25	candidate	down	candidate_down	24.2705799143662
ENSG00000111249	2385.58882757104	1.15983628856514	0.109641007865654	10.5784898473965	3.74952746505745e-26	5.75432068215422e-25	candidate	up	candidate_up	24.240005939003
ENSG00000104723	7585.46799122074	-0.752468851444658	0.0711499151714639	-10.5758221865941	3.8577880584124e-26	5.91503928882884e-25	candidate	stable	not_candidate	24.228042366359
ENSG00000211445	1094.89024849984	-0.912363041490367	0.0863065203693245	-10.5711948249815	4.05297654999406e-26	6.20862561614475e-25	candidate	stable	not_candidate	24.2070045275827
ENSG00000011105	1097.77381457477	-0.947287164213463	0.0896227146208119	-10.5697218414034	4.11713952800642e-26	6.3011445585079e-25	candidate	stable	not_candidate	24.2005805568486
ENSG00000254635	562.047617061963	1.17355624963922	0.111058238717145	10.5670345864944	4.23680086087401e-26	6.47835510061247e-25	candidate	up	candidate_up	24.1885352505201
ENSG00000132825	226.302539722306	-1.72333249101012	0.163116900283538	-10.565014955621	4.32899669038918e-26	6.61328371112605e-25	candidate	down	candidate_down	24.1795828455807
ENSG00000198865	125.497616634855	7.1248453391879	0.67440656059236	10.5646145152115	4.34751159928303e-26	6.63550857963563e-25	candidate	up	candidate_up	24.1781257849526
ENSG00000067560	5840.88281893752	-0.766446649869132	0.0725772539041294	-10.5604250455875	4.54598677090333e-26	6.93211182348869e-25	candidate	stable	not_candidate	24.1591344401975
ENSG00000116661	180.114166428191	-1.88667345108783	0.178658073488014	-10.5602473722768	4.55459967917607e-26	6.93892016696332e-25	candidate	down	candidate_down	24.1587081090866
ENSG00000121716	171.141448402566	3.39223552894645	0.321446800850756	10.5530231440114	4.91884501648904e-26	7.48702815612636e-25	candidate	up	candidate_up	24.1256905336374
ENSG00000033627	13011.3237589596	-0.636737471832083	0.0603457325376218	-10.5514912994903	4.99971463389198e-26	7.60320239961319e-25	candidate	stable	not_candidate	24.1190034483052
ENSG00000114446	1022.15562514957	-1.15954868218382	0.110052222971053	-10.5363494791815	5.8734741835587e-26	8.92383979496547e-25	candidate	down	candidate_down	24.0494482349802
ENSG00000135506	5669.07692713104	-0.686589897973725	0.0651820898005948	-10.5334133973633	6.05964657652524e-26	9.19834554737879e-25	candidate	stable	not_candidate	24.036290279639
ENSG00000139641	2597.37047709295	-1.03874791326611	0.098693248667511	-10.5250149051792	6.62509596601879e-26	1.00475616790174e-24	candidate	down	candidate_down	23.997939319122
ENSG00000101052	1956.96685777125	-1.16743436055925	0.110953233998615	-10.5218596924703	6.85078457414257e-26	1.03804279308204e-24	candidate	down	candidate_down	23.9837847424256
ENSG00000152558	521.44728439047	-1.34414823375169	0.127749557172132	-10.5217447598708	6.85914785392261e-26	1.03836945973228e-24	candidate	down	candidate_down	23.9836480937186
ENSG00000104853	4634.9613331394	-0.820714812921903	0.0780293121224961	-10.5180321419915	7.13481517873954e-26	1.07912466826361e-24	candidate	stable	not_candidate	23.9669283795883
ENSG00000130520	2103.76511232213	-0.804102369854046	0.076461025210366	-10.5164999768409	7.2517563467382e-26	1.09582095906266e-24	candidate	stable	not_candidate	23.9602603973507
ENSG00000126950	3733.41332209079	-1.01069613920068	0.0961187523155566	-10.5150775977884	7.36201778439545e-26	1.11147864167299e-24	candidate	down	candidate_down	23.9540988783475
ENSG00000139767	5143.19945664687	1.07713830528076	0.102475554667085	10.5111732137492	7.67329620910744e-26	1.15742920636564e-24	candidate	up	candidate_up	23.9365055629234
ENSG00000167378	4443.55855936479	1.17164752348827	0.111468488148616	10.5110201362574	7.68576256532684e-26	1.15826519092601e-24	candidate	up	candidate_up	23.9361919952111
ENSG00000101144	139.780454450449	-2.18754415284911	0.20813466457209	-10.5102345990589	7.75005182502182e-26	1.16690249260995e-24	candidate	down	candidate_down	23.9329654324642
ENSG00000185008	1960.44345560044	1.01984463434656	0.097049214544327	10.5085305340699	7.89135247774833e-26	1.18710921086128e-24	candidate	up	candidate_up	23.9255093252807
ENSG00000140299	609.636735096335	1.08923699447543	0.103656550833587	10.5081346592761	7.92454210860931e-26	1.19103091098667e-24	candidate	up	candidate_up	23.9240769670674
ENSG00000122126	3487.97579118264	-0.908043004382721	0.0864497213165824	-10.5037123376885	8.30484222308486e-26	1.24706822897454e-24	candidate	stable	not_candidate	23.9041097849685
ENSG00000029534	1963.76630943297	1.68479817226282	0.160421529005363	10.5023196244844	8.42831384409291e-26	1.26447384739001e-24	candidate	up	candidate_up	23.8980901485668
ENSG00000124614	4810.27842669599	-1.15981522366361	0.11055000203809	-10.4913179763126	9.4698107216775e-26	1.41945334903424e-24	candidate	down	candidate_down	23.8478788761849
ENSG00000172531	3448.59824636437	-0.841838670132165	0.08025144843447	-10.4900121624543	9.60160319410585e-26	1.4379195902507e-24	candidate	stable	not_candidate	23.8422653994099
ENSG00000087995	882.775445134685	1.03278044046777	0.0984653673375493	10.4887684715306	9.72881544910230e-26	1.45566748508572e-24	candidate	up	candidate_up	23.8369378186251
ENSG00000146556	803.379775533771	1.3522105089777	0.128922706550101	10.4885364662447	9.75273056873164e-26	1.45794170646776e-24	candidate	up	candidate_up	23.8362598402605
ENSG00000206503	1027.39638908798	-0.934185454376536	0.0890682524501669	-10.4884224027995	9.76450959189687e-26	1.45839925404688e-24	candidate	stable	not_candidate	23.8361235664893
ENSG00000144834	8064.14954415928	-0.922145939942964	0.087926163863312	-10.4877308348913	9.83622845003085e-26	1.46780044167811e-24	candidate	stable	not_candidate	23.8333329859521
ENSG00000092820	596.56628194192	-1.82279412325749	0.173827299138047	-10.4862362373237	9.99301359270772e-26	1.48986748109461e-24	candidate	down	candidate_down	23.8268523589628
ENSG00000084234	16430.4715998824	-0.617080771627105	0.0588622890598812	-10.4834654153416	1.02902570448001e-25	1.53281762996808e-24	candidate	stable	not_candidate	23.8145095131234
ENSG00000133318	16962.9698136565	-0.772422887650734	0.0737011462736761	-10.4804731907762	1.06210982632907e-25	1.58069156359722e-24	candidate	stable	not_candidate	23.8011528646002
ENSG00000074356	3086.80132029882	0.741461195854822	0.0707600452130809	10.4785291420045	1.08416734560652e-25	1.61208456509386e-24	candidate	stable	not_candidate	23.7926121801548
ENSG00000175426	1755.42921645954	-0.99601607430915	0.0950715717330747	-10.4764868840666	1.10782824385089e-25	1.64580380667297e-24	candidate	stable	not_candidate	23.7836219375063
ENSG00000032219	817.233582202033	1.20904546999602	0.115406601915192	10.4763977964146	1.10887195149273e-25	1.64589263572053e-24	candidate	up	candidate_up	23.783598497942
ENSG00000130540	2035.36528619552	-0.77475444811239	0.0739619689336634	-10.4750381754611	1.12492207649088e-25	1.6682355049237e-24	candidate	stable	not_candidate	23.7777426399878
ENSG00000130706	2723.25259708425	-0.713374168155784	0.068111645735714	-10.473600519415	1.14214388435578e-25	1.69227483591705e-24	candidate	stable	not_candidate	23.7715291034546
ENSG00000131165	3622.07146762147	-0.787666547855608	0.075225902782308	-10.4706825537872	1.17790592496801e-25	1.7437177268022e-24	candidate	stable	not_candidate	23.7585238173473
ENSG00000244165	210.787905727721	1.67099864645001	0.15960595001625	10.4695260187974	1.19238534886819e-25	1.76359169901566e-24	candidate	up	candidate_up	23.7536019540055
ENSG00000136935	633.181355702718	1.07517415701481	0.102725861258671	10.4664409121618	1.23187846326266e-25	1.82039425207224e-24	candidate	up	candidate_up	23.7398345444562
ENSG00000133597	554.847229258082	-1.16916848657958	0.111757489520434	-10.4616566781934	1.29570102571448e-25	1.91301736612107e-24	candidate	down	candidate_down	23.7182810874864
ENSG00000176945	91.2124722135632	3.06435866340951	0.293241202243211	10.4499594189631	1.46587938188597e-25	2.16236598767094e-24	candidate	up	candidate_up	23.6650707983688
ENSG00000131018	1529.66578201327	0.928200839006583	0.0888653203657189	10.4450288952613	1.54408360464416e-25	2.27572075228965e-24	candidate	stable	not_candidate	23.6428810301417
ENSG00000083168	2792.14516535282	1.00898944622259	0.0966560237357843	10.4389711807381	1.64584708929716e-25	2.42356779135237e-24	candidate	up	candidate_up	23.615544827809
ENSG00000029364	3832.26999238459	-0.745879999062749	0.0715207969442722	-10.4288546958436	1.83081688814614e-25	2.69357123174219e-24	candidate	stable	not_candidate	23.5696715350081
ENSG00000175879	376.008839467313	-1.59536715280829	0.153080013519928	-10.4217860720309	1.9721434721181e-25	2.89894692456869e-24	candidate	down	candidate_down	23.537759735862
ENSG00000234771	135.626269358019	3.4166500205577	0.327928437169958	10.4188891028896	2.03314024386771e-25	2.98598507457586e-24	candidate	up	candidate_up	23.5249123674233
ENSG00000128000	704.738465801225	1.14734226517334	0.110160792743848	10.4151598458555	2.11442088327374e-25	3.10263443293011e-24	candidate	up	candidate_up	23.5082693920323
ENSG00000116288	3737.76093894796	-0.968833527771837	0.0930509345823741	-10.4118624076169	2.18896741593288e-25	3.20920656737293e-24	candidate	stable	not_candidate	23.4936023277213
ENSG00000144567	4990.4357893738	-0.713626051187244	0.0685425872589797	-10.4114256511925	2.19903470546335e-25	3.22114295560341e-24	candidate	stable	not_candidate	23.491990000591
ENSG00000166750	374.243746291864	1.353281071149	0.130040498668024	10.4066124400503	2.31306513108793e-25	3.38521028108827e-24	candidate	up	candidate_up	23.4704143488164
ENSG00000168916	405.351062278434	1.59080384848499	0.152865947971117	10.4065285277632	2.31510420993e-25	3.38523279927527e-24	candidate	up	candidate_up	23.4704114599289
ENSG00000157152	233.368330789979	-1.76221627167171	0.169454100149132	-10.3993722791058	2.49571820285892e-25	3.64614620938201e-24	candidate	down	candidate_down	23.4381659202519
ENSG00000110955	18102.0550716205	-0.934058157563467	0.0898875413806634	-10.3914084556817	2.71316574857332e-25	3.96036968954053e-24	candidate	stable	not_candidate	23.4022642719953
ENSG00000116731	2571.23418778923	0.890679593858578	0.0857411247059177	10.3880092186043	2.81160244030557e-25	4.10047825818932e-24	candidate	stable	not_candidate	23.3871654865048
ENSG00000149187	3124.67689313922	0.816662269613863	0.078618644150104	10.3876412324618	2.82246878228e-25	4.112740225608e-24	candidate	stable	not_candidate	23.3858687211127
ENSG00000149260	1511.92854918117	-0.835472970822408	0.0804452183699401	-10.3856138096407	2.88308752235294e-25	4.19741410565013e-24	candidate	stable	not_candidate	23.3770181823427
ENSG00000105409	23217.987390058	-1.01990338409774	0.098210082032611	-10.3849153059365	2.90426976838728e-25	4.22457605961586e-24	candidate	down	candidate_down	23.3742168664083
ENSG00000128245	7133.91541751813	-0.654720331278249	0.0630584892299338	-10.3827468636444	2.97101560848054e-25	4.31791043428865e-24	candidate	stable	not_candidate	23.3647263704079
ENSG00000182196	1456.00579055467	-0.887080792975053	0.0854452579199267	-10.3818610250596	2.99871751777081e-25	4.3543877289297e-24	candidate	stable	not_candidate	23.3610729025716
ENSG00000223960	498.144876555964	1.5689087991511	0.151121963915235	10.3817390834803	3.00255085839078e-25	4.35617265907728e-24	candidate	up	candidate_up	23.3608949150966
ENSG00000138771	271.54030682277	-1.7095236054641	0.164679783252316	-10.3808954062371	3.02920594498159e-25	4.39103613931127e-24	candidate	down	candidate_down	23.3574329885301
ENSG00000083097	1772.2096669368	0.927769532714881	0.089383072372278	10.3797006311301	3.06735522236002e-25	4.44248642074791e-24	candidate	stable	not_candidate	23.3523738910192
ENSG00000131469	4217.01873369493	-1.15883405809876	0.111660290260628	-10.3782110488331	3.11558513476554e-25	4.50843495971955e-24	candidate	down	candidate_down	23.3459741912299
ENSG00000135617	504.794663614918	-1.19169931403482	0.114915534475624	-10.3702194787912	3.38745832881536e-25	4.8976147730703e-24	candidate	down	candidate_down	23.3100153777473
ENSG00000163902	7120.12208564099	-0.919860918072429	0.0887191133770815	-10.3682383993487	3.45841297345352e-25	4.99588361139296e-24	candidate	stable	not_candidate	23.3013876878957
ENSG00000127884	2357.34263867152	-0.76715462960922	0.0739924853817318	-10.3680073138701	3.46678488990324e-25	5.00365639674732e-24	candidate	stable	not_candidate	23.3007125211449
ENSG00000168542	77.4506738881402	-3.54181814763598	0.34174797713589	-10.3638306137731	3.62161010709761e-25	5.22261154064903e-24	candidate	down	candidate_down	23.2821122759104
ENSG00000130748	290.904496004401	-1.804487278974	0.174155490893154	-10.3613573693239	3.7164999623254e-25	5.35483302065283e-24	candidate	down	candidate_down	23.2712540671925
ENSG00000165029	657.749824291024	1.07898951796544	0.104168779908395	10.3580892366628	3.8456750304782e-25	5.5361834690051e-24	candidate	up	candidate_up	23.2567895258027
ENSG00000143507	308.699278658472	1.88665600398012	0.182210988556901	10.3542383416188	4.00360362679206e-25	5.75857966199291e-24	candidate	up	candidate_up	23.2396846209213
ENSG00000151502	5011.40364518402	-0.711965591666526	0.0687687477811078	-10.353039929311	4.05405037340783e-25	5.82112915419452e-24	candidate	stable	not_candidate	23.2349927648567
ENSG00000169439	311.649966657667	-1.82609839010657	0.176381929725389	-10.3530922524187	4.05183475829752e-25	5.82112915419452e-24	candidate	down	candidate_down	23.2349927648567
ENSG00000135637	237.030328047188	1.6142122716725	0.156033584152859	10.3452873971743	4.39595332282055e-25	6.30664727136725e-24	candidate	up	candidate_up	23.2002014582698
ENSG00000125266	4557.43877748746	1.00448734178694	0.0970998801171434	10.3448875588219	4.41434180099172e-25	6.32760151216705e-24	candidate	up	candidate_up	23.1987608788334
ENSG00000176641	3692.30279028062	-1.15622241723887	0.111800046707792	-10.3418777655867	4.55522975354947e-25	6.523962612789e-24	candidate	down	candidate_down	23.1854885364585
ENSG00000165752	637.941674578103	-1.30758287047763	0.126447222804728	-10.3409378353602	4.60013401009158e-25	6.58263829947065e-24	candidate	down	candidate_down	23.1816000077151
ENSG00000152932	8307.14824113416	-0.637325837044343	0.0616344125586995	-10.3404220237739	4.6249625233416e-25	6.612510520552e-24	candidate	stable	not_candidate	23.1796336239906
ENSG00000116205	331.733529864537	1.34391631393413	0.129995313537082	10.3381904883115	4.73391599374965e-25	6.76250612668182e-24	candidate	up	candidate_up	23.1698923284239
ENSG00000054148	1377.96177453706	-0.826341620105962	0.0799395647925674	-10.3370792954679	4.78911405950381e-25	6.83195822126414e-24	candidate	stable	not_candidate	23.165454798105
ENSG00000128917	760.017143428638	1.31168951300216	0.126892085184105	10.3370475085114	4.79070241125229e-25	6.83195822126414e-24	candidate	up	candidate_up	23.165454798105
ENSG00000101246	947.5103575574	-0.934755231366137	0.0904302714542082	-10.3367513591892	4.80552570612362e-25	6.8472601373114e-24	candidate	stable	not_candidate	23.164483172344
ENSG00000110888	380.289441379076	1.79342555595842	0.173526378716927	10.3351753734459	4.88517701865726e-25	6.95482903558286e-24	candidate	up	candidate_up	23.1577135414182
ENSG00000102081	1365.04725970121	0.88637740863724	0.0857663531113193	10.3347918674679	4.90475671900151e-25	6.97676619008991e-24	candidate	stable	not_candidate	23.1563458311351
ENSG00000155366	2065.34028649775	-1.14926778001189	0.1112112235801	-10.3340988707325	4.940334722054e-25	7.02140350301778e-24	candidate	down	candidate_down	23.1535760683984
ENSG00000166855	1145.41421370189	0.930141464533878	0.0900286431109255	10.3316170542284	5.06986012628783e-25	7.19937353077613e-24	candidate	stable	not_candidate	23.1427052930082
ENSG00000115762	5822.31482300855	-0.68661211754432	0.0664787070699202	-10.328301313414	5.24817253157394e-25	7.44626209568862e-24	candidate	stable	not_candidate	23.1280616814257
ENSG00000203875	426.773280112872	1.28235604539994	0.124192368440107	10.3255623635067	5.40014251101063e-25	7.65063377984816e-24	candidate	up	candidate_up	23.1163025863248
ENSG00000272333	1734.90690536047	1.1925929941612	0.115499326336216	10.3255406935413	5.40136208393154e-25	7.65063377984816e-24	candidate	up	candidate_up	23.1163025863248
ENSG00000117691	248.998351664704	-1.60812631099382	0.155936240899159	-10.3127169266172	6.17310322636748e-25	8.73635116503175e-24	candidate	down	candidate_down	23.0586699174541
ENSG00000148296	1020.24454108084	0.889074618959596	0.0862176843030767	10.311975160853	6.22094389840104e-25	8.79661449978466e-24	candidate	stable	not_candidate	23.0556844400043
ENSG00000164294	66.4306025819278	-3.70488406946102	0.359344163888644	-10.3101272868011	6.34172720716012e-25	8.9598321555215e-24	candidate	down	candidate_down	23.0477001258974
ENSG00000115902	2084.19636301688	-0.799538422395767	0.0775777304168021	-10.3062878754004	6.60016316784516e-25	9.31709109465939e-24	candidate	stable	not_candidate	23.0307196583251
ENSG00000028277	716.134498625545	1.23919388893595	0.120239875872476	10.3060143728875	6.61896616600958e-25	9.33575598861789e-24	candidate	up	candidate_up	23.0298505080961
ENSG00000176155	190.584477127283	2.46608296689874	0.239322283763825	10.3044435650313	6.72798981057526e-25	9.48153441881238e-24	candidate	up	candidate_up	23.0231213740861
ENSG00000130749	1410.39347092242	1.15454408617517	0.112068324276209	10.3021446392794	6.89076440714863e-25	9.70275311471232e-24	candidate	up	candidate_up	23.0131050190451
ENSG00000258548	343.569256801553	1.64524826444718	0.159758349442546	10.298355423601	7.16761626191782e-25	1.0084094602974e-23	candidate	up	candidate_up	22.9963630886841
ENSG00000139637	1069.62807160464	-0.900667020842923	0.087463174161336	-10.2976713282957	7.21876000904625e-25	1.01475140698593e-23	candidate	stable	not_candidate	22.9936403378468
ENSG00000180626	351.184345184596	1.32219597478209	0.128411502150859	10.2965540674757	7.3030662986329e-25	1.02574049574753e-23	candidate	up	candidate_up	22.9889624984054
ENSG00000135365	1705.06843210218	1.01703150038328	0.098810697654755	10.2927266431899	7.59933952568519e-25	1.06645764753072e-23	candidate	up	candidate_up	22.9720563871053
ENSG00000159905	88.3237757336019	2.87732142456165	0.279747399136239	10.2854269010035	8.19779816062975e-25	1.14947835399006e-23	candidate	up	candidate_up	22.9394992025862
ENSG00000162552	180.402221949693	-3.09109414844558	0.300566073763134	-10.2842416968242	8.29927685712243e-25	1.16273285817374e-23	candidate	down	candidate_down	22.9345200544442
ENSG00000116871	4158.23727634196	1.09362984989581	0.106370753262689	10.281302109378	8.55637140897314e-25	1.19774879438747e-23	candidate	up	candidate_up	22.9216342576154
ENSG00000101363	880.410406297129	-1.10768130004174	0.107771696151907	-10.2780353246035	8.85134749875522e-25	1.23800452307004e-23	candidate	down	candidate_down	22.9072777686109
ENSG00000172354	6076.45505898247	-0.833880488711413	0.0811335174839823	-10.2778791622838	8.86569784725605e-25	1.23897571920551e-23	candidate	stable	not_candidate	22.9069372046154
ENSG00000205542	20186.0196224137	-0.956160468379711	0.0930795970483533	-10.2725033057782	9.3740133700287e-25	1.30891899544107e-23	candidate	stable	not_candidate	22.8830872296307
ENSG00000182870	712.066163699461	-1.4270523424123	0.13893548673297	-10.2713307879005	9.48866010368029e-25	1.32382240378952e-23	candidate	down	candidate_down	22.8781702733764
ENSG00000134744	1793.45268813067	1.04057791682838	0.101311284397957	10.2710958903741	9.51179445459326e-25	1.3259441469703e-23	candidate	up	candidate_up	22.8774747694256
ENSG00000124164	5820.06632667237	-0.679780329075129	0.0662015196958612	-10.2683493097762	9.78647928963185e-25	1.36309929689393e-23	candidate	stable	not_candidate	22.8654725062179
ENSG00000054690	386.699346095595	1.62193888892339	0.158079785752627	10.2602548529608	1.06425489249283e-24	1.4811028154426e-23	candidate	up	candidate_up	22.8294147925055
ENSG00000182674	659.280662449576	1.19222399592691	0.116202096118135	10.2599181577142	1.06797215217593e-24	1.48504057868653e-23	candidate	up	candidate_up	22.8282616791017
ENSG00000152117	273.111057015898	2.12602330016861	0.20757506413088	10.2421902605224	1.28298478265592e-24	1.78253899038773e-23	candidate	up	candidate_up	22.7489609618267
ENSG00000142751	549.714540624836	1.13166268801373	0.110583542404995	10.2335543192241	1.40274501263927e-24	1.94731274451698e-23	candidate	up	candidate_up	22.7105642938264
ENSG00000198356	1243.15874189358	-0.841561649511353	0.0822364709564709	-10.2334358432867	1.4044627273515e-24	1.94808063873432e-23	candidate	stable	not_candidate	22.7103930699253
ENSG00000167771	1452.96798580563	1.36536259809171	0.133456583867697	10.2307623837072	1.44378255777542e-24	2.00096061528311e-23	candidate	up	candidate_up	22.6987614594565
ENSG00000089818	4629.71106479125	-0.916691565454313	0.0896117220457564	-10.2295943491215	1.46130188286385e-24	2.02356439540948e-23	candidate	stable	not_candidate	22.6938829706023
ENSG00000167986	10771.7034194804	-0.662308409676852	0.0647869899509542	-10.222861259309	1.56647556676298e-24	2.16741135490581e-23	candidate	stable	not_candidate	22.664058655726
ENSG00000164902	1391.5832993356	1.10255830909567	0.107873543294779	10.220840767998	1.59947499102008e-24	2.21124112808132e-23	candidate	up	candidate_up	22.6553638965505
ENSG00000269937	392.123834522151	2.35237621394694	0.230159285431968	10.2206444095095	1.60271847561852e-24	2.21389551281145e-23	candidate	up	candidate_up	22.6548428799705
ENSG00000204394	3421.15880571354	-0.725894452160797	0.0711436919839619	-10.2032159411187	1.91813805077206e-24	2.64741033938242e-23	candidate	stable	not_candidate	22.5771787393492
ENSG00000161021	830.456499259605	1.22493043097716	0.12017473379011	10.1929115409279	2.13279163735383e-24	2.94124802223041e-23	candidate	up	candidate_up	22.5314683518464
ENSG00000052126	984.457835932501	0.944083323878145	0.0926860089011523	10.1858234599894	2.29409320745133e-24	3.16108658766441e-23	candidate	stable	not_candidate	22.5001636079156
ENSG00000172888	941.639198287843	0.972577862870441	0.095488371526507	10.1853015956028	2.3064358793788e-24	3.17547813911511e-23	candidate	stable	not_candidate	22.49819087272
ENSG00000261236	1289.72307217783	-0.84336817214921	0.0828443136108543	-10.1801576401583	2.43167128121899e-24	3.34514779541375e-23	candidate	stable	not_candidate	22.4755846894613
ENSG00000241743	574.560541354387	1.20561873492371	0.118490182966678	10.1748406892305	2.56819892189745e-24	3.53006011220219e-23	candidate	up	candidate_up	22.4522178990951
ENSG00000105355	234.078600902608	-1.69226298096604	0.166387221363161	-10.1706306956858	2.68166591024774e-24	3.68299731909887e-23	candidate	down	candidate_down	22.4337985972735
ENSG00000187955	146.877513362586	-2.07572542060058	0.204101119319043	-10.1700834739465	2.69677458938329e-24	3.70070921502901e-23	candidate	down	candidate_down	22.4317150384579
ENSG00000172020	20249.9486472776	-0.607403274787522	0.0597289582170673	-10.1693264526747	2.71781489427343e-24	3.72652520913164e-23	candidate	stable	not_candidate	22.4286959365162
ENSG00000126768	1263.39500957217	-1.04590789723149	0.102861109775749	-10.1681568428701	2.75064262342997e-24	3.76844797745589e-23	candidate	down	candidate_down	22.4238374756847
ENSG00000084764	2540.34332947101	-0.711217237377398	0.069948559486491	-10.1677181431414	2.76305675144765e-24	3.78235788365108e-23	candidate	stable	not_candidate	22.4222373809533
ENSG00000151461	900.057137191632	1.07527538243113	0.10576572607428	10.1665768518996	2.79561310706361e-24	3.82379526205724e-23	candidate	up	candidate_up	22.4175053692566
ENSG00000155876	2961.25681963024	-0.897832595553109	0.0883171952063645	-10.1659998764137	2.81221617092877e-24	3.84336210026932e-23	candidate	stable	not_candidate	22.4152886967897
ENSG00000090266	1208.60720531765	-1.02089733235501	0.100430487785273	-10.1652133218526	2.83500753205899e-24	3.87134742826798e-23	candidate	down	candidate_down	22.4121378518252
ENSG00000171130	6952.69385440449	-0.87209944941911	0.0858004692032424	-10.1642736632745	2.86247523358104e-24	3.90566767596604e-23	candidate	stable	not_candidate	22.4083047125674
ENSG00000228594	848.827542430243	-1.57175807409738	0.154748381022026	-10.1568627969922	3.08854842085942e-24	4.2106958422279e-23	candidate	down	candidate_down	22.3756461285187
ENSG00000135677	2902.59128086607	-0.702638184825074	0.0692319648245585	-10.1490429544451	3.3462879076406e-24	4.55836352760683e-23	candidate	stable	not_candidate	22.3411910429691
ENSG00000137154	6110.20388610433	-1.10089430604451	0.108479720800583	-10.1483880850714	3.36881502633014e-24	4.58531633526856e-23	candidate	down	candidate_down	22.3386306975245
ENSG00000130255	2838.81520374772	-0.977511148182864	0.0963302685826444	-10.1474973813057	3.39969599246687e-24	4.62358654975494e-23	candidate	stable	not_candidate	22.335021008322
ENSG00000283050	275.599871430757	2.04908378804058	0.201963291731167	10.1458228892809	3.45851215502364e-24	4.699755591327e-23	candidate	up	candidate_up	22.327924726766
ENSG00000183137	461.057786761111	1.45392336665754	0.143327279773901	10.1440798217276	3.52080778644227e-24	4.78052537756545e-23	candidate	up	candidate_up	22.3205243719989
ENSG00000127445	1788.63032656712	-0.974535420517235	0.0961070949235222	-10.1400986190741	3.66729164180814e-24	4.97538155589348e-23	candidate	stable	not_candidate	22.3031736081313
ENSG00000180747	192.252310647847	2.55501083566528	0.251986680362256	10.1394678162838	3.69104891483102e-24	5.00355480123933e-23	candidate	up	candidate_up	22.3007213392597
ENSG00000129244	429.90185199986	-1.65793685204794	0.163573760081168	-10.135714011986	3.83561050767265e-24	5.19531113946139e-23	candidate	down	candidate_down	22.284388438077
ENSG00000188687	82.151768463223	3.56784806132861	0.352017849171236	10.1354180469214	3.84724399787822e-24	5.20685255635169e-23	candidate	up	candidate_up	22.2834247201675
ENSG00000105135	1252.17437383254	-0.857942881955459	0.084662555725327	-10.1336756799417	3.91644312184619e-24	5.29622154747316e-23	candidate	stable	not_candidate	22.2760338561151
ENSG00000141084	463.311762502985	1.22433730004627	0.120844958263078	10.1314719094933	4.00573542860404e-24	5.41259630449825e-23	candidate	up	candidate_up	22.2665943633148
ENSG00000048140	3068.69406949793	-0.708443302319253	0.0699313874668806	-10.130548355769	4.04375286972271e-24	5.45955593258446e-23	candidate	stable	not_candidate	22.2628426803486
ENSG00000028528	1395.69331033223	0.885016576805345	0.0873730262105332	10.1291739017122	4.1009939734262e-24	5.53173063056804e-23	candidate	stable	not_candidate	22.2571389761596
ENSG00000120156	77.620844871462	-3.51019662297202	0.346545536631981	-10.1291064288031	4.10382455316531e-24	5.53173063056804e-23	candidate	down	candidate_down	22.2571389761596
ENSG00000147224	1830.24753995686	-0.891614524642609	0.088036760531022	-10.1277525350155	4.16103299550751e-24	5.60432849829707e-23	candidate	stable	not_candidate	22.251476416424
ENSG00000196236	261.803705167999	1.73603386987071	0.171462586640415	10.1248552461853	4.28612463262205e-24	5.76816515321815e-23	candidate	up	candidate_up	22.2389623134578
ENSG00000109111	3481.51999601239	0.777686945320255	0.0768197674154619	10.1235264240559	4.34473615159617e-24	5.84234295368977e-23	candidate	stable	not_candidate	22.2334129529216
ENSG00000286827	108.488629365897	2.28643330760498	0.226007591406785	10.1166217177621	4.66230860095534e-24	6.26434524311493e-23	candidate	up	candidate_up	22.2031243152783
ENSG00000183889	786.431169381914	1.66601317023419	0.164819081511497	10.1081328384783	5.08440122476037e-24	6.82599227028824e-23	candidate	up	candidate_up	22.1658342078495
ENSG00000101337	2852.51012005263	-0.737933373403334	0.073004526080168	-10.1080496378127	5.08872010747269e-24	6.82631194529295e-23	candidate	stable	not_candidate	22.165813869438
ENSG00000105518	747.744107929525	-0.976111287913838	0.0965932995112534	-10.1053726588988	5.22963623172982e-24	7.00972394906863e-23	candidate	stable	not_candidate	22.1542990847091
ENSG00000120685	1643.61537533755	1.08479215278581	0.107452043460005	10.0955935118124	5.77804797724102e-24	7.73860580971079e-23	candidate	up	candidate_up	22.1113372749358
ENSG00000069667	1182.35153699268	1.02995869522818	0.102045094293972	10.0931720662737	5.92241492042842e-24	7.92561254311413e-23	candidate	up	candidate_up	22.1009671626983
ENSG00000159720	3800.87119947731	-0.784779989465731	0.0777604605729706	-10.0922754788636	5.97677109385816e-24	7.9919605801806e-23	candidate	stable	not_candidate	22.0973466669057
ENSG00000167766	653.52759401136	1.17315150776269	0.116295702738195	10.087659992078	6.26450417405415e-24	8.37001803702698e-23	candidate	up	candidate_up	22.0772736061199
ENSG00000272734	97.9701116930074	2.60919180223171	0.258670412185033	10.0869356498543	6.31088903363381e-24	8.42526350795102e-23	candidate	up	candidate_up	22.0744165072804
ENSG00000196458	993.59171610851	0.858539459830578	0.0851170508367903	10.0865743278254	6.33415409337925e-24	8.44957971882362e-23	candidate	stable	not_candidate	22.0731648922734
ENSG00000154222	387.825695335924	1.87570338639271	0.186013621226827	10.0836883558407	6.52305271748732e-24	8.69463154248031e-23	candidate	up	candidate_up	22.0607488176243
ENSG00000143878	5972.82165439981	-0.902239945604126	0.0895253460916558	-10.0780391809981	6.90911048177638e-24	9.20187899197096e-23	candidate	stable	not_candidate	22.0361234821628
ENSG00000137818	7600.953038185	-0.813264258620559	0.0807009899472859	-10.077500401814	6.94709127697077e-24	9.24510285450812e-23	candidate	stable	not_candidate	22.0340882528232
ENSG00000179242	1988.54415871961	-1.43925586365272	0.142873582386798	-10.0736318051875	7.22594551995786e-24	9.60855458329531e-23	candidate	down	candidate_down	22.0173419384201
ENSG00000242086	626.921216768256	1.59736777919634	0.158609111475002	10.0710972045771	7.41462514716092e-24	9.85161631943668e-23	candidate	up	candidate_up	22.0064925105151
ENSG00000004864	1583.05307032591	-1.14365321825473	0.113603366826518	-10.0670715155933	7.7243811227488e-24	1.02550355096303e-22	candidate	down	candidate_down	21.9890628314819
ENSG00000138688	4700.45310714659	0.967414448184201	0.0961744013881987	10.0589599126209	8.38798049858206e-24	1.11272115606884e-22	candidate	stable	not_candidate	21.9536136546707
ENSG00000168887	430.178482175626	1.39621849084781	0.138835905384985	10.0566095418628	8.59060007411224e-24	1.13869697337361e-22	candidate	up	candidate_up	21.9435918336918
ENSG00000162650	944.141603338574	1.27355428782555	0.126642202403431	10.0563182229611	8.61604920504566e-24	1.14116604197944e-22	candidate	up	candidate_up	21.942651160254
ENSG00000188803	325.009461330953	-11.9121171013313	1.18458449213017	-10.0559455070279	8.64871794620862e-24	1.14458665984318e-22	candidate	down	candidate_down	21.9413513201001
ENSG00000172809	2898.42013988214	-1.10702475417939	0.110135788590033	-10.0514534680471	9.05222946757977e-24	1.19704106350731e-22	candidate	down	candidate_down	21.9218909512237
ENSG00000105810	448.569650300396	-1.45640791022502	0.145041468189813	-10.0413207919204	1.00321746324506e-23	1.32557833532097e-22	candidate	down	candidate_down	21.8775946024519
ENSG00000132471	3700.36369148323	-0.90421874729614	0.0900685381411372	-10.039229746121	1.02471169382656e-23	1.35291059308057e-22	candidate	stable	not_candidate	21.8687309027481
ENSG00000148848	1731.99910074422	1.16408803786423	0.115977647022554	10.0371758502555	1.04626790561497e-23	1.3802815082908e-22	candidate	up	candidate_up	21.8600323302442
ENSG00000133134	2370.67314474932	-1.01289058532147	0.100945351846948	-10.0340487876768	1.07995258766059e-23	1.42359707536536e-22	candidate	down	candidate_down	21.8466129128809
ENSG00000157870	1662.50473590099	-0.926426183821246	0.0923677529768869	-10.0297577234889	1.12793024976771e-23	1.48567064709562e-22	candidate	stable	not_candidate	21.8280774570643
ENSG00000104823	1588.0681785002	-0.925387932862565	0.0922775896631034	-10.0283062901953	1.14463151663049e-23	1.50648277027496e-22	candidate	stable	not_candidate	21.8220358310117
ENSG00000105088	4002.14379960202	-0.906702192414469	0.0904381965364172	-10.0256553883111	1.17576931529038e-23	1.54624757124037e-22	candidate	stable	not_candidate	21.8107209695279
ENSG00000152527	123.761799574875	3.76461360688231	0.375659399709904	10.021348087628	1.22816166328177e-23	1.61387967819147e-22	candidate	up	candidate_up	21.7921288469655
ENSG00000136810	1553.11713967674	-0.860793713803754	0.0859352604486583	-10.0167697090769	1.28638736614581e-23	1.68906498123132e-22	candidate	stable	not_candidate	21.7723536420528
ENSG00000100796	2183.29824624929	0.724619019467751	0.0723539384649784	10.014921576363	1.31065816020134e-23	1.71958350618416e-22	candidate	stable	not_candidate	21.7645767291793
ENSG00000147403	8523.32568925245	-0.837217744643951	0.0836149307493474	-10.0127780665594	1.33937648027905e-23	1.75588477759467e-22	candidate	stable	not_candidate	21.755503986207
ENSG00000089157	13806.0336483367	-1.02307606265004	0.102203486771634	-10.0101874697879	1.37491752394153e-23	1.80106658891886e-22	candidate	down	candidate_down	21.7444702301758
ENSG00000168234	1047.86218473988	-0.868021816302328	0.0867283235462901	-10.0085160280889	1.39834249662172e-23	1.83031872327763e-22	candidate	stable	not_candidate	21.7374732776422
ENSG00000174748	18229.9622192847	-0.974488875050603	0.0974498285705506	-9.99990343077005	1.52545744555781e-23	1.99514090299383e-22	candidate	stable	not_candidate	21.7000264276806
ENSG00000182636	2453.14276439242	-0.766803604301422	0.076733184623915	-9.99311586062383	1.63364281715637e-23	2.13496695667123e-22	candidate	stable	not_candidate	21.6706088422532
ENSG00000113522	1734.96684995027	1.04196281544026	0.104327541463503	9.98741847860726	1.73029194012353e-23	2.2595100370325e-22	candidate	up	candidate_up	21.6459857251369
ENSG00000105290	21108.5204955311	-0.908069925758957	0.0909424427525212	-9.98510594475738	1.77111777678546e-23	2.31101857800836e-22	candidate	stable	not_candidate	21.6361965632643
ENSG00000125656	1105.29242277586	-0.915149015182018	0.0916590044968699	-9.98427836092491	1.78595864944309e-23	2.32856713077817e-22	candidate	stable	not_candidate	21.6329112371788
ENSG00000122705	3350.18295982317	-0.913862229236403	0.0915409805548111	-9.98309416938372	1.80740889577279e-23	2.35469906608157e-22	candidate	stable	not_candidate	21.6280645884465
ENSG00000196277	318.030111870349	-1.7814187798825	0.17851105062056	-9.97931934011782	1.87750276653685e-23	2.44411410728626e-22	candidate	down	candidate_down	21.6118785222397
ENSG00000131981	1887.85412280046	-1.67607965943797	0.167961069992224	-9.97897703030572	1.88399059545617e-23	2.45065277455606e-22	candidate	down	candidate_down	21.6107182182366
ENSG00000142534	5988.44872774329	-1.04730763016787	0.104974255617911	-9.97680454129533	1.9256866463288e-23	2.5029437622213e-22	candidate	down	candidate_down	21.6015489082948
ENSG00000158710	1963.94740720653	-0.883359346933187	0.0885665034974159	-9.9739665906418	1.98153401663927e-23	2.57353268869113e-22	candidate	stable	not_candidate	21.5894703110245
ENSG00000133112	11489.4817982193	-1.12045243658088	0.112376112869731	-9.97055698019857	2.05075534020094e-23	2.66136814048731e-22	candidate	down	candidate_down	21.5748950464093
ENSG00000066382	2779.83138989957	0.928234959733702	0.0931850738462958	9.96119787665543	2.25331159392899e-23	2.92196870877862e-22	candidate	stable	not_candidate	21.5343244392154
ENSG00000137094	3919.69303210594	0.643367941866281	0.0646129990517424	9.9572524307542	2.34452561415116e-23	3.03789500182189e-22	candidate	stable	not_candidate	21.5174272406501
ENSG00000162704	5764.81741743013	-0.931447637405774	0.0935714849156775	-9.95439623775505	2.41282970561423e-23	3.12397951358473e-22	candidate	stable	not_candidate	21.5052918227993
ENSG00000179406	83.0000932653057	2.79816145957062	0.281119225555797	9.95364672778395	2.43107779866942e-23	3.14517164858021e-22	candidate	up	candidate_up	21.5023556478349
ENSG00000235823	1830.67197574416	1.15172597775245	0.115853708927866	9.94120937871352	2.7546229123643e-23	3.56099938779212e-22	candidate	up	candidate_up	21.4484281009898
ENSG00000131437	4568.9717525733	0.874382637435612	0.0879833984092371	9.93804119009585	2.84363670223837e-23	3.67323202741648e-22	candidate	stable	not_candidate	21.4349516376651
ENSG00000105983	2465.82556714497	-0.6882977453396	0.0693283790020753	-9.92808075490986	3.14245631830202e-23	4.05609639603057e-22	candidate	stable	not_candidate	21.3918917322332
ENSG00000078687	1109.95395559717	1.50899591036111	0.152100243794017	9.921061746651	3.37150409080164e-23	4.34782286591345e-22	candidate	up	candidate_up	21.3617281577604
ENSG00000168092	8473.11344038783	-0.704752659392015	0.0710364705912345	-9.92099767241219	3.37366934478459e-23	4.34782286591345e-22	candidate	stable	not_candidate	21.3617281577604
ENSG00000143502	940.345369225638	-0.859438553230661	0.0866730288154762	-9.91587077290647	3.55145965217749e-23	4.57342702552925e-22	candidate	stable	not_candidate	21.3397582462089
ENSG00000101266	4065.87034542559	0.816823320195355	0.0823769201315056	9.91568170904407	3.5581904001391e-23	4.57856992411745e-22	candidate	stable	not_candidate	21.3392701488625
ENSG00000280422	86.7154394554886	2.70626305272875	0.273138569860462	9.90802234232718	3.84175146530882e-23	4.9396478487076e-22	candidate	up	candidate_up	21.3063040111603
ENSG00000135750	380.604649800847	-2.32728980993188	0.23489220210377	-9.90790579290384	3.84623472323319e-23	4.94161401307564e-22	candidate	down	candidate_down	21.3061311801274
ENSG00000134884	1275.40061473772	1.32557701292019	0.133804627453432	9.90680993735839	3.88864268372222e-23	4.99226514300117e-22	candidate	up	candidate_up	21.3017023570026
ENSG00000065665	1890.1990541548	-1.10658691026362	0.111739275698002	-9.90329410452237	4.02785002253537e-23	5.16701496755917e-22	candidate	down	candidate_down	21.2867602804093
ENSG00000100425	1985.3861279766	0.798184380101145	0.0806104941122053	9.9017428052248	4.09083098391026e-23	5.24378702673186e-22	candidate	stable	not_candidate	21.2803549552339
ENSG00000005339	4182.30396405061	1.20020291356259	0.121263724075093	9.89746045420282	4.26979519617286e-23	5.46899954376567e-22	candidate	up	candidate_up	21.262092112855
ENSG00000159200	1644.92814653437	-0.843803918585785	0.0853038267082737	-9.89174754693559	4.52066433494064e-23	5.78589693916503e-22	candidate	stable	not_candidate	21.2376293064555
ENSG00000258405	494.925099163338	1.12718347492698	0.113985378596417	9.88884266391703	4.65376747425039e-23	5.95169895330738e-22	candidate	up	candidate_up	21.2253590442337
ENSG00000180592	564.323097246136	1.28023992895424	0.129499351513085	9.88607212310927	4.7843274124132e-23	6.11399762833063e-22	candidate	up	candidate_up	21.2136747340763
ENSG00000225663	3635.66690484182	-0.724264150152967	0.0732713586928169	-9.88468295216654	4.85114966566879e-23	6.19465890132119e-22	candidate	stable	not_candidate	21.2079826023392
ENSG00000107863	3549.22746725001	1.10464884875241	0.111824074190562	9.87845288904385	5.16237470808279e-23	6.58704836894043e-22	candidate	up	candidate_up	21.1813091475063
ENSG00000105258	809.682038389526	-0.951473040949924	0.0963511044222833	-9.87506107641331	5.34004193643728e-23	6.80855346895754e-22	candidate	stable	not_candidate	21.166945147585
ENSG00000123684	3568.14808130536	-0.64901571705392	0.0657234585862403	-9.87494771295857	5.34608344493558e-23	6.81106503175038e-22	candidate	stable	not_candidate	21.1667849730729
ENSG00000122042	9365.31117161183	-0.740129075434361	0.0749515920691601	-9.87476122924009	5.35603649625331e-23	6.81855239796996e-22	candidate	stable	not_candidate	21.1663078177636
ENSG00000148219	2815.996316107	-0.93954161735131	0.0951496940263232	-9.87435248179974	5.37791647689225e-23	6.84120051904589e-22	candidate	stable	not_candidate	21.1648676799981
ENSG00000132846	333.969767114914	1.31749305366048	0.133476559239658	9.87059496562922	5.5832451479425e-23	7.09700036738466e-22	candidate	up	candidate_up	21.1489251722893
ENSG00000228340	91.7349540438933	-2.78671957498259	0.282328946341783	-9.87047063749894	5.59017006419437e-23	7.1004073526077e-22	candidate	down	candidate_down	21.1487167349549
ENSG00000076356	2287.86916816595	1.3958915129666	0.141429887190063	9.86984816788195	5.62496888724168e-23	7.13918661197108e-22	candidate	up	candidate_up	21.1463512658226
ENSG00000167110	1775.02621564299	0.947890737909658	0.0960584902016455	9.86784963952536	5.73815161519023e-23	7.27731616519349e-22	candidate	stable	not_candidate	21.1380287566141
ENSG00000185634	637.360766244153	1.1100306660143	0.112499332761134	9.86699777474405	5.78707795607195e-23	7.33380606433118e-22	candidate	up	candidate_up	21.1346705787365
ENSG00000141446	407.972671260702	1.30936498929284	0.132723498470257	9.86535921961301	5.8823515158908e-23	7.44890054184869e-22	candidate	up	candidate_up	21.1279078244121
ENSG00000176887	18713.20025147	0.802301873683874	0.0813419364797753	9.86332399257985	6.00285421156632e-23	7.59574472398497e-22	candidate	stable	not_candidate	21.1194296393573
ENSG00000005893	4208.22327004527	-0.961440979566045	0.0974837271851333	-9.86257919478348	6.04756069034219e-23	7.64653025155284e-22	candidate	stable	not_candidate	21.1165355889565
ENSG00000089693	7410.89261450561	-0.680281361911473	0.0689984068718172	-9.85937781397295	6.2435069764797e-23	7.88832210744354e-22	candidate	stable	not_candidate	21.1030153639607
ENSG00000177830	1239.46511980182	-0.887144022531171	0.0900062243422647	-9.85647413847344	6.42666048505101e-23	8.1135982335044e-22	candidate	stable	not_candidate	21.0907865013509
ENSG00000060237	4777.6843157621	1.18493928930349	0.120251396543022	9.85385054450955	6.59671619446909e-23	8.32201119917639e-22	candidate	up	candidate_up	21.0797717040998
ENSG00000169213	2783.791827544	-1.279379620686	0.129869280424292	-9.85128751392303	6.76714612132082e-23	8.53058178729877e-22	candidate	down	candidate_down	21.0690213488562
ENSG00000156508	106607.933349656	-0.994302545004054	0.100948075499668	-9.84964339421527	6.87876016487113e-23	8.66475150888285e-22	candidate	stable	not_candidate	21.0622438876377
ENSG00000175216	6991.93386973066	0.742881768481773	0.0755047974622517	9.83886843552125	7.65671404686502e-23	9.63743510729556e-22	candidate	stable	not_candidate	21.0160385332096
ENSG00000084693	1605.44947634002	-0.813912303592002	0.0827750402983571	-9.83282280091087	8.13071936309943e-23	1.02263664290171e-21	candidate	stable	not_candidate	20.9902786497819
ENSG00000213380	1160.28650239435	0.864376631053386	0.0879136555004332	9.83210885877823	8.18857913192015e-23	1.02914013312367e-21	candidate	stable	not_candidate	20.9875254853943
ENSG00000172301	826.63174197745	-0.944133789860959	0.0960649713377453	-9.82807548592892	8.52319309225704e-23	1.07039019555012e-21	candidate	stable	not_candidate	20.9704578775639
ENSG00000173915	1309.34359488379	-1.01272407647898	0.103145779534117	-9.81837629278868	9.38428336152787e-23	1.17764660218783e-21	candidate	down	candidate_down	20.9289850166338
ENSG00000103024	294.022512668406	-1.39624723819839	0.14230219816394	-9.81184589003908	1.00120075849879e-22	1.25547873224646e-21	candidate	down	candidate_down	20.9011906398178
ENSG00000179958	658.855704080065	-1.06708681655392	0.108867275250108	-9.80172245610476	1.10681910391063e-22	1.38688164570913e-21	candidate	down	candidate_down	20.8579605993511
ENSG00000114125	2221.93330588675	-0.737887235505759	0.0753312501944708	-9.79523416378822	1.18023629493521e-22	1.47776891779014e-21	candidate	stable	not_candidate	20.8303934722841
ENSG00000132639	5015.65258265992	0.766570257274161	0.0782653914114705	9.79449848073989	1.18885921519775e-22	1.48745227762363e-21	candidate	stable	not_candidate	20.8275569589757
ENSG00000113209	295.983034907063	-1.71152689901449	0.174817933315337	-9.79033939228211	1.23879364300045e-22	1.54876981017276e-21	candidate	down	candidate_down	20.8100131255594
ENSG00000169169	2393.0822621316	-0.865273887133772	0.0884010970862702	-9.7880446697325	1.26722728813681e-22	1.58195358775765e-21	candidate	stable	not_candidate	20.8008062622267
ENSG00000171462	202.69541055913	-1.63753880135736	0.167299108837378	-9.788090401301	1.2666543736328e-22	1.58195358775765e-21	candidate	down	candidate_down	20.8008062622267
ENSG00000104960	5675.92893063901	-0.672679604462621	0.0687262138997055	-9.78781699577231	1.27008335436111e-22	1.58433664069744e-21	candidate	stable	not_candidate	20.8001525338174
ENSG00000125977	2526.30166761813	-0.997504743850501	0.101926608291247	-9.78649991963056	1.28673096068824e-22	1.60390726605014e-21	candidate	stable	not_candidate	20.7948207451584
ENSG00000137941	2077.29700441324	0.774171720562771	0.0791322451426285	9.78326495308453	1.32854275436723e-22	1.65479249404729e-21	candidate	stable	not_candidate	20.781256457683
ENSG00000135624	7767.240974727	-0.93748925223273	0.0958807694149929	-9.77765674965615	1.40423895197536e-22	1.7477759812979e-21	candidate	stable	not_candidate	20.7575142332124
ENSG00000095380	634.827716767955	-1.06157084265827	0.108578498603041	-9.77698951741197	1.41352433566637e-22	1.7580249135336e-21	candidate	down	candidate_down	20.7549749746926
ENSG00000112695	2722.20365897123	-1.10377050467813	0.112901290006042	-9.77642066462721	1.42148862045884e-22	1.76661676396995e-21	candidate	down	candidate_down	20.7528576527256
ENSG00000169567	4190.15847743243	-0.847963670515315	0.0867435871420388	-9.7755199946575	1.43418947864469e-22	1.78107806969327e-21	candidate	stable	not_candidate	20.7493170437631
ENSG00000223959	149.037421113576	2.31962725012118	0.237339760777887	9.77344563978049	1.46386999079617e-22	1.81658881350433e-21	candidate	up	candidate_up	20.7407433645109
ENSG00000134532	1337.12181390575	0.831447511224971	0.0850759403357974	9.77300407075398	1.47026615520487e-22	1.82317362818881e-21	candidate	stable	not_candidate	20.7391719697578
ENSG00000277701	120.006102360247	3.32671600776707	0.340460602590151	9.77122164050153	1.49636722009819e-22	1.85416524872611e-21	candidate	up	candidate_up	20.7318515628497
ENSG00000111667	5637.04440322231	-0.666081801579873	0.0682053075167982	-9.76583532617053	1.57806132334469e-22	1.95394595239896e-21	candidate	stable	not_candidate	20.7090874533601
ENSG00000167632	1780.37070473516	-0.829575477466509	0.0849509415060626	-9.76534765547367	1.58567219832601e-22	1.96191749508857e-21	candidate	stable	not_candidate	20.7073192600453
ENSG00000177410	986.62201359843	-1.20062825584646	0.12299277995959	-9.76177834374452	1.64249412732926e-22	2.03072001197072e-21	candidate	down	candidate_down	20.6923499513556
ENSG00000101166	1968.80345294977	-1.17645756496993	0.120569760050034	-9.75748450093726	1.71352626640629e-22	2.11697691170195e-21	candidate	down	candidate_down	20.6742838784828
ENSG00000120328	171.674025032925	-2.03244364251828	0.208308959195781	-9.75687099760347	1.72392052686005e-22	2.12824668437748e-21	candidate	down	candidate_down	20.6719780345279
ENSG00000233927	2723.88072884178	-0.927054530852414	0.09501748780418	-9.75667271653157	1.72729322349312e-22	2.13083783499947e-21	candidate	stable	not_candidate	20.6714496005179
ENSG00000108312	3175.5735386999	0.773716446745534	0.079313110023212	9.7552150775464	1.75228848739536e-22	2.16007972123431e-21	candidate	stable	not_candidate	20.6655302202133
ENSG00000130731	355.424379717363	-1.34057452154116	0.137452604835513	-9.7529946642001	1.79105328230693e-22	2.20624000783729e-21	candidate	down	candidate_down	20.6563472442034
ENSG00000129951	4672.73030940094	-1.06764401355853	0.109474903060362	-9.7524088509113	1.80142136476896e-22	2.2173787041836e-21	candidate	down	candidate_down	20.6541601277734
ENSG00000128564	16305.3830339051	-1.22308240756396	0.125439700764406	-9.75036132987185	1.83812850712119e-22	2.26089806375906e-21	candidate	down	candidate_down	20.6457190180814
ENSG00000147872	717.182122016353	1.22871915357956	0.126050102681781	9.74786317058001	1.88391845056959e-22	2.3155171080917e-21	candidate	up	candidate_up	20.6353520058934
ENSG00000114739	6140.81396139296	0.890042406063622	0.0913192225996892	9.74649565256649	1.90946065616882e-22	2.34518780149721e-21	candidate	stable	not_candidate	20.6298223734657
ENSG00000089916	4433.78726161192	0.922200036755043	0.0946343129587891	9.74488013831344	1.94007681586392e-22	2.38104218457606e-21	candidate	stable	not_candidate	20.6232329101952
ENSG00000088899	1434.78030341641	0.960001327968404	0.0985143697868441	9.74478474607879	1.94189974197609e-22	2.38153217622991e-21	candidate	stable	not_candidate	20.6231435464788
ENSG00000099822	1026.5209400357	-1.14483432892034	0.117544434540051	-9.73958770060064	2.04381895373265e-22	2.50468889802489e-21	candidate	down	candidate_down	20.6012462092225
ENSG00000179010	10521.0266092293	-0.73863239747156	0.0758456145222614	-9.73863027050515	2.06316445294643e-22	2.52654575174874e-21	candidate	stable	not_candidate	20.5974728329682
ENSG00000129911	333.242621788397	-1.59675835383231	0.163962973557285	-9.73853010341042	2.06519883713577e-22	2.52718698958355e-21	candidate	down	candidate_down	20.5973626229238
ENSG00000196208	4273.21077293486	1.01013862486845	0.103755529809613	9.73575699263465	2.12231563341637e-22	2.59518244998457e-21	candidate	up	candidate_up	20.5858321043912
ENSG00000130830	498.093228762054	-1.09108353480964	0.112172986156621	-9.72679405437434	2.31782939132896e-22	2.8321877325165e-21	candidate	down	candidate_down	20.5478779626723
ENSG00000130332	843.084332795809	-0.989308036109546	0.101731202735985	-9.72472564466797	2.36542188752376e-22	2.88823192222609e-21	candidate	stable	not_candidate	20.5393679362759
ENSG00000167397	743.815723493205	-0.908808601055108	0.0934602106076262	-9.72401618984743	2.38196763841169e-22	2.90631324984324e-21	candidate	stable	not_candidate	20.53665757815
ENSG00000174197	1593.55459170029	0.934814556315566	0.096141536637229	9.72331615462839	2.39840597258011e-22	2.9242372528659e-21	candidate	stable	not_candidate	20.5339873945629
ENSG00000151689	1787.87606279303	-0.756910493116103	0.0779169281145011	-9.71432667370821	2.61974721952352e-22	3.19177942375742e-21	candidate	stable	not_candidate	20.4959671293373
ENSG00000102870	1712.3848654005	1.1146244725833	0.11476652227873	9.7121046316647	2.67750438110922e-22	3.25977389280896e-21	candidate	up	candidate_up	20.4868125227882
ENSG00000103353	5959.43416898608	-0.612774176637657	0.0631045457753513	-9.71046014369709	2.72105907462701e-22	3.31039099638987e-21	candidate	stable	not_candidate	20.480120707872
ENSG00000130005	345.958427687231	-1.27082287685631	0.130913823688371	-9.70732380318668	2.80607885325972e-22	3.41134353614307e-21	candidate	down	candidate_down	20.4670745431729
ENSG00000145945	82.1692476462468	2.94661251981339	0.303556948906654	9.70695129999971	2.81634972419222e-22	3.42134336864833e-21	candidate	up	candidate_up	20.4658033374998
ENSG00000101290	7340.36658903026	0.588906960963822	0.0606703873226026	9.7066622936232	2.82434399707179e-22	3.42856504956582e-21	candidate	stable	not_candidate	20.4648876063271
ENSG00000273136	241.988409905147	1.46874692496182	0.151493621213165	9.69510737943979	3.16304784411873e-22	3.83694447689762e-21	candidate	up	candidate_up	20.4160144852821
ENSG00000110917	4546.06133554191	-0.6122787199288	0.0631599475264021	-9.69409798310638	3.19447827403854e-22	3.87226322957367e-21	candidate	stable	not_candidate	20.412035127793
ENSG00000141499	372.70962079575	-1.36539024681355	0.140934615901612	-9.68811131373674	3.38734511722689e-22	4.10307814054825e-21	candidate	down	candidate_down	20.3868902120885
ENSG00000177034	324.474107195801	1.4121496994383	0.145822225104265	9.68404986570873	3.52470515068135e-22	4.26637248629505e-21	candidate	up	candidate_up	20.3699412300679
ENSG00000169554	838.599586169778	1.08307424391861	0.112011543588463	9.66930915529472	4.07116955287222e-22	4.92426061319208e-21	candidate	up	candidate_up	20.3076589703881
ENSG00000137221	275.649008657269	1.63739957633769	0.169357719388472	9.66829018629989	4.11190230478304e-22	4.96993509786205e-21	candidate	up	candidate_up	20.3036492826599
ENSG00000176542	679.844175582982	1.26798651532311	0.131230805743106	9.66226266876158	4.36123088363966e-22	5.26748521455048e-21	candidate	up	candidate_up	20.2783966747513
ENSG00000119321	575.855664095678	1.0650917284149	0.110293531250547	9.6568830133419	4.59636183257659e-22	5.54747047152534e-21	candidate	up	candidate_up	20.2559050007837
ENSG00000128059	1481.56589213676	-0.862198485832236	0.089304247961277	-9.65461896287499	4.69902898968737e-22	5.66729321842036e-21	candidate	stable	not_candidate	20.2466243169425
ENSG00000250091	537.974031841608	2.1780334794473	0.225606327374498	9.65413295271566	4.72136205393774e-22	5.69012567999067e-21	candidate	up	candidate_up	20.24487814107
ENSG00000139218	1243.12848523189	0.96309161182573	0.0997899702384377	9.65118648221383	4.85902416870245e-22	5.85181830770731e-21	candidate	stable	not_candidate	20.2327091666864
ENSG00000137460	298.521563939955	1.50814257680453	0.156275145051487	9.65055944313895	4.88882872601977e-22	5.88347675747184e-21	candidate	up	candidate_up	20.2303659578764
ENSG00000058453	348.686794530831	1.58628131812189	0.164376721019092	9.65027960338527	4.90218844800515e-22	5.89531332553775e-21	candidate	up	candidate_up	20.2294931079674
ENSG00000095587	216.531641852406	-1.97750571254586	0.205097374449144	-9.64178950538543	5.32514368870681e-22	6.39935370867008e-21	candidate	down	candidate_down	20.1938638845991
ENSG00000163659	793.075241598499	-0.903805611524583	0.0937645794208077	-9.63909417721993	5.46682341196122e-22	6.56489748997037e-21	candidate	stable	not_candidate	20.182772050974
ENSG00000184402	2267.11869889604	-0.736629162220561	0.0764407860260379	-9.63659847727944	5.60133264628058e-22	6.7215991755367e-21	candidate	stable	not_candidate	20.1725273890761
ENSG00000154305	1866.41078938872	0.909112970690634	0.0943763020616114	9.63285221852771	5.8094133081014e-22	6.96629862494052e-21	candidate	stable	not_candidate	20.1569979125387
ENSG00000168913	848.795769264518	-1.03839067721886	0.107809154400788	-9.6317486487146	5.87215522395604e-22	7.03649087294676e-21	candidate	down	candidate_down	20.1526438713215
ENSG00000101445	256.69382349189	-1.39483322917951	0.14484952413378	-9.62953269968135	6.0001718743405e-22	7.18474410264623e-21	candidate	down	candidate_down	20.1435886954195
ENSG00000101407	1334.82266893634	-0.878911686166655	0.091291295096917	-9.62755195041961	6.11693615655295e-22	7.31932103196122e-21	candidate	stable	not_candidate	20.13552920388
ENSG00000187902	481.758465897419	-1.49750385057977	0.155585017781835	-9.62498749513021	6.27145522613279e-22	7.49884939404927e-21	candidate	down	candidate_down	20.1250053686283
ENSG00000108055	2972.95576299828	0.804075164632677	0.0835477291418951	9.62414146848992	6.32327429796403e-22	7.55540946116731e-21	candidate	stable	not_candidate	20.1217419943419
ENSG00000120049	881.143681661349	-1.37121250594318	0.1425790412735	-9.61720946988882	6.76412837510539e-22	8.0763982483057e-21	candidate	down	candidate_down	20.0927822740799
ENSG00000141367	21770.178875471	-0.672214346186909	0.0699079546664082	-9.61570610089552	6.86367914096787e-22	8.18941688089233e-21	candidate	stable	not_candidate	20.086747020636
ENSG00000104218	261.905207424459	1.51782040066169	0.157902840090988	9.61236922519623	7.08985163770374e-22	8.45324577302267e-21	candidate	up	candidate_up	20.0729765039906
ENSG00000102908	1786.24409142886	1.05877632547944	0.110191638211971	9.60849972520345	7.36137212249521e-22	8.77072883654557e-21	candidate	up	candidate_up	20.0569643158086
ENSG00000126773	3124.86682942105	0.665578793525939	0.0692863528728608	9.60620332762015	7.52734770851284e-22	8.96209768455536e-21	candidate	stable	not_candidate	20.0475903266992
ENSG00000167615	1121.62758457695	1.75143154899543	0.182402851089095	9.60199656166525	7.841059363055e-22	9.32896451103727e-21	candidate	up	candidate_up	20.0301665590509
ENSG00000089685	64.6243212431476	-3.07245441257415	0.320050936645095	-9.5998919571393	8.00282680502313e-22	9.51466146371193e-21	candidate	down	candidate_down	20.0216066595112
ENSG00000196976	264.455798114323	-1.5480442274655	0.161269672338997	-9.5991031978501	8.06430066834468e-22	9.58093903267541e-21	candidate	down	candidate_down	20.0185919234138
ENSG00000257093	755.663982428722	1.01320862718181	0.105561889712292	9.59824260387248	8.13190623456606e-22	9.65440223504762e-21	candidate	up	candidate_up	20.0152746109635
ENSG00000013441	1135.54338647344	1.23568849972298	0.12876818983147	9.59622482338396	8.29262351690994e-22	9.83822738942336e-21	candidate	up	candidate_up	20.0070831438797
ENSG00000118762	269.295515680439	1.41755306690303	0.14786357389462	9.5868984467621	9.07726723230966e-22	1.07614830802322e-20	candidate	up	candidate_up	19.9681278727982
ENSG00000175265	282.872672695998	2.70113276492597	0.28180538004825	9.58510005899638	9.23680691431494e-22	1.09428687013215e-20	candidate	up	candidate_up	19.9608688116555
ENSG00000108010	2507.72100364532	-0.88691056898592	0.0926208149365733	-9.57571545438545	1.01154492887312e-21	1.19753174594405e-20	candidate	stable	not_candidate	19.9217129648398
ENSG00000173889	596.178947265108	1.19298408877003	0.124605888851631	9.57405865617252	1.02789384925189e-21	1.2160260474035e-20	candidate	up	candidate_up	19.915057122331
ENSG00000203879	19786.5993091002	-0.653353747490729	0.068269363441118	-9.57023347748427	1.0666452099862e-21	1.26097816767839e-20	candidate	stable	not_candidate	19.8992924326489
ENSG00000129317	405.435017766238	1.35488191030349	0.141575467566589	9.57003309677385	1.06871455888326e-21	1.26253228396887e-20	candidate	up	candidate_up	19.8987575078071
ENSG00000215424	159.600078009158	1.72788078149811	0.180553591679729	9.56990534180608	1.07003596851381e-21	1.2632012477981e-20	candidate	up	candidate_up	19.8985274540007
ENSG00000131797	193.958020762933	1.8932348021372	0.197868728463058	9.56813548478763	1.0885093405958e-21	1.2841032615999e-20	candidate	up	candidate_up	19.8914000509246
ENSG00000197724	2079.07941215583	0.776797353136872	0.0811930320798502	9.56729085290129	1.09743630376952e-21	1.2937219513359e-20	candidate	stable	not_candidate	19.8881590528605
ENSG00000170266	1082.19881032454	-0.852394473819746	0.089096298308959	-9.56711434703942	1.09931093456681e-21	1.2950192474249e-20	candidate	stable	not_candidate	19.8877237767655
ENSG00000173715	460.809471892308	-1.08283216773033	0.113207472728757	-9.56502377122028	1.12175694748124e-21	1.32053133127841e-20	candidate	down	candidate_down	19.8792512901482
ENSG00000143761	9639.25142162124	-0.66480701377683	0.0695297353214528	-9.5614777001993	1.16087174749197e-21	1.36561621603697e-20	candidate	stable	not_candidate	19.8646713348242
ENSG00000175756	1270.25056913808	-0.87195311552409	0.0912053302868507	-9.56033066029916	1.17381068024042e-21	1.37986683479e-20	candidate	stable	not_candidate	19.8601628235309
ENSG00000178971	638.981985508346	1.25735023252079	0.131548785417024	9.55805276753298	1.19993045858773e-21	1.40958122972301e-20	candidate	up	candidate_up	19.8509098920492
ENSG00000168785	3417.37109740646	-0.803722966125269	0.0840970926107875	-9.5570838559783	1.21121418075753e-21	1.42183795197979e-20	candidate	stable	not_candidate	19.8471498976789
ENSG00000273230	210.57620585085	1.64563104669582	0.172368467683006	9.54716990187679	1.33287590670595e-21	1.56355877751593e-20	candidate	up	candidate_up	19.8058857880565
ENSG00000168028	12878.9904427455	-1.02131196247583	0.10699418896372	-9.54549001555718	1.35465661162086e-21	1.58799550099466e-20	candidate	down	candidate_down	19.799150732322
ENSG00000196497	824.975401478782	-0.904844854583336	0.094835584970667	-9.5411954791359	1.41195159312096e-21	1.65400043765598e-20	candidate	stable	not_candidate	19.7814643798672
ENSG00000130713	516.545714290982	1.20173760320411	0.125982496412677	9.53892514772539	1.4432030300425e-21	1.6894261922009e-20	candidate	up	candidate_up	19.7722607769699
ENSG00000134779	5455.2973244095	-0.724907665608866	0.0760188833406272	-9.53588942316717	1.48606184797718e-21	1.73838060090645e-20	candidate	stable	not_candidate	19.7598551330786
ENSG00000104517	3398.57032000848	0.837765610544899	0.0878651256075866	9.53467720841183	1.50352575355494e-21	1.75758062931286e-20	candidate	stable	not_candidate	19.7550847425173
ENSG00000143819	603.955011721626	-1.09678179125167	0.115032096718755	-9.53457185026562	1.50505316336716e-21	1.75813752212332e-20	candidate	down	candidate_down	19.7549471572694
ENSG00000287769	107.281689104187	2.19372281035296	0.230141761792567	9.53205012973796	1.54207291571699e-21	1.80012531291792e-20	candidate	up	candidate_up	19.7446972611109
ENSG00000154518	4098.64135580133	-0.806260336803279	0.0846089803208462	-9.52925249478075	1.58419794484865e-21	1.84800998754729e-20	candidate	stable	not_candidate	19.7332956859704
ENSG00000065978	29956.7899456814	-0.887921686153579	0.093195957937568	-9.52746992255176	1.61163052107217e-21	1.87870072170698e-20	candidate	stable	not_candidate	19.7261423977937
ENSG00000170734	134.71775401984	2.04453783537106	0.214685085967343	9.52342742467946	1.67559534265246e-21	1.9519052153127e-20	candidate	up	candidate_up	19.7095412755352
ENSG00000169926	3151.91179047319	0.88109276642065	0.0925413109107637	9.52107505015004	1.71396654417513e-21	1.99521449902308e-20	candidate	stable	not_candidate	19.7000104078797
ENSG00000101343	882.59245970719	0.917096334175215	0.0963485992328183	9.51852275463942	1.75658244790092e-21	2.0434013343871e-20	candidate	stable	not_candidate	19.6896463273508
ENSG00000239672	2630.11914102537	-0.851709448171748	0.0895200550800967	-9.51417475569797	1.83160847326396e-21	2.12919711888531e-20	candidate	stable	not_candidate	19.6717841301628
ENSG00000268182	223.625499443416	-1.76514966597332	0.185569203740431	-9.51208298787745	1.86882343981526e-21	2.17094989591873e-20	candidate	down	candidate_down	19.663350199658
ENSG00000166342	1245.21182534488	-1.00278649739632	0.105436609737663	-9.51079990044599	1.89202018079825e-21	2.19637151869487e-20	candidate	down	candidate_down	19.6582941966117
ENSG00000116649	1434.73041647097	-0.892706342335579	0.0939372276868492	-9.50322214438263	2.0349419312165e-21	2.3606455357413e-20	candidate	stable	not_candidate	19.6269692197949
ENSG00000005448	559.938291038551	-0.985209044094057	0.103719312610479	-9.49880036125997	2.12322108073278e-21	2.45964281430041e-20	candidate	stable	not_candidate	19.6091279559215
ENSG00000243279	1555.63697683214	-0.746981875054779	0.0786392820226842	-9.49883894971607	2.12243452675615e-21	2.45964281430041e-20	candidate	stable	not_candidate	19.6091279559215
ENSG00000006007	2731.28313709442	-0.702135522072898	0.0739338129755281	-9.49681199731039	2.16414281617548e-21	2.50531356601962e-20	candidate	stable	not_candidate	19.6011379099287
ENSG00000167635	1465.1124575279	0.772922871616423	0.0814051399012095	9.49476743795804	2.20703468376738e-21	2.55320028976906e-20	candidate	stable	not_candidate	19.5929151149531
ENSG00000130725	2221.62843240254	-0.892913866126154	0.0940438237675913	-9.49465717528452	2.20937158299425e-21	2.55413737666398e-20	candidate	stable	not_candidate	19.5927557475101
ENSG00000224888	79.7450330084895	2.8967322723973	0.305123101055867	9.49365112760478	2.23080705884767e-21	2.57713677350855e-20	candidate	up	candidate_up	19.5888625320103
ENSG00000116809	845.307124996032	0.932652003710598	0.0982484061723025	9.49279525283052	2.24920472552269e-21	2.59659742225973e-20	candidate	stable	not_candidate	19.5855953783814
ENSG00000160111	194.321061848813	-2.07268373327065	0.218355405710976	-9.49224832113447	2.26103995246415e-21	2.60846043619451e-20	candidate	down	candidate_down	19.5836157460502
ENSG00000146247	1665.42645850448	0.803338293121163	0.0846337884022797	9.49193352072048	2.26787993032689e-21	2.61454827529347e-20	candidate	stable	not_candidate	19.5826033349014
ENSG00000196696	73.3378300639468	3.7164728555342	0.391548499987095	9.49173054080579	2.27230112459436e-21	2.6178411303178e-20	candidate	up	candidate_up	19.5820567131404
ENSG00000188234	157.490655848168	1.84457843833552	0.194422963565952	9.48745150523234	2.36751467788004e-21	2.72565626507758e-20	candidate	up	candidate_up	19.5645289143094
ENSG00000256087	319.412111598557	1.42482645993998	0.150192149663869	9.48669063681925	2.38485343244883e-21	2.7437295885835e-20	candidate	up	candidate_up	19.561658693247
ENSG00000102755	62.456323167407	-3.01224630982224	0.317589913213807	-9.48470396726468	2.43072030960436e-21	2.79457658687709e-20	candidate	down	candidate_down	19.5536839838107
ENSG00000152520	734.441243498889	1.07151397340246	0.112980470270386	9.4840636690403	2.44568820617921e-21	2.80985386764875e-20	candidate	up	candidate_up	19.5513162659042
ENSG00000095370	961.772439121321	0.886851139011557	0.0935374810874552	9.48123820206762	2.51283387672241e-21	2.88501613519646e-20	candidate	stable	not_candidate	19.5398517535976
ENSG00000121871	178.482422774039	-1.70619964089497	0.179958016062643	-9.48109830406802	2.51620544585853e-21	2.88690567203851e-20	candidate	down	candidate_down	19.5395674062067
ENSG00000117868	1101.9211638342	-0.850789737545299	0.0897727879495074	-9.47714510129533	2.61335051400555e-21	2.99630756670904e-20	candidate	stable	not_candidate	19.5234136089737
ENSG00000196689	107.820031855816	2.42707794016734	0.256101440248611	9.47701792622192	2.6165365198305e-21	2.99790567833731e-20	candidate	up	candidate_up	19.5231820352709
ENSG00000162601	740.46109058636	1.07038723457128	0.112957510577232	9.47601650480279	2.64175886848467e-21	3.02473253607198e-20	candidate	up	candidate_up	19.5193130220838
ENSG00000181019	128.613271976172	-2.06134001991896	0.217596538833692	-9.47322062642934	2.71345754965328e-21	3.10470026611492e-20	candidate	down	candidate_down	19.5079803211092
ENSG00000253873	153.831131844507	-2.05441459860422	0.216882763996101	-9.47246595695893	2.73313832479827e-21	3.1250811959826e-20	candidate	down	candidate_down	19.505138694317
ENSG00000087111	2431.77139395642	-0.771603385200108	0.0814700505629248	-9.47100658301601	2.77159825887818e-21	3.16689178104605e-20	candidate	stable	not_candidate	19.4993667770757
ENSG00000178585	1591.29837164339	-0.812200995850466	0.0857606793954402	-9.47055225746789	2.78368034268329e-21	3.17852592303113e-20	candidate	stable	not_candidate	19.4977742422535
ENSG00000104067	1541.99241706439	0.894079622570174	0.0944086753696922	9.47031211982452	2.79008746278238e-21	3.18366869559506e-20	candidate	stable	not_candidate	19.497072132882
ENSG00000011007	1844.86700841489	0.846433146008382	0.0893870966681629	9.46929901024358	2.8172792521685e-21	3.21250493048907e-20	candidate	stable	not_candidate	19.4931561971136
ENSG00000131626	1000.79743806917	0.811812355232942	0.0857320496784089	9.46918169200604	2.82044495210375e-21	3.21392392089861e-20	candidate	stable	not_candidate	19.4929644079476
ENSG00000171951	21296.684863091	-1.50796664528929	0.15925358173755	-9.46896533714651	2.82629227428596e-21	3.21839463337342e-20	candidate	down	candidate_down	19.492360704616
ENSG00000287160	206.306044331418	1.8203423511418	0.192246385167876	9.46879885180786	2.83079995881481e-21	3.22133481027579e-20	candidate	up	candidate_up	19.4919641343239
ENSG00000257800	68.3668595199388	3.24223576814494	0.342429002488662	9.46834451691132	2.84313755001085e-21	3.23317504667447e-20	candidate	up	candidate_up	19.4903707817024
ENSG00000204681	6146.54899643061	-0.623137530646972	0.0658211170089889	-9.4671369761451	2.87618780992851e-21	3.26853734269593e-20	candidate	stable	not_candidate	19.4856465489009
ENSG00000173482	407.959614869239	1.6562850164763	0.175010316547907	9.46392789377598	2.96587845812721e-21	3.36817480295669e-20	candidate	up	candidate_up	19.4726053773893
ENSG00000120251	940.254175257297	1.37333094649155	0.145115554782863	9.46370599999752	2.97218144540951e-21	3.37304282352851e-20	candidate	up	candidate_up	19.4719781450533
ENSG00000175416	1877.68016333138	-0.750131567623447	0.0792782841395565	-9.4620055891089	3.02092418693253e-21	3.42603524061067e-20	candidate	stable	not_candidate	19.4652081741422
ENSG00000145147	12367.0070599006	0.805502977702059	0.0851399502597107	9.46092845068565	3.05220887290642e-21	3.45917005596061e-20	candidate	stable	not_candidate	19.4610280871473
ENSG00000230373	71.6410229826967	3.08156545629594	0.325752692925951	9.45983110259791	3.08441007297789e-21	3.49329801630156e-20	candidate	up	candidate_up	19.4567643627407
ENSG00000273274	395.584237963603	1.17967453570313	0.124720914836536	9.45851413332925	3.12349988121184e-21	3.53517632022407e-20	candidate	up	candidate_up	19.4515889204836
ENSG00000111266	1217.17546078148	0.859626214058914	0.0909797732908665	9.44854205462404	3.43582792871002e-21	3.88603986419617e-20	candidate	stable	not_candidate	19.4104927485866
ENSG00000164061	3424.08880537876	1.35792026625746	0.143723506033305	9.44814320033909	3.44894281381602e-21	3.89823752631854e-20	candidate	up	candidate_up	19.4091317021023
ENSG00000127947	1259.18381882425	0.761994686968682	0.080659721483702	9.44702849144663	3.48585915485911e-21	3.93730262947219e-20	candidate	stable	not_candidate	19.4048012031273
ENSG00000134369	7154.34624322831	1.07338386907721	0.113630080688768	9.44630033324717	3.51018468306673e-21	3.96210319691904e-20	candidate	up	candidate_up	19.4020742170184
ENSG00000072832	50097.4347557953	-0.672277007310091	0.0712258674183648	-9.43866367202363	3.77563750379429e-21	4.25885800158267e-20	candidate	stable	not_candidate	19.370706839888
ENSG00000138162	2261.53882874355	0.783005966615065	0.0829583365035258	9.43854469142817	3.77992660130357e-21	4.26082292362574e-20	candidate	stable	not_candidate	19.3705065143539
ENSG00000104490	3370.51579446342	-0.718316845471945	0.0761475941503342	-9.43321786442536	3.97697072633629e-21	4.47991692324265e-20	candidate	stable	not_candidate	19.3487300395982
ENSG00000244005	371.621644792946	-1.14152797804158	0.121032296769928	-9.43159808172135	4.03887796653182e-21	4.54659156286301e-20	candidate	down	candidate_down	19.3423140583223
ENSG00000109787	1114.12655189966	0.802300524309075	0.0850921204209299	9.42861125495863	4.15554252509511e-21	4.67477574712784e-20	candidate	stable	not_candidate	19.3302392177585
ENSG00000164318	270.031870394219	2.26212674122516	0.239948417552557	9.42755432312728	4.1976193606456e-21	4.71893660382256e-20	candidate	up	candidate_up	19.3261558571124
ENSG00000115234	1943.9508957934	-0.736651401546131	0.0781604125784987	-9.4248658271384	4.30655811021067e-21	4.83815339607818e-20	candidate	stable	not_candidate	19.3153203662316
ENSG00000185985	197.543663588824	-11.1929468981712	1.18762871671849	-9.42461793033954	4.31674267513667e-21	4.84634036709303e-20	candidate	down	candidate_down	19.3145860878544
ENSG00000151474	2046.26025246607	1.10074305151778	0.116817931428539	9.42272336153405	4.39536972452511e-21	4.93130414164025e-20	candidate	up	candidate_up	19.3070382112262
ENSG00000161203	9956.43342969437	-0.577051242181639	0.0612411845348342	-9.42260092721444	4.40049935770787e-21	4.93375021821295e-20	candidate	stable	not_candidate	19.3068228413882
ENSG00000141519	215.626868711496	1.77116255703031	0.187998369631717	9.4211591329221	4.46135350215748e-21	4.99862835794308e-20	candidate	up	candidate_up	19.3011491513239
ENSG00000203930	303.473140498822	1.42290188200722	0.151063744892312	9.41921493487112	4.54473255567967e-21	5.08864030732326e-20	candidate	up	candidate_up	19.2933982463296
ENSG00000102172	3812.87280434612	-1.13413222973424	0.12043821742459	-9.41671384703409	4.65426464893986e-21	5.2077952540111e-20	candidate	down	candidate_down	19.2833460985184
ENSG00000059804	3698.35394783594	-0.755410148546731	0.0802511785615247	-9.41307233223491	4.81842403585955e-21	5.3878741491884e-20	candidate	stable	not_candidate	19.2685825571494
ENSG00000106211	85.5176094381211	-2.71633679829506	0.288614655947699	-9.41163846782367	4.88462262830074e-21	5.45824765038175e-20	candidate	down	candidate_down	19.2629467635078
ENSG00000090530	57.3179367730872	-3.14901757077726	0.334790294394992	-9.40594044540009	5.15669651030176e-21	5.75842584942108e-20	candidate	down	candidate_down	19.2396962211504
ENSG00000139697	2195.80174637809	0.887742736511227	0.0944437740336041	9.39969569826126	5.4721099979416e-21	6.10656811511454e-20	candidate	stable	not_candidate	19.2142027942427
ENSG00000130024	611.541875419836	0.982044441481561	0.104478894228054	9.39945286306325	5.48475327002788e-21	6.11659684673509e-20	candidate	stable	not_candidate	19.2134901435022
ENSG00000188522	332.322618687672	-1.68030918692864	0.178823775020438	-9.39645294221417	5.64334844219264e-21	6.28926933650889e-20	candidate	down	candidate_down	19.2013998063122
ENSG00000177853	808.500935954526	1.01169475618864	0.107672367382644	9.39604822278404	5.66508884640086e-21	6.30929468858812e-20	candidate	up	candidate_up	19.2000191875031
ENSG00000282936	266.186161943377	1.64801954265367	0.175408983913626	9.39529724124722	5.70564917234304e-21	6.35023947804088e-20	candidate	up	candidate_up	19.1972098964355
ENSG00000175283	706.277394855289	-0.882739071918306	0.0939581414359876	-9.39502483155975	5.7204328288148e-21	6.36246013034667e-20	candidate	stable	not_candidate	19.196374926105
ENSG00000187987	110.419882636967	2.10691251253393	0.22426661021863	9.39467765834589	5.73932881697483e-21	6.37923537876112e-20	candidate	up	candidate_up	19.1952313731104
ENSG00000144642	1996.49453465514	0.967011609526242	0.10296559993577	9.39159884592005	5.90962699477672e-21	6.56415938702689e-20	candidate	stable	not_candidate	19.1828208822098
ENSG00000101421	2413.73031534816	-0.713483654278433	0.0759834420059626	-9.38998860070651	6.00067511101776e-21	6.66086882927041e-20	candidate	stable	not_candidate	19.1764691187054
ENSG00000148248	3518.10972947925	-0.772820976684081	0.0823146118644662	-9.38862443956556	6.07889340705661e-21	6.74321809769515e-20	candidate	stable	not_candidate	19.1711327935943
ENSG00000101057	61.2443716433404	-2.98170961277028	0.317609630635795	-9.38796977535428	6.11678779546605e-21	6.78075720626614e-20	candidate	down	candidate_down	19.1687218058172
ENSG00000143614	1247.75361190603	0.950196423655203	0.101215459246891	9.38785864061953	6.12324384155369e-21	6.78341874049736e-20	candidate	stable	not_candidate	19.1685513731054
ENSG00000188573	1408.00972901725	-0.879878223668238	0.0937449011435369	-9.38587819641537	6.23942859756801e-21	6.90755536599058e-20	candidate	stable	not_candidate	19.1606756254056
ENSG00000163931	5029.78379943754	-0.649979151078642	0.069263186566706	-9.38419358532776	6.33997217995899e-21	7.01422318957368e-20	candidate	stable	not_candidate	19.1540204191705
ENSG00000273151	77.6158343973757	3.05549281693428	0.32575353067714	9.37976884113232	6.61175228811809e-21	7.31007219270585e-20	candidate	up	candidate_up	19.1360783340218
ENSG00000160932	665.895485930276	-1.23181119400505	0.131372085160148	-9.37650637502952	6.81949182021643e-21	7.53477273240294e-20	candidate	down	candidate_down	19.1229298425599
ENSG00000198918	3128.79658464587	-1.24775759315146	0.133135573974885	-9.37208257641821	7.11152479491663e-21	7.85224995177329e-20	candidate	down	candidate_down	19.105005884448
ENSG00000154478	75.6027121429861	-2.88599576882755	0.307960760342974	-9.37131005136315	7.16377589905499e-21	7.90472580734775e-20	candidate	down	candidate_down	19.1021131899217
ENSG00000197780	579.992881076192	0.986235014341771	0.105242130266163	9.3711046312682	7.17773363751673e-21	7.9149062813698e-20	candidate	stable	not_candidate	19.1015542231547
ENSG00000143653	2804.7315909373	-0.889239548903789	0.0949150084593249	-9.36879807880822	7.33631608173288e-21	8.08444633828904e-20	candidate	stable	not_candidate	19.092349717311
ENSG00000204084	165.291279631991	1.79694652109599	0.191821512860876	9.36780496773201	7.40565800581422e-21	8.15548697309152e-20	candidate	up	candidate_up	19.0885501016486
ENSG00000118402	3350.4585518224	-0.957254207843838	0.102241661930554	-9.36266283009013	7.77519727557719e-21	8.55118343365254e-20	candidate	stable	not_candidate	19.0679737773024
ENSG00000244038	3515.66054852769	-0.744421298293336	0.0795091285791586	-9.36271484288999	7.77136959492451e-21	8.55118343365254e-20	candidate	stable	not_candidate	19.0679737773024
ENSG00000213463	863.322238054904	0.856897861808754	0.0915352660701314	9.36139587066067	7.86901225106779e-21	8.64867522574651e-20	candidate	stable	not_candidate	19.0630504111722
ENSG00000060138	220.747075412141	-1.52105777630659	0.162507053456055	-9.3599492696353	7.97749860063579e-21	8.7621534203175e-20	candidate	down	candidate_down	19.0573891468422
ENSG00000125398	505.526018725059	1.39081204656726	0.148602004445339	9.35930879101197	8.02600179964112e-21	8.809642920236e-20	candidate	up	candidate_up	19.0550416944159
ENSG00000081181	1141.41642514926	-1.03531251299771	0.110628059361534	-9.35849836807034	8.08779299267936e-21	8.8716459791174e-20	candidate	down	candidate_down	19.0519957969292
ENSG00000073614	1431.88807631461	0.777978091318943	0.0831331390827638	9.358218634622	8.10923047420606e-21	8.88933206897241e-20	candidate	stable	not_candidate	19.0511308700374
ENSG00000141622	2202.55554937327	0.987304389704975	0.105502306469997	9.35813085741157	8.11596889076393e-21	8.89089244300583e-20	candidate	stable	not_candidate	19.051054643572
ENSG00000219200	2498.46455491999	-0.771011812973656	0.0824060097889552	-9.35625708547527	8.26114132402236e-21	9.04400340760773e-20	candidate	stable	not_candidate	19.0436392826928
ENSG00000198000	495.430686568989	1.03032147047554	0.110158195284124	9.35310775397235	8.5109461641123e-21	9.31138701329435e-20	candidate	up	candidate_up	19.030985622203
ENSG00000113649	1521.80693283341	0.954405877715439	0.10204955486516	9.35237668578285	8.56999444734483e-21	9.36986059576368e-20	candidate	stable	not_candidate	19.028266870472
ENSG00000168264	2486.4302218812	0.876850189568942	0.0938281112546446	9.3452823236441	9.16446467304089e-21	1.00132700882187e-19	candidate	stable	not_candidate	18.9994240694392
ENSG00000204256	5845.49241123896	0.820249642765337	0.0877750011214799	9.34491178906529	9.1966100321569e-21	1.00418337217964e-19	candidate	stable	not_candidate	18.9981869741889
ENSG00000152208	186.314668037453	1.75675303795096	0.187998498972025	9.34450566125195	9.23197134117108e-21	1.00738693147495e-19	candidate	up	candidate_up	18.9968036874123
ENSG00000180287	274.247918262401	-2.34383818003165	0.250881344830889	-9.3424171558533	9.41595085767567e-21	1.02679286797392e-19	candidate	down	candidate_down	18.9885171565669
ENSG00000075151	4062.83056625182	1.04566861323785	0.111933387893365	9.34188299771664	9.46358497473984e-21	1.03131498017882e-19	candidate	up	candidate_up	18.9866086739387
ENSG00000215218	8517.02798823371	-0.776449292970335	0.08312265501248	-9.34100688739742	9.54222952144622e-21	1.03920843382e-19	candidate	stable	not_candidate	18.9832973373521
ENSG00000178605	270.374418527791	-1.26550678687524	0.135544028925326	-9.33649971089791	9.95714834113786e-21	1.08369015907973e-19	candidate	down	candidate_down	18.9650948704145
ENSG00000204054	1413.84583036171	1.21294402257018	0.129933088194245	9.33514349137057	1.00854546943578e-20	1.09694074204953e-19	candidate	up	candidate_up	18.9598168328592
ENSG00000072364	5309.35201759181	0.654507908512264	0.0701725207983535	9.32712550533913	1.08781016338058e-20	1.18238391247761e-19	candidate	stable	not_candidate	18.9272414879223
ENSG00000176148	606.009367081748	0.986154604978542	0.105735129932086	9.32665052392661	1.09269439358517e-20	1.18692154648654e-19	candidate	stable	not_candidate	18.9255779862299
ENSG00000128185	689.301246193406	-0.913294611178523	0.0979266474545531	-9.3263134695015	1.09617346990745e-20	1.1897942939065e-19	candidate	stable	not_candidate	18.924528118224
ENSG00000278053	1584.66936917945	0.733852412180023	0.0786867061431114	9.32625659594048	1.0967615980415e-20	1.1897942939065e-19	candidate	stable	not_candidate	18.924528118224
ENSG00000002330	1538.92174254719	-0.972126853328606	0.104241878228888	-9.32568435877631	1.10269648070211e-20	1.19468307831509e-19	candidate	stable	not_candidate	18.922747287681
ENSG00000116857	1739.96159052843	-0.734850269128124	0.0787982324120477	-9.32572021775161	1.10232364314542e-20	1.19468307831509e-19	candidate	stable	not_candidate	18.922747287681
ENSG00000169446	2480.09105975074	-0.789022921197617	0.0846135973467873	-9.32501330683082	1.10969667540551e-20	1.20148906059439e-19	candidate	stable	not_candidate	18.9202801790383
ENSG00000145362	7335.46476099364	1.12194673615294	0.120323737493779	9.32440065046143	1.11612607179962e-20	1.20766862413092e-19	candidate	up	candidate_up	18.9180522167531
ENSG00000102054	2887.81190150114	-0.838727895629084	0.0899868643650927	-9.32055918990816	1.15728743560406e-20	1.25139652377407e-19	candidate	stable	not_candidate	18.9026050557736
ENSG00000142507	2366.78083128783	-0.729434265008436	0.0782964291411055	-9.31631586536154	1.20450108236223e-20	1.30160814636663e-19	candidate	stable	not_candidate	18.8855197419466
ENSG00000104812	1316.60258825523	-0.811248308778923	0.0871220756571133	-9.31162742232814	1.25888430529836e-20	1.35949752479219e-19	candidate	stable	not_candidate	18.8666215787864
ENSG00000170629	576.666086322208	-1.27598662943123	0.137044981069073	-9.31071404058289	1.26975816729055e-20	1.37035578209267e-19	candidate	down	candidate_down	18.8631666633985
ENSG00000105894	351.105376509307	1.27190616172127	0.136664398449746	9.30678491362169	1.31760354162495e-20	1.4210749222632e-19	candidate	up	candidate_up	18.8473830244879
ENSG00000169902	792.593783315208	-1.0807150832928	0.116126602379388	-9.3063523873891	1.32297816687265e-20	1.42595224068593e-19	candidate	down	candidate_down	18.8458950200339
ENSG00000130985	13236.1756005559	-0.654980971904383	0.0703897512679375	-9.30506160493746	1.33914680885666e-20	1.44244995612068e-19	candidate	stable	not_candidate	18.8408992451793
ENSG00000055332	896.668763431311	1.40682511538239	0.151240304652933	9.30191934359549	1.37932888045255e-20	1.48477564428638e-19	candidate	up	candidate_up	18.8283391650737
ENSG00000138018	4136.8146891343	-0.666783635779963	0.0716867811804133	-9.30134712147105	1.38677351251523e-20	1.49148132641446e-19	candidate	stable	not_candidate	18.8263821797045
ENSG00000140262	1686.55301403529	0.706612148502648	0.0759691522867817	9.3013035848446	1.3873415494386e-20	1.49148132641446e-19	candidate	stable	not_candidate	18.8263821797045
ENSG00000165494	1239.44431311814	0.802728155074948	0.0863285458011225	9.29852515903853	1.4240724674266e-20	1.52998614226796e-19	candidate	stable	not_candidate	18.8153125027535
ENSG00000011405	771.548617451185	0.931432719818076	0.100178027399635	9.29777461181545	1.4341586271468e-20	1.53983347335761e-19	candidate	stable	not_candidate	18.812526243782
ENSG00000184863	1315.50557296044	1.13628381568139	0.122246483212414	9.2950225300714	1.47175027496464e-20	1.57918143679336e-19	candidate	up	candidate_up	18.8015679697565
ENSG00000198795	557.166532885897	1.08379108340862	0.11661690395891	9.29360192747438	1.49153438178929e-20	1.59938379093405e-19	candidate	up	candidate_up	18.796047309684
ENSG00000177181	1764.79693292567	-0.875021169964444	0.0941789819309152	-9.29104511457041	1.5278067798653e-20	1.63722945634764e-19	candidate	stable	not_candidate	18.7858904503118
ENSG00000105143	1011.27122661099	-0.85589436681358	0.0922413164613868	-9.27886113997372	1.71299667325461e-20	1.83450757683758e-19	candidate	stable	not_candidate	18.7364804901921
ENSG00000164885	1000.7865016316	-0.941745088523291	0.101517382883655	-9.27668800921104	1.74828476613816e-20	1.87110093205113e-19	candidate	stable	not_candidate	18.7279027848941
ENSG00000105372	5503.60532436109	-0.704764432242632	0.0760044113061828	-9.27267799501133	1.81529798243424e-20	1.94157958121228e-19	candidate	stable	not_candidate	18.7118448039472
ENSG00000085063	5220.33478438423	-0.701873692598256	0.0757507479761862	-9.26556781748089	1.9404209331359e-20	2.07408059868993e-19	candidate	stable	not_candidate	18.6831743709527
ENSG00000175061	4917.00560683015	-0.970550192788131	0.104755234542469	-9.26493265016424	1.95200480949046e-20	2.08513004170858e-19	candidate	stable	not_candidate	18.6808668545342
ENSG00000231074	1518.756246369	0.784271382374411	0.0846879418533616	9.2607207733586	2.03056791445363e-20	2.16766688404469e-19	candidate	stable	not_candidate	18.6640074571598
ENSG00000154153	388.250844590476	-1.22838243724401	0.132653797128046	-9.2600623867426	2.04312798744189e-20	2.17968399068418e-19	candidate	down	candidate_down	18.6616064655927
ENSG00000048342	390.463177540496	1.23674345380186	0.133600914470178	9.25699841731189	2.10259741266862e-20	2.24169850344937e-19	candidate	up	candidate_up	18.6494227981162
ENSG00000061936	804.06804141983	1.17527083599845	0.127073026196054	9.24878293356439	2.27063306394209e-20	2.41930891042186e-19	candidate	up	candidate_up	18.6163086750336
ENSG00000228474	1164.72119414318	-0.877990117313863	0.0949330060648296	-9.24852328719355	2.27615475343344e-20	2.42364842237012e-19	candidate	stable	not_candidate	18.6155303792659
ENSG00000071082	4311.85059368454	-1.14965441413723	0.124312145942728	-9.24812620214031	2.2846249269109e-20	2.43111996039221e-19	candidate	down	candidate_down	18.6141936109423
ENSG00000204851	238.178112312637	-1.87238486436383	0.202489596168924	-9.24682008255779	2.31270604358851e-20	2.45943717082954e-19	candidate	down	candidate_down	18.6091642675184
ENSG00000166794	3354.31609492046	-0.932989802976008	0.100925259778203	-9.2443636511452	2.36644600657927e-20	2.51498785248145e-19	candidate	stable	not_candidate	18.5994641082673
ENSG00000162419	463.223840868421	1.05063845931895	0.113659102731476	9.24376872656761	2.37964593304601e-20	2.52741061384087e-19	candidate	up	candidate_up	18.5973241950256
ENSG00000100949	535.50926746191	-0.992234646137957	0.107348948325666	-9.24307747410624	2.39507459147699e-20	2.54218323389766e-19	candidate	stable	not_candidate	18.594793149847
ENSG00000186998	121.87600190712	-2.19567840161758	0.237598236297182	-9.24113931077875	2.43886350797937e-20	2.58702021315656e-19	candidate	down	candidate_down	18.5872001779985
ENSG00000079739	422.739002399207	-1.19366702842125	0.129184530563719	-9.24001521863702	2.46462179966373e-20	2.61268653135456e-19	candidate	down	candidate_down	18.5829126935522
ENSG00000268119	273.14155197498	1.40567485471977	0.152135678852838	9.23961338536166	2.47389481766315e-20	2.62085576376626e-19	candidate	up	candidate_up	18.5815568793678
ENSG00000147421	476.439752052775	1.29650925362392	0.140382389134909	9.23555484141216	2.56950817548597e-20	2.72042612402084e-19	candidate	up	candidate_up	18.5653630633128
ENSG00000149554	518.389837944675	1.09106830196455	0.118150731644974	9.23454545540227	2.59384962646168e-20	2.74446024993365e-19	candidate	up	candidate_up	18.561543055048
ENSG00000170837	1377.4506737482	-0.862719444581515	0.0934770194290254	-9.22921430155948	2.72624264328258e-20	2.88271725264418e-19	candidate	stable	not_candidate	18.5401979526997
ENSG00000104774	545.20805024155	-1.07648676987514	0.116645877911207	-9.22867390731609	2.74002998031496e-20	2.89546566713257e-19	candidate	down	candidate_down	18.5382815803294
ENSG00000143575	1258.17352957635	-0.872570568293891	0.0946063714406508	-9.22316916933315	2.88446240775557e-20	3.04616711849338e-19	candidate	stable	not_candidate	18.5162462741291
ENSG00000277268	71.0389648291312	2.96939128768485	0.321980149460999	9.22228060535928	2.90847161679831e-20	3.06958442938815e-19	candidate	up	candidate_up	18.5129204167834
ENSG00000138629	1228.53584426609	-0.776708473999672	0.0842254504558504	-9.22177880671366	2.92211751659654e-20	3.0812492032071e-19	candidate	stable	not_candidate	18.5112731756847
ENSG00000277879	82.9755111779892	-2.51232984632051	0.27243558941306	-9.22173880341084	2.92320808553902e-20	3.0812492032071e-19	candidate	down	candidate_down	18.5112731756847
ENSG00000136425	1981.94375249901	-0.768677927030527	0.0833743987919007	-9.2195918431642	2.98233257105241e-20	3.14159063278115e-19	candidate	stable	not_candidate	18.502850406663
ENSG00000154096	815.496342043793	-0.878390382323138	0.0952921094452541	-9.21787110639814	3.03057159978e-20	3.19039658408558e-19	candidate	stable	not_candidate	18.4961553283614
ENSG00000179240	1527.00672192239	0.8226982026493	0.0892942435303136	9.21333974199591	3.16132508129693e-20	3.32595257609654e-19	candidate	stable	not_candidate	18.4780839475658
ENSG00000101115	250.82535307579	1.37168027543474	0.148952709942678	9.20883061451251	3.29696993881931e-20	3.4664810268114e-19	candidate	up	candidate_up	18.460111172495
ENSG00000198720	883.773120534592	1.10017676570565	0.119482304015834	9.2078636645629	3.3267988085447e-20	3.49564638626481e-19	candidate	up	candidate_up	18.4564725063183
ENSG00000197603	814.04994842876	1.01897408883351	0.110704718790579	9.20443229489716	3.43482036288116e-20	3.60688481043792e-19	candidate	up	candidate_up	18.4428677270994
ENSG00000118257	9736.82061380578	-1.19782509792481	0.130167698354398	-9.20216853388295	3.50797581926062e-20	3.68139394633573e-19	candidate	down	candidate_down	18.4339877061705
ENSG00000151208	3313.95488238434	1.01130739254836	0.109967296147558	9.19643774082934	3.70012840228094e-20	3.88061115444235e-19	candidate	up	candidate_up	18.4110998723181
ENSG00000114859	182.132897859951	1.71488898599395	0.186513292858759	9.19445986776176	3.76883236160405e-20	3.95018970832785e-19	candidate	up	candidate_up	18.4033820468288
ENSG00000075240	589.083148698051	1.18572451826197	0.128967420070297	9.19398494298523	3.78551635231993e-20	3.9651920815033e-19	candidate	up	candidate_up	18.4017357697798
ENSG00000143702	11739.9651674344	0.6473968280393	0.0704861693896748	9.18473558210036	4.12539593052947e-20	4.31849956983085e-19	candidate	stable	not_candidate	18.3646671193267
ENSG00000106976	4674.86368463398	-0.838932336697166	0.0913509610741005	-9.18361806852427	4.16845052981441e-20	4.35609545624482e-19	candidate	stable	not_candidate	18.3609026120048
ENSG00000135090	507.261836254238	1.06107959939114	0.115539236786462	9.18371653564079	4.16463909635561e-20	4.35609545624482e-19	candidate	up	candidate_up	18.3609026120048
ENSG00000159377	2952.65155425664	-0.681317998636571	0.0741885476509128	-9.18360070670812	4.16912292291245e-20	4.35609545624482e-19	candidate	stable	not_candidate	18.3609026120048
ENSG00000136240	3165.07691383689	-0.888653157086647	0.0967832457874942	-9.18189041766435	4.23588765779583e-20	4.42309168162351e-19	candidate	stable	not_candidate	18.3542740585028
ENSG00000168701	504.834445261451	-1.05266763688666	0.114649186282444	-9.18164071651905	4.24572328049221e-20	4.43059632165151e-19	candidate	down	candidate_down	18.3535378173946
ENSG00000138600	346.508933832935	1.1700421753862	0.127440849756318	9.18106068519991	4.26865768470328e-20	4.45175222878531e-19	candidate	up	candidate_up	18.3514690151967
ENSG00000153976	80.0200875844418	-2.38840969677126	0.260252202168902	-9.17728909445001	4.42080220897271e-20	4.60755011537044e-19	candidate	down	candidate_down	18.3365299323519
ENSG00000009694	155.885543588202	1.86869738184684	0.203650296271671	9.17601111345295	4.47356172165144e-20	4.6596351481809e-19	candidate	up	candidate_up	18.3316480874592
ENSG00000215808	63.9000353105957	5.86310673275877	0.639592161821913	9.16694588010177	4.86609949289414e-20	5.06534613049989e-19	candidate	up	candidate_up	18.2953908726275
ENSG00000174903	3421.30006738504	-0.667760690201575	0.0728822326018934	-9.16218763287757	5.0855718412081e-20	5.29051279600306e-19	candidate	stable	not_candidate	18.2765022308607
ENSG00000075234	706.634766669253	-1.05863022403499	0.115615378335227	-9.15648280772376	5.3616335456645e-20	5.57423281242235e-19	candidate	down	candidate_down	18.2538148965773
ENSG00000123131	657.820130159439	-1.34746185086023	0.147188195998204	-9.15468690761505	5.45156618553805e-20	5.66069516770208e-19	candidate	down	candidate_down	18.24713023154
ENSG00000160741	239.423505899603	1.9730075129894	0.215518295305071	9.15471009176536	5.45039575485163e-20	5.66069516770208e-19	candidate	up	candidate_up	18.24713023154
ENSG00000187323	4492.43772277354	0.778992381273625	0.0851019755095535	9.1536345262182	5.50495710615677e-20	5.71258824266691e-19	candidate	stable	not_candidate	18.2431670782994
ENSG00000023191	1681.80407571831	-0.71819912189133	0.0784684947061439	-9.15270675932944	5.55245437888068e-20	5.75830482640521e-19	candidate	stable	not_candidate	18.2397053486761
ENSG00000276023	660.373664950458	-1.24905652268402	0.136516513238228	-9.14949036608013	5.72027645438338e-20	5.92867314305608e-19	candidate	down	candidate_down	18.2270424923233
ENSG00000170345	1273.80169641514	-0.892979089197696	0.0976121716366514	-9.14823504308145	5.78712733341085e-20	5.99424557481713e-19	candidate	stable	not_candidate	18.2222654686638
ENSG00000165283	1493.19232778322	-0.926320101299442	0.101270500724587	-9.14698845835316	5.85427694134469e-20	6.06004608136225e-19	candidate	stable	not_candidate	18.2175240733906
ENSG00000147065	1970.30804812149	-0.685973710378972	0.0750316308290929	-9.14246035703906	6.10473502218998e-20	6.31539934763105e-19	candidate	stable	not_candidate	18.1995991820859
ENSG00000175745	2622.94412739173	0.880405101531257	0.0963010658188321	9.14221555125395	6.11857344497267e-20	6.32580325015468e-19	candidate	stable	not_candidate	18.1988843199608
ENSG00000134308	26396.0830821659	-0.708257348516398	0.0774799025028428	-9.14117500974413	6.17774016320084e-20	6.38302887276243e-19	candidate	stable	not_candidate	18.1949731910938
ENSG00000175602	403.566235516182	-1.36370666187644	0.149269648994142	-9.13586031095952	6.48887657490104e-20	6.70036588549041e-19	candidate	down	candidate_down	18.1739014812229
ENSG00000146094	249.568837886881	1.51003817652102	0.165311561506947	9.13449829374195	6.57107476522893e-20	6.7810572901141e-19	candidate	up	candidate_up	18.168702586448
ENSG00000102144	7412.67887262243	-0.80562473395182	0.0882255946028926	-9.13141744839434	6.76082096426843e-20	6.97256554194095e-19	candidate	stable	not_candidate	18.1566073946855
ENSG00000166016	304.137730249911	-1.36201536925836	0.149283475195894	-9.12368477134583	7.26125513521243e-20	7.4840588972171e-19	candidate	down	candidate_down	18.125862803396
ENSG00000204120	2545.03226056335	0.746899784601717	0.0818958078819886	9.12012231050942	7.50395933718302e-20	7.72944777046782e-19	candidate	stable	not_candidate	18.1118515330941
ENSG00000156925	168.756916321704	2.05743801898097	0.225646024669159	9.11798921340438	7.65310330283401e-20	7.87822227998814e-19	candidate	up	candidate_up	18.1035717699587
ENSG00000063854	1318.31455862614	-0.749849996953952	0.0822678104282709	-9.11474358014845	7.88567275170312e-20	8.11264045451966e-19	candidate	stable	not_candidate	18.090837771166
ENSG00000286449	58.3938090653355	3.60815903924966	0.395915504389949	9.11345728884585	7.97976408283291e-20	8.20439419653527e-19	candidate	up	candidate_up	18.085953481255
ENSG00000159363	4664.18391722465	-0.910865228933857	0.0999592605761281	-9.1123646141835	8.06056352752368e-20	8.28237756071352e-19	candidate	stable	not_candidate	18.081844975621
ENSG00000134287	8893.84585991799	-0.588678663065965	0.0646094497590574	-9.11133998604345	8.13706558858282e-20	8.35585225081728e-19	candidate	stable	not_candidate	18.078009247871
ENSG00000130816	1809.31598154687	0.841900601454702	0.092478925412446	9.10370225107954	8.73038940040205e-20	8.95962907300156e-19	candidate	stable	not_candidate	18.0477099696775
ENSG00000125676	1066.65776323877	0.94360124244568	0.103656066948221	9.1031935730017	8.7713901161473e-20	8.99618723868253e-19	candidate	stable	not_candidate	18.0459415141212
ENSG00000122965	687.876985228018	0.975547025107386	0.107192202029616	9.10091412095307	8.95746909381129e-20	9.18140582115657e-19	candidate	stable	not_candidate	18.037090816225
ENSG00000156983	615.705090480796	1.15017875412762	0.126391124110933	9.10015447855431	9.02034372229737e-20	9.24019043396144e-19	candidate	up	candidate_up	18.0343190781775
ENSG00000197429	261.465577085488	1.40249911554287	0.154144400838478	9.09860564453773	9.14989312954886e-20	9.36716109370216e-19	candidate	up	candidate_up	18.028392010836
ENSG00000060749	1551.81593856597	1.05667446054849	0.116167796184817	9.09610490387002	9.36295493167404e-20	9.57941957780082e-19	candidate	up	candidate_up	18.0186608042612
ENSG00000137252	204.626075802292	1.59465697293385	0.175330834588896	9.09513136507275	9.44721950312468e-20	9.6597241961045e-19	candidate	up	candidate_up	18.0150352733588
ENSG00000102898	3175.77981035913	-0.639888292221658	0.0703825164498758	-9.09158018919891	9.76099337288971e-20	9.97445920230294e-19	candidate	stable	not_candidate	18.0011106416886
ENSG00000169727	2670.11519455446	-0.705683176378256	0.0776246043515848	-9.09097292376537	9.81567171834262e-20	1.00242097988056e-18	candidate	stable	not_candidate	17.9989498524778
ENSG00000110651	4517.50379795405	-0.693105942896381	0.0762637996958432	-9.08826921371136	1.00628116509501e-19	1.02640678839691e-18	candidate	stable	not_candidate	17.9886804843089
ENSG00000173660	2392.12038719842	-0.986115148020094	0.108504031586365	-9.08828117815315	1.00617045760884e-19	1.02640678839691e-18	candidate	stable	not_candidate	17.9886804843089
ENSG00000116984	704.921414021975	1.0310744691598	0.113458236554219	9.08770046559888	1.01155772664291e-19	1.03116012500199e-18	candidate	up	candidate_up	17.9866738895127
ENSG00000185684	247.897939521385	1.51252096877114	0.166489337256016	9.08479181729987	1.03897321615771e-19	1.05846187331828e-18	candidate	up	candidate_up	17.9753247810132
ENSG00000102710	1162.92909384752	0.763195957500507	0.0840356459588667	9.08181223327624	1.06781864181851e-19	1.08718625930249e-18	candidate	stable	not_candidate	17.9636960451891
ENSG00000178917	66.4152415899607	2.91614756086554	0.321108550367274	9.08150081189102	1.07087882506575e-19	1.0896387460888e-18	candidate	up	candidate_up	17.9627174622288
ENSG00000143515	1220.76947426243	1.07340419310006	0.118200719974455	9.08119843374936	1.07385843774463e-19	1.09200631894178e-18	candidate	up	candidate_up	17.9617748485602
ENSG00000095951	615.185126048279	1.58982158388153	0.175092712630666	9.07988436523366	1.08690263372708e-19	1.10459946883272e-18	candidate	up	candidate_up	17.9567951699509
ENSG00000286593	52.7046420224437	-5.59479946418514	0.616263776939852	-9.07857913046088	1.1000141317414e-19	1.11724568280329e-18	candidate	down	candidate_down	17.9518513148402
ENSG00000010404	16554.6667861998	-0.527268189457634	0.0580834925675159	-9.07776316730162	1.10829001700114e-19	1.12496816774242e-18	candidate	stable	not_candidate	17.9488597662365
ENSG00000134954	65.2624228169851	-2.91465507847996	0.321624128447667	-9.06230229848634	1.27725644156542e-19	1.29569107061894e-18	candidate	down	candidate_down	17.8874985342052
ENSG00000125848	345.290620709567	-1.51505109005803	0.167243042697221	-9.0589782727219	1.31678163132507e-19	1.33497715932157e-18	candidate	down	candidate_down	17.8745261647604
ENSG00000112183	55.1853624474559	-3.74947863607141	0.414029187275444	-9.05607322214451	1.35231308695766e-19	1.37016918949895e-18	candidate	down	candidate_down	17.8632258025304
ENSG00000145241	294.813864658347	1.27516821363857	0.140823901978526	9.05505525498798	1.36498660632199e-19	1.38217287836284e-18	candidate	up	candidate_up	17.8594376332112
ENSG00000116539	1462.32831366678	1.05255849216084	0.116248630009469	9.05437330379817	1.37354236383757e-19	1.38999495839533e-18	candidate	up	candidate_up	17.8569867749582
ENSG00000174444	16809.428216904	-0.838398194870685	0.0926047793808472	-9.05350890608661	1.38446329095428e-19	1.40019963307638e-18	candidate	stable	not_candidate	17.8538100404913
ENSG00000110013	388.979115157909	-1.07574511352322	0.118833028128323	-9.05257680012638	1.39633581842621e-19	1.41135381091442e-18	candidate	down	candidate_down	17.8503640997354
ENSG00000142541	11735.8621473223	-0.899651781530905	0.0993936179353618	-9.05140390518808	1.4114183975946e-19	1.42573713496151e-18	candidate	stable	not_candidate	17.8459605385508
ENSG00000136942	3702.07350594482	-0.962562542377398	0.106356129945207	-9.05037201779804	1.42482077489203e-19	1.43840687521991e-18	candidate	stable	not_candidate	17.8421182497885
ENSG00000187742	1367.95490595164	0.755119303578333	0.0834466943566387	9.04912183041148	1.44122705896734e-19	1.45409205322109e-18	candidate	stable	not_candidate	17.83740809902
ENSG00000102554	373.111085064867	-1.21272286497717	0.134094036400663	-9.0438240023862	1.5128475174509e-19	1.52543178251468e-18	candidate	down	candidate_down	17.8166072092867
ENSG00000151150	8351.02728669164	1.05684099214379	0.11688785377041	9.04149539968137	1.54542967481904e-19	1.55734624098632e-18	candidate	up	candidate_up	17.8076148210653
ENSG00000169682	1319.56193942497	-0.947731444578994	0.104836707938825	-9.04007253959198	1.56567884522916e-19	1.57680166905438e-18	candidate	stable	not_candidate	17.802222929025
ENSG00000165675	1233.79224020393	0.984547436363269	0.108961467896131	9.03573947169842	1.62897292899438e-19	1.6395583126485e-18	candidate	stable	not_candidate	17.7852731325712
ENSG00000175455	427.440078692139	1.37367981165738	0.152040577537968	9.03495523301565	1.64069571804164e-19	1.65036427969937e-18	candidate	up	candidate_up	17.7824201847546
ENSG00000105369	48.6608102498751	-3.9006574123937	0.431896758726238	-9.03145794355491	1.69399613129667e-19	1.70295476468333e-18	candidate	down	candidate_down	17.7687968879795
ENSG00000138778	96.9352297844139	2.67756126030762	0.29648583056457	9.03099232502609	1.70122023983799e-19	1.70918992024084e-18	candidate	up	candidate_up	17.7672096770511
ENSG00000064999	3021.59587237917	0.923467029071216	0.102270192160416	9.0296792209279	1.72175754485934e-19	1.72878512667509e-18	candidate	stable	not_candidate	17.7622589824915
ENSG00000173113	931.094462012429	-0.846321035342954	0.0937333884435834	-9.02902422920879	1.73209318241528e-19	1.73811966139429e-18	candidate	stable	not_candidate	17.759920327718
ENSG00000125885	102.620244830231	2.94999331515908	0.326739351895791	9.02858286901401	1.73909230877047e-19	1.74409689095398e-18	candidate	up	candidate_up	17.7584293920882
ENSG00000175550	1788.8715354118	-0.707378786838523	0.0783678043133471	-9.02639538055869	1.7741963260364e-19	1.77823583834253e-18	candidate	stable	not_candidate	17.7500106412856
ENSG00000105520	5428.35836258616	-1.01265474126984	0.11225451232181	-9.02106044848134	1.86277261533284e-19	1.86589582690345e-18	candidate	down	candidate_down	17.7291126066045
ENSG00000224660	107.222293837891	2.18816392430973	0.243005323764606	9.0045925348918	2.16468141812828e-19	2.16701321139736e-18	candidate	up	candidate_up	17.6641384409555
ENSG00000171612	503.394837162308	-1.00268313728776	0.111356033740838	-9.00430002402322	2.17045935019325e-19	2.17149784749e-18	candidate	down	candidate_down	17.6632405967985
ENSG00000102290	300.717444633368	1.45675346211186	0.161815663949021	9.00254911397699	2.20536484759226e-19	2.20510120564993e-18	candidate	up	candidate_up	17.6565714732952
ENSG00000124217	633.745550920549	-1.12969256447352	0.125514845078622	-9.0004697353997	2.24753965064199e-19	2.24592851110748e-18	candidate	down	candidate_down	17.648604071639
ENSG00000068383	926.144355079947	-1.01180683631591	0.112420138611896	-9.0002276176597	2.2525018860084e-19	2.24954337606857e-18	candidate	down	candidate_down	17.6479056282794
ENSG00000160352	755.363881453455	0.865119856511527	0.0961334085098014	8.99915929250883	2.27452693108006e-19	2.27018415889662e-18	candidate	stable	not_candidate	17.6439389111115
ENSG00000169490	1518.85710084723	-0.827163910451802	0.0919305413208831	-8.99770520837673	2.3048472238481e-19	2.29907479788497e-18	candidate	stable	not_candidate	17.6384468992047
ENSG00000165219	1925.31237451905	0.728274458604238	0.080941284564066	8.99756487096273	2.30779455972671e-19	2.30064287217571e-18	candidate	stable	not_candidate	17.638150791449
ENSG00000172766	356.389589820912	1.17327822337319	0.130408436142672	8.99695033601644	2.32074480850206e-19	2.31217505399776e-18	candidate	up	candidate_up	17.6359792887172
ENSG00000115484	5376.14528017002	-0.789423428397152	0.0877481735148817	-8.99646564453297	2.33100946060784e-19	2.32101942006238e-18	candidate	stable	not_candidate	17.6343212257696
ENSG00000188177	376.429548445518	1.25714217199877	0.139807888934196	8.99192586042467	2.42935575467629e-19	2.41750523879982e-18	candidate	up	candidate_up	17.6166325761159
ENSG00000100354	2698.14150468604	1.3408836999422	0.149154313820424	8.98990894461541	2.47435341944486e-19	2.45935733811489e-18	candidate	up	candidate_up	17.6091783648373
ENSG00000116221	1308.54520019451	-0.754795780750949	0.0839599707412425	-8.98994811559863	2.47347171740126e-19	2.45935733811489e-18	candidate	stable	not_candidate	17.6091783648373
ENSG00000104219	700.14181979345	-0.863149771071401	0.0960153678515355	-8.98970436072331	2.47896345961169e-19	2.46247629170929e-18	candidate	stable	not_candidate	17.6086279421215
ENSG00000242616	695.979289167467	-1.13122684276766	0.125849946671381	-8.98869544793304	2.50182245348422e-19	2.48370836806433e-18	candidate	down	candidate_down	17.604899399468
ENSG00000143850	6222.53668946244	1.18148674764904	0.131509222048305	8.9840600472495	2.60955232975175e-19	2.58912167094231e-18	candidate	up	candidate_up	17.5868475402267
ENSG00000100888	5164.67345670961	0.832920092787124	0.0927320696806639	8.98200693304272	2.65872076387331e-19	2.63634149010508e-18	candidate	stable	not_candidate	17.5789983354807
ENSG00000165678	5353.34593825221	-0.960887567015344	0.106987611732142	-8.98129747415108	2.67592294538642e-19	2.65182695677868e-18	candidate	stable	not_candidate	17.576454818943
ENSG00000136930	3049.97423149044	-0.785517329996386	0.087484541124615	-8.97892724701472	2.73419489514682e-19	2.7079699352289e-18	candidate	stable	not_candidate	17.56735616164
ENSG00000170775	237.378456805616	-1.968467162416	0.219254740461867	-8.97799134590824	2.75754770205637e-19	2.72948271952656e-18	candidate	down	candidate_down	17.5639196508865
ENSG00000147123	2644.08776439931	-0.822394538073281	0.0916317714842989	-8.97499333202566	2.83368954007113e-19	2.80319093000059e-18	candidate	stable	not_candidate	17.5523473207122
ENSG00000140265	2106.88108857681	0.974611168047592	0.108647123222265	8.97042774021529	2.95365158893514e-19	2.92013497515999e-18	candidate	stable	not_candidate	17.5345970740268
ENSG00000116014	151.03621140576	-2.23642560079727	0.249357991472349	-8.96873441910628	2.99940810861395e-19	2.96362072302978e-18	candidate	down	candidate_down	17.5281773770878
ENSG00000131503	2218.90005307045	0.705870679693853	0.0787087841512482	8.96813090566156	3.01588481170147e-19	2.97814174321973e-18	candidate	stable	not_candidate	17.5260546360556
ENSG00000105669	2981.40095273255	-0.656257267787488	0.0731852070124027	-8.96707537735423	3.04491735710586e-19	3.00503702357916e-18	candidate	stable	not_candidate	17.5221501729002
ENSG00000130283	1003.23237770891	-1.15894532300495	0.129257185233236	-8.96619650902742	3.0693013700271e-19	3.027315643739e-18	candidate	down	candidate_down	17.5189422948718
ENSG00000100030	5601.35059278545	-0.565434059132948	0.0630634054556788	-8.9661199715949	3.07143399434331e-19	3.02763393384648e-18	candidate	stable	not_candidate	17.518896635817
ENSG00000182195	2382.89579962182	-0.703813331354186	0.0785067833077505	-8.96500024201988	3.10280182141596e-19	3.05675317247622e-18	candidate	stable	not_candidate	17.5147396283853
ENSG00000165672	3340.48775350176	-0.906237810555755	0.101094100406616	-8.96429966645654	3.12258831549679e-19	3.07443539385699e-18	candidate	stable	not_candidate	17.5122346287817
ENSG00000018408	62.5107156930818	-2.81454650095885	0.314136163077317	-8.9596386273621	3.2574419662922e-19	3.20532289483153e-18	candidate	down	candidate_down	17.4941282143885
ENSG00000253200	71.6728280846481	2.7903756197137	0.311732041032933	8.9511992750816	3.51640924105498e-19	3.45811250936906e-18	candidate	up	candidate_up	17.4611608811016
ENSG00000108306	725.616918334921	0.855382902491836	0.0955770566128078	8.94966776343697	3.5655386740421e-19	3.50436727023362e-18	candidate	stable	not_candidate	17.4553903845025
ENSG00000106348	1613.50459029146	-0.753086941279147	0.0841568133842302	-8.94861522192884	3.59969576002492e-19	3.53586087338208e-18	candidate	stable	not_candidate	17.4515048316429
ENSG00000065883	1807.40963365903	0.753095213288327	0.0841695904646834	8.94735508549631	3.64101513364812e-19	3.57225226719447e-18	candidate	stable	not_candidate	17.4470578794638
ENSG00000142669	6271.61534296416	-0.927927599401811	0.103709340677304	-8.94738693102961	3.63996518286577e-19	3.57225226719447e-18	candidate	stable	not_candidate	17.4470578794638
ENSG00000136478	2108.95884844956	-0.667369460759383	0.074589206167852	-8.94726589873563	3.64395722374497e-19	3.57242115804234e-18	candidate	stable	not_candidate	17.447037347143
ENSG00000137106	1222.06860196416	-0.771711517153843	0.0862515374772989	-8.9472204174558	3.64545846292341e-19	3.57242115804234e-18	candidate	stable	not_candidate	17.447037347143
ENSG00000143947	5675.79132551399	-0.928254332714205	0.103760475408048	-8.94612644230623	3.68175290482394e-19	3.60587602997043e-18	candidate	stable	not_candidate	17.4429892084027
ENSG00000131584	2522.32198838801	0.947420593715374	0.105915235318464	8.94508321552311	3.7166961334752e-19	3.63796915861751e-18	candidate	stable	not_candidate	17.439140987048
ENSG00000213741	1862.34549657915	-0.842714732481761	0.094246653035222	-8.94158790091803	3.83617787323351e-19	3.75272417914913e-18	candidate	stable	not_candidate	17.4256533545519
ENSG00000267520	208.688909469394	2.04991479987925	0.229264280901803	8.9412742003071	3.84708498361592e-19	3.76119448310503e-18	candidate	up	candidate_up	17.4246742095833
ENSG00000158691	735.889357260482	0.865527765199515	0.0968043342765993	8.94100219445176	3.85656719767365e-19	3.76826262165215e-18	candidate	stable	not_candidate	17.4238588375246
ENSG00000159685	463.421596599455	-0.999367751841543	0.111787647339611	-8.93987641412166	3.89605842394632e-19	3.80462728054723e-18	candidate	stable	not_candidate	17.4196878823705
ENSG00000100129	7046.71363827351	-0.775124898248995	0.0867142038845705	-8.93884581216707	3.93256102078901e-19	3.83803271620528e-18	candidate	stable	not_candidate	17.4158913275664
ENSG00000096070	2201.11531276209	0.796885377125641	0.0891702655979714	8.93667156626446	4.0106819227472e-19	3.91199342295716e-18	candidate	stable	not_candidate	17.4076018840419
ENSG00000211459	11174.3759822873	-1.26767670239902	0.141858507090157	-8.93620501443286	4.02764391876899e-19	3.92624868724754e-18	candidate	down	candidate_down	17.406022195801
ENSG00000149257	470.583472011867	-1.07888070278542	0.120775693292504	-8.93292908012959	4.14875638808732e-19	4.04195671869101e-18	candidate	down	candidate_down	17.393408341225
ENSG00000140740	3744.25870076191	-0.894821971407006	0.100221517375428	-8.92844166442843	4.32051633638523e-19	4.20684501018929e-18	candidate	stable	not_candidate	17.3760434880922
ENSG00000184047	1570.50978865812	-0.812190508492815	0.0909717206686119	-8.92794488796611	4.33995751658386e-19	4.22331642451512e-18	candidate	stable	not_candidate	17.37434637861
ENSG00000196504	2617.68421923927	0.6416681002014	0.0718751624056809	8.92753600443598	4.35602385488093e-19	4.23648645607257e-18	candidate	stable	not_candidate	17.3729941776821
ENSG00000005889	853.022012133234	0.832595170105336	0.0932659674079374	8.92710592346763	4.37298651448812e-19	4.25051240060181e-18	candidate	stable	not_candidate	17.3715587124579
ENSG00000154277	14951.4230888293	-0.645580725602937	0.0723206646209006	-8.92664259913846	4.39133333158716e-19	4.26586666497039e-18	candidate	stable	not_candidate	17.3699927230949
ENSG00000167548	3868.57227927901	1.31467560969555	0.147299943349354	8.92516032119246	4.45054118756164e-19	4.32087364976966e-18	candidate	up	candidate_up	17.3644284330663
ENSG00000112306	4916.96840978137	-0.882011555795418	0.0988363223297019	-8.92396170765208	4.49899451326471e-19	4.36538168317239e-18	candidate	stable	not_candidate	17.3599777781557
ENSG00000151490	3213.15174729885	-0.61222243229193	0.068605819448986	-8.92376823437211	4.50686426615019e-19	4.37048263444408e-18	candidate	stable	not_candidate	17.3594706010383
ENSG00000156642	2903.73941999282	-0.622901697704909	0.0698214250505346	-8.92135468810716	4.60618855332922e-19	4.46162837985473e-18	candidate	stable	not_candidate	17.3505066060154
ENSG00000236438	115.084515927025	2.38068081562863	0.266851049433711	8.92138449775903	4.6049487104507e-19	4.46162837985473e-18	candidate	up	candidate_up	17.3505066060154
ENSG00000122254	112.710452785594	-1.87529499121421	0.210249980041097	-8.91935871217519	4.68995979310621e-19	4.54014163304865e-18	candidate	down	candidate_down	17.3429305987966
ENSG00000049656	2041.05604488832	-0.772590518929339	0.0866247969168092	-8.91881477853624	4.71304851272791e-19	4.55985399195561e-18	candidate	stable	not_candidate	17.341049063367
ENSG00000145050	699.987483847154	-0.943796329234468	0.105833810326587	-8.91772039882201	4.75984315305675e-19	4.60246568001926e-18	candidate	stable	not_candidate	17.3370094412887
ENSG00000164211	867.021965370365	-1.17963277701639	0.132283517720578	-8.91745848117016	4.77111039753987e-19	4.61069524725863e-18	candidate	down	candidate_down	17.3362335823583
ENSG00000106615	2462.37856145383	-0.789649738618574	0.0885526950859946	-8.91728634404334	4.7785297832682e-19	4.61519897312416e-18	candidate	stable	not_candidate	17.3358095706799
ENSG00000189180	1968.14732382708	0.872913902009509	0.0979116867599949	8.9153188030478	4.86414789293783e-19	4.69517980110006e-18	candidate	stable	not_candidate	17.3283477718472
ENSG00000136603	2570.9809909211	0.745313517203865	0.0836120405913819	8.91394961697282	4.92462086073825e-19	4.75081071271219e-18	candidate	stable	not_candidate	17.3232322728985
ENSG00000165525	1369.22713105504	0.960752064309978	0.107791424424857	8.91306585320923	4.96404792172808e-19	4.78608608845345e-18	candidate	stable	not_candidate	17.3200194938956
ENSG00000175727	2325.30739601432	1.35943927869522	0.152580683830643	8.90964206323873	5.1197582084913e-19	4.93337069767526e-18	candidate	up	candidate_up	17.3068562500546
ENSG00000114127	914.942414454065	0.88647981400073	0.0995149563425398	8.90800585742493	5.19586534292263e-19	5.0038247240305e-18	candidate	stable	not_candidate	17.3006979113526
ENSG00000145425	10420.1618101688	-1.10941882950115	0.124590622707977	-8.90451307961975	5.36208891761568e-19	5.1609334530423e-18	candidate	down	candidate_down	17.2872717408453
ENSG00000166923	44.2036065026355	-4.53322552926299	0.50922801549617	-8.90215265325889	5.47738665267984e-19	5.26887429131848e-18	candidate	down	candidate_down	17.2782821630211
ENSG00000165795	321.6907190344	-1.22879692904985	0.138105218934481	-8.89754158843776	5.70972951182986e-19	5.4892158203385e-18	candidate	down	candidate_down	17.2604896936601
ENSG00000097007	4209.87165282399	0.977171913761507	0.109825738692677	8.89747636021743	5.71308510775416e-19	5.4892870581569e-18	candidate	stable	not_candidate	17.2604840575198
ENSG00000084623	2660.02774009788	-0.693991732747473	0.0780093510172471	-8.89626337993811	5.77584171297747e-19	5.54639955078571e-18	candidate	stable	not_candidate	17.2559888479837
ENSG00000198797	691.036045625791	-1.02294576234331	0.115020034316563	-8.89363116974837	5.91437745050113e-19	5.67617360826064e-18	candidate	down	candidate_down	17.2459443299241
ENSG00000170949	822.31673380609	0.915931826088149	0.102993407772951	8.89311117957494	5.94213077137204e-19	5.69953919400868e-18	candidate	stable	not_candidate	17.2441602554835
ENSG00000268089	113.283405790958	-2.37272182450804	0.266836979774471	-8.89202773361269	6.00037122136098e-19	5.75210371294708e-18	candidate	down	candidate_down	17.240173292035
ENSG00000131381	1265.34727010259	0.962163319213383	0.108271536677886	8.88657673785377	6.30205313190832e-19	6.03784334424756e-18	candidate	stable	not_candidate	17.2191181592181
ENSG00000091157	3799.3154097698	-0.613899271587964	0.0690932861017002	-8.88507851087514	6.38756445622302e-19	6.11626664131075e-18	candidate	stable	not_candidate	17.2135135895897
ENSG00000204961	201.472832327315	-1.90942175578418	0.214909706019863	-8.88476277384928	6.40573083778294e-19	6.13015248595155e-18	candidate	down	candidate_down	17.2125287223847
ENSG00000108298	6893.97636424313	-0.755438042872103	0.0850319665473018	-8.88416525627295	6.44024965413907e-19	6.15966244793815e-18	candidate	stable	not_candidate	17.2104430867016
ENSG00000224531	2636.0692522895	-0.779158761927821	0.0877193781543665	-8.8824017944664	6.54320045642456e-19	6.254551842004e-18	candidate	stable	not_candidate	17.2038038033994
ENSG00000115020	2012.31492218986	0.763242644840165	0.0859474056716741	8.88034535627303	6.66530972625358e-19	6.3676356996442e-18	candidate	stable	not_candidate	17.196021791087
ENSG00000244486	187.371082644278	-1.47804282178932	0.166455418523118	-8.87951161279885	6.71545544867382e-19	6.41188006537761e-18	candidate	down	candidate_down	17.1930146097477
ENSG00000189079	1586.65016755304	0.688607083291741	0.0775593960748196	8.87844823633566	6.77995356501668e-19	6.46976972250993e-18	candidate	stable	not_candidate	17.189111176831
ENSG00000147027	777.265606375995	-1.06013668554172	0.11940650243014	-8.87838320330975	6.78391787785719e-19	6.46986193049003e-18	candidate	down	candidate_down	17.189104987255
ENSG00000116406	1999.36133311259	0.640261375801675	0.0721324448028147	8.87619125557064	6.91888311472934e-19	6.59481918764629e-18	candidate	stable	not_candidate	17.1807971071508
ENSG00000244879	401.909475763002	1.55424065588494	0.175103524230989	8.8761243539259	6.92304390495469e-19	6.59502724613223e-18	candidate	up	candidate_up	17.1807834059068
ENSG00000090924	1564.97570852109	1.06776526541082	0.120384517376026	8.86962284423681	7.33940535961347e-19	6.98370721590524e-18	candidate	up	candidate_up	17.15591397623
ENSG00000173258	333.652987790473	1.17282526290413	0.132229357341907	8.86962839781134	7.33903935795453e-19	6.98370721590524e-18	candidate	up	candidate_up	17.15591397623
ENSG00000262814	694.61563915262	-0.849955063830627	0.0958418448891874	-8.86830866844589	7.42652339286328e-19	7.06258574848306e-18	candidate	stable	not_candidate	17.151036266271
ENSG00000170296	6890.84622182318	-0.75354751452081	0.0849760114542117	-8.86776752197708	7.46269271240285e-19	7.09295020983379e-18	candidate	stable	not_candidate	17.1491730887445
ENSG00000117399	61.2992871248512	-2.77931307534272	0.313463410087552	-8.86646730017528	7.55031016056328e-19	7.17215152560491e-18	candidate	down	candidate_down	17.1443505437001
ENSG00000185986	210.684940449694	1.56456851734635	0.176462713134081	8.86628392796808	7.56274845513342e-19	7.17988967976571e-18	candidate	up	candidate_up	17.1438822287155
ENSG00000118816	17181.530335639	-0.611471795132448	0.0689715284817753	-8.86556828001892	7.61148539715039e-19	7.22206056287758e-18	candidate	stable	not_candidate	17.1413388739799
ENSG00000177954	3058.1801618575	-1.06201232339396	0.119840129622349	-8.86190900110562	7.86557918842536e-19	7.45892339364963e-18	candidate	down	candidate_down	17.1273238532162
ENSG00000114626	133.519235393083	2.18079374789327	0.246139904450029	8.8599764136823	8.00313701483394e-19	7.58506946085792e-18	candidate	up	candidate_up	17.1200404377739
ENSG00000180340	61.569048392509	-2.8873094616033	0.325893896631188	-8.85966104750603	8.02580856665814e-19	7.60224947355931e-18	candidate	down	candidate_down	17.1190578827976
ENSG00000158290	14598.2270943998	-0.774408819768517	0.0874239351147597	-8.85808696156225	8.13992095777651e-19	7.70597610535855e-18	candidate	stable	not_candidate	17.1131723419785
ENSG00000073849	6161.15712600306	-0.694209370290025	0.0784024799155965	-8.85443127611996	8.41115697456553e-19	7.95824852208893e-18	candidate	stable	not_candidate	17.0991825027259
ENSG00000182899	4114.08349326513	-0.909202068125997	0.102686259401199	-8.85417458409614	8.43053436944086e-19	7.97207342747353e-18	candidate	stable	not_candidate	17.0984287098461
ENSG00000107186	1218.31961958346	0.834956641806849	0.0943184950721254	8.85252294545578	8.55627357247803e-19	8.08640363392161e-18	candidate	stable	not_candidate	17.092244584594
ENSG00000108953	26431.6947604363	-0.753498085991503	0.0851348299466424	-8.85064416600999	8.70155800194513e-19	8.21906619178645e-18	candidate	stable	not_candidate	17.0851775219723
ENSG00000170906	476.416575138839	-1.00178296374793	0.113191817255526	-8.85031257592096	8.72745135576667e-19	8.23887168618876e-18	candidate	down	candidate_down	17.0841322608775
ENSG00000166595	957.18121395146	-0.90302802472319	0.102042930135558	-8.84949132216778	8.79190989368802e-19	8.29504053590599e-18	candidate	stable	not_candidate	17.0811814873398
ENSG00000161671	5800.39157589351	-0.622213853886565	0.0703215300048867	-8.84812736360153	8.90000475588504e-19	8.39229309788303e-18	candidate	stable	not_candidate	17.0761193569677
ENSG00000241697	3855.17624029099	-1.0714498603079	0.121118275123092	-8.84631042853763	9.04603970879352e-19	8.52519167598298e-18	candidate	down	candidate_down	17.0692958477741
ENSG00000273706	209.769486051774	1.99949091272385	0.226051801230829	8.84527750646897	9.13011268080059e-19	8.59957910610542e-18	candidate	up	candidate_up	17.0655228041482
ENSG00000163412	2049.12742830065	-0.845049672296609	0.095537903996912	-8.84517701292591	9.13833326278106e-19	8.60247826785602e-18	candidate	stable	not_candidate	17.0653764158488
ENSG00000080947	87.063204544409	2.78419444794576	0.314879013346244	8.84210865105902	9.39288147519899e-19	8.83712718319059e-18	candidate	up	candidate_up	17.0536888946319
ENSG00000131969	221.25228778334	-1.3560080319944	0.153368073655916	-8.84152744225388	9.44188087837599e-19	8.87823402661459e-18	candidate	down	candidate_down	17.051673411335
ENSG00000166501	1933.37356496019	-1.20007850875995	0.135760132536308	-8.83969753372921	9.59780782037414e-19	9.01978254040554e-18	candidate	down	candidate_down	17.0448039328173
ENSG00000163945	493.169060398018	1.32212606710991	0.149629273404833	8.83601207855098	9.91960591222413e-19	9.3169661819026e-18	candidate	up	candidate_up	17.0307254808811
ENSG00000154380	5394.7407512924	0.766774942908522	0.0867801613603861	8.83583218662398	9.93558317344411e-19	9.32673598907818e-18	candidate	stable	not_candidate	17.0302703165908
ENSG00000165164	79.9562634319866	-2.86860313526731	0.324711528457677	-8.83431256319316	1.0071568019717e-18	9.44908524025946e-18	candidate	down	candidate_down	17.0246102332195
ENSG00000250654	515.246639149974	-0.946822081978256	0.107186247135642	-8.8334287959543	1.01514963829654e-18	9.51873494922898e-18	candidate	stable	not_candidate	17.0214207660142
ENSG00000008283	826.363712641027	-0.869877905791672	0.0984872429952743	-8.83239168176746	1.02460927676087e-18	9.60205265078757e-18	candidate	stable	not_candidate	17.0176359170001
ENSG00000260293	265.389814076692	1.66633197745511	0.188740512408667	8.82869266481122	1.05906288626175e-18	9.9193751183575e-18	candidate	up	candidate_up	17.0035156858294
ENSG00000258768	165.258416046762	1.56383566924799	0.177136391715301	8.82842680775298	1.06158276441791e-18	9.93741269344313e-18	candidate	up	candidate_up	17.0027266738748
ENSG00000133030	6183.10393560376	0.932965167543002	0.105692217055258	8.82718892210605	1.07339403469471e-18	1.0042357613184e-17	candidate	stable	not_candidate	16.9981643172509
ENSG00000196220	3897.67017459903	0.77607199508928	0.0879212963042561	8.82689436702165	1.07622358911985e-18	1.00632018998305e-17	candidate	stable	not_candidate	16.9972638138944
ENSG00000224189	190.032390475355	-1.60684190567026	0.182116855951315	-8.82313664639483	1.11297397641972e-18	1.04010216075693e-17	candidate	down	candidate_down	16.9829240013993
ENSG00000142937	7650.20393091703	-0.990816787481004	0.112312537823569	-8.82196063486226	1.12472794748998e-18	1.05049967088847e-17	candidate	stable	not_candidate	16.9786040793183
ENSG00000090487	1896.56284902735	-0.782555870390932	0.0887161905240891	-8.82089126875262	1.13552239758366e-18	1.05998988095868e-17	candidate	stable	not_candidate	16.9746982806454
ENSG00000167491	2386.67716763214	1.21775370406007	0.138070263283779	8.81981155896829	1.1465250547749e-18	1.06966375439345e-17	candidate	up	candidate_up	16.9707527200354
ENSG00000182022	1007.96514768745	-1.13064388882381	0.128197976499931	-8.81951431444331	1.14957252948237e-18	1.07190910106918e-17	candidate	down	candidate_down	16.9698420416748
ENSG00000130477	3499.49156510474	1.32036112262868	0.149745853738511	8.81734678900907	1.17203807476095e-18	1.09224807323683e-17	candidate	up	candidate_up	16.9616787127281
ENSG00000089006	419.931354499445	1.0866682004288	0.123258788640593	8.81615187374097	1.18460773229815e-18	1.1033473355169e-17	candidate	up	candidate_up	16.9572877494342
ENSG00000152684	1213.27380391615	-0.824157173416639	0.0934877805678768	-8.81566733545738	1.18974258500818e-18	1.10751329783066e-17	candidate	stable	not_candidate	16.9556510505317
ENSG00000096092	1220.4243860908	-1.29869794497963	0.147331510139699	-8.81480101404113	1.19897819490464e-18	1.1154898356154e-17	candidate	down	candidate_down	16.9525343826695
ENSG00000176428	611.681218650299	-0.983594583404853	0.111598756530898	-8.81366973952372	1.21114506461986e-18	1.12618313735192e-17	candidate	stable	not_candidate	16.9483909797564
ENSG00000179271	1028.63341704047	-0.944356875717779	0.107173264863461	-8.81149675640551	1.23485856649081e-18	1.14759522779213e-17	candidate	stable	not_candidate	16.9402112664106
ENSG00000233429	3262.05937652395	0.923170747110163	0.104795409986439	8.80926700157594	1.25966823421948e-18	1.17000167806904e-17	candidate	stable	not_candidate	16.9318135153687
ENSG00000131724	84.8049370194571	-2.29428583331524	0.260481654175476	-8.80785958065851	1.27558084472982e-18	1.184124104919e-17	candidate	down	candidate_down	16.9266027779704
ENSG00000137693	74.4362239247505	-2.67495398115555	0.303738312483209	-8.80677172163925	1.28801629354503e-18	1.19500480079985e-17	candidate	down	candidate_down	16.9226303499822
ENSG00000140836	6008.88624050987	1.16404493719858	0.132218876344303	8.80392398863957	1.32113883283561e-18	1.22505600862938e-17	candidate	up	candidate_up	16.911844055232
ENSG00000204177	91.6939263823521	2.4308627938132	0.276128648983418	8.80337046794149	1.32767390183326e-18	1.23043374126686e-17	candidate	up	candidate_up	16.9099417680457
ENSG00000100138	2706.96923926607	-0.772057328989359	0.0877135542091604	-8.80202992513932	1.34363341808502e-18	1.24453487362825e-17	candidate	stable	not_candidate	16.9049929293389
ENSG00000140990	1147.50595547645	-0.737595374798989	0.0838014111339013	-8.8017058999213	1.34751936755643e-18	1.24744349642966e-17	candidate	stable	not_candidate	16.9039791168425
ENSG00000266094	401.868499954868	1.4336084973896	0.162921832443604	8.79936393967243	1.37593781939853e-18	1.27304689396563e-17	candidate	up	candidate_up	16.8951555983767
ENSG00000169914	384.584707631737	1.15805107069243	0.131636368305773	8.79734898187435	1.40086137323289e-18	1.29539021843227e-17	candidate	up	candidate_up	16.8875993866529
ENSG00000176973	2594.06885588624	-0.819416195499241	0.0931594208170645	-8.79584896849363	1.41970443453499e-18	1.31208926966306e-17	candidate	stable	not_candidate	16.8820366161774
ENSG00000120937	207.389414833916	-1.77130084782682	0.201431277119272	-8.7935740325868	1.44876068071189e-18	1.33746515822012e-17	candidate	down	candidate_down	16.8737175227945
ENSG00000186908	2727.65149289369	0.731341198873055	0.0831675397428503	8.79358943566593	1.44856198632539e-18	1.33746515822012e-17	candidate	stable	not_candidate	16.8737175227945
ENSG00000130958	751.267434657981	-0.953781721654817	0.108482438297262	-8.79203801670902	1.4687105162886e-18	1.35513455689331e-17	candidate	stable	not_candidate	16.8680175797601
ENSG00000099977	569.846437679526	-1.318101610812	0.149996368844756	-8.787556798633	1.52847608951894e-18	1.40950099368648e-17	candidate	down	candidate_down	16.8509346136183
ENSG00000100568	3235.72933415229	-0.620778712636183	0.0706520771021811	-8.78641843379037	1.54403699386036e-18	1.42306616161411e-17	candidate	stable	not_candidate	16.8467749080985
ENSG00000169744	320.61373953387	-1.43527256260937	0.163410100411948	-8.7832548844357	1.58810742811632e-18	1.46287781153798e-17	candidate	down	candidate_down	16.8347919472793
ENSG00000136783	1107.81269531389	-1.30488243621737	0.148578173035378	-8.78246386773555	1.59931956338081e-18	1.47239502786099e-17	candidate	down	candidate_down	16.8319756577944
ENSG00000053371	391.188431241375	-1.01075685830564	0.115139335616421	-8.77855385298481	1.65589992847451e-18	1.52364653484718e-17	candidate	down	candidate_down	16.8171157716906
ENSG00000197147	1236.12646953459	-0.818184460029141	0.0932048435508562	-8.77834701350802	1.6589474608056e-18	1.52561149666608e-17	candidate	stable	not_candidate	16.8165560472039
ENSG00000179051	3615.58869849768	0.75901826797581	0.0864741899157923	8.7773966858196	1.67302073652372e-18	1.53770829014114e-17	candidate	stable	not_candidate	16.8131260442471
ENSG00000105339	139.092671971184	1.90389702421514	0.216917693343062	8.77704808156919	1.67821267103882e-18	1.54163325431837e-17	candidate	up	candidate_up	16.8120189301564
ENSG00000204052	263.730415372249	-1.3165767980297	0.150064920004636	-8.77338153373235	1.73379337055005e-18	1.59181643812081e-17	candidate	down	candidate_down	16.7981070148066
ENSG00000164924	40342.0934584147	-0.673588138022001	0.0767814395718074	-8.77279902250399	1.74278935282443e-18	1.59919804136298e-17	candidate	stable	not_candidate	16.796097750797
ENSG00000258017	367.555176217265	-1.65788228659592	0.189009795741873	-8.7714093340435	1.76443750646052e-18	1.61817492368813e-17	candidate	down	candidate_down	16.7909745332267
ENSG00000171786	429.825259717055	1.70493908049536	0.194411989246617	8.76972190399532	1.79108101076854e-18	1.64170976154171e-17	candidate	up	candidate_up	16.7847036195079
ENSG00000155957	820.693376961276	-1.06209326266978	0.121113421757932	-8.76941008893772	1.79604769129345e-18	1.6453606670294e-17	candidate	down	candidate_down	16.78373888888
ENSG00000239264	1274.30189944595	-0.765584028546413	0.0873068271233742	-8.76889074739319	1.80435012023608e-18	1.65206178496492e-17	candidate	stable	not_candidate	16.7819737146624
ENSG00000055163	8798.90311446767	-0.534547831244524	0.0609958479855245	-8.76367570742491	1.88984976411182e-18	1.72939862440167e-17	candidate	stable	not_candidate	16.7621048908068
ENSG00000155506	7200.73740823059	1.15174282568493	0.131447473577784	8.7620004731653	1.91815470833565e-18	1.75434073051059e-17	candidate	up	candidate_up	16.7558860534959
ENSG00000171345	85.7793298143899	-7.54153826839903	0.861248681101305	-8.75651647878919	2.01377302712758e-18	1.84078662283007e-17	candidate	down	candidate_down	16.7349965503869
ENSG00000249592	184.467329714625	1.51052599460655	0.172519430731941	8.75568617516241	2.0286545957354e-18	1.85337706594548e-17	candidate	up	candidate_up	16.7320362153275
ENSG00000158321	2265.33262370887	0.93825215374667	0.10717816780315	8.75413503494405	2.05674725592803e-18	1.87801681753079e-17	candidate	stable	not_candidate	16.7263005229708
ENSG00000215788	110.457004075249	3.49135769193313	0.399097010513034	8.7481429325793	2.16892436653082e-18	1.97936534660816e-17	candidate	up	candidate_up	16.703474037339
ENSG00000167614	44.537817785747	-3.54616113920776	0.405427190154358	-8.74672746506625	2.19629293506608e-18	2.00324908493922e-17	candidate	down	candidate_down	16.6982650469675
ENSG00000129055	2490.89116931603	-0.779267715297216	0.08909605987713	-8.74637684732504	2.20312477954153e-18	2.00838535761148e-17	candidate	stable	not_candidate	16.6971529535652
ENSG00000230989	12866.4139177575	-0.78507031075793	0.0897694912804492	-8.74540224702052	2.22222545095817e-18	2.02469429976189e-17	candidate	stable	not_candidate	16.6936405398314
ENSG00000162231	1378.58819733429	0.962717703654372	0.110197927795024	8.73625959142441	2.40955909700819e-18	2.19418097848411e-17	candidate	stable	not_candidate	16.6587275541927
ENSG00000151612	1123.16108665661	0.918851971176127	0.105208993722144	8.73358767790146	2.46719306748581e-18	2.24544100287827e-17	candidate	stable	not_candidate	16.6486983511829
ENSG00000140199	1247.84881301486	0.915589973471431	0.104859586676065	8.73158098839256	2.51137097058808e-18	2.28440530701454e-17	candidate	stable	not_candidate	16.6412268395752
ENSG00000188580	1778.47002669704	-0.978953693296269	0.112188000179624	-8.72601072956887	2.638136667399e-18	2.39841033544839e-17	candidate	stable	not_candidate	16.6200765129904
ENSG00000237296	90.501691060306	2.23976616157614	0.256702235132621	8.72515255045988	2.65822045091266e-18	2.41535642057941e-17	candidate	up	candidate_up	16.6170187737864
ENSG00000111716	10570.4643779665	-0.882308337141021	0.101137511886667	-8.72384855709839	2.68902683855421e-18	2.4420217673906e-17	candidate	stable	not_candidate	16.6122504692136
ENSG00000160271	3993.12776864996	0.886935719711512	0.101704624704089	8.72070195718303	2.76482324941635e-18	2.50949339751691e-17	candidate	stable	not_candidate	16.6004139426102
ENSG00000078018	23267.374495643	0.65331978373594	0.0749181056829352	8.72045252319765	2.77092115782343e-18	2.51366426941813e-17	candidate	stable	not_candidate	16.5996927281122
ENSG00000136710	1190.19605282132	-0.71959617568723	0.0825344443430484	-8.71873775143237	2.81320308853705e-18	2.55063746694026e-17	candidate	stable	not_candidate	16.5933512651441
ENSG00000107175	1432.13626734003	-0.67162161199007	0.0770472635738779	-8.71700798752023	2.85649998337561e-18	2.58849034246518e-17	candidate	stable	not_candidate	16.5869534510112
ENSG00000166164	1451.27285486392	0.715531229020621	0.0820926954427269	8.71613759496813	2.87853452102908e-18	2.60704523377231e-17	candidate	stable	not_candidate	16.5838514335009
ENSG00000198876	4375.62569379615	-0.740182748522821	0.0849261371650789	-8.71560597515531	2.89207527613612e-18	2.61789151619075e-17	candidate	stable	not_candidate	16.5820483543078
ENSG00000115904	2361.1372813322	0.761883292721574	0.08742455677444	8.71475156216431	2.91396968957708e-18	2.63628366507547e-17	candidate	stable	not_candidate	16.5790078613205
ENSG00000269713	1469.19070987744	1.2313938512952	0.141355508390175	8.71132554591545	3.00341744181613e-18	2.71573875495677e-17	candidate	up	candidate_up	16.5661120100681
ENSG00000174720	479.182852440522	1.08247579794	0.12427193699268	8.71054096472126	3.02428003881395e-18	2.7331256882377e-17	candidate	up	candidate_up	16.5633403959499
ENSG00000242173	424.539815222977	-1.23415026253334	0.141707752701416	-8.70912310022824	3.06234565591739e-18	2.76603229655433e-17	candidate	down	candidate_down	16.558142753318
ENSG00000210082	111634.158574716	-1.00637712931562	0.115556141137385	-8.70898871674101	3.06597791665705e-18	2.76781859632159e-17	candidate	down	candidate_down	16.5578623770759
ENSG00000168894	658.711612398854	-0.938941820590025	0.107837343830787	-8.70701917568897	3.11970335487848e-18	2.81480030854408e-17	candidate	stable	not_candidate	16.5505524100395
ENSG00000166987	452.224022274297	1.31031438821155	0.150491011798585	8.70692789257909	3.12221580087897e-18	2.81554856695975e-17	candidate	up	candidate_up	16.5504369768718
ENSG00000116991	1644.78098326318	-1.16958823928513	0.134499471663575	-8.69585749905869	3.44220226063147e-18	3.10243315818121e-17	candidate	down	candidate_down	16.5082975665885
ENSG00000137275	362.275145088381	1.1342887030814	0.130503856979964	8.69161057251777	3.5733712099036e-18	3.21892049538327e-17	candidate	up	candidate_up	16.4922897498887
ENSG00000134698	1266.38847898169	0.766306161809471	0.0881672742865859	8.69150337253944	3.57674521272745e-18	3.22022572220155e-17	candidate	stable	not_candidate	16.4921136853008
ENSG00000120616	2094.6920899145	0.61288135462671	0.0705280143639194	8.6898994697949	3.62760347478665e-18	3.26425771523567e-17	candidate	stable	not_candidate	16.4862155607373
ENSG00000143252	1650.68210044212	-0.961250437918044	0.11063832221958	-8.68822320000735	3.68151943613031e-18	3.31099231868752e-17	candidate	stable	not_candidate	16.4800418267851
ENSG00000172315	988.522968648407	-0.902262086815793	0.103876412913143	-8.68591879053649	3.75693246131344e-18	3.37699979649926e-17	candidate	stable	not_candidate	16.4714689655355
ENSG00000186567	56.8858512687055	3.38352323745607	0.389566520963782	8.68535424729333	3.77563879462807e-18	3.39199171624803e-17	candidate	up	candidate_up	16.4695452170262
ENSG00000225377	107.298391014404	1.93447120112236	0.222757027898567	8.68422073759767	3.81347612365876e-18	3.42414538897283e-17	candidate	up	candidate_up	16.4654478034902
ENSG00000227124	161.754844445692	1.56641043347761	0.180473719527429	8.67943785709777	3.97729709884608e-18	3.56932542218333e-17	candidate	up	candidate_up	16.4474138547858
ENSG00000196227	668.676529589969	-0.939113828808515	0.108202923136745	-8.67919092741771	3.98594087611565e-18	3.57516455633579e-17	candidate	stable	not_candidate	16.446703963859
ENSG00000139636	1274.10328575331	0.963690587195163	0.111052597315789	8.67778521608835	4.03550227553067e-18	3.61767856726029e-17	candidate	stable	not_candidate	16.4415700230667
ENSG00000182774	4618.9038088643	-1.11930318113272	0.129006033591878	-8.67636303487738	4.08626339261254e-18	3.66122196205799e-17	candidate	down	candidate_down	16.4363739411608
ENSG00000119547	19202.2621206245	0.924681413306214	0.106586781932599	8.67538541402766	4.12152212184184e-18	3.69083629840313e-17	candidate	stable	not_candidate	16.432875216868
ENSG00000166226	9921.49308543714	-0.976618769801974	0.11263504106107	-8.67064778954939	4.29668864641905e-18	3.84563979011759e-17	candidate	stable	not_candidate	16.4150313972922
ENSG00000137942	5799.35141206008	0.694779828068344	0.0801370056529142	8.66990003441784	4.32499927991703e-18	3.86890844676214e-17	candidate	stable	not_candidate	16.4124115472331
ENSG00000154845	1741.42411152132	0.690540858115002	0.0796657829716193	8.66797302878458	4.39880888049573e-18	3.93283137108138e-17	candidate	stable	not_candidate	16.4052946745358
ENSG00000131143	4662.38104238642	-0.706460147284037	0.0815420104755419	-8.66375679436964	4.56466659545355e-18	4.078939252604e-17	candidate	stable	not_candidate	16.3894527625562
ENSG00000186468	7213.8615660252	-0.900074207225881	0.103915722620659	-8.66157867670873	4.65275226466953e-18	4.15543192116348e-17	candidate	stable	not_candidate	16.3813838283832
ENSG00000126934	2851.36292925028	-0.691503419796144	0.0798872107006602	-8.65599654476896	4.88623442921643e-18	4.36162911056203e-17	candidate	stable	not_candidate	16.3603512672499
ENSG00000171105	1056.27449306302	0.889591309733528	0.10279492347426	8.65403932088418	4.97080712699853e-18	4.43475528642301e-17	candidate	stable	not_candidate	16.3531303399108
ENSG00000184515	860.193054547851	-1.02567270146862	0.118521816688155	-8.6538725960241	4.97807783135172e-18	4.43887451827567e-17	candidate	down	candidate_down	16.3527271317916
ENSG00000115665	788.939730075236	1.63561198946581	0.189009586278606	8.65359277097654	4.99030432468958e-18	4.44740600657471e-17	candidate	up	candidate_up	16.3518932217167
ENSG00000170419	908.379694639367	-0.948228174986175	0.109596602041159	-8.6519851649239	5.06112251992508e-18	4.50811807845084e-17	candidate	stable	not_candidate	16.3460047172603
ENSG00000112159	2025.62162982655	0.833839810879311	0.0963858229526798	8.65106283616711	5.10219981851073e-18	4.54228837488279e-17	candidate	stable	not_candidate	16.3427252973191
ENSG00000213977	767.44927283234	-0.808926390207979	0.0935130212152998	-8.6504144523953	5.13127338959291e-18	4.56574155644203e-17	candidate	stable	not_candidate	16.3404886753661
ENSG00000185950	1173.01371542224	-0.772388141903793	0.0893539815916559	-8.64413793482169	5.42130326380376e-18	4.81868018049465e-17	candidate	stable	not_candidate	16.3170718972007
ENSG00000214113	684.88310078508	-1.05903857804296	0.122515010506717	-8.64415367278519	5.42055617217949e-18	4.81868018049465e-17	candidate	down	candidate_down	16.3170718972007
ENSG00000110841	832.812202787553	0.819662353820364	0.094860536492685	8.64070965784144	5.58649216382979e-18	4.96286993715054e-17	candidate	stable	not_candidate	16.3042671062893
ENSG00000111328	1478.69731351762	-0.773189202680423	0.0894939100019809	-8.63957338173413	5.64233146175981e-18	5.00981532337145e-17	candidate	stable	not_candidate	16.3001782832184
ENSG00000163349	2221.55375539889	0.652754013596687	0.0755604544012206	8.63883123479657	5.67909938166177e-18	5.03978644331237e-17	candidate	stable	not_candidate	16.2975878660259
ENSG00000102606	4107.89079242023	0.651182067470339	0.0753849688597335	8.63808896282724	5.71611004259764e-18	5.06994108126052e-17	candidate	stable	not_candidate	16.2949970876552
ENSG00000160285	3745.36091351725	-1.16621343034897	0.135011206464994	-8.63790096306824	5.72552168373232e-18	5.07559760071406e-17	candidate	down	candidate_down	16.2945128165846
ENSG00000138757	16515.9626434038	-0.76139943663186	0.0881530875942003	-8.63724070717579	5.75869676033012e-18	5.10230293468232e-17	candidate	stable	not_candidate	16.2922337599647
ENSG00000047849	10296.4962256725	-0.87431531580401	0.101232236860263	-8.63672820952165	5.78457834539695e-18	5.12252125790366e-17	candidate	stable	not_candidate	16.2905162306484
ENSG00000100417	604.018793689304	-0.882171972935209	0.102169027895167	-8.63443639534658	5.90172882885829e-18	5.22349840471648e-17	candidate	stable	not_candidate	16.2820385335941
ENSG00000114770	1081.71248660948	1.18141962811532	0.136845690809645	8.63322492016718	5.96459873935571e-18	5.27635154478807e-17	candidate	up	candidate_up	16.2776662766444
ENSG00000168970	148.564153491763	2.36595153022891	0.274070823628606	8.63262823420786	5.99580648847437e-18	5.30115491221983e-17	candidate	up	candidate_up	16.2756295044815
ENSG00000168671	49.0460009095688	-3.22347445231319	0.373423758644856	-8.63221575405669	6.01747410689374e-18	5.31750168304905e-17	candidate	down	candidate_down	16.2742923639661
ENSG00000067082	1434.5969099848	-0.767624190806651	0.0889332068352416	-8.63146869570056	6.05691408429604e-18	5.34952791985767e-17	candidate	stable	not_candidate	16.2716845415015
ENSG00000154978	1828.29647495372	-0.709169870415999	0.0821645847228482	-8.63108932891367	6.07703983855653e-18	5.36447084007249e-17	candidate	stable	not_candidate	16.2704731110831
ENSG00000182132	2242.250229599	-0.951511100328862	0.110258434277637	-8.62982597714844	6.14453891247074e-18	5.42119445821786e-17	candidate	stable	not_candidate	16.2659050142991
ENSG00000133169	5196.74566133073	-0.744624516337943	0.0862994351037291	-8.62838227669659	6.22258014115884e-18	5.48715448609937e-17	candidate	stable	not_candidate	16.2606528124454
ENSG00000196465	2835.61541050178	-0.78424914745883	0.090924177220532	-8.62530925692815	6.39196882609042e-18	5.63355397907485e-17	candidate	stable	not_candidate	16.2492175400436
ENSG00000171714	1106.03279723249	-0.769273563714076	0.089188632944625	-8.62524223453116	6.39571344951656e-18	5.63388597069578e-17	candidate	stable	not_candidate	16.2491919473394
ENSG00000184076	1428.35485214668	-0.778074745401204	0.0902252999058764	-8.62368699481074	6.48321727101718e-18	5.70796097418818e-17	candidate	stable	not_candidate	16.2435190048553
ENSG00000143776	2976.85969164814	0.643240983744284	0.0745945254595494	8.62316610745243	6.51278776223542e-18	5.73097915237634e-17	candidate	stable	not_candidate	16.2417711713755
ENSG00000163703	1026.10258493835	-0.929482955547011	0.107793971812531	-8.62277305416958	6.53518927523305e-18	5.74766804395891e-17	candidate	stable	not_candidate	16.2405083224515
ENSG00000189298	441.731679808487	0.995857740684615	0.115506349986717	8.62167093669859	6.59840931064722e-18	5.80022022850797e-17	candidate	stable	not_candidate	16.2365555164009
ENSG00000109118	1331.58075014224	1.01566253691743	0.117844789154518	8.61864613789321	6.77503738416205e-18	5.95235427322809e-17	candidate	up	candidate_up	16.2253112282805
ENSG00000173120	2161.6569315934	0.811720576288875	0.0941887244502657	8.61802281564484	6.81201102649605e-18	5.98169661161291e-17	candidate	stable	not_candidate	16.2231756179252
ENSG00000139793	660.640531654234	0.989915545077384	0.11488104089663	8.61687478935804	6.88063051669236e-18	6.03878212398897e-17	candidate	stable	not_candidate	16.2190506392203
ENSG00000223547	279.771222344897	1.26732721310687	0.147080158804499	8.61657495754689	6.89866405443487e-18	6.05143431057087e-17	candidate	up	candidate_up	16.2181416766965
ENSG00000182871	518.636328949592	-1.28533442774073	0.149174026746585	-8.6163419716774	6.91270931169891e-18	6.06057659151464e-17	candidate	down	candidate_down	16.2174860559326
ENSG00000138944	464.953698489427	-1.51324543105055	0.175643757687797	-8.61542391811217	6.96832825737695e-18	6.1061390827345e-17	candidate	down	candidate_down	16.2142333077714
ENSG00000107438	2685.03441211552	1.35095713274975	0.156811391147502	8.61517216870423	6.98365714651634e-18	6.11636736894897e-17	candidate	up	candidate_up	16.213506437335
ENSG00000188760	1519.33353859638	-0.714144869977662	0.0829295976388092	-8.611459482633	7.21362354913842e-18	6.31446858869636e-17	candidate	stable	not_candidate	16.1996631928059
ENSG00000182150	1167.46478532728	0.827300027661626	0.0960930681831877	8.60936218712984	7.3468186546883e-18	6.42769782717709e-17	candidate	stable	not_candidate	16.1919445480683
ENSG00000278864	111.921120198193	2.48599951218531	0.288794351909528	8.60819990331428	7.42167536599702e-18	6.48979537492934e-17	candidate	up	candidate_up	16.1877689964107
ENSG00000078618	4890.3288026248	-0.682441923837839	0.0792788765580333	-8.60811799393098	7.42697903250191e-18	6.49103998201107e-17	candidate	stable	not_candidate	16.1876857157936
ENSG00000163382	882.069141681717	-0.78724668246791	0.0914546382118957	-8.6080563857669	7.43097065151147e-18	6.49113718321065e-17	candidate	stable	not_candidate	16.1876792124246
ENSG00000139613	5617.07220637253	0.772665572299426	0.0897755993029232	8.60663229539997	7.52383051099218e-18	6.56882237932554e-17	candidate	stable	not_candidate	16.1825124812776
ENSG00000140830	368.685591076677	1.0684992253575	0.124156917417467	8.60603861293335	7.56287984217587e-18	6.59947073551998e-17	candidate	up	candidate_up	16.1804908926187
ENSG00000240230	383.104229762545	1.14244099128609	0.132758165360533	8.60542918910898	7.60317261610198e-18	6.63117161220824e-17	candidate	up	candidate_up	16.1784097325659
ENSG00000126267	2096.08722263502	-0.742154108763881	0.0862557900360869	-8.60410771790955	7.6912725011052e-18	6.70451310049441e-17	candidate	stable	not_candidate	16.1736327562832
ENSG00000088298	297.51428087309	-1.13812461584943	0.132279207189521	-8.60395703928586	7.70138172004857e-18	6.70982882359232e-17	candidate	down	candidate_down	16.1732885591034
ENSG00000160072	156.132071048696	2.00029393760588	0.232503213886897	8.60329586058514	7.74589628686069e-18	6.74509906749639e-17	candidate	up	candidate_up	16.1710116673188
ENSG00000105329	309.786816459875	-1.36457290667913	0.158631991246589	-8.60212934324161	7.82505343435718e-18	6.81048355098475e-17	candidate	down	candidate_down	16.16682205166
ENSG00000103154	396.768044706061	-1.24410415972543	0.144645242554868	-8.60107209715871	7.89748511184411e-18	6.86994960743257e-17	candidate	down	candidate_down	16.1630464485728
ENSG00000158301	3578.86871879006	-0.63838825532169	0.0742534419433391	-8.59742307715281	8.15259895767749e-18	7.0881847902302e-17	candidate	stable	not_candidate	16.1494649688395
ENSG00000126778	83.7204258232375	2.42778200227198	0.282459573452062	8.59514858215284	8.31571291015789e-18	7.22624652265564e-17	candidate	up	candidate_up	16.1410872266038
ENSG00000110700	3891.26055131321	-0.937629764549947	0.109100434473429	-8.59418909810397	8.38548382935541e-18	7.28309312032489e-17	candidate	stable	not_candidate	16.1376841371987
ENSG00000265681	4312.88419740076	-1.02817889148266	0.119643778100656	-8.59366786810808	8.42362803550066e-18	7.31242603932824e-17	candidate	down	candidate_down	16.1359385135079
ENSG00000124177	1837.95647393218	0.741150003260195	0.0862495518194434	8.59308816829256	8.4662522961737e-18	7.34561558145195e-17	candidate	stable	not_candidate	16.1339718033556
ENSG00000103495	7184.52395159371	-0.652775650899165	0.0759728281076402	-8.59222523576845	8.53009671724082e-18	7.39717251871459e-17	candidate	stable	not_candidate	16.130934252455
ENSG00000242732	2050.04986259648	0.77279773580051	0.0899579870839772	8.5906517125499	8.64774005651208e-18	7.49530547488777e-17	candidate	stable	not_candidate	16.1252106625683
ENSG00000254999	4161.09650631067	-0.801379973398595	0.0933003101266506	-8.58925305082867	8.75365339098325e-18	7.5831752420698e-17	candidate	stable	not_candidate	16.1201489076447
ENSG00000150787	613.79705905174	-1.0754858540892	0.125225647962031	-8.58838322334169	8.82016548136993e-18	7.63683893231657e-17	candidate	down	candidate_down	16.1170863689553
ENSG00000117411	2187.49112168954	-0.704038449881919	0.0819855318766011	-8.58734991122078	8.89982700973163e-18	7.70182649864411e-17	candidate	stable	not_candidate	16.1134062690852
ENSG00000167595	317.395803150127	1.61135458254034	0.187677912591748	8.58574437603363	9.0250141022949e-18	7.80612388330864e-17	candidate	up	candidate_up	16.1075645607398
ENSG00000145242	419.045844907049	1.59275065952452	0.185519284934939	8.58536437375282	9.05489713264491e-18	7.82792347467101e-17	candidate	up	candidate_up	16.1063534286311
ENSG00000100678	671.538165309199	-1.04928560306503	0.122222751466136	-8.58502685038763	9.08152153765494e-18	7.8468849319159e-17	candidate	down	candidate_down	16.1053027159138
ENSG00000149346	242.003664749041	1.38318961873755	0.161190130729428	8.58110612900589	9.39651357020468e-18	8.1148621064731e-17	candidate	up	candidate_up	16.0907188556168
ENSG00000109685	5134.24019857248	0.644620686779726	0.0751305200927719	8.58001097268783	9.48640912891241e-18	8.1882689323244e-17	candidate	stable	not_candidate	16.086807901976
ENSG00000110274	567.486146257105	1.2270955393529	0.143058671593176	8.57756838985937	9.6899767389617e-18	8.35966636871332e-17	candidate	up	candidate_up	16.0778110547521
ENSG00000164100	134.987008085883	1.84886567735963	0.215567877827418	8.57672161545246	9.76154941113227e-18	8.41707209017632e-17	candidate	up	candidate_up	16.0748389531815
ENSG00000213563	447.548080150724	-1.00202533514912	0.116856656814107	-8.57482459679739	9.92379197769688e-18	8.55256013410167e-17	candidate	down	candidate_down	16.0679038635543
ENSG00000170540	11197.849093374	-0.815865142221628	0.09515348019981	-8.57420181067909	9.9776338265384e-18	8.59453443101619e-17	candidate	stable	not_candidate	16.0657776442261
ENSG00000147133	1257.19274106075	0.968334899546084	0.112967866565404	8.5717729208018	1.01903877624427e-17	8.77327876943603e-17	candidate	stable	not_candidate	16.0568380707891
ENSG00000105855	223.972567802453	1.33651035695074	0.155975329992198	8.56872915106248	1.04633309506334e-17	9.00363169455737e-17	candidate	up	candidate_up	16.0455822786974
ENSG00000173905	285.819773092934	1.19422625947769	0.13940115679104	8.56683177506059	1.06371112807014e-17	9.14846259658473e-17	candidate	up	candidate_up	16.0386518831925
ENSG00000261678	459.099644363818	1.14267890908967	0.133397736952047	8.56595422979648	1.07184458689528e-17	9.21367741499708e-17	candidate	up	candidate_up	16.0355669971343
ENSG00000173269	324.761349264271	1.24914772535289	0.145851279069732	8.56453048146162	1.08517124104303e-17	9.32344351318324e-17	candidate	up	candidate_up	16.0304236560402
ENSG00000259295	211.190951641236	2.13364023376255	0.249155556721865	8.56348644932837	1.09504744560286e-17	9.40346697640894e-17	candidate	up	candidate_up	16.0267119962809
ENSG00000167395	995.075433222344	0.963174996889564	0.112475466994388	8.56342296349498	1.09565085371504e-17	9.40382118057733e-17	candidate	stable	not_candidate	16.0266956378443
ENSG00000136709	2003.9542991577	0.685901139600805	0.0801027716870661	8.56276412357346	1.1019322753731e-17	9.45288364227751e-17	candidate	stable	not_candidate	16.0244356879043
ENSG00000198265	1897.40499209472	0.768179958181209	0.0897555543778399	8.55857850253408	1.14267659435165e-17	9.79738291661423e-17	candidate	stable	not_candidate	16.0088899178445
ENSG00000138134	838.443796879101	-0.844298872503668	0.09868493331122	-8.55549924567539	1.17359695548867e-17	1.00573411226508e-16	candidate	stable	not_candidate	15.9975168193186
ENSG00000113327	892.388998827237	-1.37641286483578	0.160887536755863	-8.55512423516314	1.17741857749944e-17	1.00849247129599e-16	candidate	down	candidate_down	15.9963273395799
ENSG00000133958	1930.0125686598	0.711682016654998	0.0831958196604647	8.55430019872976	1.18585928539002e-17	1.01520236059387e-16	candidate	stable	not_candidate	15.9934473810713
ENSG00000141627	2272.51763827403	-0.626398693463943	0.0732380914126208	-8.55290848494174	1.20025057826838e-17	1.02699701653572e-16	candidate	stable	not_candidate	15.9884308180424
ENSG00000180530	10003.5436228973	0.553417077200463	0.0647168052915644	8.55136582696239	1.21640420037524e-17	1.0402867824068e-16	candidate	stable	not_candidate	15.9828469195015
ENSG00000100650	1707.98545783498	0.828590811860223	0.0969857881514325	8.54342504869343	1.30301040367002e-17	1.11344258788567e-16	candidate	stable	not_candidate	15.9533321714519
ENSG00000150768	1982.33714258416	-0.64081413089029	0.0750069082364395	-8.54340148070485	1.30327629548071e-17	1.11344258788567e-16	candidate	stable	not_candidate	15.9533321714519
ENSG00000105583	1500.48085610965	-0.720672201838562	0.0843556492141488	-8.54325950368817	1.30487919990765e-17	1.11424294313707e-16	candidate	stable	not_candidate	15.9530201077613
ENSG00000075142	1644.99920107801	-0.976354680517235	0.114320848364868	-8.54047791353937	1.33667838522974e-17	1.14081408306751e-16	candidate	stable	not_candidate	15.9427851262012
ENSG00000146833	114.970927930586	10.178598930568	1.19246082259205	8.53579315791929	1.39197189376752e-17	1.18739958383188e-16	candidate	up	candidate_up	15.9254031076245
ENSG00000017260	6132.85442101577	-0.594336387429842	0.0696450809881805	-8.53378844560044	1.41631724245244e-17	1.20755121466587e-16	candidate	stable	not_candidate	15.9180944408869
ENSG00000075539	1187.94750245416	0.699673967942944	0.0821222648321345	8.51990589121163	1.596830213273e-17	1.36007005130503e-16	candidate	stable	not_candidate	15.86643872243
ENSG00000130313	1028.33690462967	-0.804396223925619	0.0944133184209308	-8.51994440381083	1.59629931076014e-17	1.36007005130503e-16	candidate	stable	not_candidate	15.86643872243
ENSG00000164111	1282.57085746235	-0.782589309633701	0.0918769405719248	-8.51779896851332	1.62614152629398e-17	1.38433055734584e-16	candidate	stable	not_candidate	15.8587601944963
ENSG00000224086	244.018575851706	1.52654441339184	0.1793453417417	8.51175948350209	1.71313647060499e-17	1.4576473489461e-16	candidate	up	candidate_up	15.8363475328985
ENSG00000171295	381.784128323515	1.25310740076127	0.147361193414358	8.50364584954003	1.83727455577827e-17	1.56191569853562e-16	candidate	up	candidate_up	15.8063424100546
ENSG00000196670	686.593862406191	0.85557804397094	0.100613289377167	8.50362858889994	1.83754788063014e-17	1.56191569853562e-16	candidate	stable	not_candidate	15.8063424100546
ENSG00000280739	179.273481151827	1.52014565000699	0.178887833962704	8.49775871468109	1.93286357276307e-17	1.64209963662674e-16	candidate	up	candidate_up	15.7846004950093
ENSG00000153201	5848.52470591255	0.630866471755375	0.0742437727881434	8.49723078534235	1.94167152264688e-17	1.64874524014401e-16	candidate	stable	not_candidate	15.7828464452331
ENSG00000254413	145.013382314058	2.79362232196691	0.328788024037732	8.49672773253539	1.95010127660557e-17	1.65506312303694e-16	candidate	up	candidate_up	15.7811854378618
ENSG00000101132	1057.24677776023	-1.61472487084083	0.190049772080325	-8.49632626845961	1.95685458789934e-17	1.65995251249393e-16	candidate	down	candidate_down	15.7799043359701
ENSG00000136026	3178.35511622342	-0.628624901282254	0.0739992912834831	-8.49501245726883	1.97911686430601e-17	1.67798615844455e-16	candidate	stable	not_candidate	15.7752116259483
ENSG00000117154	773.002464945927	-1.58746735772409	0.186902114554936	-8.49357623108906	2.00373939993189e-17	1.69800165562617e-16	candidate	down	candidate_down	15.7700618906357
ENSG00000152582	446.378445978921	1.09049682421361	0.128413211141689	8.49209216495937	2.02949961122494e-17	1.71896048083902e-16	candidate	up	candidate_up	15.7647341076939
ENSG00000154065	82.663661265192	-2.26888834893173	0.267187721981043	-8.49173881235721	2.03568105841585e-17	1.72245183334245e-16	candidate	down	candidate_down	15.7638529138651
ENSG00000166888	200.602855630325	1.43050088532287	0.16845763633541	8.49175446386207	2.03540686278978e-17	1.72245183334245e-16	candidate	up	candidate_up	15.7638529138651
ENSG00000284691	489.057708808559	-1.01846771748924	0.119942983108074	-8.49126552548353	2.04398971367236e-17	1.72860768100664e-16	candidate	down	candidate_down	15.7623035615596
ENSG00000151779	3217.21538089184	-0.763167720575926	0.0898938235199869	-8.48965691626459	2.07248010795345e-17	1.75181643485828e-16	candidate	stable	not_candidate	15.7565114035931
ENSG00000140682	60.7354783492555	-2.52113616741171	0.296989432738667	-8.48897600215345	2.0846576145261e-17	1.76121982706023e-16	candidate	down	candidate_down	15.7541864340833
ENSG00000127540	2052.60850943243	-0.824947267965195	0.0972187764818599	-8.48547264035073	2.1484367583118e-17	1.81418728384855e-16	candidate	stable	not_candidate	15.7413178814746
ENSG00000103994	2311.50079197292	0.911367867268532	0.107442365589173	8.48238832299475	2.20617822105318e-17	1.86200551371229e-16	candidate	stable	not_candidate	15.7300190373336
ENSG00000169410	2650.0478520746	-0.580504517033037	0.0684377777094848	-8.48222336349453	2.20930919402891e-17	1.86370772555298e-16	candidate	stable	not_candidate	15.7296221945207
ENSG00000161010	735.217233467194	0.944543016770817	0.11136570511305	8.48145320690954	2.22398507220661e-17	1.87514225241292e-16	candidate	stable	not_candidate	15.7269657801525
ENSG00000124766	19277.1199513733	0.809738509362076	0.0955058684869246	8.47841627106857	2.28279936788731e-17	1.92376160332589e-16	candidate	stable	not_candidate	15.7158487476698
ENSG00000100578	728.306698473668	0.896960726180058	0.105821643089589	8.47615572762078	2.32757153189673e-17	1.96050435979701e-16	candidate	stable	not_candidate	15.7076321875726
ENSG00000086205	100.586805547452	-10.2209245467253	1.20595045178775	-8.47541002333334	2.34253008183467e-17	1.97211088117415e-16	candidate	down	candidate_down	15.7050686706685
ENSG00000141698	3277.62879324824	-0.79143913512253	0.0933857213399399	-8.47494803024069	2.35184503290373e-17	1.97895692708318e-16	candidate	stable	not_candidate	15.7035636583119
ENSG00000167863	1374.36789979629	-0.816197603115374	0.0963420234865835	-8.47187523759076	2.41473694228958e-17	2.03085568479739e-16	candidate	stable	not_candidate	15.6923209370201
ENSG00000143158	1116.03734185424	-0.935511784097044	0.110427968595962	-8.47169241625669	2.41853066886817e-17	2.03302417230285e-16	candidate	stable	not_candidate	15.6918574576456
ENSG00000087086	17810.4891891434	-0.868159351640167	0.102574538601428	-8.46369248623731	2.59042309041743e-17	2.17642377983439e-16	candidate	stable	not_candidate	15.6622565375932
ENSG00000188690	1604.87954045253	-0.739455476472884	0.0873863083286096	-8.46191457925214	2.63023155365001e-17	2.20876071433019e-16	candidate	stable	not_candidate	15.6558513307899
ENSG00000237441	1450.80607226524	-0.686455480804541	0.081131445852056	-8.46102856414392	2.65029472135796e-17	2.22449222774089e-16	candidate	stable	not_candidate	15.6527691073154
ENSG00000133107	160.306371415772	-1.74045911820888	0.205767385453299	-8.45838184887608	2.71113116942527e-17	2.27441335015777e-16	candidate	down	candidate_down	15.6431306041254
ENSG00000167578	423.34602253965	-1.24813392447479	0.147571926019099	-8.45780060032051	2.72467492817449e-17	2.28462968413548e-16	candidate	down	candidate_down	15.6411841847276
ENSG00000124243	249.62986742512	-1.33567127903437	0.157938879810968	-8.45688712388614	2.7460949777368e-17	2.30028426577772e-16	candidate	down	candidate_down	15.6382184911867
ENSG00000129562	2108.95094959929	-0.909765977572012	0.107576389583061	-8.45692982538302	2.74508998184281e-17	2.30028426577772e-16	candidate	stable	not_candidate	15.6382184911867
ENSG00000272886	1714.13568815956	0.679865120141741	0.0803963663547042	8.45641601689079	2.75720678148944e-17	2.30843618822599e-16	candidate	stable	not_candidate	15.6366821260877
ENSG00000124145	78.4125668480314	-2.13855944225176	0.252974598863992	-8.45365286418153	2.82327886170086e-17	2.3625717257895e-16	candidate	down	candidate_down	15.6266149977852
[truncated: 14,729 more rows]
