# Supplementary material for: Ropinirole Functions Through a Dopamine Receptor D2‐Independent Mechanism to Ameliorate Amyotrophic Lateral Sclerosis Phenotypes in TARDBP ‐Mutant iPSC‐Derived Motor Neurons
Source: J Neurochem. 2025 Aug 18;169(8):e70183. doi: 10.1111/jnc.70183 (PMC12361731; doi:10.1111/jnc.70183)
Supplement: Supplementary file 1 — Appendix S1: jnc70183‐sup‐0001‐AppendixS1.zip. [file JNC-169-0-s001.zip › deseq2_result_TDP43_DMSO84HvsROPI84H.csv]

	baseMean	log2FoldChange	lfcSE	stat	pvalue	padj	sig	up_down	sig_up_down	logadjpval
ENSG00000171634	3230.59937159599	-2.10010264024628	0.0630178205053495	-33.3255359104018	1.64788399337902e-243	2.72230435706214e-239	candidate	down	candidate_down	238.565063321747
ENSG00000173230	2084.06265364312	-2.35709406029414	0.0872211633898271	-27.0243363959652	7.65169638946745e-161	6.32030121770011e-157	candidate	down	candidate_down	156.199262223289
ENSG00000047410	2777.789183858	-2.00561107754116	0.076258136348699	-26.300289694601	1.90313648003148e-152	1.04799382167067e-148	candidate	down	candidate_down	147.979641277679
ENSG00000101745	731.501241996636	-2.7396671560324	0.108383834126167	-25.2774519200273	5.65447469480683e-141	2.33529804895522e-137	candidate	down	candidate_down	136.631657683511
ENSG00000117523	6402.68468566914	-1.97823035995801	0.078611569765168	-25.1646210076642	9.77701681455123e-140	3.23032635552773e-136	candidate	down	candidate_down	135.490753599265
ENSG00000144674	922.328006117326	-2.63016887666054	0.10484389202467	-25.0865246021357	6.97801654906304e-139	1.92128055650869e-135	candidate	down	candidate_down	134.716409212313
ENSG00000122484	1127.91881754602	-2.21288391927639	0.0897083424864007	-24.6675376887255	2.38638211393231e-134	5.63186178888025e-131	candidate	down	candidate_down	130.249348011725
ENSG00000100503	683.24757023483	-2.57234209722807	0.104492084884785	-24.6175784516539	8.19007121941187e-134	1.69124970680855e-130	candidate	down	candidate_down	129.771792265683
ENSG00000038219	2727.09529307521	-2.27030027362685	0.0940602248177967	-24.1366664605005	1.03078981766881e-128	1.89207197643208e-125	candidate	down	candidate_down	124.723062346596
ENSG00000240972	4582.69382456735	1.36315500254097	0.0573529819040584	23.7678139354863	7.19050133239926e-125	1.18787082011236e-121	candidate	up	candidate_up	120.925230785923
ENSG00000275131	420.853306806428	-3.8831209364741	0.163588621448403	-23.7371089877352	1.49299184200056e-124	2.24220229362265e-121	candidate	down	candidate_down	120.649325207512
ENSG00000135837	1504.8308693487	-1.85363706112266	0.0782838554897747	-23.6784078853242	6.01899864546715e-124	8.28615480192645e-121	candidate	down	candidate_down	120.081646957473
ENSG00000229117	8928.69198485094	1.22397265010611	0.0528491389325366	23.1597463048271	1.15957517500644e-118	1.47355245316204e-115	candidate	up	candidate_up	114.831634400219
ENSG00000055609	2217.24141179487	-1.63893535812187	0.0710626413232213	-23.0632485312126	1.08310995770438e-117	1.27806975009116e-114	candidate	down	candidate_down	113.893445444102
ENSG00000127603	9116.80309750948	-1.52949330970686	0.0668168134757973	-22.8908448359466	5.73194165635952e-116	6.31277841087062e-113	candidate	down	candidate_down	112.199779454871
ENSG00000234420	490.844512920585	-2.84015094583216	0.124222766624314	-22.8633689541113	1.07598271629317e-115	1.1109521545727e-112	candidate	down	candidate_down	111.954304644437
ENSG00000123636	1988.42523683488	-1.76003520177509	0.0786199398779081	-22.3866261473656	5.31317505655608e-111	5.16315599613568e-108	candidate	down	candidate_down	107.287084753272
ENSG00000140988	21036.5776745153	1.35999167611335	0.0611554558782567	22.2382722290667	1.46489150435863e-109	1.34444486955581e-106	candidate	up	candidate_up	105.8714570018
ENSG00000075624	122251.079220618	1.08314380671262	0.0490863127317754	22.0661065464682	6.69113505746996e-108	5.81776584996862e-105	candidate	up	candidate_up	104.235243761967
ENSG00000198840	9020.09670887054	1.43191067883874	0.0650518800090944	22.0118262322096	2.21872640631245e-107	1.83266801161408e-104	candidate	up	candidate_up	103.736916200495
ENSG00000112306	6123.97780927381	1.32676797943368	0.0606683025021439	21.8692121703388	5.10309967599896e-106	4.01443841178585e-103	candidate	up	candidate_up	102.396375200503
ENSG00000118058	5263.64025749246	-1.60164466548856	0.0734178177488822	-21.8154763325548	1.65438555112089e-105	1.24229315020532e-102	candidate	down	candidate_down	101.905775909398
ENSG00000210082	123766.504889389	1.20477231587636	0.0554639115237741	21.7217336963324	1.27861740594376e-104	9.18380849834389e-102	candidate	up	candidate_up	101.036977180802
ENSG00000084207	5967.27794076151	1.13460193916173	0.0527218317422917	21.5205333666658	1.0000547495158e-102	6.88371019250044e-100	candidate	up	candidate_up	99.1621774219655
ENSG00000145734	1712.37286351798	-2.00437750567386	0.0935548036758532	-21.4246348334885	7.87498279518487e-102	5.20378863105816e-99	candidate	down	candidate_down	98.2836803520469
ENSG00000172270	14471.0369036666	1.13037524609494	0.0529252890996627	21.357941833182	3.2899073158971e-101	2.09035649456231e-98	candidate	up	candidate_up	97.6797796419184
ENSG00000167526	8184.438878651	1.18092984426153	0.0554726513566257	21.2885055136359	1.45081095197465e-100	8.87681367652638e-98	candidate	up	candidate_up	97.0517428958238
ENSG00000135968	794.201680495994	-1.98689619705287	0.0933576698578576	-21.2826241280232	1.64474670593345e-100	9.70400556500737e-98	candidate	down	candidate_down	97.0130489630843
ENSG00000149925	10391.817798047	1.05013094359818	0.0496629010207482	21.145179238713	3.05626693107623e-99	1.74101826556481e-96	candidate	up	candidate_up	95.7591966725401
ENSG00000074800	10999.237733863	1.00953255535985	0.0478183148056273	21.1118388312808	6.19162953175209e-99	3.40952399548481e-96	candidate	up	candidate_up	95.4673062487389
ENSG00000065978	32603.4546288278	1.05219051391993	0.0498985132216212	21.0866105217743	1.05559159990643e-98	5.62528168724332e-96	candidate	up	candidate_up	95.2498557252784
ENSG00000173575	2868.85214885868	-1.56420288012161	0.0742741221556439	-21.0598635799932	1.85708786571577e-98	9.58721610675765e-96	candidate	down	candidate_down	95.0183074830267
ENSG00000184009	97514.3955966515	1.08608658479256	0.0516274606471903	21.0369940953443	3.00854924598505e-98	1.50609798617191e-95	candidate	up	candidate_up	94.8221467721795
ENSG00000151914	11288.8543234251	-1.67708912640385	0.0800760265710977	-20.943710598762	2.14116596672022e-97	1.04035475794759e-94	candidate	down	candidate_down	93.9828185422902
ENSG00000114857	968.98953923022	-2.12642162674583	0.101661899232039	-20.9166033962474	3.78103510551456e-97	1.78464856980287e-94	candidate	down	candidate_down	93.7484472917208
ENSG00000115268	3644.7853970418	1.24319934766812	0.0596886050957251	20.8280851206751	2.40901591512738e-96	1.10547063660845e-93	candidate	up	candidate_up	92.9564527886151
ENSG00000225470	818.225982125924	-1.91453517523357	0.0920394551585856	-20.8012441179143	4.21727185553283e-96	1.8829548933352e-93	candidate	down	candidate_down	92.7251600834938
ENSG00000268043	572.094856394424	-2.60743951718519	0.125478567885985	-20.7799591684408	6.57144954597911e-96	2.85685122367302e-93	candidate	down	candidate_down	92.5441123757952
ENSG00000167522	4210.97891885161	-1.51939871339222	0.0736901408985157	-20.6187516384952	1.86303775506059e-94	7.89163684964126e-92	candidate	down	candidate_down	91.1028329079391
ENSG00000089157	16062.0198148481	1.31916940496136	0.0641098283989392	20.5767109023051	4.4379105617587e-94	1.83285706200634e-91	candidate	up	candidate_up	90.7368714027969
ENSG00000137818	9274.68190958725	1.22241374632548	0.0595174152350968	20.5387572947663	9.70131462428381e-94	3.90891994129679e-91	candidate	up	candidate_up	90.4079432242746
ENSG00000214425	467.923994077968	-2.78889890057788	0.136040404813687	-20.5005189774126	2.13009695514358e-93	8.3783813568981e-91	candidate	down	candidate_down	90.0768398758407
ENSG00000254377	755.058933204618	-2.19773856691778	0.10729281449358	-20.483557797333	3.01789766320484e-93	1.15943417200335e-90	candidate	down	candidate_down	89.9357539038154
ENSG00000233276	2986.6606275516	1.21348194604172	0.0593896967486963	20.4325331239944	8.59265590021172e-93	3.22615171526131e-90	candidate	up	candidate_up	89.4913152130315
ENSG00000083845	6123.29817386647	1.34443807655119	0.0658620505323652	20.412939859662	1.28328820432248e-92	4.7110935856461e-90	candidate	up	candidate_up	89.3268782684372
ENSG00000198707	494.334231055221	-2.48397694622386	0.121693908918066	-20.4116785162705	1.3168389437108e-92	4.7291694239353e-90	candidate	down	candidate_down	89.3252151269737
ENSG00000184619	893.206646199559	-2.06654126038754	0.101454712029426	-20.3691008436173	3.14397417779065e-92	1.10507347695961e-89	candidate	down	candidate_down	88.9566088445334
ENSG00000144713	5786.40801795056	1.16638294331484	0.0574168968213716	20.3142804276508	9.61485897796623e-92	3.30911396491671e-89	candidate	up	candidate_up	88.4802882756077
ENSG00000167996	23842.9390685591	1.084234242793	0.0537171681657942	20.1841288328265	1.34986196636028e-90	4.55096320087181e-88	candidate	up	candidate_up	87.3418966761884
ENSG00000235823	1707.39347787503	-1.5584531508501	0.0775655037227423	-20.0920908916003	8.6539908974053e-90	2.85927859250271e-87	candidate	down	candidate_down	86.5437435272961
ENSG00000164190	2434.82250612208	-1.65545581213499	0.0824021587856692	-20.089956823108	9.03406029153801e-90	2.92632698070996e-87	candidate	down	candidate_down	86.5336771484827
ENSG00000143850	6327.63332928019	-1.14693015548316	0.057135331208857	-20.0739215336055	1.24761173023549e-89	3.96356649682505e-87	candidate	down	candidate_down	86.4019138512433
ENSG00000137145	342.296613728351	-3.30024265608618	0.165130857729999	-19.9856205039662	7.34681804538254e-89	2.2899893228249e-86	candidate	down	candidate_down	85.6401665425724
ENSG00000168000	9903.2142696067	0.955080735048993	0.0478158391846506	19.9741498075722	9.24443518043935e-89	2.82811239223811e-86	candidate	stable	not_candidate	85.5485033352008
ENSG00000278129	793.438962665353	-2.21039055533719	0.111095393237702	-19.8963295499374	4.37841338705563e-88	1.31511616643926e-85	candidate	down	candidate_down	84.8810358835124
ENSG00000108518	5693.97276537307	1.04038141512123	0.0523154678700926	19.8866885354951	5.30655582728257e-88	1.56543396904836e-85	candidate	up	candidate_up	84.8053652464646
ENSG00000009413	1109.07334227282	-1.73586079980852	0.0875380580508371	-19.8297841928414	1.6474505580513e-87	4.77471635421185e-85	candidate	down	candidate_down	84.3210524229199
ENSG00000171314	10327.7404286728	1.05545869013731	0.0532404958653199	19.8243587514147	1.83505023082375e-87	5.22672927813938e-85	candidate	up	candidate_up	84.2817699938864
ENSG00000165973	9672.78122228539	0.969447918866273	0.0489085235370479	19.8216557924085	1.93631813293546e-87	5.42169077221928e-85	candidate	stable	not_candidate	84.2658652561669
ENSG00000168028	14775.7881023107	1.28920909656143	0.0650866320059276	19.8075865477878	2.56067661011364e-87	7.05039626651288e-85	candidate	up	candidate_up	84.1517864728634
ENSG00000231500	6734.25198310846	1.26097221850731	0.0639224191685703	19.7266035126422	1.27451019338995e-86	3.45162432701672e-84	candidate	up	candidate_up	83.4619764787685
ENSG00000126777	1689.14068080179	-1.71903215649431	0.0873692392547009	-19.6754850008817	3.49814041125117e-86	9.32085154739828e-84	candidate	down	candidate_down	83.0305444089505
ENSG00000090615	1477.14813263674	-2.05954498158717	0.105118989764402	-19.5925111742715	1.79133072268926e-85	4.69726722838517e-83	candidate	down	candidate_down	82.328154732022
ENSG00000087086	21847.2608409466	1.28309520754389	0.0658387608076751	19.4884471062874	1.37593494532219e-84	3.55163207761292e-82	candidate	up	candidate_up	81.4495720302072
ENSG00000198712	66355.2854885201	1.05788239516342	0.054534382785514	19.3984481189439	7.95363176819274e-84	2.0214461047776e-81	candidate	up	candidate_up	80.6943378332122
ENSG00000170296	7955.9111414339	1.05143678833769	0.0542224368817753	19.3911754764952	9.16189644863882e-84	2.29325044441687e-81	candidate	up	candidate_up	80.6395485136569
ENSG00000189043	5556.63755016591	1.1954566543486	0.061778765348469	19.3506077307553	2.01452765352407e-83	4.96716370689816e-81	candidate	up	candidate_up	80.3038915263686
ENSG00000111640	44509.3457058117	1.10093970566291	0.056980558628989	19.3213217306508	3.5543222902092e-83	8.63491238739059e-81	candidate	up	candidate_up	80.0637420645662
ENSG00000178531	3658.03673405878	1.03886288217682	0.0540379350687894	19.2246961482589	2.2998224401003e-82	5.50624155224013e-80	candidate	up	candidate_up	79.2591447405446
ENSG00000090905	1702.85269650197	-1.68376800844582	0.0876819904314889	-19.2031225586907	3.48497797237812e-82	8.22454801481236e-80	candidate	down	candidate_down	79.0848879596475
ENSG00000078674	5576.81565736071	-1.05495688282369	0.055036697557785	-19.1682446374267	6.81704881980563e-82	1.58616403525618e-79	candidate	down	candidate_down	78.7996519015564
ENSG00000134086	1445.36300343194	-1.77469620757027	0.0926624175525493	-19.1522761270914	9.26474566609274e-82	2.12574442227572e-79	candidate	down	candidate_down	78.6724889517918
ENSG00000063177	5360.29652133588	1.18342295635007	0.0618325810412122	19.1391485916026	1.19201995258376e-81	2.6975574817375e-79	candidate	up	candidate_up	78.5690292922482
ENSG00000151150	8226.26270628101	-1.16791083568618	0.0611567077062744	-19.0970194356352	2.67318269590441e-81	5.96769974815418e-79	candidate	down	candidate_down	78.2241930355689
ENSG00000105640	8423.06592393415	1.35502454556747	0.0710105366552958	19.0820209139543	3.56215538035555e-81	7.84624091779648e-79	candidate	up	candidate_up	78.1053383610467
ENSG00000108848	2281.65044036079	-1.34011657739787	0.0703524766744684	-19.0486055465935	6.7475765878797e-81	1.46671006883911e-78	candidate	down	candidate_down	77.8336557266118
ENSG00000254772	21070.9834305011	1.17029923578495	0.061480772049193	19.0352072164701	8.71471485071669e-81	1.86970245888104e-78	candidate	up	candidate_up	77.7282275008151
ENSG00000116133	12693.7783979867	0.919586639288486	0.0483232227693821	19.0299112225425	9.64158988890524e-81	2.04203929441942e-78	candidate	stable	not_candidate	77.6899359051554
ENSG00000137497	5644.13073572102	-1.22456616824089	0.0644991644838391	-18.9857679249119	2.23642663698135e-80	4.6766794991053e-78	candidate	down	candidate_down	77.33006239202
ENSG00000185883	6785.46971357119	0.994726630402774	0.0526418708247794	18.8961109249662	1.22775774821749e-79	2.53531975006911e-77	candidate	stable	not_candidate	76.59596726042
ENSG00000146830	1110.2816484619	-2.0881978379644	0.110792070362301	-18.8478997741967	3.05741908389378e-79	6.23562509455867e-77	candidate	down	candidate_down	76.2051200038518
ENSG00000198763	74916.0646213979	0.988436219999297	0.052503901184826	18.8259576468379	4.62766204967589e-79	9.32304598300557e-77	candidate	stable	not_candidate	76.0304421737523
ENSG00000155506	7526.0169082427	-0.995743683228568	0.0529226359837367	-18.8150810087117	5.68215440586201e-79	1.13095410584145e-76	candidate	stable	not_candidate	75.9465550184028
ENSG00000139116	4917.10112417058	-1.27572828171252	0.0678319985972415	-18.8071751989392	6.5960144047866e-79	1.2972161662747e-76	candidate	down	candidate_down	75.8869876476647
ENSG00000156508	112162.623827838	1.08331554793485	0.0576502864693148	18.7911563719889	8.92140566419912e-79	1.73390143026552e-76	candidate	up	candidate_up	75.7609755951577
ENSG00000198918	3491.57643381645	1.44977453341507	0.0773101033201797	18.7527175770394	1.83946593507068e-78	3.5334857264381e-76	candidate	up	candidate_up	75.451796658684
ENSG00000123416	28887.5560409767	1.1965312358099	0.0643630735090255	18.5903371386097	3.84751902830124e-77	7.30586371810765e-75	candidate	up	candidate_up	74.1363284332774
ENSG00000103363	3665.97268125706	1.0971774315716	0.059166332888391	18.543948526289	9.12681387481051e-77	1.71335187740761e-74	candidate	up	candidate_up	73.7661534352114
ENSG00000198938	48531.4042411344	1.13588130876895	0.0613249546725861	18.5223342574555	1.3639316164139e-76	2.53170228125367e-74	candidate	up	candidate_up	73.5965873670634
ENSG00000197958	4678.05142705781	1.19179002933824	0.0643558602027481	18.5187491175411	1.45784981485182e-76	2.67596432681689e-74	candidate	up	candidate_up	73.5725196804296
ENSG00000186010	2818.41097506658	1.14914106824005	0.0620707738959952	18.513400045012	1.61009578882167e-76	2.92294312432242e-74	candidate	up	candidate_up	73.5341796352184
ENSG00000175061	5426.64763292323	1.16120704679101	0.0627783730991056	18.4969279939424	2.18583233739674e-76	3.92499458845589e-74	candidate	up	candidate_up	73.4061609376972
ENSG00000100813	2900.95604949853	-1.22466243106668	0.0662191082045306	-18.494094291999	2.30379965014916e-76	4.09234088392087e-74	candidate	down	candidate_down	73.3880281975797
ENSG00000198034	8326.41939293079	1.08464424620723	0.0587596998209811	18.4589820831579	4.41585398422328e-76	7.76062849142219e-74	candidate	up	candidate_up	73.1101031061511
ENSG00000117984	3520.3549923877	0.997018805597859	0.0540234402131482	18.4553001745936	4.72731353982512e-76	8.2205494397801e-74	candidate	stable	not_candidate	73.0850991543955
ENSG00000124614	5172.95386522024	1.29063114409648	0.070019584982405	18.4324306466655	7.21666072420743e-76	1.24186703295736e-73	candidate	up	candidate_up	72.9059249016991
ENSG00000142534	6467.98534296027	1.19022080520045	0.0647804436330565	18.3731499577613	2.15532145245124e-75	3.67071241180356e-73	candidate	up	candidate_up	72.4352496397018
ENSG00000147403	9388.60793122342	1.02945885427726	0.0560963532321948	18.3516181527186	3.20425912547908e-75	5.40146538295045e-73	candidate	up	candidate_up	72.2674884028817
ENSG00000105223	19280.4343688164	0.805879083779927	0.0439515264647463	18.3356335627234	4.2997743021131e-75	7.17497691625337e-73	candidate	stable	not_candidate	72.1441794918288
ENSG00000075407	813.960461635169	-1.67647967157789	0.0916142547159952	-18.2993320938427	8.37695279268729e-75	1.38387260135194e-72	candidate	down	candidate_down	71.8589038889808
ENSG00000161016	9483.20744742138	1.17350897363491	0.0642048469636039	18.277576057461	1.24852892067733e-74	2.04214829401876e-72	candidate	up	candidate_up	71.6899127240828
ENSG00000205542	20041.052473788	0.919998367049343	0.0503499366826803	18.2720858786265	1.38070844751596e-74	2.23620623068272e-72	candidate	stable	not_candidate	71.6504881467975
ENSG00000143947	6138.15537100366	1.07767561768127	0.0590299578471105	18.2564185539905	1.83969804098928e-74	2.95066132399446e-72	candidate	up	candidate_up	71.5300806358275
ENSG00000133112	11101.8210205673	1.02778787063146	0.0565254832072277	18.1827348005765	7.07175337429475e-74	1.12332082445528e-71	candidate	up	candidate_up	70.9494961899614
ENSG00000182534	6019.92740906238	0.950717584453804	0.0523402873630364	18.1641644009241	9.92059023993641e-74	1.56083953108333e-71	candidate	stable	not_candidate	70.8066417441812
ENSG00000171827	703.558480927931	-1.85119970588589	0.102060765420299	-18.1382110771208	1.59126973065162e-73	2.47997886324196e-71	candidate	down	candidate_down	70.605552020632
ENSG00000243716	701.0240968759	-2.24165270777851	0.123717391899922	-18.1191397050452	2.25086970614966e-73	3.47517453697125e-71	candidate	down	candidate_down	70.4590233785444
ENSG00000171316	6236.92120039938	-1.08972208039818	0.0602934645830312	-18.0736351432833	5.14118859231577e-73	7.86411440232005e-71	candidate	down	candidate_down	70.1043501772798
ENSG00000186468	7675.14296813254	1.01536923260359	0.0563619362080179	18.0151588273355	1.48155194426411e-72	2.24543468983881e-70	candidate	up	candidate_up	69.6486995722001
ENSG00000137776	1610.54869026065	-1.47798580726465	0.0821214156522084	-17.9975685456283	2.03561526888659e-72	3.05712402200059e-70	candidate	down	candidate_down	69.5146869423737
ENSG00000164587	4348.31270621674	1.26566365252332	0.0704900867030488	17.9552006774391	4.36999431369399e-72	6.50381135695718e-70	candidate	up	candidate_up	69.1868320639424
ENSG00000255330	6534.71804888651	-1.07073368093884	0.0596510771298398	-17.9499471335316	4.80360745776584e-72	7.08532100020462e-70	candidate	down	candidate_down	69.1496404692754
ENSG00000168137	3326.5998100919	-1.16888561614116	0.0652751625858905	-17.9070502444649	1.03897735879995e-71	1.51892973162612e-69	candidate	down	candidate_down	68.8184623169028
ENSG00000131469	4483.05928419087	1.26622102350264	0.0708919323425631	17.8612852219069	2.36138774393482e-71	3.42194083594766e-69	candidate	up	candidate_up	68.465727503516
ENSG00000111669	8263.24051471085	0.990417190113063	0.055470906403586	17.8547143777884	2.6563613788777e-71	3.81592086774432e-69	candidate	stable	not_candidate	68.4184006400105
ENSG00000230606	248.222541580364	-3.9397496227337	0.22125351603349	-17.8064949807955	6.29292411410485e-71	8.96199192801828e-69	candidate	down	candidate_down	68.0475954515878
ENSG00000167552	211279.319441359	1.29350854840206	0.0726487642878444	17.804962838418	6.4675170465035e-71	9.13191295796904e-69	candidate	up	candidate_up	68.0394382366971
ENSG00000105193	3962.49773217899	1.18145931661352	0.0664056616063242	17.791544998341	8.21823605721076e-71	1.15055304800951e-68	candidate	up	candidate_up	67.9390933527218
ENSG00000074657	5537.4022292691	-0.918353681100671	0.0516753099456461	-17.7716143757362	1.17266898325042e-70	1.62794047086528e-68	candidate	stable	not_candidate	67.7883614800656
ENSG00000182774	4699.53085620673	1.13644298345157	0.0640727260579785	17.7367665365637	2.18131529624474e-70	3.00294405783026e-68	candidate	up	candidate_up	67.5224527582446
ENSG00000109265	7548.5294910892	-1.18362384044855	0.0667587539649152	-17.7298671732339	2.46616241438345e-70	3.3670250483979e-68	candidate	down	candidate_down	67.4727536527415
ENSG00000126432	7043.28044186582	1.08203381707796	0.0611380788074291	17.6981978855782	4.32940728303975e-70	5.86244330457514e-68	candidate	up	candidate_up	67.2319213442989
ENSG00000172757	26842.9882113534	0.902830442074427	0.0511172974458779	17.6619361191841	8.23653038984799e-70	1.10623969138446e-67	candidate	stable	not_candidate	66.9561507632959
ENSG00000178665	340.213980856313	-2.87924353307258	0.163160894938321	-17.6466520005361	1.07970158728913e-69	1.43844114693681e-67	candidate	down	candidate_down	66.8421079023405
ENSG00000197746	20959.6389712338	0.811500637443054	0.0460076599133175	17.6383810646313	1.24990888957426e-69	1.65187958846134e-67	candidate	stable	not_candidate	66.7820216131735
ENSG00000197961	511.382488130788	-2.04303744154643	0.1160438119962	-17.6057422313335	2.2257069815957e-69	2.9181491536477e-67	candidate	down	candidate_down	66.5348925140359
ENSG00000213741	2280.38247954253	1.25651768723753	0.07139933206311	17.5984515671223	2.53151300335291e-69	3.29296022168426e-67	candidate	up	candidate_up	66.4824135154489
ENSG00000177600	4284.16471626395	1.14289834569954	0.0649473069734094	17.5973169475289	2.5827329423334e-69	3.33333970369904e-67	candidate	up	candidate_up	66.4771204247361
ENSG00000177954	3319.55662825674	1.21490882238466	0.0690453949241563	17.5957980067923	2.65292291200161e-69	3.39738655087338e-67	candidate	up	candidate_up	66.4688550367742
ENSG00000105372	6632.41432040686	1.09769602059821	0.0624281137482876	17.5833603594714	3.30401238678487e-69	4.19863727920662e-67	candidate	up	candidate_up	66.3768916424955
ENSG00000124181	2045.20308041883	-1.22667417622009	0.0698702127925039	-17.5564683030663	5.30765196871343e-69	6.64260685781407e-67	candidate	down	candidate_down	66.177661450484
ENSG00000172809	3006.74291956638	1.16484052163497	0.0663472792083971	17.5567187612351	5.28428953636039e-69	6.64260685781407e-67	candidate	up	candidate_up	66.177661450484
ENSG00000111775	5116.63252225533	1.19524172663574	0.0684809998338516	17.4536255243883	3.23060503562423e-68	4.01275151793326e-66	candidate	up	candidate_up	65.3965577322999
ENSG00000189367	2156.066080081	-1.37743561220671	0.0789712065501991	-17.4422510732582	3.94235339220663e-68	4.86027448054131e-66	candidate	down	candidate_down	65.3133392035734
ENSG00000070814	1321.48721360121	-1.43088283183108	0.0820732765635038	-17.4342111311218	4.53778174700381e-68	5.55290033040762e-66	candidate	down	candidate_down	65.2554801216548
ENSG00000163682	8611.25106828145	1.17477398293235	0.0674681178271651	17.4122833238331	6.65748827456707e-68	8.08689016881235e-66	candidate	up	candidate_up	65.0922184551709
ENSG00000071082	4396.3466147121	1.17108136296048	0.0673787837963671	17.3805654684973	1.15805959609476e-67	1.39643390711573e-65	candidate	up	candidate_up	64.854979614531
ENSG00000197756	6297.39779102846	1.25680422845746	0.0723869022145815	17.3623154190495	1.59172640618576e-67	1.90545798769484e-65	candidate	up	candidate_up	64.7200006222859
ENSG00000134318	1115.28089002405	-1.60925035944258	0.0926960468763202	-17.3605068788934	1.64266761779769e-67	1.95229273712359e-65	candidate	down	candidate_down	64.7094550613695
ENSG00000100804	4748.30698759129	1.03095297614442	0.0594067794180431	17.3541300545791	1.83559939327038e-67	2.16600728405904e-65	candidate	up	candidate_up	64.6643400872207
ENSG00000196705	587.446696573881	-1.81891526497948	0.104882119849417	-17.3424723641262	2.24853700358724e-67	2.63445612051498e-65	candidate	down	candidate_down	64.5793090306372
ENSG00000149273	5668.85911082648	1.11914551826818	0.0645348395484566	17.3417262070957	2.27791934351914e-67	2.65008644753071e-65	candidate	up	candidate_up	64.5767399588658
ENSG00000147123	3102.68913107606	1.14954905036005	0.0663442494057131	17.327033776963	2.94111471357135e-67	3.39770734742648e-65	candidate	up	candidate_up	64.4688140306675
ENSG00000180879	1932.20136109019	1.34750711378196	0.0777803082461787	17.3245278164369	3.07206531421648e-67	3.52434159658724e-65	candidate	up	candidate_up	64.4529220042546
ENSG00000105404	1622.80133876357	1.22185027062987	0.070578243907324	17.3119959209282	3.8194239034857e-67	4.35150916452302e-65	candidate	up	candidate_up	64.3613600974921
ENSG00000103187	7694.5009064995	0.956510035766091	0.0552928919541455	17.2989692157778	4.78880462842275e-67	5.41856523709204e-65	candidate	stable	not_candidate	64.2661156935542
ENSG00000171988	1612.89412782097	-1.425597369794	0.0824160258341233	-17.2975747782751	4.90611440614184e-67	5.5135380945213e-65	candidate	down	candidate_down	64.2585696204216
ENSG00000088888	1238.28614324047	-1.46538476876676	0.0849613745925039	-17.2476584306117	1.16527133532536e-66	1.3006947607821e-64	candidate	down	candidate_down	63.8858246090967
ENSG00000135404	5024.34452113149	1.01072351037868	0.0586331843734577	17.2380797867123	1.37529617316836e-66	1.5248250188417e-64	candidate	up	candidate_up	63.8167799908822
ENSG00000168374	6763.99814316081	0.949564520755152	0.0551333852659099	17.2230403806219	1.78367090528418e-66	1.96441622368631e-64	candidate	stable	not_candidate	63.706766487782
ENSG00000145362	7279.207852572	-1.20129112115519	0.0698252713441972	-17.2042456553236	2.46769333351472e-66	2.69975456090485e-64	candidate	down	candidate_down	63.5686757164669
ENSG00000176340	2528.86713639998	1.23928512117566	0.0720913406922907	17.1904851439139	3.1290305076843e-66	3.40076210440425e-64	candidate	up	candidate_up	63.4684237474728
ENSG00000149639	7141.92780413205	-1.03191105319389	0.0600330526963728	-17.1890484798925	3.20753315604171e-66	3.4632972377653e-64	candidate	down	candidate_down	63.460510233492
ENSG00000170889	5139.39722570452	1.0979878797831	0.0638863646800426	17.1865762793371	3.347242091917e-66	3.59067788042006e-64	candidate	up	candidate_up	63.4448235536684
ENSG00000127184	4030.08477427904	1.01566859639858	0.0591400366333051	17.1739595410836	4.16045803989775e-66	4.4342430205878e-64	candidate	up	candidate_up	63.3531805088742
ENSG00000122257	1113.64081794581	-1.48085987223291	0.0863571231903325	-17.1480917557787	6.49504897685169e-66	6.87809032676859e-64	candidate	down	candidate_down	63.1625321250887
ENSG00000088986	4535.46076221275	1.02808465823575	0.059970837778732	17.1430764737516	7.08033119234598e-66	7.45013192978061e-64	candidate	up	candidate_up	63.1278360365311
ENSG00000167232	1992.58235167799	-1.13082512229139	0.0659661008582701	-17.1425187721948	7.14857878120063e-66	7.47433680160977e-64	candidate	down	candidate_down	63.1264273362716
ENSG00000160014	24165.8056855968	0.810154922950887	0.0473176095752911	17.1216367484029	1.0235650131527e-65	1.06347761114985e-63	candidate	stable	not_candidate	62.9732716486446
ENSG00000105254	3645.20249478463	1.12492578581304	0.065731689236235	17.1139034898394	1.16896240562825e-65	1.20695368381116e-63	candidate	up	candidate_up	62.9183093953966
ENSG00000160299	911.918260758468	-1.60005568900469	0.0935535247921333	-17.103104266353	1.40705948888627e-65	1.44376538859635e-63	candidate	down	candidate_down	62.8405033737443
ENSG00000204628	10429.0569802474	1.0191929992961	0.0596952782425249	17.0732598842309	2.34719975547952e-65	2.39356419509393e-63	candidate	up	candidate_up	62.6209549203019
ENSG00000211459	11342.1995255871	1.27923265483557	0.0749660692059951	17.0641554023653	2.74328076873787e-65	2.78030664414414e-63	candidate	up	candidate_up	62.5559073024577
ENSG00000166441	4725.36481186459	1.01356287882241	0.0594461618369553	17.0500978953417	3.48948379358957e-65	3.51501660183535e-63	candidate	up	candidate_up	62.4540726194156
ENSG00000105701	7280.01214870115	0.924494913877193	0.0542741767874233	17.0337897062572	4.61184282392667e-65	4.61743293644052e-63	candidate	stable	not_candidate	62.3355994035315
ENSG00000006062	294.713203075949	-2.62567535700486	0.154276358150764	-17.0192982805502	5.90743516133823e-65	5.87896559429563e-63	candidate	down	candidate_down	62.2306990814424
ENSG00000182899	4335.96448173268	1.00386301548686	0.0590618416720367	16.9968119358891	8.67091096932428e-65	8.57745204869683e-63	candidate	up	candidate_up	62.0666417011406
ENSG00000134419	3765.31760181746	1.06502420960055	0.0626683220224369	16.9946182573589	9.00144559284734e-65	8.85142149963321e-63	candidate	up	candidate_up	62.0529869779042
ENSG00000058272	1796.97829387427	-1.16329915551711	0.068465075422524	-16.991132315826	9.55271206545744e-65	9.33791735629331e-63	candidate	down	candidate_down	62.0297499740403
ENSG00000085224	3971.13372491592	-1.30751660301883	0.0769830682264	-16.9844698729538	1.07016172204948e-64	1.03994539107397e-62	candidate	down	candidate_down	61.9829894654877
ENSG00000142541	12362.9803610016	0.993448865439909	0.0585127442943135	16.9783331378709	1.1881281165142e-64	1.14782903419969e-62	candidate	stable	not_candidate	61.9401227940226
ENSG00000132507	7465.43159096875	0.994077440443592	0.0585623555240525	16.9746833362143	1.26434407484378e-64	1.21435837886159e-62	candidate	stable	not_candidate	61.915653126281
ENSG00000110700	4546.49846765993	1.24805984165428	0.0735589553247618	16.9667967162409	1.44608050032195e-64	1.38088149510512e-62	candidate	up	candidate_up	61.859843590234
ENSG00000126247	5293.84608563141	0.885482509996131	0.0523198965055634	16.9243933787593	2.97395218325923e-64	2.82354540617486e-62	candidate	stable	not_candidate	61.5492052238674
ENSG00000266074	1372.57499982243	-1.35360964345602	0.0801271959459621	-16.8932611141028	5.04365177991046e-64	4.76120728023547e-62	candidate	down	candidate_down	61.3222829110055
ENSG00000198466	1117.68283172671	-1.61859658842437	0.0959238704477237	-16.8737622957621	7.01805311494012e-64	6.58739985561425e-62	candidate	down	candidate_down	61.1812859740541
ENSG00000115944	3063.14951754105	1.22238880111717	0.0724716859421773	16.8671224523806	7.85298567940013e-64	7.32945330077345e-62	candidate	up	candidate_up	61.134928417898
ENSG00000149806	4185.20515066939	1.18706135197752	0.0705054857545862	16.8364395943517	1.3194007533194e-63	1.22452249690093e-61	candidate	up	candidate_up	60.9120332316171
ENSG00000104904	10949.3949441323	0.976645521451025	0.0581226085662914	16.8031949277899	2.31245483940716e-63	2.12231966372257e-61	candidate	stable	not_candidate	60.6731892020864
ENSG00000124702	5223.88311412998	0.98473846174352	0.0586034823595514	16.803412051554	2.30400389474666e-63	2.12231966372257e-61	candidate	stable	not_candidate	60.6731892020864
ENSG00000127914	3412.96830083351	-2.70822250032227	0.161245168640547	-16.7956815274232	2.62472123210715e-63	2.39560192013315e-61	candidate	down	candidate_down	60.6205853474901
ENSG00000131018	1421.66047982811	-1.30494559228073	0.0777150703582705	-16.7914097775999	2.82064368112244e-63	2.56027657209575e-61	candidate	down	candidate_down	60.5917131177947
ENSG00000067225	16058.046043007	0.817490579925981	0.0487093169446801	16.7830433930005	3.24757450253953e-63	2.9316902066641e-61	candidate	stable	not_candidate	60.532881923746
ENSG00000204308	4817.4520436502	1.15673685085847	0.0689839638353801	16.7681992530735	4.16954436682415e-63	3.74352570325734e-61	candidate	up	candidate_up	60.4267191806354
ENSG00000092841	16404.3286724876	0.8836412879124	0.0527622718752122	16.7475974120731	5.89598198737933e-63	5.26495256386522e-61	candidate	stable	not_candidate	60.2786055373644
ENSG00000185825	3215.02182422803	1.11327040956517	0.0666317329021307	16.7078111445841	1.14979157416956e-62	1.02121273146672e-60	candidate	up	candidate_up	59.9908837794815
ENSG00000164151	1446.27798767873	-1.19299066465679	0.071450004354731	-16.6968592294816	1.38147854608474e-62	1.22042917547165e-60	candidate	down	candidate_down	59.9134874187002
ENSG00000054654	1879.48639878555	-1.32113594265777	0.0791451354757957	-16.6925728879673	1.48433747593724e-62	1.30432207991932e-60	candidate	down	candidate_down	59.8846151538034
ENSG00000286834	429.213967379886	-2.18495016545023	0.13100280938751	-16.6786512111132	1.87402531267538e-62	1.63803693996811e-60	candidate	down	candidate_down	59.785676308532
ENSG00000145425	10528.188299085	1.11169749734014	0.0666807796795587	16.6719330920021	2.09701587367367e-62	1.823300117531e-60	candidate	up	candidate_up	59.739141840034
ENSG00000102109	4360.16811824857	1.21741830259783	0.0731259284893173	16.648244032562	3.11612109270725e-62	2.69520002363999e-60	candidate	up	candidate_up	59.5694089982177
ENSG00000286190	4275.20298480132	0.867346147744672	0.0521057303953767	16.6458879121984	3.24122715666666e-62	2.78880586604861e-60	candidate	stable	not_candidate	59.5545817167265
ENSG00000221983	5482.73743279611	1.05137107008229	0.0631799848495521	16.6408882905856	3.52352151217868e-62	3.01598836171978e-60	candidate	up	candidate_up	59.5205703386811
ENSG00000188227	785.067786784238	-1.86499067715659	0.112114350037163	-16.6347187183299	3.90585705105442e-62	3.32601847852675e-60	candidate	down	candidate_down	59.4780753422783
ENSG00000137154	5949.18713968675	1.02429661874619	0.0616893121693933	16.6041180023788	6.50695432290578e-62	5.51255822637967e-60	candidate	up	candidate_up	59.2586468102657
ENSG00000167283	2961.46331177629	0.960524201415003	0.057878190999607	16.5956154611246	7.49713618777515e-62	6.31901478683906e-60	candidate	stable	not_candidate	59.1993506283621
ENSG00000169246	584.529260026579	-2.06332096499165	0.124559697217533	-16.5649163500152	1.24953783647332e-61	1.04783578977357e-59	candidate	down	candidate_down	58.9797067719162
ENSG00000152082	1454.32123533658	1.26830915979195	0.0766735553431209	16.5416766460894	1.83833694539766e-61	1.5338043605035e-59	candidate	up	candidate_up	58.8142300318944
ENSG00000101004	639.846334135268	-1.72554427327334	0.10444346975185	-16.5213227535728	2.57684057718308e-61	2.13916614749068e-59	candidate	down	candidate_down	58.6697554827795
ENSG00000240342	737.868553058142	1.53763084455668	0.0931031474985567	16.5153476103535	2.84516939843089e-61	2.35010992310391e-59	candidate	up	candidate_up	58.6289118237364
ENSG00000196262	17617.6817446307	0.851054247750526	0.0515394979002174	16.5126608217682	2.97473146792979e-61	2.44490367413931e-59	candidate	stable	not_candidate	58.6117382468119
ENSG00000111678	3185.01228319285	1.25931437886304	0.0765015457889795	16.4612932441484	6.95974599574893e-61	5.69183187375111e-59	candidate	up	candidate_up	58.2447479366588
ENSG00000130477	3551.56195532994	-1.29332555816898	0.0786008896376206	-16.4543374016718	7.80715430419995e-61	6.35340833031445e-59	candidate	down	candidate_down	58.1969932318828
ENSG00000067900	1058.13011168019	-1.4250704498176	0.0866516626444361	-16.4459677555778	8.96409884479158e-61	7.25916239784103e-59	candidate	down	candidate_down	58.1391134876996
ENSG00000178741	3187.19748712226	1.10627256027068	0.0673145232071521	16.4343815801274	1.08526138366644e-60	8.74561856496081e-59	candidate	up	candidate_up	58.058209468078
ENSG00000178980	4915.14320048561	1.05367261774568	0.0641262541675975	16.4312204326149	1.14334518882159e-60	9.16896238802556e-59	candidate	up	candidate_up	58.0376798087849
ENSG00000205922	6241.38241033369	-1.28119788120829	0.0780743559010803	-16.4099705520665	1.62284163498602e-60	1.29513738212411e-58	candidate	down	candidate_down	57.8876841612091
ENSG00000131149	5988.18665396418	-0.968336373051693	0.0591041151135978	-16.3835694213602	2.50595614765893e-60	1.99030747881373e-58	candidate	stable	not_candidate	57.7010798250794
ENSG00000167548	4037.3722521692	-1.15354982092107	0.0705636515449897	-16.347649188557	4.52087528931969e-60	3.57343826696465e-58	candidate	down	candidate_down	57.4469137161648
ENSG00000120784	1029.69799928918	-1.42948924973437	0.087625737586869	-16.3135773700875	7.90258824029277e-60	6.21670274903031e-58	candidate	down	candidate_down	57.2064398978791
ENSG00000184897	3400.42884900485	1.04844097265947	0.0643235330011913	16.299492949805	9.95142519552681e-60	7.79135280711388e-58	candidate	up	candidate_up	57.1083871295345
ENSG00000132424	1410.77799566999	-1.24453963740651	0.076416482034724	-16.2862723363918	1.23532985065781e-59	9.62624959097504e-58	candidate	down	candidate_down	57.0165428820543
ENSG00000269713	1470.22821538085	-1.27439796261992	0.0782941022639712	-16.2770620745256	1.43599491861627e-59	1.11373878195027e-57	candidate	down	candidate_down	56.9532166573314
ENSG00000116580	1197.47605348997	-1.240776361115	0.0763127670315442	-16.2590928016293	1.92568131270274e-59	1.48655398532006e-57	candidate	down	candidate_down	56.8278193144437
ENSG00000165699	2062.34603173819	-1.21110324175637	0.0746232500360808	-16.2295697543433	3.11636079996849e-59	2.39452467048741e-57	candidate	down	candidate_down	56.6207806841167
ENSG00000005486	4669.53433318288	0.925802204570349	0.0571294747734753	16.2053337308151	4.62370226303624e-59	3.5362759900629e-57	candidate	stable	not_candidate	56.4514538476511
ENSG00000114391	4601.12651582163	0.982789336833405	0.0608977719163879	16.138346377972	1.37167214920972e-58	1.04424073294675e-56	candidate	stable	not_candidate	55.9811993701667
ENSG00000162490	2514.85123085775	-1.51977823130087	0.0941932577782243	-16.1346816868693	1.45556082859217e-58	1.10302132515333e-56	candidate	down	candidate_down	55.9574160910894
ENSG00000065526	3550.48490280596	-1.16849052148018	0.0724779089145811	-16.1220230961313	1.78663226535592e-58	1.34772443030501e-56	candidate	down	candidate_down	55.870398899071
ENSG00000129562	2439.13325224036	1.20105375123373	0.0745139991397603	16.1184980688126	1.89150689405996e-58	1.42034972226684e-56	candidate	up	candidate_up	55.8476047093136
ENSG00000129646	333.137504397086	-2.23091934918003	0.138558286107729	-16.1009450380001	2.51237771520685e-58	1.87803076267951e-56	candidate	down	candidate_down	55.7262972981442
ENSG00000204138	1442.78268249744	-1.54110783821074	0.095806149192847	-16.0856881441781	3.21460493231255e-58	2.39212943611726e-56	candidate	down	candidate_down	55.6212153247377
ENSG00000174444	17165.1459461477	0.86459467468292	0.053758652225513	16.0828934299918	3.36298139132352e-58	2.49132074370693e-56	candidate	stable	not_candidate	55.6035703558618
ENSG00000254999	4635.72349324119	1.01968586413441	0.0635407390610083	16.0477495100484	5.92746837453361e-58	4.37150792621853e-56	candidate	up	candidate_up	55.359368729832
ENSG00000241837	4518.85000592818	0.942837459766811	0.0588192576802763	16.0294008620746	7.96469523298137e-58	5.82198076322355e-56	candidate	stable	not_candidate	55.2349292338748
ENSG00000243678	1846.27308905838	1.16833313520082	0.0728866787705796	16.0294467371507	7.95881793531476e-58	5.82198076322355e-56	candidate	up	candidate_up	55.2349292338748
ENSG00000198804	204314.81485856	0.920689368521563	0.0574596841586924	16.0232236219538	8.79690150143543e-58	6.40197413232218e-56	candidate	stable	not_candidate	55.1936860849892
ENSG00000198625	385.513190231259	-2.54544551015814	0.158901681364712	-16.0189967047348	9.41572610398334e-58	6.82227172095635e-56	candidate	down	candidate_down	55.1660709872796
ENSG00000162825	341.317434388468	-2.6654499014051	0.166542794131716	-16.0045945866445	1.18683790234221e-57	8.56181753130712e-56	candidate	down	candidate_down	55.0674340320484
ENSG00000160145	4449.08226233167	-1.00342831275815	0.0627553760416612	-15.9895195607147	1.51192509046536e-57	1.08418267236564e-55	candidate	down	candidate_down	54.9648975379853
ENSG00000163902	7315.34483361604	0.9588852643584	0.0599702424695929	15.989351132682	1.51601814356213e-57	1.08418267236564e-55	candidate	stable	not_candidate	54.9648975379853
ENSG00000137941	1965.73702968284	-1.04200767591161	0.0652101075487036	-15.9792356596461	1.78319004930579e-57	1.26975429372981e-55	candidate	down	candidate_down	54.896280309911
ENSG00000239672	2849.07418707835	1.0073960311831	0.0631203417697931	15.9599267516198	2.43016438134217e-57	1.72301783604175e-55	candidate	up	candidate_up	54.7637102268733
ENSG00000099797	2524.97916519454	1.01611273616474	0.0637240510136715	15.9455138209392	3.06112001391417e-57	2.16109840298556e-55	candidate	up	candidate_up	54.6653254575959
ENSG00000126001	1153.0088002775	-1.7658653577935	0.110907637210038	-15.9219455234565	4.46281379900308e-57	3.13726314721408e-55	candidate	down	candidate_down	54.5034490520418
ENSG00000060339	2127.38810925786	-1.17378676429647	0.0738034836110795	-15.90421897267	5.92374503428067e-57	4.14662152399647e-55	candidate	down	candidate_down	54.3823056023357
ENSG00000186566	1611.88350210236	-1.36454111453378	0.0859419705597504	-15.8774706426482	9.07653576903923e-57	6.32676670483241e-55	candidate	down	candidate_down	54.1988181795557
ENSG00000123349	3214.27638941569	0.974904501302601	0.0614315912389511	15.8697582406828	1.02635457805056e-56	7.12410824764503e-55	candidate	stable	not_candidate	54.1472694902479
ENSG00000172354	6238.48028524614	0.872085679692991	0.0549637594729565	15.8665580385213	1.08003634911321e-56	7.4653558524478e-55	candidate	stable	not_candidate	54.1269494858531
ENSG00000078687	1131.1431314243	-1.45714460049548	0.0918568960428327	-15.8632031264807	1.13931795237246e-56	7.84230523883042e-55	candidate	down	candidate_down	54.1055562580624
ENSG00000166004	400.513288824137	-2.0149280839595	0.127205193416345	-15.8399828642578	1.64865756819993e-56	1.1301171380358e-54	candidate	down	candidate_down	53.9468765390246
ENSG00000181555	2915.90735700694	-1.07406775137616	0.0678429877625503	-15.8316693706856	1.88162031382221e-56	1.28447799935301e-54	candidate	down	candidate_down	53.8912733299663
ENSG00000165055	1035.01696328846	-1.36779881572574	0.0864382409646383	-15.8240010493192	2.12545711479442e-56	1.44496096857629e-54	candidate	down	candidate_down	53.840143883953
ENSG00000070087	12328.5068407192	0.746163954377226	0.0472574255387503	15.7893483589237	3.68365612866294e-56	2.49401636252097e-54	candidate	stable	not_candidate	53.6031007015675
ENSG00000136425	2285.45105202798	1.06253034815638	0.0673163590717003	15.7841327547832	4.00110647163198e-56	2.69788893515756e-54	candidate	up	candidate_up	53.5689759330337
ENSG00000125691	4662.03853585331	0.906906113025697	0.0574689808712459	15.7807933823907	4.21852011958341e-56	2.83292489331374e-54	candidate	stable	not_candidate	53.5477649393701
ENSG00000187714	6572.78367436151	0.899104583194724	0.0570328769389961	15.764671737609	5.44545241006422e-56	3.64205966859356e-54	candidate	stable	not_candidate	53.4386529433493
ENSG00000006125	28311.2398401424	0.736394026286985	0.0468068233698394	15.7326212990026	9.03902127907722e-56	6.02115449719176e-54	candidate	stable	not_candidate	53.2203202290598
ENSG00000079459	5858.59795426578	0.827489500504367	0.0526092522250031	15.7289728613762	9.57517514506775e-56	6.35268648178792e-54	candidate	stable	not_candidate	53.1970425774665
ENSG00000243449	934.424473782783	1.66981833259975	0.106439877514406	15.687901673635	1.83005629866933e-55	1.20930120216069e-53	candidate	up	candidate_up	52.9174655153969
ENSG00000099331	652.358451414038	-1.66756261931863	0.106309814462461	-15.6858764898649	1.88937036942603e-55	1.23866385389559e-53	candidate	down	candidate_down	52.9070465355975
ENSG00000161298	554.787866181681	-1.88533024316615	0.120194809760119	-15.6856210923653	1.89698519997327e-55	1.23866385389559e-53	candidate	down	candidate_down	52.9070465355975
ENSG00000167815	11162.4833621921	0.909692264726988	0.0579951083436562	15.6856723042314	1.89545584111162e-55	1.23866385389559e-53	candidate	stable	not_candidate	52.9070465355975
ENSG00000163872	1836.77364428304	-1.13647051526668	0.072492106517118	-15.6771622438413	2.16722495118345e-55	1.409549456439e-53	candidate	down	candidate_down	52.8509196815648
ENSG00000107863	3659.42164899347	-1.01042299074962	0.0644686434268295	-15.6730921738166	2.31059246491461e-55	1.49690147138782e-53	candidate	down	candidate_down	52.824806784721
ENSG00000105568	16768.527001351	0.85541363549674	0.0545874106443417	15.6705296221155	2.40566411297931e-55	1.55240512290696e-53	candidate	stable	not_candidate	52.8089949327662
ENSG00000060237	5006.34714904817	-1.01544794456773	0.0648036155751623	-15.6696186710442	2.44039117422882e-55	1.56868724506849e-53	candidate	down	candidate_down	52.8044636346669
ENSG00000107130	9372.22314703074	0.762506337868158	0.0486743619867388	15.6654613793582	2.60532154859103e-55	1.66821364274124e-53	candidate	stable	not_candidate	52.7777483314428
ENSG00000280128	487.055705254185	-1.76822137865237	0.113004963296359	-15.6472895267012	3.46673363852776e-55	2.21121388835825e-53	candidate	down	candidate_down	52.6553692465479
ENSG00000132694	2565.04380000285	-0.996939572650911	0.0637432784036429	-15.6399168291592	3.89236097157142e-55	2.47314627885999e-53	candidate	stable	not_candidate	52.60675019572
ENSG00000054267	1033.39668969914	-1.3834785148012	0.0885411991288751	-15.6252516163407	4.89983570441914e-55	3.10135194777794e-53	candidate	down	candidate_down	52.5084489463377
ENSG00000154518	4425.26164351127	0.956515452958036	0.0613337126165915	15.5952642054687	7.83984016769856e-55	4.94328853322062e-53	candidate	stable	not_candidate	52.3059840396043
ENSG00000103495	7703.75080999591	0.792852251945061	0.0508744026934291	15.5845024210469	9.27829822798521e-55	5.82804132039223e-53	candidate	stable	not_candidate	52.2344773777746
ENSG00000130779	2511.20518098949	-1.28798224074951	0.0826819784247973	-15.577545013887	1.03452202458689e-54	6.47359994173313e-53	candidate	down	candidate_down	52.1888541428182
ENSG00000138326	5468.69952779853	0.862367935695675	0.0553831177397448	15.5709532234732	1.14685283238463e-54	7.14943727962044e-53	candidate	stable	not_candidate	52.1457281394539
ENSG00000105677	1451.16017298532	1.12155017255779	0.0720881995781933	15.5580272377487	1.40358778522042e-54	8.71701887663209e-53	candidate	up	candidate_up	52.0596320135522
ENSG00000144649	254.240135769344	-2.57594487872472	0.165631943325958	-15.5522227596844	1.53678285615749e-54	9.50848418865982e-53	candidate	down	candidate_down	52.0218887113455
ENSG00000108561	1705.7188798667	1.04150043714835	0.0670088668331955	15.5427257073449	1.78238480015749e-54	1.09869391412693e-52	candidate	up	candidate_up	51.9591232811167
ENSG00000090266	1291.47532557765	1.14249438916346	0.0735913166404932	15.5248532207237	2.35542434067906e-54	1.44652825680364e-52	candidate	up	candidate_up	51.8396730783285
ENSG00000167468	3751.31910955705	0.867325547140103	0.0559801683748257	15.4934429873944	3.84154884731331e-54	2.350458776208e-52	candidate	stable	not_candidate	51.6288473613327
ENSG00000152217	1773.92066001444	-1.14222881985405	0.0737513643463411	-15.4875618909241	4.20953978901633e-54	2.56611060201291e-52	candidate	down	candidate_down	51.5907246290177
ENSG00000259529	187.675494962758	-3.97175726139034	0.256598584314278	-15.4784847001564	4.84756811306928e-54	2.9441847510259e-52	candidate	down	candidate_down	51.5310349409943
ENSG00000179909	828.432147684219	-1.51551629280641	0.0980873433901908	-15.4506814072606	7.46500895380849e-54	4.51728746948411e-52	candidate	down	candidate_down	51.3451222710861
ENSG00000128739	9120.68866347044	0.824378130490962	0.0533717026471808	15.4459777298206	8.03006456158796e-54	4.84148418092821e-52	candidate	stable	not_candidate	51.3150214828228
ENSG00000167658	38636.3505887842	0.81191882333876	0.0526155695824036	15.4311514592116	1.01051111494016e-53	6.07041586138597e-52	candidate	stable	not_candidate	51.2167815560222
ENSG00000168172	1811.1101877915	-1.36332068737709	0.0884470591276839	-15.4139741990627	1.31847825145863e-53	7.89176112829586e-52	candidate	down	candidate_down	51.1028260686597
ENSG00000105887	9440.12210887178	0.709994600077242	0.0461042956980961	15.3997494013679	1.64304853746896e-53	9.79897539313619e-52	candidate	stable	not_candidate	51.0088193329167
ENSG00000142676	4910.2119540817	0.884001004364372	0.0574204125797577	15.3952395088852	1.76170995478766e-53	1.04688663500331e-51	candidate	stable	not_candidate	50.9801003445467
ENSG00000146223	2920.67020485955	-1.0337271990296	0.0672153525717109	-15.3793316478811	2.25260873072189e-53	1.33380273231274e-51	candidate	down	candidate_down	50.8749083972584
ENSG00000129566	175.002042523928	-3.63518966866796	0.236925102548157	-15.343201837083	3.93307327669034e-53	2.3205132332473e-51	candidate	down	candidate_down	50.6344159505762
ENSG00000058673	3103.92471588656	-1.00297955152731	0.0654417092749383	-15.326304319368	5.10200254156321e-53	2.99946910984428e-51	candidate	down	candidate_down	50.522955606303
ENSG00000125351	712.455591206644	-1.56241025440838	0.1020224478223	-15.3143772547953	6.12961429291536e-53	3.57920713149562e-51	candidate	down	candidate_down	50.4462131679239
ENSG00000168092	8841.29339139061	0.781470744996628	0.0510286331462411	15.3143577794263	6.13145047344589e-53	3.57920713149562e-51	candidate	stable	not_candidate	50.4462131679239
ENSG00000198755	3902.65595064081	1.00345121416374	0.0656050967091472	15.2953240601477	8.2150893530545e-53	4.77863648283311e-51	candidate	up	candidate_up	50.3206960055755
ENSG00000253230	282.419682878492	-3.43592145858074	0.22490227142749	-15.2773977638038	1.08174798888752e-52	6.27034272856909e-51	candidate	down	candidate_down	50.2027087205635
ENSG00000069482	6968.5248535314	0.954890077503741	0.0625762387929395	15.259627231087	1.42057530333946e-52	8.20556084306571e-51	candidate	stable	not_candidate	50.08589172994
ENSG00000103018	3568.74873137581	0.879932294566476	0.057697919217413	15.250676393559	1.62936459958271e-52	9.37878159759806e-51	candidate	stable	not_candidate	50.0278535773788
ENSG00000141027	4090.85923483035	-1.20514428015723	0.0790413312017579	-15.2470139588239	1.72336052448656e-52	9.88538745295764e-51	candidate	down	candidate_down	50.0050063040555
ENSG00000100316	12634.2339744944	0.900933711898849	0.0591226413528745	15.238387380591	1.96664629917484e-52	1.1241867426425e-50	candidate	stable	not_candidate	49.9491615405794
ENSG00000101444	1778.25677790702	1.04888031450753	0.0688446675711888	15.2354619683933	2.05668274447585e-52	1.17159996340487e-50	candidate	up	candidate_up	49.9312206505557
ENSG00000247199	428.340381889584	-1.85749732602935	0.121977315429025	-15.2282194397873	2.2976408555068e-52	1.30436518670008e-50	candidate	down	candidate_down	49.8846008009622
ENSG00000137409	5939.73804720529	0.902485567167707	0.0592828521202978	15.223383067609	2.47399804370577e-52	1.39967286582258e-50	candidate	stable	not_candidate	49.8539734565857
ENSG00000100815	740.152385872927	-1.40748060967985	0.0925329346019216	-15.2105908640514	3.0081576712584e-52	1.69606705560371e-50	candidate	down	candidate_down	49.7705569814997
ENSG00000170315	19278.103438482	0.878248510504413	0.0577764128438312	15.2008140913543	3.49253572539211e-52	1.96247245522033e-50	candidate	stable	not_candidate	49.7071964301902
ENSG00000092439	521.961342763763	-1.64422569151435	0.108219663231206	-15.1934097965316	3.91038183456489e-52	2.18981382735634e-50	candidate	down	candidate_down	49.6595928062506
ENSG00000213918	568.153392529075	-1.98589068423933	0.130880930582303	-15.1732622575642	5.31672525528751e-52	2.96730747355911e-50	candidate	down	candidate_down	49.5276374495876
ENSG00000147684	2456.21288276408	1.01837012564414	0.0671521880149787	15.1651071357047	6.02005952261812e-52	3.34853142470207e-50	candidate	up	candidate_up	49.4751456210191
ENSG00000130520	2259.32235552294	0.942263213643791	0.0621773761028074	15.154438361725	7.08182112755218e-52	3.92589547071014e-50	candidate	stable	not_candidate	49.4060612679296
ENSG00000269937	401.377640567027	-2.23656732339546	0.147760391921117	-15.1364468807681	9.31101226235516e-52	5.14441212622432e-50	candidate	down	candidate_down	49.2886642467371
ENSG00000134308	26693.8086207657	0.712754817699455	0.0470960236854109	15.1340763385986	9.65264407331441e-52	5.3153893363718e-50	candidate	stable	not_candidate	49.2744649192037
ENSG00000278948	517.485614088397	-2.12180581521724	0.14030368243295	-15.1229517174735	1.14302107203487e-51	6.27332495349369e-50	candidate	down	candidate_down	49.2025022157539
ENSG00000196199	1567.53783937312	-1.34802636575206	0.0891453784781416	-15.1216629371605	1.16561476903618e-51	6.37614436572108e-50	candidate	down	candidate_down	49.1954418584052
ENSG00000154277	16147.783058545	0.802443666523551	0.0530947071371663	15.1134399225613	1.32061795100941e-51	7.20020084180706e-50	candidate	stable	not_candidate	49.1426553892254
ENSG00000196230	76069.3418309287	0.958145310996115	0.0634424824371701	15.1025822790747	1.55713823927489e-51	8.46181701079643e-50	candidate	stable	not_candidate	49.0725363706451
ENSG00000160049	1170.76943743848	-1.43583476259609	0.0951651131598132	-15.0878269874471	1.94751247843363e-51	1.05484938176143e-49	candidate	down	candidate_down	48.9768095473233
ENSG00000137726	10563.6296259018	0.840309844764499	0.0557140065606747	15.0825599636129	2.10929364983221e-51	1.13874284624929e-49	candidate	stable	not_candidate	48.9435743383124
ENSG00000134779	5917.43903048021	0.888283214271742	0.0588998544574793	15.0812463367462	2.15168546348876e-51	1.15784507676985e-49	candidate	stable	not_candidate	48.9363495466579
ENSG00000164054	8420.18215099116	0.824257310926956	0.0546567898664816	15.0806022991927	2.17277790848834e-51	1.16539906000738e-49	candidate	stable	not_candidate	48.9335253365408
ENSG00000075292	4258.60936062945	-0.867017852764214	0.0575088678613549	-15.0762462383099	2.32094732399802e-51	1.24084303535428e-49	candidate	stable	not_candidate	48.9062831525794
ENSG00000119004	297.187160494827	-2.38563486273794	0.158291384632725	-15.0711604947622	2.50670942397618e-51	1.33583353819634e-49	candidate	down	candidate_down	48.8742476570902
ENSG00000089682	325.434457291304	-2.09100895041864	0.13899933471282	-15.0433018599605	3.82010925145773e-51	2.02920272778398e-49	candidate	down	candidate_down	48.6926745625478
ENSG00000034510	25968.2732950661	0.894451376775099	0.0594669814505537	15.041143084063	3.94675642136324e-51	2.08975692567053e-49	candidate	stable	not_candidate	48.6799042267977
ENSG00000005483	3460.71267378318	-0.968817957240959	0.0644615716287205	-15.0293877850367	4.7134173786153e-51	2.48772061005511e-49	candidate	stable	not_candidate	48.6041983958159
ENSG00000167110	1747.12220105594	-1.05565747722926	0.0702731568467007	-15.0222008601684	5.25340594455773e-51	2.76389382815585e-49	candidate	down	candidate_down	48.558478643907
ENSG00000118412	508.176294901459	-1.62643792148842	0.108271550474926	-15.0218401265537	5.28207688995498e-51	2.77015588006528e-49	candidate	down	candidate_down	48.5574957919654
ENSG00000100207	1814.81569909215	-1.27037869696777	0.0846266101694771	-15.0115748985296	6.16659580377558e-51	3.2238026164042e-49	candidate	down	candidate_down	48.4916315565787
ENSG00000105426	6766.29908608517	-1.03619666547745	0.0690336396385567	-15.0100251254711	6.31237904149927e-51	3.28960573392959e-49	candidate	down	candidate_down	48.4828561500255
ENSG00000147133	1208.6505467351	-1.18508814669488	0.0789570345244885	-15.0092788290741	6.3838002535569e-51	3.31636415687924e-49	candidate	down	candidate_down	48.4793377873377
ENSG00000116288	3653.54694156356	0.898537536627961	0.0598708703051536	15.0079250902524	6.51541372553204e-51	3.37412648105923e-49	candidate	stable	not_candidate	48.4718386416649
ENSG00000156482	3279.09744777989	0.990249478866344	0.0659912014288737	15.005780428678	6.72947413277612e-51	3.47409102104567e-49	candidate	stable	not_candidate	48.4591588072418
ENSG00000165280	10523.2956764381	0.740453337055992	0.0493509924753752	15.0038185640432	6.93141516565874e-51	3.56719559304306e-49	candidate	stable	not_candidate	48.4476730771908
ENSG00000197162	417.498902813587	-2.2074592155306	0.147186561597397	-14.9976953845061	7.6013128101537e-51	3.89980396347016e-49	candidate	down	candidate_down	48.4089572236717
ENSG00000233927	3085.01835010746	1.17353017767443	0.0783671323298075	14.9747750464524	1.0733037999143e-50	5.4894671128744e-49	candidate	up	candidate_up	48.2604698124116
ENSG00000137309	12481.8299007639	0.84155666639318	0.0563988580510646	14.9215196100463	2.38773005896608e-50	1.21744754858394e-48	candidate	stable	not_candidate	47.9145497404634
ENSG00000054148	1604.90534856107	1.13781379081086	0.076280054478006	14.9162687231552	2.583201297239e-50	1.31306109016579e-48	candidate	up	candidate_up	47.8817150678902
ENSG00000136942	3863.1242425472	1.03497398736821	0.0694239417285423	14.9080268506665	2.92262240091123e-50	1.48103441911207e-48	candidate	up	candidate_up	47.8294348483952
ENSG00000135940	1607.2908661823	1.24739058868102	0.0836740799610224	14.9077299596493	2.93564458908605e-50	1.48308405540372e-48	candidate	up	candidate_up	47.8288342341614
ENSG00000117410	5042.45231559413	1.23420446400086	0.0827915296779467	14.9073760178346	2.95124463178244e-50	1.48641955234896e-48	candidate	up	candidate_up	47.8278585906073
ENSG00000174938	11162.2733486147	0.67816615885233	0.0455449912774961	14.8900271979504	3.82613849959652e-50	1.92120997001017e-48	candidate	stable	not_candidate	47.7164251682806
ENSG00000100216	1494.98062607359	1.08767188582994	0.0731222004231855	14.8747149228986	4.81029699790538e-50	2.40806383046657e-48	candidate	up	candidate_up	47.6183320054325
ENSG00000112514	3584.63249936332	1.04829781544143	0.0704761967896687	14.8744946974082	4.82615106888995e-50	2.40870137939764e-48	candidate	up	candidate_up	47.6182170386561
ENSG00000075151	3885.16190750528	-1.29949145532235	0.0874005926796511	-14.8682224625795	5.30019683457879e-50	2.63732685865186e-48	candidate	down	candidate_down	47.5788360423294
ENSG00000159720	3976.29592266915	0.8657222576768	0.058227367971512	14.8679613699929	5.32090452419051e-50	2.63967996215097e-48	candidate	stable	not_candidate	47.5784487243033
ENSG00000003756	2660.31537254677	-1.02794989568572	0.0691824398224225	-14.8585377781453	6.12474372799589e-50	3.02936426306863e-48	candidate	down	candidate_down	47.518648502194
ENSG00000196465	3129.29182296008	0.9828700980866	0.0662207459211097	14.8423290075517	7.80001744403354e-50	3.84645636344579e-48	candidate	stable	not_candidate	47.4149391901006
ENSG00000122026	4961.75879403988	0.910747185086542	0.061438592634867	14.8236986888545	1.02955790322116e-49	5.06199302417068e-48	candidate	stable	not_candidate	47.2956784576697
ENSG00000069188	599.515220600256	-1.46608878964258	0.0989056338021968	-14.8231069685539	1.03866928578558e-49	5.09163697364324e-48	candidate	down	candidate_down	47.2931425684834
ENSG00000145147	12249.4452808844	-0.881587436664516	0.0596111209101247	-14.7889760032139	1.72559080772386e-49	8.43395270520657e-48	candidate	stable	not_candidate	47.0739688386929
ENSG00000114942	3050.70259199391	1.02744875121533	0.0694762503325467	14.7884888188045	1.73812505438874e-49	8.47015513230146e-48	candidate	up	candidate_up	47.0721086354207
ENSG00000142937	7444.93158581561	0.911065374335392	0.0616159730925489	14.7861882010197	1.79855071093843e-49	8.73884051314792e-48	candidate	stable	not_candidate	47.0585461866044
ENSG00000228474	1312.24638756753	1.11597960819851	0.0754940718666031	14.7823475486979	1.90411982557545e-49	9.2246508851925e-48	candidate	up	candidate_up	47.0350500611042
ENSG00000125868	7721.26633766366	0.737322176963573	0.049890350838656	14.7788533167075	2.00551523975138e-49	9.68745957914996e-48	candidate	stable	not_candidate	47.0137900965722
ENSG00000136240	3155.82214787009	0.861425140013835	0.0583103160788584	14.7731173133901	2.1837439814013e-49	1.05176240736879e-47	candidate	stable	not_candidate	46.9780823560212
ENSG00000100106	1411.93978668636	-1.38333823475064	0.0936890147269133	-14.7652127496786	2.45546227061265e-49	1.17919292763142e-47	candidate	down	candidate_down	46.9284151342169
ENSG00000101040	2131.98395164891	-1.03552830829105	0.070242045174846	-14.7422858448016	3.44909838366631e-49	1.6515682695121e-47	candidate	down	candidate_down	46.7821034695296
ENSG00000142657	9943.03234471656	0.817163110852483	0.0554643376196055	14.7331266526048	3.94999466335952e-49	1.88595120921096e-47	candidate	stable	not_candidate	46.7244695469351
ENSG00000126768	1363.32050860726	1.18643891845465	0.0805321277615282	14.7324918815995	3.98727837009017e-49	1.89826624420431e-47	candidate	up	candidate_up	46.7216428750069
ENSG00000113522	1728.54608537008	-1.09984167525527	0.0746806338843968	-14.7272675397719	4.30774382283702e-49	2.03914867154382e-47	candidate	down	candidate_down	46.6905511092502
ENSG00000169567	4412.62042585108	0.942242720138751	0.063979476236654	14.7272652976008	4.30788672136073e-49	2.03914867154382e-47	candidate	stable	not_candidate	46.6905511092502
ENSG00000131143	5125.43290207555	0.900451892036977	0.0611825773081568	14.7174560414756	4.98046441451405e-49	2.35077920365063e-47	candidate	stable	not_candidate	46.6287881599602
ENSG00000008294	8002.52981657269	-0.713150678685844	0.0484573894875191	-14.7170676387659	5.00914639183656e-49	2.35758115080171e-47	candidate	stable	not_candidate	46.6275333493907
ENSG00000139644	13695.2729336905	0.905531885445784	0.0615583015634588	14.7101505799717	5.54838162410899e-49	2.60395637586024e-47	candidate	stable	not_candidate	46.5843662957881
ENSG00000100387	1641.86295860855	1.10385576913017	0.0751370514789876	14.6912308561758	7.33688705477105e-49	3.43358000410249e-47	candidate	up	candidate_up	46.4642528288769
ENSG00000122034	2458.77539087778	0.98097123377743	0.0668083998870757	14.6833517257641	8.24139252987544e-49	3.84598318060854e-47	candidate	stable	not_candidate	46.4149926193656
ENSG00000269825	245.834252474426	-2.35476107689233	0.160442474686967	-14.6766688901216	9.09499739703678e-49	4.2323762534943e-47	candidate	down	candidate_down	46.3734157309651
ENSG00000113140	1124.61888608843	1.12868723862983	0.0769428183915232	14.6691694198997	1.01580867693503e-48	4.71380880420413e-47	candidate	up	candidate_up	46.3266280367805
ENSG00000167986	11241.0431277556	0.740087312014946	0.0504776700891644	14.6616773457976	1.13435667355625e-48	5.24917990116226e-47	candidate	stable	not_candidate	46.2799085427313
ENSG00000156471	3031.23961620217	0.858428755281137	0.0586009122276858	14.6487268311768	1.3726370291491e-48	6.33406807864334e-47	candidate	stable	not_candidate	46.1983172731365
ENSG00000141431	1921.27366591709	-1.07862677512644	0.0737063177962213	-14.6341156006268	1.70174083406437e-48	7.83085197179482e-47	candidate	down	candidate_down	46.1061909855128
ENSG00000119383	4883.6692069295	0.898280391491546	0.06140409004441	14.6289993197826	1.8346567113741e-48	8.41903579775002e-47	candidate	stable	not_candidate	46.074737643856
ENSG00000111674	11162.5557358451	0.724463894667801	0.0495492547529448	14.6210855900864	2.06087815623134e-48	9.43094380635504e-47	candidate	stable	not_candidate	46.0254448428532
ENSG00000105409	20874.6154230632	0.762994210073786	0.0522444208812863	14.6043194125459	2.63601475133965e-48	1.20295479812517e-46	candidate	stable	not_candidate	45.919750691275
ENSG00000108828	15672.2895169389	0.773820253342101	0.0530174873396137	14.5955663342785	2.99713456145785e-48	1.36398520537972e-46	candidate	stable	not_candidate	45.8651903402784
ENSG00000080345	1316.4984796856	-1.148753373135	0.0787320859527188	-14.5906635043922	3.22050162338858e-48	1.4616122752302e-46	candidate	down	candidate_down	45.8351678182538
ENSG00000130255	2844.5395271178	0.961965232924036	0.0659374384747758	14.5890597993435	3.29710191716506e-48	1.49227736086484e-46	candidate	stable	not_candidate	45.8261504495858
ENSG00000101084	1178.56539025919	1.08555492891476	0.0744252160021329	14.5858485500888	3.4559795814082e-48	1.55991209521485e-46	candidate	up	candidate_up	45.8068998744909
ENSG00000126267	2408.37245390623	1.03044287255708	0.0706678193991297	14.5815009054853	3.68328845494428e-48	1.65798161514113e-46	candidate	up	candidate_up	45.7804202895198
ENSG00000138688	4693.91796576694	-1.01361921257209	0.0695536675046121	-14.573195762896	4.15967689022818e-48	1.86733321267852e-46	candidate	down	candidate_down	45.7287781782934
ENSG00000198646	3317.60938494402	-0.887154348848609	0.060926112631637	-14.561151377118	4.96150568680696e-48	2.22124861642415e-46	candidate	stable	not_candidate	45.6534028297008
ENSG00000108107	4607.00685782221	0.831163824752456	0.0570834922882906	14.5604936109165	5.00947758265941e-48	2.23666404501442e-46	candidate	stable	not_candidate	45.6503992435983
ENSG00000010256	4015.16736802927	0.927099965666813	0.0637245636032485	14.5485494642062	5.96545930504056e-48	2.65631772828221e-46	candidate	stable	not_candidate	45.5757199792337
ENSG00000173660	2547.57892046988	1.10161264772915	0.0757457942944388	14.543548694558	6.41775332321624e-48	2.85003454031001e-46	candidate	up	candidate_up	45.5451498766318
ENSG00000076356	2591.3642084527	-0.866247009874126	0.0597281482329215	-14.5031620015412	1.15695130061808e-47	5.12408458075354e-46	candidate	stable	not_candidate	45.290383710182
ENSG00000127540	2252.31618843201	1.00972555031897	0.0696408775981628	14.4990354105705	1.22864309515836e-47	5.42705452727705e-46	candidate	up	candidate_up	45.2654358149091
ENSG00000042753	1526.15405967777	1.0328576060265	0.0712488084924635	14.4964895256564	1.27506096524604e-47	5.61706857223056e-46	candidate	up	candidate_up	45.2504902742973
ENSG00000124172	4951.84594367382	0.798907637861388	0.0551201829814425	14.4939220925729	1.32363923594736e-47	5.81556387708789e-46	candidate	stable	not_candidate	45.2354081696999
ENSG00000070831	13058.1336258114	0.807063435552192	0.055708292648526	14.4873123404464	1.45734490717156e-47	6.38603126431677e-46	candidate	stable	not_candidate	45.1947689596007
ENSG00000177200	3838.04427104862	-0.866930784309489	0.0598593396391469	-14.4827990007182	1.55628393231232e-47	6.80153718566123e-46	candidate	stable	not_candidate	45.1673929232048
ENSG00000110958	8530.92192775118	0.84047493284254	0.058049683507502	14.4785446200395	1.65565753956815e-47	7.21625357139496e-46	candidate	stable	not_candidate	45.1416882145566
ENSG00000189159	15475.4027020216	0.806686510870416	0.0557166734621204	14.4783681570446	1.65991304911022e-47	7.21625357139496e-46	candidate	stable	not_candidate	45.1416882145566
ENSG00000172531	3605.67075211559	0.920382299841624	0.0636172299652821	14.4675003979882	1.94409676585335e-47	8.4295219348812e-46	candidate	stable	not_candidate	45.0741970549044
ENSG00000161970	4183.98595197607	0.881543776855845	0.060987705751598	14.4544505485476	2.34997577899804e-47	1.01627224788083e-45	candidate	stable	not_candidate	44.9929899338691
ENSG00000139767	5502.15206492204	-0.830949395320278	0.0575158184978343	-14.447319311844	2.60633903063062e-47	1.12419636517018e-45	candidate	stable	not_candidate	44.9491578232319
ENSG00000129055	2628.01500407668	0.879221950478948	0.0608921366509511	14.439006394518	2.94050564738945e-47	1.26503003372067e-45	candidate	stable	not_candidate	44.8978991635598
ENSG00000197965	4960.52352175007	0.747507608467577	0.0518109971510308	14.4275858325708	3.47016364356666e-47	1.48901567251224e-45	candidate	stable	not_candidate	44.8271007310928
ENSG00000198899	42971.3365633213	0.745792879844763	0.0517469739460489	14.4122993669605	4.33049494530051e-47	1.85336208539804e-45	candidate	stable	not_candidate	44.7320397256738
ENSG00000141698	3432.86148371294	0.874952689475138	0.0607173224975812	14.4102647067481	4.4599776774655e-47	1.90384576826176e-45	candidate	stable	not_candidate	44.7203682369946
ENSG00000146701	3566.03791402104	0.882276084232445	0.0613873135430888	14.3722869321063	7.72379981608802e-47	3.28858693200449e-45	candidate	stable	not_candidate	44.4829906733149
ENSG00000198242	2286.82212492356	1.13618754872544	0.0790874279498994	14.3662220175525	8.43064119928525e-47	3.58031343476073e-45	candidate	up	candidate_up	44.4460789518398
ENSG00000005022	2918.7273688189	1.00047074768376	0.0697000561552516	14.353944643248	1.00645949645791e-46	4.2632592003807e-45	candidate	up	candidate_up	44.3702582620343
ENSG00000138413	6611.81290323807	0.820073811803218	0.057133993107141	14.3535182332761	1.01266829469947e-46	4.27858829371745e-45	candidate	stable	not_candidate	44.3686995014032
ENSG00000114554	5748.29852318442	-0.839373645642633	0.0584867539667145	-14.3515170310243	1.04232013132239e-46	4.39263483914438e-45	candidate	stable	not_candidate	44.3572748982453
ENSG00000171159	2463.36807648202	1.23735254112615	0.0862896293029376	14.3395278334337	1.23895494782077e-46	5.20802436081405e-45	candidate	up	candidate_up	44.2833269929993
ENSG00000174718	649.930457289131	-1.47692488223442	0.103043110177928	-14.3330774826591	1.35959665297795e-46	5.70064383431362e-45	candidate	down	candidate_down	44.2440760920645
ENSG00000147180	1786.86289829542	-0.992695793393262	0.0693273868222753	-14.3189558830206	1.66607523248989e-46	6.96799059259063e-45	candidate	stable	not_candidate	44.1568924443363
ENSG00000135390	3985.06675747421	0.890510272886911	0.0622005754465513	14.3167529639999	1.71972460839252e-46	7.17420467945565e-45	candidate	stable	not_candidate	44.1442262370983
ENSG00000049618	4108.1290089326	-0.949249522461163	0.0663277066117557	-14.3115082814113	1.85447223290251e-46	7.7168466719268e-45	candidate	stable	not_candidate	44.1125601287766
ENSG00000174748	17819.5982618738	0.904172367309891	0.0632183660958321	14.3023684911322	2.11487414074027e-46	8.77832181030884e-45	candidate	stable	not_candidate	44.0565885021104
ENSG00000119772	2588.07986750171	-0.956163254392009	0.0668691651792667	-14.2990158741876	2.21925653258722e-46	9.1655294795852e-45	candidate	stable	not_candidate	44.0378424414033
ENSG00000143252	1760.15772185156	1.07981139127166	0.0755158442826034	14.2991368437949	2.21540252035089e-46	9.1655294795852e-45	candidate	up	candidate_up	44.0378424414033
ENSG00000153922	1476.47265124493	-1.02351607525157	0.071599475097532	-14.2950220494961	2.35031346790792e-46	9.68258815207953e-45	candidate	down	candidate_down	44.0140085404263
ENSG00000023228	4054.03702898726	-0.86567973250977	0.0605823708575527	-14.2893010005376	2.55157631703294e-46	1.04855822779563e-44	candidate	stable	not_candidate	43.9794074475943
ENSG00000124767	2393.03910385199	0.891170281676474	0.0624234868041667	14.2762015917539	3.07934003407587e-46	1.26230018270306e-44	candidate	stable	not_candidate	43.8988373549262
ENSG00000175334	2217.85786924649	0.957655982160449	0.0670907541938517	14.2740381095345	3.17640283093193e-46	1.29886571205434e-44	candidate	stable	not_candidate	43.8864357477172
ENSG00000147065	2192.32837524818	0.907654359514711	0.0635944812149414	14.2725334364621	3.24569793929829e-46	1.32392419647427e-44	candidate	stable	not_candidate	43.8781368804517
ENSG00000116127	691.59894831015	-1.33609213519706	0.0936450322836434	-14.2676242680994	3.48241266368378e-46	1.4169817045334e-44	candidate	down	candidate_down	43.8486357571424
ENSG00000198886	99840.1141110171	0.681430551621108	0.0477682083062939	14.2653571440594	3.59745495960731e-46	1.46019547746223e-44	candidate	stable	not_candidate	43.8355890009961
ENSG00000198429	178.070448742739	-2.81496049122034	0.197491174305454	-14.253601464066	4.25746115863495e-46	1.72385437109435e-44	candidate	down	candidate_down	43.7634994255772
ENSG00000133858	885.193728249018	-1.50577249852157	0.105678829117049	-14.2485728797561	4.57535946746885e-46	1.84804250373069e-44	candidate	down	candidate_down	43.733288044521
ENSG00000129559	2328.0400282056	0.957775018045319	0.0672710207377644	14.2375573841657	5.35668674428886e-46	2.1583528052598e-44	candidate	stable	not_candidate	43.6658775638913
ENSG00000182195	2570.12478545445	0.855148458728825	0.0601124092523424	14.2258224111273	6.33551278129452e-46	2.54653701087556e-44	candidate	stable	not_candidate	43.5940500074901
ENSG00000106683	8302.66079165298	0.670469671234851	0.0471709284002382	14.2136204220111	7.54231722303171e-46	3.0242495272933e-44	candidate	stable	not_candidate	43.5193823785624
ENSG00000109920	767.673643375045	-1.42486020794712	0.100339455498437	-14.200398047499	9.10935172321354e-46	3.64374068928542e-44	candidate	down	candidate_down	43.438452537632
ENSG00000173480	450.716917798254	-1.60508980585804	0.113231403649395	-14.1753060911263	1.30273880561695e-45	5.19836837410436e-44	candidate	down	candidate_down	43.284132948157
ENSG00000103512	5665.50910807609	0.758132269451335	0.0534883927853934	14.1737717282536	1.33152500314843e-45	5.30043206072578e-44	candidate	stable	not_candidate	43.2756887277688
ENSG00000134884	1233.14391089191	-1.55600875249451	0.109920600207357	-14.1557519660483	1.72087059530869e-45	6.83384188329317e-44	candidate	down	candidate_down	43.1653350738263
ENSG00000169100	2051.33520358841	0.934075215984003	0.0660359194475006	14.1449566205647	2.0064033726834e-45	7.94862918866421e-44	candidate	stable	not_candidate	43.0997077628066
ENSG00000101182	4450.36183290409	0.825322168071484	0.0583555847583116	14.1429851399772	2.0634231834374e-45	8.15496435176696e-44	candidate	stable	not_candidate	43.0885779330743
ENSG00000109046	1591.26116260258	-1.60194233079842	0.113291052612607	-14.1400604359832	2.15099582571146e-45	8.4807759047144e-44	candidate	down	candidate_down	43.0715644123989
ENSG00000160062	494.734951314452	-1.57496628470849	0.111460334135513	-14.1302849746857	2.47142166511907e-45	9.72092521613501e-44	candidate	down	candidate_down	43.0122923979195
ENSG00000275023	1321.67934707374	-1.2175497399507	0.0862433403377997	-14.1176087936968	2.95861123282116e-45	1.16095623672697e-43	candidate	down	candidate_down	42.9351841510678
ENSG00000130396	3154.1845133587	-0.825649043454965	0.0585121826310185	-14.1107203035231	3.26228717814525e-45	1.27708493324549e-43	candidate	stable	not_candidate	42.8937802187795
ENSG00000148019	915.843639561201	-1.37909675094659	0.097799859144252	-14.1012140816324	3.73291823820285e-45	1.45786783203572e-43	candidate	down	candidate_down	42.8362818466761
ENSG00000110811	156.417519988629	-3.80180278442545	0.269664514258516	-14.098268713179	3.89201133001851e-45	1.51641573518646e-43	candidate	down	candidate_down	42.8191817177373
ENSG00000174886	1812.95171114126	1.0879075005124	0.0773036583988404	14.0731696668152	5.55239046003734e-45	2.15824683293687e-43	candidate	up	candidate_up	42.6658988877105
ENSG00000075618	13618.2536705783	0.796384904419372	0.0566085763963286	14.0682729564459	5.9504888312235e-45	2.30756045755428e-43	candidate	stable	not_candidate	42.6368469117373
ENSG00000118181	3240.24801915405	0.983938794843079	0.0699650363832605	14.0632928346264	6.38450047594618e-45	2.47006903659557e-43	candidate	stable	not_candidate	42.6072909083624
ENSG00000171863	3650.42943357997	0.920127358040304	0.0654285298553818	14.0630908271068	6.40275486548803e-45	2.47134370041734e-43	candidate	stable	not_candidate	42.6070668511926
ENSG00000205746	240.209629750728	-2.55003715722422	0.181360792726958	-14.0605757114402	6.63442882419061e-45	2.55479636773028e-43	candidate	down	candidate_down	42.5926437099697
ENSG00000178982	1906.74022295421	0.909052564301081	0.0646725315478758	14.0562390638463	7.05364401990187e-45	2.70991160950649e-43	candidate	stable	not_candidate	42.5670448744871
ENSG00000276234	482.150598740917	-1.57660392024749	0.112203950291534	-14.051233634387	7.57037040230582e-45	2.90168257647546e-43	candidate	down	candidate_down	42.5373500980406
ENSG00000008988	5787.89567187665	0.782846762348138	0.0557624050041831	14.0389705625037	9.00106207034919e-45	3.44207281023538e-43	candidate	stable	not_candidate	42.4631799472714
ENSG00000171858	1292.72243518662	1.41803421586826	0.101010439065342	14.0384917538173	9.06207582204021e-45	3.45740167621488e-43	candidate	up	candidate_up	42.4612501617854
ENSG00000158417	1541.83862403282	-1.33701268562577	0.0953793344909329	-14.0178445651964	1.2124130140332e-44	4.61499147277153e-43	candidate	down	candidate_down	42.3358290970935
ENSG00000159199	1116.55481122163	1.18792226070507	0.0847585062808172	14.0153751267078	1.25533213382921e-44	4.7673762875537e-43	candidate	up	candidate_up	42.3217205679893
ENSG00000157106	4362.53361711198	-0.779227992637692	0.0556498024467176	-14.0023496648307	1.50801263423547e-44	5.71384603613989e-43	candidate	stable	not_candidate	42.2430714661856
ENSG00000232931	223.662743753994	-3.40421285286944	0.243266021397279	-13.9937868565294	1.70107609228606e-44	6.43061259601048e-43	candidate	down	candidate_down	42.191747653142
ENSG00000003402	1026.83703638219	-1.15042314364311	0.0822605407145362	-13.9851152648675	1.92165259276224e-44	7.24787690238177e-43	candidate	down	candidate_down	42.1397891913067
ENSG00000178952	4109.09400793313	0.839358395918352	0.0600228615153812	13.9839783497037	1.95260674387381e-44	7.3478504348053e-43	candidate	stable	not_candidate	42.1338396923227
ENSG00000117419	1879.12974220803	0.913684252120396	0.0653512205847203	13.9811352251013	2.03220361257247e-44	7.63000083629481e-43	candidate	stable	not_candidate	42.1174754144438
ENSG00000239779	2078.09247677291	0.951128055925546	0.0680636666537247	13.974093707946	2.24351331431603e-44	8.40427209807276e-43	candidate	stable	not_candidate	42.0754998952501
ENSG00000147604	7294.20777102957	0.921199947555393	0.0659338723401277	13.9715735609047	2.32433792463804e-44	8.68734446041185e-43	candidate	stable	not_candidate	42.0611129580093
ENSG00000198727	47734.7760467131	0.767489223966613	0.0549482157622389	13.967500369576	2.46113959812089e-44	9.17788400924541e-43	candidate	stable	not_candidate	42.0372574352514
ENSG00000140575	193.747236948798	-2.54544791526131	0.182360214991062	-13.9583511424686	2.79833100153168e-44	1.04072537210815e-42	candidate	down	candidate_down	41.9826638575337
ENSG00000168769	1412.3943262586	-1.0348212757395	0.074137041093421	-13.9582219694405	2.80340672268842e-44	1.04072537210815e-42	candidate	down	candidate_down	41.9826638575337
ENSG00000104885	2911.09761835518	-0.931319969382474	0.0667580222306394	-13.9506824537866	3.11609326291924e-44	1.1542121233952e-42	candidate	stable	not_candidate	41.9377143683431
ENSG00000079462	4405.63636687074	0.911205914274687	0.0653269200960019	13.9483984999693	3.21749225278719e-44	1.18910451937459e-42	candidate	stable	not_candidate	41.9247799702824
ENSG00000269821	367.476984409235	-1.76683471865801	0.126694483679165	-13.9456325749135	3.34469323371809e-44	1.23335562993354e-42	candidate	down	candidate_down	41.9089116794071
ENSG00000171130	7279.71424503149	0.95315128403072	0.0684378185689231	13.9272598683257	4.32637626048834e-44	1.59179812523981e-42	candidate	stable	not_candidate	41.7981120111295
ENSG00000143515	1200.27208488576	-1.19491774438007	0.0858793181589554	-13.9139174599451	5.21434404823382e-44	1.91424363726273e-42	candidate	down	candidate_down	41.7180027877792
ENSG00000228327	305.288659441229	-2.45223865353934	0.176328876899402	-13.907186937613	5.72886566899986e-44	2.09846698119463e-42	candidate	down	candidate_down	41.6780978599039
ENSG00000108557	3248.90690014392	-1.05000641492995	0.0756094039523836	-13.8872462953313	7.56897269439295e-44	2.76635904671176e-42	candidate	down	candidate_down	41.5580914533352
ENSG00000130544	230.928745289081	-2.27244602132973	0.16379123512528	-13.874039227994	9.10043103189769e-44	3.31874438514238e-42	candidate	down	candidate_down	41.4790261963402
ENSG00000138398	1142.25927511999	-1.22852930739865	0.0886122002858663	-13.8641101725876	1.04514136379487e-43	3.80302540305975e-42	candidate	down	candidate_down	41.4198707736229
ENSG00000136238	8061.27375847685	0.693438717338492	0.0500457079913242	13.856107649805	1.16840492606831e-43	4.24220865464803e-42	candidate	stable	not_candidate	41.3724079743547
ENSG00000110955	17933.2819717398	0.892878977135999	0.0644833303279644	13.8466635112484	1.33259584381098e-43	4.8277375745082e-42	candidate	stable	not_candidate	41.3162563452525
ENSG00000134825	856.742246706768	1.15325923294782	0.0832904161054559	13.8462417030989	1.34044212329448e-43	4.84553695335337e-42	candidate	up	candidate_up	41.3146580900359
ENSG00000185624	3457.37941086128	0.793459659523009	0.0574160853613687	13.8194663486562	1.94506420112999e-43	7.01582109228548e-42	candidate	stable	not_candidate	41.1539214942748
ENSG00000225663	4182.4094101102	1.01636659218709	0.0735548508154874	13.8178050926464	1.99046895669275e-43	7.16395363062401e-42	candidate	up	candidate_up	41.1448472338265
ENSG00000108953	26872.2148603251	0.770102503226724	0.05578159864253	13.805672873627	2.35562652475542e-43	8.45977178020861e-42	candidate	stable	not_candidate	41.0726413527923
ENSG00000119397	158.707720601477	-3.09250377378602	0.224168710787473	-13.79543007105	2.71528701407393e-43	9.73026929989184e-42	candidate	down	candidate_down	41.0118751398099
ENSG00000130283	1063.71076129345	1.25970409667411	0.091344643596095	13.7906728526331	2.90042009271976e-43	1.03711991194222e-41	candidate	up	candidate_up	40.9841710275221
ENSG00000105520	4853.54825940535	0.742496636679699	0.0538420800585924	13.7902665697851	2.91680131715077e-43	1.04072478961837e-41	candidate	stable	not_candidate	40.9826641006067
ENSG00000149547	3656.29486780341	0.887623190645066	0.0643877109635575	13.7855994158178	3.11171184526823e-43	1.10787671732395e-41	candidate	stable	not_candidate	40.9555085644856
ENSG00000152234	14326.4234448828	0.768501925345566	0.0557528053370617	13.7840942836773	3.17729145682243e-43	1.12879257777863e-41	candidate	stable	not_candidate	40.9473858548883
ENSG00000176973	2887.5469767376	1.03492067696234	0.0752137031463202	13.7597357086516	4.45151217070627e-43	1.57808972231905e-41	candidate	up	candidate_up	40.8018683086042
ENSG00000184900	1980.41740893158	0.94747039604471	0.068899171352563	13.7515499453023	4.98499920092769e-43	1.76343012418256e-41	candidate	stable	not_candidate	40.7536417445495
ENSG00000163644	931.6688966699	-1.34826347335877	0.0980586411306166	-13.7495630962584	5.12380089519848e-43	1.80865792283502e-41	candidate	down	candidate_down	40.7426435648556
ENSG00000109919	3571.31321124895	0.866264838363675	0.0630804845817363	13.732691562336	6.46850853113316e-43	2.27845972141407e-41	candidate	stable	not_candidate	40.6423586444668
ENSG00000102898	3364.08226095183	0.752467926523727	0.0548039099984196	13.7301868889542	6.69605703190728e-43	2.35359281206613e-41	candidate	stable	not_candidate	40.6282686709612
ENSG00000265491	1565.30014218659	-1.02524376044395	0.0747060816750188	-13.723698759947	7.32321027679988e-43	2.56856547288183e-41	candidate	down	candidate_down	40.5903093596072
ENSG00000219481	3504.80625682359	-0.772526546263263	0.0563139232162261	-13.7182157118947	7.89853213568847e-43	2.76448624749096e-41	candidate	stable	not_candidate	40.5583855662077
ENSG00000115226	1191.7756202792	1.01299053979147	0.0739090133457364	13.7059134459398	9.35821238958183e-43	3.26844965488143e-41	candidate	up	candidate_up	40.4856582002424
ENSG00000008018	2742.9937941878	0.876057858468616	0.0639398495273416	13.7012812032659	9.97485274065258e-43	3.47646766404178e-41	candidate	stable	not_candidate	40.458861805799
ENSG00000176049	3244.03102736989	-1.00060333747449	0.0730585919152902	-13.695902305846	1.07417616497595e-42	3.73587163061109e-41	candidate	down	candidate_down	40.4276080551066
ENSG00000061273	463.325891079332	-1.76557631458991	0.128919922496854	-13.6951394353576	1.08551772794283e-42	3.76738505580158e-41	candidate	down	candidate_down	40.4239599892834
ENSG00000116871	4550.68725431709	-0.755487537183699	0.0551782049386443	-13.6917744610171	1.1369831048158e-42	3.93772765022161e-41	candidate	stable	not_candidate	40.4047543247891
ENSG00000101460	1613.74336015503	0.985321546560942	0.0720037632382688	13.6843062396669	1.26004016558816e-42	4.35478316642601e-41	candidate	stable	not_candidate	40.3610334645298
ENSG00000108298	7018.05375570502	0.775187869501203	0.0567042950968221	13.6707081567203	1.51909583574516e-42	5.23913636879125e-41	candidate	stable	not_candidate	40.280740297211
ENSG00000092096	1955.45190226192	0.937496056704817	0.0686708400675097	13.6520254562661	1.96344349504602e-42	6.75751802878339e-41	candidate	stable	not_candidate	40.1702127869477
ENSG00000097021	5302.45085881155	0.839975037171921	0.0615713405917877	13.6423054800914	2.24353943441486e-42	7.70546184127517e-41	candidate	stable	not_candidate	40.1132013259129
ENSG00000142669	5929.78568048936	0.781505578364698	0.0572999969375792	13.6388415380902	2.35268249392298e-42	8.06355078830032e-41	candidate	stable	not_candidate	40.0934736743009
ENSG00000110651	4981.0416427786	0.894234145191356	0.0656236628762349	13.6267027166384	2.77853283599088e-42	9.50338767092534e-41	candidate	stable	not_candidate	40.0221215542342
ENSG00000164080	3024.1683960657	-0.825866840988576	0.0606135978947935	-13.6251083861088	2.83988343784947e-42	9.69315586637877e-41	candidate	stable	not_candidate	40.0135348037319
ENSG00000165525	1317.18592451536	-1.17379364414497	0.0861559801366777	-13.6240530521835	2.88123244739747e-42	9.81401237752705e-41	candidate	down	candidate_down	40.0081533986184
ENSG00000180357	4237.77540256754	-0.764566086885559	0.0561250782680256	-13.6225393438985	2.94158860566444e-42	9.9989801986783e-41	candidate	stable	not_candidate	40.0000442916671
ENSG00000131165	3775.39531917714	0.86034755810984	0.0631708313466474	13.6193800171588	3.07164223967812e-42	1.04196159752531e-40	candidate	stable	not_candidate	39.9821482870731
ENSG00000087111	2509.12872711689	0.821720077267664	0.0604071652890831	13.6030233058489	3.84216465439719e-42	1.30066721497216e-40	candidate	stable	not_candidate	39.8858338065812
ENSG00000179010	10456.147042176	0.702779998837141	0.0516853186322311	13.5972848273956	4.15576949834793e-42	1.40395321293881e-40	candidate	stable	not_candidate	39.8526473649278
ENSG00000164061	3717.11475890838	-1.01453394940027	0.0746403977505135	-13.5922902339208	4.44936577927985e-42	1.50007189130006e-40	candidate	down	candidate_down	39.8238879267798
ENSG00000110888	369.956876598112	-2.04851095232236	0.150927539540797	-13.5728108902791	5.80523291334142e-42	1.95320667471283e-40	candidate	down	candidate_down	39.7092518002665
ENSG00000032219	819.050145712948	-1.24013976422832	0.0914121092803748	-13.5664713788042	6.32966222983899e-42	2.12532561050691e-40	candidate	down	candidate_down	39.6725745244309
ENSG00000245532	268.264060383065	-2.50055407441398	0.184340351250487	-13.5648763683658	6.4688645496143e-42	2.16766008843059e-40	candidate	down	candidate_down	39.6640088186708
ENSG00000197858	1937.2352730865	1.01572244591641	0.0748937856828387	13.56217257087	6.71182472232785e-42	2.24452114196065e-40	candidate	up	candidate_up	39.6488762994654
ENSG00000134590	4716.42800119834	0.817575703719221	0.0603151692854373	13.5550594221182	7.39522388611052e-42	2.46806259795042e-40	candidate	stable	not_candidate	39.6076438294039
ENSG00000068697	5091.75960521131	0.872054997834255	0.0644535057217147	13.5299854999269	1.04044162999615e-41	3.46534188055171e-40	candidate	stable	not_candidate	39.460253912708
ENSG00000165029	621.104033978486	-1.40307228582436	0.103703582102522	-13.5296414779316	1.04532200543703e-41	3.4745914546921e-40	candidate	down	candidate_down	39.4590962527727
ENSG00000151849	419.414367458255	-1.64570048553189	0.121642119749802	-13.5290349174844	1.05398233975624e-41	3.4963430226452e-40	candidate	down	candidate_down	39.456385965759
ENSG00000134982	6087.52546610804	-0.895376860185401	0.0663017113673392	-13.5045814311585	1.46946532930947e-41	4.86484313430711e-40	candidate	stable	not_candidate	39.3129311588906
ENSG00000185219	3048.28378290828	-0.830573072731159	0.0615712082767831	-13.4896341321979	1.79991515100182e-41	5.94691965891001e-40	candidate	stable	not_candidate	39.2257079286485
ENSG00000099954	1533.19262039156	-0.951578198725283	0.0706038999028926	-13.4777002408375	2.11600045457336e-41	6.97731088015009e-40	candidate	stable	not_candidate	39.1563119262217
ENSG00000100129	7460.11910822844	0.882818260222184	0.0655794967373378	13.4618029131588	2.62433713059515e-41	8.63626482020556e-40	candidate	stable	not_candidate	39.0636740490392
ENSG00000161671	6183.57085909767	0.750203154576032	0.0557472550580077	13.4572214146761	2.79219998420792e-41	9.17040630996319e-40	candidate	stable	not_candidate	39.037611421771
ENSG00000142507	2546.95507529045	0.875188129636594	0.0650438785439233	13.4553496690021	2.86381358171827e-41	9.38694451785435e-40	candidate	stable	not_candidate	39.0274757490523
ENSG00000149809	2043.73542409436	0.98715049789975	0.0733673116849627	13.4549089400815	2.88093998512175e-41	9.42438189192303e-40	candidate	stable	not_candidate	39.0257471238521
ENSG00000183889	777.476610855502	-1.7948668432097	0.133457583792443	-13.4489685202238	3.12196821365506e-41	1.01926709267948e-39	candidate	down	candidate_down	38.9917119968794
ENSG00000175216	7079.36898977069	-0.730586099074755	0.0543346683063423	-13.4460395516848	3.24808768839467e-41	1.05835125468008e-39	candidate	stable	not_candidate	38.975370171004
ENSG00000183426	555.499925031282	-1.81773519255964	0.135192514832295	-13.4455313211277	3.27048198504148e-41	1.06355044080483e-39	candidate	down	candidate_down	38.9732419080709
ENSG00000114115	21318.9052946749	0.678758824093629	0.0504921155226628	13.4428676055171	3.39038977007977e-41	1.10037797645811e-39	candidate	stable	not_candidate	38.9584581103929
ENSG00000265681	4313.12567032079	1.00837260299245	0.0750178307960428	13.4417723398854	3.44095277786558e-41	1.1145988213792e-39	candidate	up	candidate_up	38.9528814205197
ENSG00000163257	606.854245775492	-1.55222543879298	0.115490095016672	-13.4403338967631	3.50849952093488e-41	1.1342546396447e-39	candidate	down	candidate_down	38.9452894355859
ENSG00000130702	1651.73857243419	-1.29511932052596	0.0963828420627681	-13.4372393758895	3.65831570147302e-41	1.1803784255534e-39	candidate	down	candidate_down	38.9279787369463
ENSG00000101439	1495.49099147117	0.969948796387989	0.0721867802122206	13.4366541011589	3.68735811447201e-41	1.18742994251613e-39	candidate	stable	not_candidate	38.9253920039988
ENSG00000109332	9628.58344168306	0.669293183577436	0.0498502400865974	13.4260774354301	4.25352594108605e-41	1.36708654760198e-39	candidate	stable	not_candidate	38.8642039902192
ENSG00000176871	6399.86369653916	0.856441581348254	0.0638057139288443	13.4226471049811	4.45510683170998e-41	1.42909446329804e-39	candidate	stable	not_candidate	38.8449390633482
ENSG00000159086	612.050011768027	-1.63878610450499	0.122366567779459	-13.3924333602178	6.69507463810457e-41	2.14346188026139e-39	candidate	down	candidate_down	38.6688842356613
ENSG00000105438	3758.38296006469	0.817652572278858	0.0611299472015826	13.3756466299989	8.39206824506694e-41	2.6815661007448e-39	candidate	stable	not_candidate	38.5716114931872
ENSG00000189241	7620.70650929398	0.68243967879112	0.0510337190744957	13.3723289457886	8.77496729176223e-41	2.79850308223768e-39	candidate	stable	not_candidate	38.5530742104303
ENSG00000137076	511.354777213494	-1.74434016821109	0.130451558290915	-13.3715548596292	8.86677669096069e-41	2.82233431473354e-39	candidate	down	candidate_down	38.5493915439323
ENSG00000248527	3892.3312095366	0.844959864138803	0.0632277697453279	13.3637461441733	9.8480483926611e-41	3.12864922013003e-39	candidate	stable	not_candidate	38.5046431266275
ENSG00000185896	4098.40977549972	0.72550059568153	0.0543015796248118	13.3605799443453	1.02760397859891e-40	3.25835273060538e-39	candidate	stable	not_candidate	38.4870019032493
ENSG00000151208	3500.79031711241	-0.821649840866391	0.06166789405188	-13.3237862829425	1.68348352713262e-40	5.32780610502506e-39	candidate	stable	not_candidate	38.2734515888396
ENSG00000127022	13670.3217101812	0.609488891414464	0.0458056282853474	13.3059825665448	2.13665613675191e-40	6.74905533061981e-39	candidate	stable	not_candidate	38.1707570113779
ENSG00000002330	1595.80587802768	1.02990605050367	0.0774381413029849	13.2997258608527	2.3231853846036e-40	7.32424094535333e-39	candidate	up	candidate_up	38.1352373771617
ENSG00000107890	401.87914358192	-1.72247676098317	0.129697025255138	-13.2807730755177	2.99288216657843e-40	9.41760255083345e-39	candidate	down	candidate_down	38.0260596419483
ENSG00000029364	4031.3504252597	0.840140141495078	0.0632637313026123	13.2799650636539	3.02535283877197e-40	9.50167849743592e-39	candidate	stable	not_candidate	38.0221996686286
ENSG00000112695	2848.6665955171	1.17991177781219	0.0889734503630201	13.2613917185187	3.87634512809478e-40	1.21512754300049e-38	candidate	up	candidate_up	37.9153781349758
ENSG00000048140	3244.76502923222	0.815208824946275	0.0615505859993084	13.2445339343387	4.85285034604027e-40	1.51835393402624e-38	candidate	stable	not_candidate	37.8186269809585
ENSG00000104341	4383.59255618509	0.798080728409845	0.0604374985710183	13.2050589001801	8.2035521818249e-40	2.56186544506139e-38	candidate	stable	not_candidate	37.5914436841159
ENSG00000115020	1996.73472253409	-0.830582150854201	0.0629382082728395	-13.1967873513907	9.15572098838237e-40	2.85382095713352e-38	candidate	stable	not_candidate	37.5445732771107
ENSG00000171222	1030.47895348082	1.28550127623331	0.0974133782142686	13.1963524907815	9.20871374053761e-40	2.86493316372281e-38	candidate	up	candidate_up	37.5428855052725
ENSG00000148248	3688.34295831093	0.85880550696734	0.0650925008335088	13.1936167142197	9.54916512925315e-40	2.9652670664523e-38	candidate	stable	not_candidate	37.5279361858534
ENSG00000133114	428.443962927592	-1.58844462912234	0.120500839838947	-13.1820212310997	1.11366590846328e-39	3.45173748739464e-38	candidate	down	candidate_down	37.461962240799
ENSG00000067369	9363.83732536511	-0.688739489352756	0.0522555912666182	-13.1802066086799	1.14077980280773e-39	3.52915399670108e-38	candidate	stable	not_candidate	37.4523293905325
ENSG00000160075	3237.13747942232	0.775487882298526	0.0588567546322767	13.1758518991337	1.20855485073406e-39	3.73183666058443e-38	candidate	stable	not_candidate	37.4280773732212
ENSG00000143774	2337.45080518525	0.930690354081356	0.0707547331372911	13.1537540008166	1.6193089913923e-39	4.99085532421658e-38	candidate	stable	not_candidate	37.3018250193555
ENSG00000105419	4203.56805371558	0.699880402022685	0.0532344792505985	13.147125920553	1.76766600224257e-39	5.43795947058608e-38	candidate	stable	not_candidate	37.2645640335573
ENSG00000035928	838.293484388773	-1.25122319020024	0.0952880744784291	-13.1309526092216	2.18885566009521e-39	6.7211701681734e-38	candidate	down	candidate_down	37.1725551088898
ENSG00000134744	1840.28131038146	-0.968471545976614	0.0738219202836193	-13.1190240277658	2.56213259636836e-39	7.85277003562252e-38	candidate	stable	not_candidate	37.1049771204545
ENSG00000116459	4387.8061849012	0.813666658227389	0.062024727587887	13.1184237298656	2.58250624826141e-39	7.90055615208862e-38	candidate	stable	not_candidate	37.1023423358891
ENSG00000170540	10771.0783329229	0.70553067233974	0.0537838255867579	13.1178967773808	2.60052332719544e-39	7.94096956844152e-38	candidate	stable	not_candidate	37.1001264682887
ENSG00000143776	2867.28700879631	-0.823225767064715	0.0627892905989938	-13.1109263890602	2.85094564187644e-39	8.68959815568244e-38	candidate	stable	not_candidate	37.061000306728
ENSG00000057608	9462.3154420893	0.727084818511171	0.0554676785168263	13.1082612063998	2.95291023918978e-39	8.98380794685363e-38	candidate	stable	not_candidate	37.0465395408643
ENSG00000211445	1161.21489565303	1.02048579329739	0.0778579780048722	13.1070163835174	3.00176902278393e-39	9.11566622360118e-38	candidate	up	candidate_up	37.0402115851922
ENSG00000116984	662.885818980387	-1.3681147865143	0.104412789766959	-13.102942556825	3.16735402291273e-39	9.60086026761802e-38	candidate	down	candidate_down	37.0176898510499
ENSG00000119707	2268.82165210114	-1.04695659250838	0.0799099889768836	-13.1016986225745	3.21970208927249e-39	9.74166273164496e-38	candidate	down	candidate_down	37.0113669103135
ENSG00000008710	970.544817968965	-3.1394031482726	0.239632719085383	-13.1008952377409	3.25396693086867e-39	9.82733705629806e-38	candidate	down	candidate_down	37.0075641483359
ENSG00000156650	1941.11486322247	-0.988729064926244	0.0755205299253274	-13.0921891822511	3.64935811971256e-39	1.10013496601554e-37	candidate	stable	not_candidate	36.9585540317507
ENSG00000131711	69320.6504195552	-0.930202409745586	0.0711318258612887	-13.0771619944009	4.44736857398331e-39	1.33826099894725e-37	candidate	stable	not_candidate	36.8734591785349
ENSG00000118816	17863.8435575824	0.681586075280346	0.0521231529853758	13.0764552073736	4.4889038598445e-39	1.34830348662966e-37	candidate	stable	not_candidate	36.8702123424195
ENSG00000184949	143.396259310507	-2.85040019477927	0.218122394648498	-13.0678933695582	5.02375616975589e-39	1.50621509844587e-37	candidate	down	candidate_down	36.822113003303
ENSG00000250091	587.248866709392	-1.64584749259929	0.126123276898947	-13.049514198065	6.3953901126179e-39	1.91398269312405e-37	candidate	down	candidate_down	36.7180619935784
ENSG00000154723	2105.64805985028	0.890321464608261	0.0682371200209568	13.0474654313492	6.5696855307243e-39	1.96258960158346e-37	candidate	stable	not_candidate	36.7071705065139
ENSG00000166136	3227.85866760078	0.899621250121679	0.0690348304873667	13.0314110105088	8.10939885743931e-39	2.41818175315699e-37	candidate	stable	not_candidate	36.6165110602053
ENSG00000125166	4850.43818344263	0.757547158318865	0.0581550053689682	13.0263449124036	8.66605526007326e-39	2.57951770984523e-37	candidate	stable	not_candidate	36.5884614861037
ENSG00000038382	8632.11172074537	-0.798618617040872	0.0613293669067324	-13.0217978322748	9.19794716482513e-39	2.73291523674301e-37	candidate	stable	not_candidate	36.5633738380423
ENSG00000125991	3900.30066500822	0.829976900783624	0.0637507573581288	13.019090834029	9.5298803758631e-39	2.82645644181792e-37	candidate	stable	not_candidate	36.5487577030126
ENSG00000104853	4581.71559284624	0.773207475701255	0.0594058320491297	13.0156829562087	9.9647375996097e-39	2.95013378397047e-37	candidate	stable	not_candidate	36.5301582889972
ENSG00000077063	439.012548300557	-1.60258480439457	0.123137060325093	-13.0146423843772	1.01014084665652e-38	2.98524629459135e-37	candidate	down	candidate_down	36.5250198320491
ENSG00000166833	1823.14348158048	-1.10394079183637	0.0848552077239939	-13.0096999517946	1.07764383526683e-38	3.17904931403716e-37	candidate	down	candidate_down	36.4977027351717
ENSG00000141367	21225.7456439817	0.590107890323131	0.0453597043582078	13.0095180000077	1.08021270504297e-38	3.18094721698928e-37	candidate	stable	not_candidate	36.4974435372933
ENSG00000125971	2849.70480508638	0.853461049771604	0.0656093268980027	13.0082274902531	1.09860820568514e-38	3.22936077543033e-37	candidate	stable	not_candidate	36.4908834340704
ENSG00000099624	1082.4969187229	1.15838088345233	0.0890589317730608	13.0069029617838	1.11781251016269e-38	3.27997560708485e-37	candidate	up	candidate_up	36.4841293860895
ENSG00000105290	19763.2773582945	0.738364918481704	0.056813316703462	12.9963353897399	1.28347680834319e-38	3.75940370103359e-37	candidate	stable	not_candidate	36.4248810353617
ENSG00000272333	1866.51512977825	-0.909841472787963	0.0700129808116672	-12.9953254702211	1.30053304080043e-38	3.80262050159702e-37	candidate	stable	not_candidate	36.4199170146584
ENSG00000184208	408.074749047339	-1.70392309184771	0.13117652174356	-12.9895431682413	1.40261775919056e-38	4.09385960809683e-37	candidate	down	candidate_down	36.3878670548035
ENSG00000174903	3617.35549802013	0.775425379396642	0.0597085124003999	12.9868480761455	1.45288293707766e-38	4.23309102654725e-37	candidate	stable	not_candidate	36.373342392546
ENSG00000286147	238.437833664391	-2.3513998670736	0.181086591306541	-12.9849474227122	1.48940421228663e-38	4.33185873010124e-37	candidate	down	candidate_down	36.3633257149594
ENSG00000100201	9996.96835222167	-0.724658221510387	0.0558346487907245	-12.9786474385556	1.61711063604471e-38	4.69502068672383e-37	candidate	stable	not_candidate	36.3283624898494
ENSG00000172247	641.134449635006	1.52762067429666	0.117733135544488	12.9752823385853	1.68972552455452e-38	4.89723959046328e-37	candidate	up	candidate_up	36.3100486482238
ENSG00000155876	2949.72058660505	0.868496255493495	0.0669496282289244	12.9723835436965	1.7548711572208e-38	5.07714037080343e-37	candidate	stable	not_candidate	36.2943808292244
ENSG00000189180	1941.88790490454	-0.967527568181305	0.0745934102297434	-12.9706842092536	1.79421554817386e-38	5.18189525451613e-37	candidate	stable	not_candidate	36.2855113699773
ENSG00000141552	1038.87645623581	1.08237060837223	0.083488749282452	12.9642690503177	1.95081127518164e-38	5.62432849319383e-37	candidate	up	candidate_up	36.2499293219471
ENSG00000135164	1225.98048875034	-1.04753177502783	0.080818367980387	-12.9615556612333	2.02106711887477e-38	5.81672975676153e-37	candidate	down	candidate_down	36.2353211129033
ENSG00000162244	3967.16025053114	0.891217497730667	0.0687684702054285	12.9596818871843	2.07104605846524e-38	5.95020537145143e-37	candidate	stable	not_candidate	36.2254680443305
ENSG00000159433	142.31755771349	-3.20933996971644	0.247746497704011	-12.9541285122453	2.2265026093245e-38	6.38573317813208e-37	candidate	down	candidate_down	36.1947892320048
ENSG00000197535	11727.0956224759	-0.679355704307278	0.052511476548545	-12.9372805519806	2.77271526147768e-38	7.93851925816487e-37	candidate	stable	not_candidate	36.1002604973185
ENSG00000134287	9156.39264795442	0.635928988740521	0.0491988558754184	12.9256865312239	3.22405900021714e-38	9.21478454733343e-37	candidate	stable	not_candidate	36.0355148146498
ENSG00000196576	2053.11146740962	-0.939847038777262	0.072782367664413	-12.91311438384	3.79630235064863e-38	1.0831591508241e-36	candidate	stable	not_candidate	35.9653077268958
ENSG00000116209	6975.05645296354	0.769993886423143	0.0596379286544805	12.9111440285627	3.89471236199807e-38	1.10932152103807e-36	candidate	stable	not_candidate	35.9549425615378
ENSG00000176903	7373.60604397741	0.610179408464296	0.0472741736941219	12.9072464050316	4.09691158697864e-38	1.16490498135778e-36	candidate	stable	not_candidate	35.9337094976036
ENSG00000241553	3670.24602347624	0.831488225966619	0.0644409775565592	12.9030976483377	4.32361374575823e-38	1.22725256151075e-36	candidate	stable	not_candidate	35.9110660527715
ENSG00000135127	566.755499585018	-1.4252160874002	0.110625826377969	-12.8832130259596	5.59566020751249e-38	1.58559702621109e-36	candidate	down	candidate_down	35.7998071773778
ENSG00000260280	157.184163105578	-3.16413155442728	0.245649434150071	-12.8806791897361	5.78244423031171e-38	1.63571881309502e-36	candidate	down	candidate_down	35.7862913512863
ENSG00000164902	1461.08378311708	-0.929769725416012	0.0722057009748448	-12.87668027404	6.08991482514461e-38	1.71975030617759e-36	candidate	stable	not_candidate	35.7645346045583
ENSG00000155980	13111.2927882008	-0.664541434087762	0.0516328716940722	-12.8705108254526	6.59644388180434e-38	1.85961182469979e-36	candidate	stable	not_candidate	35.7305777009351
ENSG00000233930	971.965722660883	-1.22526350672511	0.0952398092034655	-12.8650352932514	7.0809574777975e-38	1.99280098012291e-36	candidate	down	candidate_down	35.7005360718717
ENSG00000184697	1471.03099911623	0.993178238577287	0.0772281784026481	12.8603090105157	7.52751436269143e-38	2.1148730828514e-36	candidate	stable	not_candidate	35.6747156902611
ENSG00000198888	51332.0767142343	0.692965701191026	0.0539016193397028	12.856120273934	7.94661856434757e-38	2.22883087747066e-36	candidate	stable	not_candidate	35.6519228843093
ENSG00000125304	4976.4946453674	0.715626672754698	0.0556693389458918	12.8549518694708	8.06760601067123e-38	2.25892968298795e-36	candidate	stable	not_candidate	35.6460972877895
ENSG00000241468	1975.72276604733	0.95115020968087	0.0740540437855676	12.8440009627974	9.29440330373323e-38	2.59802948523981e-36	candidate	stable	not_candidate	35.585355924393
ENSG00000134333	2469.3978174339	0.882995742173323	0.0687697569170651	12.839884591103	9.80204855615714e-38	2.73530138763034e-36	candidate	stable	not_candidate	35.5629948142032
ENSG00000198816	2614.77303883233	0.858996532798508	0.0669609002882514	12.8283301016074	1.13790351502408e-37	3.1700111413487e-36	candidate	stable	not_candidate	35.4989392114044
ENSG00000090487	2040.06550146189	0.925510238350401	0.0721689612817532	12.8242144810307	1.19996537770697e-37	3.33727744776415e-36	candidate	stable	not_candidate	35.4766076863556
ENSG00000125652	703.490537758263	1.32095417663121	0.103056754982309	12.8177350126925	1.30455921154574e-37	3.62207028146816e-36	candidate	up	candidate_up	35.441043127032
ENSG00000169020	1040.85490966636	0.983279100259857	0.0767368270907337	12.8136533335842	1.37504917120741e-37	3.81137790408496e-36	candidate	stable	not_candidate	35.4189179881152
ENSG00000165152	3420.92450600922	0.742901224512107	0.0579793000369512	12.8132147859433	1.38284450533527e-37	3.82656469483059e-36	candidate	stable	not_candidate	35.4171909397577
ENSG00000197603	777.178794081492	-1.27901180583605	0.0998513468843839	-12.8091592727036	1.4570463918866e-37	4.02515157089744e-36	candidate	down	candidate_down	35.3952177612179
ENSG00000087266	1439.67714266038	-1.02681909885712	0.0801647542311754	-12.8088598125809	1.46267983572434e-37	4.03396842840836e-36	candidate	down	candidate_down	35.3942675050875
ENSG00000261613	238.357805059503	-2.38689748021618	0.186393114653276	-12.8057170172634	1.52312390976186e-37	4.19366783154431e-36	candidate	down	candidate_down	35.3774059717344
ENSG00000184076	1556.99856864867	0.950091200840302	0.0742466823896589	12.7964128532244	1.71701076783135e-37	4.71963691923026e-36	candidate	stable	not_candidate	35.3260914102727
ENSG00000224616	264.312875815588	-1.97487552565119	0.154446781445624	-12.7867703500605	1.9438541685265e-37	5.33429748572388e-36	candidate	down	candidate_down	35.2729227680226
ENSG00000082014	1478.79362783422	0.948282249305057	0.074176886179875	12.7840665487834	2.01264722220527e-37	5.51391908969006e-36	candidate	stable	not_candidate	35.2585396109468
ENSG00000168653	2786.08844934646	0.926823909677861	0.072519765289756	12.7802938409231	2.11269832976958e-37	5.77843980261481e-36	candidate	stable	not_candidate	35.2381894066628
ENSG00000124177	1734.77558422731	-1.01624782972072	0.0795389627684386	-12.7767297227564	2.21175359911023e-37	6.03936685244643e-36	candidate	down	candidate_down	35.2190085890116
ENSG00000213246	1804.33866316573	0.906160438577783	0.070932856469423	12.7749040949507	2.26426628112982e-37	6.1725542845321e-36	candidate	stable	not_candidate	35.2095350819762
ENSG00000182154	707.818506499277	1.23106334418183	0.096423251687469	12.7672871702357	2.49706630017808e-37	6.79596956819471e-36	candidate	up	candidate_up	35.1677485745344
ENSG00000242372	1821.00910564611	0.94058938335324	0.0737126092443353	12.7602236984376	2.7341477975881e-37	7.42896737107818e-36	candidate	stable	not_candidate	35.1290715491209
ENSG00000145494	1610.88487976332	0.945329831881273	0.0741128406315846	12.7552772748317	2.91336313103322e-37	7.90291607958436e-36	candidate	stable	not_candidate	35.1022126297737
ENSG00000143543	1573.60006926088	0.990862090813284	0.0776924078468008	12.7536540348593	2.97468287647896e-37	8.05602641302171e-36	candidate	stable	not_candidate	35.0938791185455
ENSG00000009954	4295.62738031252	-0.842917051904413	0.0660974732404375	-12.7526365317809	3.0137725534529e-37	8.14853070098884e-36	candidate	stable	not_candidate	35.0889206938342
ENSG00000084628	4955.77873688802	0.845066431687993	0.0662765661898164	12.7506067418719	3.09328312120118e-37	8.34984267356921e-36	candidate	stable	not_candidate	35.0783217073481
ENSG00000133030	6646.35620816163	-0.683387087371215	0.0536111741052704	-12.747101677522	3.23552184854808e-37	8.71954664567933e-36	candidate	stable	not_candidate	35.0595060947002
ENSG00000005379	631.307806425745	-1.56466712798648	0.122928521539716	-12.7282676826221	4.11876199738927e-37	1.10686170616457e-35	candidate	down	candidate_down	34.9559066374785
ENSG00000099795	1674.20549279205	1.12245442520941	0.0881861926143101	12.7282332067397	4.12058080684752e-37	1.10686170616457e-35	candidate	up	candidate_up	34.9559066374785
ENSG00000168002	1404.23328866857	0.909827557634886	0.0714965698136822	12.7254714457752	4.26890371149525e-37	1.14484235899191e-35	candidate	stable	not_candidate	34.9412543101217
ENSG00000120992	2843.73620721635	0.72824613712039	0.0572375708959218	12.7232187830717	4.39380512758261e-37	1.17642886074011e-35	candidate	stable	not_candidate	34.9294343297052
ENSG00000250742	7114.41102225239	0.764536352785801	0.0601180276428791	12.7172560837724	4.74222155436954e-37	1.26766181356286e-35	candidate	stable	not_candidate	34.8969965919535
ENSG00000111481	3388.8867487419	0.714619881808692	0.0562464131185199	12.705163621774	5.53535347604229e-37	1.4762600066537e-35	candidate	stable	not_candidate	34.8308371455547
ENSG00000183960	683.987968520526	-1.32838301570037	0.104555169260381	-12.7050917242762	5.54044312424511e-37	1.4762600066537e-35	candidate	down	candidate_down	34.8308371455547
ENSG00000099341	5092.98468080816	0.735832282300404	0.0579418191812826	12.6995025820333	5.95067195845212e-37	1.5830128945834e-35	candidate	stable	not_candidate	34.8005155475359
ENSG00000106261	5079.27164222471	-0.750139555454301	0.0590862178986536	-12.6956773022934	6.24870108056958e-37	1.65962285934099e-35	candidate	stable	not_candidate	34.7799905919093
ENSG00000122705	3178.3543789273	0.774736620433587	0.0610634873585085	12.6873955934591	6.9457217939155e-37	1.84178690265624e-35	candidate	stable	not_candidate	34.7347606197169
ENSG00000089693	7650.25878022515	0.732712148527041	0.0577571471953811	12.6860862093555	7.06278664238652e-37	1.86982748929848e-35	candidate	stable	not_candidate	34.7281984597211
ENSG00000113328	2523.25901606166	0.780083087708116	0.0615454776171801	12.6749050931138	8.1457221012269e-37	2.15307726579629e-35	candidate	stable	not_candidate	34.6669403847112
ENSG00000048649	3094.56176408416	-0.785637950420263	0.0620310669082906	-12.6652335608186	9.21457056882769e-37	2.43170456544782e-35	candidate	stable	not_candidate	34.6140891898391
ENSG00000086598	4094.09111549259	0.814612765188463	0.0643243792186187	12.6641372226827	9.3442042575423e-37	2.46198172782454e-35	candidate	stable	not_candidate	34.6087151746112
ENSG00000169230	1851.63288405634	0.883642817076139	0.0697819337407799	12.6629167422992	9.49064980932317e-37	2.49658494984106e-35	candidate	stable	not_candidate	34.6026536518722
ENSG00000128000	707.449539099005	-1.17548524746608	0.0928414155027121	-12.6612163451099	9.69849085181385e-37	2.54720300273394e-35	candidate	down	candidate_down	34.5939364419803
ENSG00000164924	39802.369397014	0.619775022018804	0.0489607066627303	12.6586208464713	1.00244952981348e-36	2.62864543373311e-35	candidate	stable	not_candidate	34.5802679899902
ENSG00000023734	9818.76740884836	0.710448822551146	0.0561358952172367	12.6558741034026	1.03813633766609e-36	2.71791003141739e-35	candidate	stable	not_candidate	34.5657649234334
ENSG00000157741	1297.98932902798	-1.12770637125886	0.0891813384077098	-12.6450935968614	1.19082649085222e-36	3.11273000456941e-35	candidate	down	candidate_down	34.5068585480007
ENSG00000132341	7043.49672913952	0.672888163307467	0.053217570987438	12.6440976320829	1.20601191530633e-36	3.14744341877735e-35	candidate	stable	not_candidate	34.5020420684111
ENSG00000028277	728.844373117037	-1.19891496067647	0.0948519395086611	-12.6398570960902	1.27285078723047e-36	3.31663959070146e-35	candidate	down	candidate_down	34.4793017193981
ENSG00000168268	3060.40184520352	0.864792575151334	0.0684285558196339	12.6378902023123	1.30509019534781e-36	3.39528976805446e-35	candidate	stable	not_candidate	34.4691231553167
ENSG00000105220	6961.31188598656	0.612860132450022	0.0485003941239443	12.6361887056802	1.33363332581106e-36	3.46409159471677e-35	candidate	stable	not_candidate	34.4604106332384
ENSG00000196700	1753.02434915029	-0.908515008768016	0.0719590911566359	-12.6254375112996	1.5288933994347e-36	3.96504222270977e-35	candidate	stable	not_candidate	34.4017521836321
ENSG00000166794	3136.11687520361	0.761310637787563	0.0603356689084731	12.6179199064229	1.68205684358516e-36	4.35541991473774e-35	candidate	stable	not_candidate	34.3609699674389
ENSG00000004779	1495.53023157052	0.975537305741768	0.0773201614303659	12.6168555224801	1.70494087315825e-36	4.40776576284418e-35	candidate	stable	not_candidate	34.3557814927877
ENSG00000167085	2464.72304908975	0.865546952695299	0.0686916560264239	12.600467112954	2.09897735244929e-36	5.41798529100974e-35	candidate	stable	not_candidate	34.2661621783434
ENSG00000111716	9852.37859678727	0.701153087696494	0.0556515629718257	12.5989828542904	2.13884906346652e-36	5.51229119008843e-35	candidate	stable	not_candidate	34.258667848628
ENSG00000169682	1311.74980322229	0.913866746415231	0.0725677025733609	12.5932985888781	2.29863030029051e-36	5.91485553906529e-35	candidate	stable	not_candidate	34.2280558578582
ENSG00000288884	202.751184772727	-2.49438974462004	0.198081402644513	-12.5927508151616	2.31464081041102e-36	5.94679100901868e-35	candidate	down	candidate_down	34.2257173238557
ENSG00000133026	13995.5039825955	-0.823445308159436	0.0654075944303675	-12.5894449311398	2.41364625288206e-36	6.19152734434962e-35	candidate	stable	not_candidate	34.2082022047114
ENSG00000273270	757.616645094527	-1.50575880882114	0.119651294185721	-12.5845593152041	2.56771712502562e-36	6.57654060549197e-35	candidate	down	candidate_down	34.1820024940793
ENSG00000100139	2340.20475145484	-0.859651183137939	0.0683132097135764	-12.5839670942455	2.58704519841739e-36	6.61578741143271e-35	candidate	stable	not_candidate	34.1794184586437
ENSG00000100997	1614.95241845687	0.847316317706098	0.0674024702174545	12.5709979912083	3.04851179538272e-36	7.78383537244552e-35	candidate	stable	not_candidate	34.1088063579394
ENSG00000169446	2597.4847124923	0.872845543176287	0.0694426622685962	12.5692983918189	3.11475750381059e-36	7.94070894489984e-35	candidate	stable	not_candidate	34.1001407221178
ENSG00000148303	9518.07156500504	0.764077777964199	0.060802319062857	12.5665893956166	3.22331623098154e-36	8.20480495158937e-35	candidate	stable	not_candidate	34.0859317387371
ENSG00000143742	14103.3495224246	0.652377040846797	0.0519283924763451	12.5630124434138	3.37243687189138e-36	8.5711780190224e-35	candidate	stable	not_candidate	34.0669594847277
ENSG00000169564	7673.73611078301	0.722531659135071	0.0575373195213994	12.557617649643	3.6104056364624e-36	9.16188957209812e-35	candidate	stable	not_candidate	34.038014947063
ENSG00000106400	1528.96805512733	0.89201199706004	0.0710431680523404	12.5559152486395	3.68890878202288e-36	9.34674433727271e-35	candidate	stable	not_candidate	34.0293396364619
ENSG00000135900	1872.99552506319	0.853061838927006	0.0679524499637989	12.5538054828261	3.78855425275942e-36	9.58452010039596e-35	candidate	stable	not_candidate	34.0184296274878
ENSG00000234851	1607.75037882716	0.877727195432929	0.0699607915237627	12.5459872067743	4.18170200244355e-36	1.05629536820134e-34	candidate	stable	not_candidate	33.976214624564
ENSG00000102189	586.347459078569	-1.66603673194776	0.132863222050452	-12.5394876492994	4.53920728206624e-36	1.14485044732419e-34	candidate	down	candidate_down	33.9412512418341
ENSG00000204310	7787.68552144368	0.686814232199303	0.0547768534136832	12.5384024345534	4.60178981226707e-36	1.15886536125994e-34	candidate	stable	not_candidate	33.9359670180989
ENSG00000102265	954.58180756546	1.1014664392001	0.0878676668470382	12.5355148113532	4.77252166954783e-36	1.20003132391066e-34	candidate	up	candidate_up	33.920807417599
ENSG00000143320	21606.2558509448	0.794433337994976	0.0634386657235618	12.5228569821561	5.59831074874161e-36	1.40553333691811e-34	candidate	stable	not_candidate	33.85215884919
ENSG00000106012	883.619547432502	-1.15185233415348	0.0920060154683981	-12.5193154848567	5.8537801831715e-36	1.46744231602418e-34	candidate	down	candidate_down	33.8334389615112
ENSG00000049656	2111.91653564623	0.828746858186784	0.0662005143080494	12.518737457694	5.89656262803592e-36	1.47592749416899e-34	candidate	stable	not_candidate	33.8309349769681
ENSG00000172500	2108.78157728508	0.937498394917266	0.0749479671051596	12.5086567538498	6.69467242040304e-36	1.67316170022781e-34	candidate	stable	not_candidate	33.7764620852641
ENSG00000182150	1122.18133730372	-1.03225904996856	0.082541227877438	-12.5059812715812	6.92395003552086e-36	1.72784976717227e-34	candidate	down	candidate_down	33.7624940211884
ENSG00000259436	2359.7390412565	-0.902337099200298	0.072180919931943	-12.5010473689041	7.36741760062847e-36	1.83574266609928e-34	candidate	stable	not_candidate	33.7361881981489
ENSG00000134824	14636.1359832046	0.622558297921398	0.0498198211328212	12.4961969707125	7.83087147951019e-36	1.94828308496247e-34	candidate	stable	not_candidate	33.7103479400113
ENSG00000117592	1599.22533042558	0.846321695203194	0.0677374594108019	12.4941458177605	8.03546949506301e-36	1.9961797903525e-34	candidate	stable	not_candidate	33.6998003455929
ENSG00000161011	3204.29148815974	0.704749217167424	0.0564297318852353	12.4889697969984	8.57568783970902e-36	2.12718262930921e-34	candidate	stable	not_candidate	33.6721952221347
ENSG00000163466	5828.28739587505	0.688417389820427	0.055147912035244	12.4831088687541	9.23106610537929e-36	2.28631502340129e-34	candidate	stable	not_candidate	33.6408639298905
ENSG00000100902	3032.6251961256	0.859993467351635	0.0689206475930239	12.4780236023012	9.83988411967379e-36	2.43345637211094e-34	candidate	stable	not_candidate	33.6137764355398
ENSG00000182768	13343.9025492755	0.607825952880221	0.0487283876949518	12.4737546558141	1.03816596218922e-35	2.56360264504722e-34	candidate	stable	not_candidate	33.5911492889959
ENSG00000148834	753.482610197959	1.13511645017376	0.0911069599605394	12.4591628418445	1.24672459879946e-35	3.07401348838315e-34	candidate	up	candidate_up	33.5122942312027
ENSG00000170421	12233.5760045709	0.695056798254418	0.055791951121621	12.4580120300733	1.26484362474953e-35	3.11404123410764e-34	candidate	stable	not_candidate	33.5066756410849
ENSG00000251562	787.828398351447	-1.70742433615018	0.137076946235741	-12.455955454492	1.29787752634151e-35	3.19061558558956e-34	candidate	down	candidate_down	33.4961255176849
ENSG00000133265	1383.16654949852	0.950448255554512	0.0763069375906004	12.4555942823158	1.3037667457563e-35	3.20033085288174e-34	candidate	stable	not_candidate	33.4948051216322
ENSG00000084623	2793.56630553189	0.785766825772662	0.063091125232131	12.4544747439769	1.32219101898237e-35	3.24074119192712e-34	candidate	stable	not_candidate	33.4893556506728
ENSG00000100412	4519.95030591558	0.693427010302292	0.0556996145461688	12.4494041108223	1.40893142961321e-35	3.44822921736448e-34	candidate	stable	not_candidate	33.4624038726246
ENSG00000154222	390.897651863248	-1.88417301140664	0.151421184578263	-12.4432589578164	1.52166287188721e-35	3.71861991768887e-34	candidate	down	candidate_down	33.429618208865
ENSG00000128524	2260.95122494768	0.953279495827077	0.0766319464310819	12.439713986443	1.59072487486036e-35	3.88165065475525e-34	candidate	stable	not_candidate	33.4109835533215
ENSG00000177000	1184.45262086347	-0.948403623208408	0.0762773703612359	-12.4336171883868	1.7168611853908e-35	4.18326648711741e-34	candidate	stable	not_candidate	33.3784844686256
ENSG00000173212	359.351595929346	-1.84461604605085	0.148423275772622	-12.4280779847274	1.84005367099827e-35	4.47683161191332e-34	candidate	down	candidate_down	33.3490292405266
ENSG00000165678	4840.20007683345	0.713498758988001	0.0574129156351426	12.4274956443993	1.85350457438827e-35	4.50292581895503e-34	candidate	stable	not_candidate	33.3465052075305
ENSG00000163714	2786.8329728763	-0.717749545187762	0.0577814627437222	-12.4217960415989	1.9904221103985e-35	4.8284542237567e-34	candidate	stable	not_candidate	33.3161918815755
ENSG00000144567	5079.43857069695	0.733119737652188	0.0590905128432518	12.4067249102562	2.40281852366559e-35	5.82031701040403e-34	candidate	stable	not_candidate	33.2350533603467
ENSG00000103550	1011.22427157808	-1.02408202696547	0.0826006493695472	-12.3979900252821	2.6796093477094e-35	6.48128058918876e-34	candidate	down	candidate_down	33.1883391765566
ENSG00000104723	7396.07742062251	0.672082533599934	0.0542173628585832	12.3960756880217	2.74438111877236e-35	6.62824211726891e-34	candidate	stable	not_candidate	33.178601635999
ENSG00000167004	6460.2406244759	0.60940472437957	0.0491831850174014	12.3905095646807	2.94168234726136e-35	7.09439304770184e-34	candidate	stable	not_candidate	33.1490847541613
ENSG00000134755	293.735911722962	-2.05561444347194	0.166148879988746	-12.3721233848292	3.69911269762849e-35	8.90806731265637e-34	candidate	down	candidate_down	33.0502165099356
ENSG00000274070	2447.98244228725	-0.946971344002175	0.0766034323393775	-12.3619962589508	4.19605272491461e-35	1.00900714724293e-33	candidate	stable	not_candidate	32.9961057574527
ENSG00000115484	5262.29810606976	0.718996574495319	0.0581829979166799	12.3575030548434	4.43726439063027e-35	1.06545941472692e-33	candidate	stable	not_candidate	32.9724630886958
ENSG00000206149	245.608072039092	-2.31334786654331	0.187357906758416	-12.3472123838691	5.04286625862791e-35	1.20911684459409e-33	candidate	down	candidate_down	32.9175317284937
ENSG00000105583	1664.8608422541	0.934294650625184	0.0757378448072751	12.3359022560335	5.80351624767177e-35	1.3894795421962e-33	candidate	stable	not_candidate	32.8571478431124
ENSG00000103260	2036.82434039917	0.854441745974719	0.0693428816482585	12.3219820934018	6.8977794294196e-35	1.6490783816789e-33	candidate	stable	not_candidate	32.7827587015892
ENSG00000130787	1446.21980582053	-1.07496623584218	0.0872610615482501	-12.3189681258666	7.16046239271992e-35	1.70940518392678e-33	candidate	down	candidate_down	32.7671549833373
ENSG00000158164	2794.34025334219	1.06972519922596	0.0868598483287711	12.3155315120626	7.47212653564969e-35	1.78123420445791e-33	candidate	up	candidate_up	32.7492789738458
ENSG00000136930	3165.91567828512	0.849187419803902	0.0689555256444495	12.3150017618966	7.52135355888345e-35	1.79038560220108e-33	candidate	stable	not_candidate	32.747053423281
ENSG00000234771	139.645809483436	-3.13254887679102	0.254680522071257	-12.2999154050523	9.06690474613056e-35	2.15518368929607e-33	candidate	down	candidate_down	32.6665157084045
ENSG00000272168	468.92444815201	-1.34583884798512	0.109508471326927	-12.2898149492677	1.0274094984317e-34	2.43862139570282e-33	candidate	down	candidate_down	32.6128556201538
ENSG00000242086	639.883210927937	-1.53469629143332	0.124948917967403	-12.2825896886413	1.1234363208319e-34	2.66272138022137e-33	candidate	down	candidate_down	32.5746742745535
ENSG00000196361	7032.13337076256	-0.67512018312048	0.054971321885458	-12.2813161474852	1.14126359474951e-34	2.70109951078252e-33	candidate	stable	not_candidate	32.5684594157431
ENSG00000135624	7469.21146184191	0.829919305386925	0.0675989642727469	12.2771009040669	1.20229807931675e-34	2.84148272822786e-33	candidate	stable	not_candidate	32.5464549794426
ENSG00000151502	4938.73321193648	0.655931030857236	0.053438796893622	12.2744348485795	1.24256408977581e-34	2.93245125187092e-33	candidate	stable	not_candidate	32.5327691987246
ENSG00000198521	942.24815897991	-0.995966187271085	0.0811573667274067	-12.2720367531928	1.27992608379319e-34	3.01631653413174e-33	candidate	stable	not_candidate	32.5205230852779
ENSG00000033627	12774.778563926	0.570636269155878	0.0464999997859004	12.271747780285	1.28450292966475e-34	3.02279037009426e-33	candidate	stable	not_candidate	32.5195919700131
ENSG00000114784	4316.98253188858	0.693167036928135	0.0564890952252053	12.2708114577634	1.29944469361631e-34	3.05360260861188e-33	candidate	stable	not_candidate	32.5151874820525
ENSG00000172893	3561.2445270832	0.73297707002696	0.0597995315263135	12.2572376625464	1.53648742661632e-34	3.60550742723035e-33	candidate	stable	not_candidate	32.4430336054694
ENSG00000125534	2973.64902876504	0.967959543576616	0.0789806209701411	12.2556588146168	1.56670884883737e-34	3.67120995500615e-33	candidate	stable	not_candidate	32.4351907776608
ENSG00000158805	219.953541777026	-2.19623004170253	0.179300416427666	-12.2488842215743	1.70323109422283e-34	3.98546426013613e-33	candidate	down	candidate_down	32.3995210810756
ENSG00000100941	1585.07640264337	-0.853752797153747	0.0697593125374868	-12.238549465277	1.93459132748788e-34	4.52043122066474e-33	candidate	stable	not_candidate	32.3448201342545
ENSG00000178209	2100.70616151044	-0.998781047882831	0.0816216065470957	-12.2367237075459	1.97859367371834e-34	4.61671857200946e-33	candidate	stable	not_candidate	32.3356665985588
ENSG00000129515	3514.24631920583	0.736636310965575	0.0602039074204858	12.2356893850866	2.00396144954432e-34	4.66931497129369e-33	candidate	stable	not_candidate	32.3307468295001
ENSG00000182903	627.187821792662	-1.28672965684101	0.105187398193716	-12.2327358498908	2.07819227399262e-34	4.83545582624762e-33	candidate	down	candidate_down	32.3155625798037
ENSG00000116539	1496.63914987838	-0.992642550548571	0.0811569936999382	-12.2311399830638	2.11943117613708e-34	4.92447299996971e-33	candidate	stable	not_candidate	32.3076402393697
ENSG00000135709	2147.49080805299	-0.791766481558756	0.0647511206714768	-12.2278421338201	2.20724455492855e-34	5.12130337744659e-33	candidate	stable	not_candidate	32.2906194965248
ENSG00000175130	37138.0233748205	0.687024488135921	0.0561949653028243	12.2257302666471	2.2653669753629e-34	5.24878856002736e-33	candidate	stable	not_candidate	32.2799409218142
ENSG00000163029	1289.01824903273	-1.15071143279182	0.0941740669998788	-12.2189841582747	2.46141135419718e-34	5.69503019206407e-33	candidate	down	candidate_down	32.2445039691771
ENSG00000196693	1535.83889647243	-0.831018865520473	0.0680158400301548	-12.2180195841445	2.49078638375286e-34	5.75493581253108e-33	candidate	stable	not_candidate	32.239959515895
ENSG00000250251	200.696499961606	-2.2151059788408	0.18131698357367	-12.2167594848654	2.52968655334575e-34	5.836651097943e-33	candidate	down	candidate_down	32.2338362670748
ENSG00000115902	2113.62696322984	0.810444904794498	0.0663560228583201	12.213584688837	2.63039129485679e-34	6.06053893877742e-33	candidate	stable	not_candidate	32.2174887540961
ENSG00000014641	4419.24819238042	0.782182539390146	0.0641072754169611	12.2011508725451	3.06461546752547e-34	7.05117653530931e-33	candidate	stable	not_candidate	32.1517384120637
ENSG00000184677	1435.57508896507	-0.955505068832945	0.0783341452950452	-12.1978106129076	3.19293889769769e-34	7.33621009596187e-33	candidate	stable	not_candidate	32.1345282397412
ENSG00000129951	4473.75921537226	0.953339185103196	0.0781609223898998	12.197133247066	3.21960518519834e-34	7.38720523048287e-33	candidate	stable	not_candidate	32.1315198352923
ENSG00000143761	10072.609296849	0.745554937686111	0.0611427135087988	12.1936841677598	3.35885723375415e-34	7.69602239966971e-33	candidate	stable	not_candidate	32.1137336769319
ENSG00000102908	1804.75916248166	-1.05486774866026	0.0865546524226399	-12.1873026941339	3.63246245228877e-34	8.31139608196821e-33	candidate	down	candidate_down	32.0803260207682
ENSG00000219200	2544.6169700245	0.791845547302967	0.0649971550715758	12.182772406438	3.8400271971011e-34	8.7741700271245e-33	candidate	stable	not_candidate	32.0567939540288
ENSG00000124228	534.343848149368	-1.26082250390608	0.103563788786637	-12.1743566808245	4.25737560648743e-34	9.71434323469231e-33	candidate	down	candidate_down	32.0125865557632
ENSG00000123131	626.325724157451	1.22809247491021	0.10095956499326	12.1642013314162	4.82137807834916e-34	1.09860918419763e-32	candidate	up	candidate_up	31.9591567746669
ENSG00000213190	28895.4545551583	0.748493576732088	0.0615339044517441	12.1639213926214	4.83793366471883e-34	1.10086314244015e-32	candidate	stable	not_candidate	31.9582666684737
ENSG00000250305	608.937011761804	-1.39411510927285	0.114630886950587	-12.1617754722059	4.96673324635323e-34	1.1286166881672e-32	candidate	down	candidate_down	31.9474535323707
ENSG00000130332	864.375029503056	1.02222495728794	0.0840693231173604	12.1593099525843	5.11892512220086e-34	1.16160223926866e-32	candidate	up	candidate_up	31.9349425594357
ENSG00000117411	2287.35370988878	0.785204376617538	0.0645798965773312	12.1586502647507	5.16042611272905e-34	1.16941343459923e-32	candidate	stable	not_candidate	31.9320319211548
ENSG00000103353	6046.35546503358	0.625173170022542	0.0514221391650812	12.1576655536546	5.2229969232755e-34	1.18197135852755e-32	candidate	stable	not_candidate	31.92739304713
ENSG00000115355	4183.28273909033	-1.91139500232692	0.157227030614491	-12.1569109004769	5.27145891292384e-34	1.19130644653217e-32	candidate	down	candidate_down	31.9239765081067
ENSG00000198258	1475.23180638079	0.941904319251707	0.0774808478689979	12.1566083123438	5.29101560649915e-34	1.19409259316074e-32	candidate	stable	not_candidate	31.9229619955353
ENSG00000089009	10475.5772995834	0.66546056567775	0.0547446855954024	12.1557107953075	5.34944832665052e-34	1.2056328288713e-32	candidate	stable	not_candidate	31.9187849348776
ENSG00000188760	1612.49220608668	0.828960743775795	0.0682033027933226	12.1542610082653	5.44519349853281e-34	1.22553946315752e-32	candidate	stable	not_candidate	31.9116726996256
ENSG00000177889	6185.53973098223	0.713617356781389	0.0587921793047317	12.1379640152913	6.64591610478049e-34	1.49374876259828e-32	candidate	stable	not_candidate	31.8257224414714
ENSG00000120437	3245.72699418448	0.771381695697856	0.063563722380046	12.1355651748301	6.84358530918213e-34	1.53608735472403e-32	candidate	stable	not_candidate	31.8135840859999
ENSG00000288701	18903.659593127	-0.611814405666976	0.0504355599031498	-12.1306159154737	7.27005695559918e-34	1.62959756996606e-32	candidate	stable	not_candidate	31.7879196316215
ENSG00000197894	5736.57598862991	0.761716476202324	0.0628055047866794	12.128180145825	7.48953504839057e-34	1.67651922763431e-32	candidate	stable	not_candidate	31.7755914613777
ENSG00000162408	623.594548267325	-1.33934223764682	0.110484839556761	-12.1224074091969	8.03633128070197e-34	1.79648434042215e-32	candidate	down	candidate_down	31.7455765640969
ENSG00000138629	1318.87519667217	0.915630690722856	0.0755396863654104	12.1211873490399	8.15687652778906e-34	1.82096757079832e-32	candidate	stable	not_candidate	31.7396977883889
ENSG00000127884	2358.97011287172	0.747790242959473	0.061846578439688	12.091052760319	1.17767895278435e-33	2.62554066126822e-32	candidate	stable	not_candidate	31.5807812514856
ENSG00000225630	1576.79589660067	0.868359242771541	0.0718437666232322	12.086772222362	1.24065809554508e-33	2.76221991083622e-32	candidate	stable	not_candidate	31.5587417485449
ENSG00000145741	4072.77257882798	0.720313644560623	0.0596081585612995	12.0841452235078	1.28095377402698e-33	2.848096412776e-32	candidate	stable	not_candidate	31.5454453131995
ENSG00000088832	5288.44143237039	0.727268254518437	0.0602125941433247	12.0783411654265	1.37465009763678e-33	3.05231446410747e-32	candidate	stable	not_candidate	31.5153707253072
ENSG00000005893	3706.43586364864	0.652533144677504	0.0540291144145327	12.0774355039583	1.38987205055048e-33	3.08197131209315e-32	candidate	stable	not_candidate	31.5111714081412
ENSG00000101367	7374.51385113727	0.599825340523438	0.0496808536097745	12.0735715459894	1.45671903224359e-33	3.22587110089331e-32	candidate	stable	not_candidate	31.4913529901055
ENSG00000124383	884.067048425374	-1.07130163227149	0.0887733127099957	-12.0678343475952	1.56190725624949e-33	3.45417776080879e-32	candidate	down	candidate_down	31.4616553162903
ENSG00000162704	5318.69567494054	0.729086712236069	0.060452765548161	12.0604360383683	1.70875831341608e-33	3.77388868150183e-32	candidate	stable	not_candidate	31.4232109143784
ENSG00000083097	1835.38611412375	-0.82147817898804	0.0681552297866343	-12.0530468690333	1.86910739636278e-33	4.12251724805249e-32	candidate	stable	not_candidate	31.3848375186505
ENSG00000172428	652.833522617869	1.11824666559683	0.0927969365954609	12.0504696234933	1.92848038772365e-33	4.24779946735929e-32	candidate	up	candidate_up	31.3718359938746
ENSG00000100138	2767.08950794704	0.801223266907933	0.066545022224926	12.0403185710834	2.18111726722789e-33	4.79787713110582e-32	candidate	stable	not_candidate	31.3189508780785
ENSG00000111667	5614.45756093591	0.634753352660648	0.0527285385238857	12.0381366605317	2.23957157406309e-33	4.91990989408539e-32	candidate	stable	not_candidate	31.3080428510659
ENSG00000006042	1648.76022025426	0.829936062082308	0.0689549377924725	12.035919234386	2.30057148601967e-33	5.04720331328618e-32	candidate	stable	not_candidate	31.2969492005051
ENSG00000132963	1955.26353223066	0.807907958024633	0.0672285055966371	12.0173422100438	2.88089375568071e-33	6.31166499485266e-32	candidate	stable	not_candidate	31.1998560602974
ENSG00000162601	725.8436410853	-1.20433479470779	0.100217280327058	-12.0172368555348	2.88456844498412e-33	6.31166499485266e-32	candidate	down	candidate_down	31.1998560602974
ENSG00000120093	4228.97989898666	-0.802254082607972	0.0667905471544747	-12.0114913979144	3.09217625011488e-33	6.75697773173252e-32	candidate	stable	not_candidate	31.1702475123317
ENSG00000130816	1812.12368207103	-0.873864395251948	0.0728154986909675	-12.0010768443772	3.50703519751018e-33	7.65339781543834e-32	candidate	stable	not_candidate	31.1161457119209
ENSG00000141349	1839.24821140508	0.846161397568887	0.0705252518019451	11.9979918674399	3.6402156799678e-33	7.9335571283731e-32	candidate	stable	not_candidate	31.1005320466237
ENSG00000112335	2285.65925209768	0.79383991152478	0.0661968081173538	11.9921176579611	3.90785071721532e-33	8.50562501296404e-32	candidate	stable	not_candidate	31.0702937679176
ENSG00000147164	3086.05425203834	0.725165758500037	0.0604882255116095	11.9885440904669	4.08013395264515e-33	8.8689227496971e-32	candidate	stable	not_candidate	31.052129127888
ENSG00000219626	242.251918934639	-1.90114103061466	0.158597665356071	-11.9871943029323	4.14715259396744e-33	9.00275438269935e-32	candidate	down	candidate_down	31.0456245983164
ENSG00000107186	1170.80136801835	-1.04063609805167	0.0868912134188487	-11.9763098834333	4.72908895222099e-33	1.02525655499594e-31	candidate	down	candidate_down	30.9891674453621
ENSG00000109475	2216.54960821755	0.96977823794023	0.0810092055259432	11.9712103290491	5.02896181620061e-33	1.08883943910398e-31	candidate	stable	not_candidate	30.9630361568394
ENSG00000188573	1408.23562959833	0.858873576626508	0.0717553110177749	11.9694774427743	5.1351015565588e-33	1.1103648915491e-31	candidate	stable	not_candidate	30.9545342785603
ENSG00000092199	12880.9800126233	0.620112754298791	0.0518432912439989	11.9612921830184	5.66730809935625e-33	1.22384221962569e-31	candidate	stable	not_candidate	30.9122745687614
ENSG00000212907	16120.4125106777	0.648107167333981	0.054216535971215	11.9540497326882	6.18368619315748e-33	1.33360960719271e-31	candidate	stable	not_candidate	30.874971284554
ENSG00000223547	256.837148780995	-1.79665978998656	0.150399744079384	-11.9458965903442	6.82107737941581e-33	1.46915512787417e-31	candidate	down	candidate_down	30.832932344698
ENSG00000163041	21578.7792892857	0.670657164020569	0.0561554163961906	11.9428758089676	7.07344965169976e-33	1.5215284927875e-31	candidate	stable	not_candidate	30.8177199104471
ENSG00000067560	5651.44049715374	0.66859177553006	0.0559850228967663	11.9423328050238	7.11978851287907e-33	1.52950463241563e-31	candidate	stable	not_candidate	30.8154492033282
ENSG00000011405	744.949610753992	-1.12485446069083	0.094199928031246	-11.9411392789782	7.22270390984495e-33	1.54959829338492e-31	candidate	down	candidate_down	30.8097808705891
ENSG00000008735	6213.49674514257	0.597848718843957	0.050106932013009	11.9314572819733	8.11404671840101e-33	1.73857395315155e-31	candidate	stable	not_candidate	30.7598068311455
ENSG00000197111	11669.5721879977	0.673415818188586	0.0564448587539371	11.9305076326657	8.20714803412964e-33	1.75624463113759e-31	candidate	stable	not_candidate	30.7554149903926
ENSG00000089597	8718.05780387468	0.644187948734695	0.0540439113519492	11.9197136665324	9.34290814593687e-33	1.99669912769569e-31	candidate	stable	not_candidate	30.6996873717972
ENSG00000167378	4869.41690756484	-0.81735045227795	0.0685843107188132	-11.9174552271726	9.59960430127151e-33	2.04890779143418e-31	candidate	stable	not_candidate	30.6884775860461
ENSG00000125743	1272.28444771742	0.895150803618424	0.0751383148727515	11.9133734251877	1.00814403237666e-32	2.14897282772418e-31	candidate	stable	not_candidate	30.6677690758273
ENSG00000143256	1136.71102899462	0.950294361244978	0.0797903131421786	11.9098963749101	1.05107802625221e-32	2.23760425176373e-31	candidate	stable	not_candidate	30.650216721415
ENSG00000198920	721.594037695103	-1.2787047404944	0.10737194314882	-11.9091142713334	1.06098271836683e-32	2.25578307688804e-31	candidate	down	candidate_down	30.646702665788
ENSG00000069849	2758.57582034819	0.722041811085862	0.0606503942450218	11.9049813290394	1.11488257026777e-32	2.36733419804931e-31	candidate	stable	not_candidate	30.6257404281193
ENSG00000173915	1397.20783260048	1.13198350812072	0.0951220481116829	11.9003273225537	1.17883867821746e-32	2.49992489912097e-31	candidate	up	candidate_up	30.6020730378829
ENSG00000121716	176.016667050384	-3.10308533806844	0.260814894684968	-11.8976538583679	1.21721190640734e-32	2.57799239664735e-31	candidate	down	candidate_down	30.5887183678589
ENSG00000135472	2334.64474922018	0.72536611672976	0.0609750606067533	11.8961114513336	1.23991227830901e-32	2.62270817383673e-31	candidate	stable	not_candidate	30.581250030242
ENSG00000122406	7848.98374403898	0.74011853588177	0.0622171646926716	11.8957290891937	1.24560441578075e-32	2.63137914944987e-31	candidate	stable	not_candidate	30.5798165708993
ENSG00000135119	563.196273113369	-1.25036714565334	0.10511259936292	-11.8955020923441	1.24899593389709e-32	2.63517405210473e-31	candidate	down	candidate_down	30.5791906945417
ENSG00000184047	1582.50434839186	0.808504993865944	0.0679842508497024	11.8925336936251	1.29419945708169e-32	2.72706314170784e-31	candidate	stable	not_candidate	30.5643048064009
ENSG00000173209	191.939900706898	-2.2126002335378	0.186066082139171	-11.8914753731572	1.31070564692312e-32	2.75832576906623e-31	candidate	down	candidate_down	30.5593544432534
ENSG00000132510	1480.69357736176	-0.970490953062817	0.08162580929319	-11.8895109459427	1.34190012566428e-32	2.82038041679058e-31	candidate	stable	not_candidate	30.5496923094926
ENSG00000183495	2720.66036913625	-0.838174773473239	0.0705076991329273	-11.8877056517337	1.37121721541868e-32	2.87833651826133e-31	candidate	stable	not_candidate	30.5408584322617
ENSG00000166681	4330.84418969377	0.703177738939499	0.0591574573095861	11.8865443330262	1.39041174635597e-32	2.914924117995e-31	candidate	stable	not_candidate	30.5353727464161
ENSG00000206503	1043.54154844731	0.947343875991111	0.0798382295818453	11.8657926278282	1.78206725417007e-32	3.73127389593023e-31	candidate	stable	not_candidate	30.4281428701966
ENSG00000105088	3989.44537221493	0.879004036664148	0.0741342586819757	11.856920839189	1.98128020333936e-32	4.14313277964129e-31	candidate	stable	not_candidate	30.3826711481544
ENSG00000119632	642.59924149669	1.24018495230065	0.104660167718281	11.8496365841771	2.16126044564916e-32	4.51378287763896e-31	candidate	up	candidate_up	30.3454593352253
ENSG00000139579	1910.21478900506	0.876556969558241	0.0740876162714638	11.8313560844832	2.68764245745653e-32	5.60604209560378e-31	candidate	stable	not_candidate	30.2513436454591
ENSG00000148730	12854.4088683979	0.583709770266492	0.0493571994413103	11.8262335965915	2.85674918703867e-32	5.95126060149797e-31	candidate	stable	not_candidate	30.2253910318702
ENSG00000054118	3162.49418769283	-0.755244929371038	0.0638658777654469	-11.8254842146653	2.88235857326023e-32	5.99704831615353e-31	candidate	stable	not_candidate	30.222062452187
ENSG00000103266	1271.21547774952	0.886644866281579	0.0750096471079321	11.8204111133302	3.06182480069425e-32	6.36243342232314e-31	candidate	stable	not_candidate	30.196376749169
ENSG00000185787	16415.7711897769	0.621998003692025	0.0526849445511814	11.8059914267876	3.63481233156645e-32	7.54360549214545e-31	candidate	stable	not_candidate	30.1224210319707
ENSG00000156515	7394.26453599266	0.627100541703186	0.0531308522577753	11.8029452767044	3.76885083561987e-32	7.81197187006778e-31	candidate	stable	not_candidate	30.1072393292214
ENSG00000132780	2230.27594340977	-0.719735994027009	0.0610015967701271	-11.7986418739037	3.96661591560042e-32	8.21159084282193e-31	candidate	stable	not_candidate	30.0855726982605
ENSG00000197728	2842.19171663721	0.816123037784005	0.069174957640459	11.7979550059987	3.99912104866924e-32	8.26852061627232e-31	candidate	stable	not_candidate	30.0825721864163
ENSG00000101856	6204.02885954539	0.616769527547734	0.0522785723289937	11.7977500163231	4.00887306692031e-32	8.27832288319044e-31	candidate	stable	not_candidate	30.0820576386198
ENSG00000151366	3342.95840612656	0.771835104750521	0.0654561187845505	11.7916417759358	4.31055082747674e-32	8.89017474031408e-31	candidate	stable	not_candidate	30.0510897026959
ENSG00000263956	307.18722518921	-1.67683366133039	0.14223231852302	-11.7893997562797	4.42684787279393e-32	9.11864424670271e-31	candidate	down	candidate_down	30.040069727455
ENSG00000197157	3361.14404466215	0.64534242768031	0.054747501962161	11.7876141294326	4.52169548390854e-32	9.30241711010822e-31	candidate	stable	not_candidate	30.031404191103
ENSG00000277701	118.123242271182	-3.77302956914902	0.320265220574112	-11.780953181196	4.89365227823006e-32	1.00551163726817e-30	candidate	down	candidate_down	29.9976128987399
ENSG00000117616	456.00941372551	-1.62533583322733	0.137972481031714	-11.7801450048125	4.94080029559206e-32	1.01393814761715e-30	candidate	down	candidate_down	29.9939885370814
ENSG00000104408	3901.50904250952	0.659123558133904	0.0559815413544189	11.7739444500286	5.31785855642396e-32	1.08996306888491e-30	candidate	stable	not_candidate	29.9625882169687
ENSG00000214253	1872.00786095063	0.7879953048046	0.0670174616397056	11.75805954933	6.41926549140833e-32	1.31408012290044e-30	candidate	stable	not_candidate	29.881378153899
ENSG00000085063	5194.03755929801	0.668469572017218	0.056877278571489	11.7528403047101	6.82843868459981e-32	1.39611147363353e-30	candidate	stable	not_candidate	29.8550799037393
ENSG00000138757	15914.4516567308	0.653568900326042	0.0556151838226291	11.7516270810223	6.92720164780689e-32	1.41455341436057e-30	candidate	stable	not_candidate	29.8493806486848
ENSG00000100393	4143.55640805304	-0.713774145111988	0.0607592908219918	-11.7475720248802	7.26771189778092e-32	1.48225432779433e-30	candidate	stable	not_candidate	29.829077272955
ENSG00000254635	560.872840338333	-1.23073980799684	0.104771189420852	-11.7469298077082	7.32314368323729e-32	1.49171804743625e-30	candidate	down	candidate_down	29.8263132559613
ENSG00000160752	2564.02008882058	0.841779001152208	0.0718131771558093	11.7217902687392	9.85667060829171e-32	2.00532264099728e-30	candidate	stable	not_candidate	29.6978157427785
ENSG00000123200	4271.38679251033	-1.00784146886891	0.0860609092184563	-11.7107927167097	1.12225418664571e-31	2.28039842108084e-30	candidate	down	candidate_down	29.6419892683678
ENSG00000133318	16314.1173170376	0.660365623540822	0.0563964734288387	11.7093425065678	1.14161449861004e-31	2.3168883927565e-30	candidate	stable	not_candidate	29.635094886183
ENSG00000089916	4831.6783109996	-0.622756695597854	0.0531979466311124	-11.7064047587438	1.18185549168081e-31	2.39561383098981e-30	candidate	stable	not_candidate	29.6205831881971
ENSG00000159461	3315.62614629695	0.660562898325148	0.056433269851309	11.7052033324599	1.19871542428288e-31	2.4268111285727e-30	candidate	stable	not_candidate	29.6149640221891
ENSG00000197982	990.886715328782	1.10987993469093	0.0950948827808429	11.6712897922044	1.78693316089478e-31	3.61323571823523e-30	candidate	up	candidate_up	29.4421037052491
ENSG00000258890	302.336911358333	-1.68764728347745	0.144614555815109	-11.669968309657	1.81490838860915e-31	3.66531620780233e-30	candidate	down	candidate_down	29.4358885527064
ENSG00000197457	7865.84692022814	0.650885634028404	0.0557758731678697	11.6696628319815	1.82143684644318e-31	3.67400936547513e-30	candidate	stable	not_candidate	29.4348597409619
ENSG00000188229	2839.48726315292	0.73444603947012	0.0630248113929687	11.6532842104159	2.20782771867331e-31	4.44796511127842e-30	candidate	stable	not_candidate	29.3518386279095
ENSG00000144161	437.666055606334	-1.41829339254395	0.12171418849288	-11.6526545516664	2.22420546996531e-31	4.47550235856601e-30	candidate	down	candidate_down	29.3491582096647
ENSG00000119906	2731.3138714693	-0.971669250611133	0.0834179588874753	-11.6482021805622	2.34350698687712e-31	4.70982182764111e-30	candidate	stable	not_candidate	29.3269955219021
ENSG00000131508	3411.95581012115	0.690605268962794	0.0593345277729557	11.6391803370443	2.60507086138675e-31	5.22913373391361e-30	candidate	stable	not_candidate	29.2815702510451
ENSG00000012983	1585.65959485419	-0.779730682351525	0.0670301787317327	-11.6325317506933	2.81619058054045e-31	5.63925268997369e-30	candidate	stable	not_candidate	29.2487784446203
ENSG00000188690	1660.19312891018	0.795836276328865	0.0684147130957016	11.6325310787405	2.81621275377016e-31	5.63925268997369e-30	candidate	stable	not_candidate	29.2487784446203
ENSG00000130119	441.238379167428	-1.47729519895251	0.12712296857383	-11.6209935586466	3.22365287387149e-31	6.44730574774298e-30	candidate	down	candidate_down	29.1906217339445
ENSG00000169976	1359.70662200634	0.989582164953188	0.0851733911552289	11.6184427029525	3.32135145286113e-31	6.63467061683988e-30	candidate	stable	not_candidate	29.1781806331371
ENSG00000163660	587.021562925465	-1.50162109478466	0.129259251658617	-11.6171266312957	3.37290119430764e-31	6.72950817994714e-30	candidate	down	candidate_down	29.1720166746378
ENSG00000110717	1615.46211372554	0.850559586587785	0.0732572147091317	11.6105913931472	3.64088672224458e-31	7.25542203274795e-30	candidate	stable	not_candidate	29.1393373204884
ENSG00000075240	598.37801256744	-1.15748337785519	0.0997791642003386	-11.6004517288917	4.09908806420755e-31	8.15866684586852e-30	candidate	down	candidate_down	29.0883808006559
ENSG00000106588	2253.66762316908	0.829240738298137	0.0714863785032945	11.5999824814167	4.12162609924019e-31	8.1936538098012e-30	candidate	stable	not_candidate	29.0865223893784
ENSG00000071553	5752.65760190575	0.694910420550893	0.0599160958815114	11.598059091252	4.21529955437063e-31	8.36980151901476e-30	candidate	stable	not_candidate	29.0772848407187
ENSG00000071054	14980.6650120649	-0.614920677819773	0.0530260877101969	-11.5965688658853	4.28932733862129e-31	8.5065651421397e-30	candidate	stable	not_candidate	29.0702457678765
ENSG00000109971	34566.9810381004	0.640728702269591	0.0552657841561982	11.5935874619764	4.44132595826472e-31	8.79744662236608e-30	candidate	stable	not_candidate	29.0556433595234
ENSG00000161203	9817.04406743056	0.520174437027987	0.0448687002754738	11.5932584147601	4.45842573477586e-31	8.8207416932332e-30	candidate	stable	not_candidate	29.0544948956238
ENSG00000119820	1531.65301881363	-0.790741432066875	0.0682079731672541	-11.593093818048	4.46700392946491e-31	8.82714173621535e-30	candidate	stable	not_candidate	29.0541798999492
ENSG00000182809	1986.1867729221	0.742453657103962	0.0640748112345705	11.5872937086919	4.77997615597241e-31	9.43431375109488e-30	candidate	stable	not_candidate	29.0252896847891
ENSG00000131127	423.58014049488	-1.35207199931328	0.116716369040133	-11.5842534379079	4.95262673550224e-31	9.76341213251754e-30	candidate	down	candidate_down	29.0103983778917
ENSG00000183207	1899.17821921371	0.758603527902908	0.065489834953623	11.5835309165173	4.9945592776399e-31	9.83434079459013e-30	candidate	stable	not_candidate	29.0072547459497
ENSG00000169062	1291.48103935342	-0.900962453258293	0.0778091009133929	-11.5791397494893	5.2570942938591e-31	1.03389521112562e-29	candidate	stable	not_candidate	28.9855234762673
ENSG00000125995	509.022440255219	1.20975533193857	0.104549515658844	11.5711232549955	5.77219847532155e-31	1.13384921298825e-29	candidate	up	candidate_up	28.9454446970492
ENSG00000138303	1450.71093268387	0.825138698531147	0.0713354953454932	11.5670143528803	6.05533221120675e-31	1.18805330319638e-29	candidate	stable	not_candidate	28.9251640738626
ENSG00000215021	2631.36471327979	0.681538778095907	0.0589263045624606	11.5659514567639	6.13079100688188e-31	1.20143140490734e-29	candidate	stable	not_candidate	28.9203010199667
ENSG00000112739	1802.78867203203	-0.929684644692713	0.0804347723045582	-11.5582430092865	6.70669766563835e-31	1.31273276583348e-29	candidate	stable	not_candidate	28.8818236746235
ENSG00000128908	613.65701995811	-1.16093644773645	0.100454211904408	-11.5568717899175	6.81462852040988e-31	1.33228003736297e-29	candidate	down	candidate_down	28.8754044794459
ENSG00000105669	3121.00072256211	0.741607284890361	0.0642227106404737	11.5474304571472	7.60605563135565e-31	1.48524868829782e-29	candidate	stable	not_candidate	28.8282008224997
ENSG00000140264	2849.81665732247	0.751025092894694	0.0650398190029089	11.547158408622	7.63016421033465e-31	1.48819731705701e-29	candidate	stable	not_candidate	28.8273394827499
ENSG00000139218	1256.68336997916	-0.955913989708426	0.0828036161044378	-11.5443507745212	7.88344725385965e-31	1.53578477162455e-29	candidate	stable	not_candidate	28.8136696430579
ENSG00000112983	1690.88593325141	-0.929006886818991	0.0805778897783429	-11.5293027575498	9.39011074148501e-31	1.82714522319591e-29	candidate	stable	not_candidate	28.7382269331477
ENSG00000142230	3503.88825283972	0.638317397513479	0.0553985414354086	11.5222780415206	1.01881280002358e-30	1.98009264192818e-29	candidate	stable	not_candidate	28.7033144900733
ENSG00000196876	708.688041128215	-1.14839413907826	0.0997922380273788	-11.5078503276296	1.20443285814775e-30	2.33809997844897e-29	candidate	down	candidate_down	28.6311369221047
ENSG00000034713	3802.98494833495	0.751308681933717	0.0652927327115269	11.5067734299483	1.21956375556454e-30	2.3646940424796e-29	candidate	stable	not_candidate	28.6262250427733
ENSG00000144406	617.14388225213	-1.27491883156749	0.110807578140978	-11.5057007197237	1.23482337813111e-30	2.39147505354348e-29	candidate	down	candidate_down	28.6213341450721
ENSG00000166226	9030.24747069651	0.74539665037617	0.0648051881998038	11.5021138134497	1.28723774415181e-30	2.49006645590022e-29	candidate	stable	not_candidate	28.6037890621229
ENSG00000133138	140.017360559594	-2.50760050416279	0.218119262321368	-11.4964651790734	1.37429101623792e-30	2.65535527347958e-29	candidate	down	candidate_down	28.5758773642287
ENSG00000159377	3036.58501199455	0.725191392388899	0.0631076382966201	11.4913410161277	1.4583037053445e-30	2.81438986124897e-29	candidate	stable	not_candidate	28.550615742416
ENSG00000185722	2212.49567987261	-0.750179905037782	0.0653081784210912	-11.4867681686175	1.53757086833863e-30	2.96390557117318e-29	candidate	stable	not_candidate	28.528135636918
ENSG00000156411	1699.86010167822	1.00122712039561	0.087199094596533	11.4820816090838	1.62324684316124e-30	3.12541233671605e-29	candidate	up	candidate_up	28.5050926779208
ENSG00000101882	648.538816263213	-1.13163189697199	0.0985619815198943	-11.4814239681614	1.6356424737432e-30	3.14561276673314e-29	candidate	down	candidate_down	28.5022947412238
ENSG00000141030	3010.64027904243	0.796641771284783	0.0694732553546797	11.4668841587703	1.93501738845442e-30	3.71703340200779e-29	candidate	stable	not_candidate	28.4298035362294
ENSG00000148143	2064.4813005692	-0.946565617909866	0.0826046103600274	-11.4589925887225	2.11965901795675e-30	4.06698803445359e-29	candidate	stable	not_candidate	28.3907271053378
ENSG00000255302	8210.27667264409	0.677221343245543	0.0591183640276581	11.455346479627	2.21077446251117e-30	4.23689026922095e-29	candidate	stable	not_candidate	28.3729527836008
ENSG00000131174	2006.231057836	0.758171264940454	0.0661863643102898	11.4550976298691	2.21713300806692e-30	4.24415264116634e-29	candidate	stable	not_candidate	28.3722090050666
ENSG00000117450	3774.48982866276	0.856089615312988	0.0747390380204552	11.4543836526058	2.23547730005055e-30	4.27431539315221e-29	candidate	stable	not_candidate	28.3691334352716
ENSG00000061936	831.159263487	-1.06866719773422	0.0933303241385653	-11.450374865811	2.34130813163225e-30	4.47149252422714e-29	candidate	down	candidate_down	28.3495474909968
ENSG00000143845	1059.61653207495	0.959714467008479	0.0840261204988031	11.4216205783551	3.26095819932056e-30	6.22067314697179e-29	candidate	stable	not_candidate	28.2061626172067
ENSG00000116251	4561.05008026435	0.67612998539758	0.0592081492591436	11.4195426450214	3.3398688618268e-30	6.36385623960539e-29	candidate	stable	not_candidate	28.1962796396872
ENSG00000253719	14401.0378832608	0.608859946760024	0.0533586712775229	11.4107029313622	3.69729286052367e-30	7.03678318615795e-29	candidate	stable	not_candidate	28.1526258300307
ENSG00000163864	336.584007074274	-1.50036760513333	0.131548041901019	-11.4054727341533	3.92638484799067e-30	7.46419766269342e-29	candidate	down	candidate_down	28.1270168683665
ENSG00000138778	91.9483500424304	-3.49408366813519	0.306378531681261	-11.4044663931291	3.97205397511289e-30	7.54233697343275e-29	candidate	down	candidate_down	28.1224940682665
ENSG00000137210	1022.51969295499	0.925664925687435	0.0811861445117024	11.4017598847055	4.09751129113337e-30	7.77162876343551e-29	candidate	stable	not_candidate	28.1094879530339
ENSG00000100592	5432.5711749174	-0.704714205638665	0.061812108323837	-11.4009087337165	4.13777246491821e-30	7.83899095417992e-29	candidate	stable	not_candidate	28.1057398367078
ENSG00000185085	1168.4504928374	0.951663707782675	0.083528994414236	11.3932139906198	4.52003702528489e-30	8.55338048770978e-29	candidate	stable	not_candidate	28.0678622084295
ENSG00000100220	3586.15591917316	0.69560686910155	0.0610726668816407	11.389823052097	4.69943071077858e-30	8.88267681259292e-29	candidate	stable	not_candidate	28.0514561389786
ENSG00000183137	478.548004996531	-1.31333825020347	0.115488572697389	-11.3720190623948	5.76386511486849e-30	1.08821773368717e-28	candidate	down	candidate_down	27.9632842010733
ENSG00000168280	34537.5755285086	-0.549659645307574	0.0483463421571784	-11.369208522965	5.95248825990822e-30	1.12254687275895e-28	candidate	stable	not_candidate	27.9497955156649
ENSG00000145912	1320.18512533991	0.870644743179222	0.0765855340771184	11.3682662616483	6.01708723836743e-30	1.13343536120673e-28	candidate	stable	not_candidate	27.9456032422527
ENSG00000008300	7294.75261108789	-0.658749770419062	0.0579577075325508	-11.3660425586897	6.17231011016141e-30	1.16135037608048e-28	candidate	stable	not_candidate	27.9350367350918
ENSG00000170266	1103.4197945611	0.874633635576131	0.0769579134625699	11.365090297069	6.23999078569325e-30	1.17274912149775e-28	candidate	stable	not_candidate	27.9307948837092
ENSG00000128159	572.107418140096	-1.60685719968074	0.14153880402135	-11.352767962052	7.1851460910561e-30	1.34884787982099e-28	candidate	down	candidate_down	27.8700370263693
ENSG00000143933	19729.4014327436	0.587675513271944	0.0517769732425631	11.3501326259227	7.40502946420782e-30	1.38854809022376e-28	candidate	stable	not_candidate	27.857439074533
ENSG00000139645	3119.2685963815	-0.725951619782451	0.0639705128430637	-11.3482226031766	7.56855673200784e-30	1.41760268948718e-28	candidate	stable	not_candidate	27.8484454715093
ENSG00000258947	40173.7360835718	0.8462574425627	0.0745961939993213	11.3445123295486	7.89652373198942e-30	1.47735642188522e-28	candidate	stable	not_candidate	27.8305147156669
ENSG00000130725	2217.36984443905	0.867871172060587	0.0766018682350043	11.3296345383911	9.35944397437013e-30	1.74907256172618e-28	candidate	stable	not_candidate	27.7571921730807
ENSG00000173064	8784.07212073687	-0.566974011001248	0.0500545361125277	-11.3271254722376	9.63139138339229e-30	1.79785972489989e-28	candidate	stable	not_candidate	27.7452441964062
ENSG00000123066	2168.03677129999	-0.788279413631655	0.0696501205123372	-11.3177035134064	1.07244552465614e-29	1.99963883378323e-28	candidate	stable	not_candidate	27.6990484376656
ENSG00000100354	3051.0236304195	-0.830537268448065	0.0734308493763055	-11.3104679504914	1.16466705026985e-29	2.16914314210349e-28	candidate	stable	not_candidate	27.6637117878777
ENSG00000186448	2200.3265439529	-0.769123737536905	0.0680603550167247	-11.3006130712646	1.30305113264872e-29	2.42414467470235e-28	candidate	stable	not_candidate	27.6154414647244
ENSG00000137815	2632.49984250301	-0.673328164322066	0.0596077960843513	-11.2959748313666	1.37371269318714e-29	2.55272594954461e-28	candidate	stable	not_candidate	27.5929958068131
ENSG00000184752	1127.19174507114	0.872110333231682	0.0772386024750908	11.2911200524755	1.45174767872975e-29	2.69470468006916e-28	candidate	stable	not_candidate	27.5694888233693
ENSG00000214029	314.00769044431	-1.63694345251685	0.145016246554454	-11.288000423471	1.50419747883899e-29	2.78892731205614e-28	candidate	down	candidate_down	27.554562804624
ENSG00000149357	1541.6101100742	0.854592960408689	0.0757141612345214	11.287095392388	1.51976249405413e-29	2.81462739930204e-28	candidate	stable	not_candidate	27.5505790889609
ENSG00000089063	2344.30758396812	0.709627566174605	0.0629220057326344	11.2778916996055	1.68741552379176e-29	3.1187328164601e-28	candidate	stable	not_candidate	27.5060218298941
ENSG00000130827	1710.31895806685	-0.912358536026113	0.080898090761786	-11.277874761132	1.68774039825383e-29	3.1187328164601e-28	candidate	stable	not_candidate	27.5060218298941
ENSG00000187239	1382.79963295393	-0.855278299496501	0.07586533723047	-11.2736373516441	1.77099351006474e-29	3.26891762975078e-28	candidate	stable	not_candidate	27.4855960226425
ENSG00000030582	1413.80306024114	0.782080736340371	0.0693791336993346	11.2725641650362	1.79271743971333e-29	3.30532277947146e-28	candidate	stable	not_candidate	27.4807861233195
ENSG00000182287	3864.25296905613	0.63845327453469	0.0566438071506332	11.2713693985443	1.81721361608459e-29	3.34675238993506e-28	candidate	stable	not_candidate	27.4753764178074
ENSG00000174684	2109.665888675	0.690214661359452	0.0613338627975319	11.2534027676996	2.22826341076329e-29	4.09921063984517e-28	candidate	stable	not_candidate	27.3872997646862
ENSG00000108528	1384.34707103737	0.866512726693097	0.0770045758044393	11.2527433290937	2.2449897671342e-29	4.12538720278721e-28	candidate	stable	not_candidate	27.3845352829584
ENSG00000205155	1090.46556048981	0.875912978605257	0.0778772948956617	11.2473472502966	2.3866231217243e-29	4.38077933009837e-28	candidate	stable	not_candidate	27.3584486226799
ENSG00000118482	1542.50499655913	-1.06148066755661	0.0943845429417208	-11.2463400729931	2.41402433089737e-29	4.42615781869307e-28	candidate	down	candidate_down	27.3539731049669
ENSG00000182636	2403.58057796952	0.698598160328113	0.0621198705140046	11.2459693580755	2.42418838300244e-29	4.43986608505546e-28	candidate	stable	not_candidate	27.352630128849
ENSG00000162188	3563.09743023092	0.599531221897898	0.0533165010166633	11.2447593233945	2.45766085740001e-29	4.49618575462327e-28	candidate	stable	not_candidate	27.3471557547029
ENSG00000267520	208.22706073768	-2.15110184262005	0.191320379197281	-11.2434537901575	2.49428950625566e-29	4.55814852249375e-28	candidate	down	candidate_down	27.3412115278944
ENSG00000143222	1819.02445314387	0.74490705379782	0.0662703707986801	11.2404238096199	2.58140079761243e-29	4.71212609685717e-28	candidate	stable	not_candidate	27.3267830963117
ENSG00000184203	2391.77460702289	0.67990915542443	0.0605352506490884	11.2316236925446	2.85188957606056e-29	5.20013419387643e-28	candidate	stable	not_candidate	27.2839854488829
ENSG00000126457	3992.77038185207	0.798907831408268	0.0711317994131403	11.2313738440403	2.85996636068676e-29	5.20911182784403e-28	candidate	stable	not_candidate	27.2832363191474
ENSG00000164663	985.539803754385	-0.922676767501935	0.0822304080654621	-11.2206273714148	3.22971026779412e-29	5.87608079559018e-28	candidate	stable	not_candidate	27.2309122413301
ENSG00000198677	2200.20173792301	-0.729513193469545	0.0650216040320051	-11.219550860518	3.26926588253643e-29	5.94150411215642e-28	candidate	stable	not_candidate	27.2261035979617
ENSG00000118705	6133.19705652071	0.675865006345625	0.0602587245951668	11.2160522959332	3.40116754354218e-29	6.17442723289196e-28	candidate	stable	not_candidate	27.2094033232718
ENSG00000129255	1152.10563103977	0.898315917889239	0.0801013097994045	11.2147469265967	3.45172330937219e-29	6.2593270110679e-28	candidate	stable	not_candidate	27.2034723586572
ENSG00000115762	5621.19072503776	0.581336501784393	0.0518385895381298	11.2143580094283	3.46692937965317e-29	6.28000804296824e-28	candidate	stable	not_candidate	27.2020398000503
ENSG00000077942	1987.4315257186	1.02252257627484	0.0911999855735435	11.2118721274389	3.56570602699394e-29	6.45185800284117e-28	candidate	up	candidate_up	27.1903151994451
ENSG00000145337	1389.68150953256	0.782559828545797	0.0698037648570389	11.2108541731025	3.60695577258856e-29	6.51935551019289e-28	candidate	stable	not_candidate	27.1857953355873
ENSG00000174871	3519.7025674097	0.61642299546231	0.0549951144717773	11.208686469389	3.69638019570484e-29	6.67368315115235e-28	candidate	stable	not_candidate	27.1756344163466
ENSG00000100731	5053.64468614973	-0.704628844782748	0.0628773557456621	-11.2064007213179	3.79305763836782e-29	6.84075460544066e-28	candidate	stable	not_candidate	27.1648959884988
ENSG00000185246	557.410088951584	-1.17812741248223	0.105137008248186	-11.2056394994725	3.82580772309978e-29	6.89229482940113e-28	candidate	down	candidate_down	27.1616361531562
ENSG00000168970	139.496502038492	-3.18432264786001	0.284225313904765	-11.2035152819885	3.91868936351572e-29	7.05193336440956e-28	candidate	down	candidate_down	27.1516918001172
ENSG00000067798	1199.63429670259	-1.08052763697187	0.0964857265687273	-11.1988340182338	4.13135078407795e-29	7.42654134417495e-28	candidate	down	candidate_down	27.1292133968525
ENSG00000143669	1219.14208509152	-0.827362842350659	0.0738919844596457	-11.1969227569264	4.22143261414754e-29	7.58022465062145e-28	candidate	stable	not_candidate	27.1203179232493
ENSG00000102900	4209.05645564872	0.602654202444241	0.0538307328152966	11.1953557183043	4.29674237584676e-29	7.70707752974902e-28	candidate	stable	not_candidate	27.113110272184
ENSG00000079246	12715.6093637459	0.568170660574576	0.0507704484290273	11.1909718774462	4.51457853364939e-29	8.08902791495531e-28	candidate	stable	not_candidate	27.0921036658459
ENSG00000162129	883.567337456699	-1.16019210082487	0.103737980952899	-11.1838700750466	4.8909557245088e-29	8.75390992078931e-28	candidate	down	candidate_down	27.0577979266634
ENSG00000158710	1860.95720129504	0.74023604829145	0.0661892747377163	11.1836253112718	4.90446813695363e-29	8.76859454788679e-28	candidate	stable	not_candidate	27.0570700108542
ENSG00000196683	905.791716266805	0.942564845510039	0.0842839560324299	11.1832060320872	4.92770095711554e-29	8.80060754719446e-28	candidate	stable	not_candidate	27.0554873454309
ENSG00000108830	3101.15339347869	0.70242187176756	0.0628154258605807	11.182314887534	4.97744377408087e-29	8.87984569630842e-28	candidate	stable	not_candidate	27.0515945808232
ENSG00000183172	1178.23330816025	0.855828629812478	0.0765616645646361	11.1782918341588	5.20828023642083e-29	9.28163856587618e-28	candidate	stable	not_candidate	27.0323753473479
ENSG00000099194	16471.794411522	0.504381093076955	0.0451404881820778	11.1735852532762	5.49184803777628e-29	9.77643637759313e-28	candidate	stable	not_candidate	27.0098194216524
ENSG00000095637	1106.17586812833	-0.882715776489601	0.0790782830645662	-11.1625561694211	6.21776629309286e-29	1.10542004664834e-27	candidate	stable	not_candidate	26.9564726638091
ENSG00000100632	2522.9750008355	0.734699428746071	0.0658186481439459	11.1624812946519	6.22300631587749e-29	1.10542004664834e-27	candidate	stable	not_candidate	26.9564726638091
ENSG00000114902	1469.32838202052	0.783820432102202	0.0702416337413247	11.1589151668758	6.47771734109749e-29	1.14942954323234e-27	candidate	stable	not_candidate	26.9395176445976
ENSG00000108774	3178.19903401872	0.756496872049436	0.0678437389928303	11.1505775371458	7.11430982622992e-29	1.26103431683818e-27	candidate	stable	not_candidate	26.8992730947032
ENSG00000166111	6222.31329755737	0.662059796250532	0.0594323706102424	11.139717118005	8.03742336693265e-29	1.42313219744617e-27	candidate	stable	not_candidate	26.8467547556046
ENSG00000116649	1373.92186710384	0.774027567109744	0.0695106351299968	11.1353833217346	8.43811978515552e-29	1.49248114401252e-27	candidate	stable	not_candidate	26.8260911470348
ENSG00000171551	4191.18038947597	0.808547597840633	0.0726372899010441	11.1313018277821	8.83358638251199e-29	1.56075772234329e-27	candidate	stable	not_candidate	26.8066645075818
ENSG00000136810	1570.3521495862	0.865148734744343	0.0777412667846649	11.1285649247357	9.10901630204138e-29	1.60770244989021e-27	candidate	stable	not_candidate	26.7937943264385
ENSG00000188612	6485.70856395845	0.608795303622293	0.0547068215994165	11.1283252403168	9.13353900939077e-29	1.61031018607402e-27	candidate	stable	not_candidate	26.7930904599153
ENSG00000133226	1622.51496207542	-0.996035098330626	0.0895340735313813	-11.1246485169863	9.51802691625167e-29	1.67630921808611e-27	candidate	stable	not_candidate	26.7756458667787
ENSG00000126950	3462.62562191581	0.824296864781987	0.0740990600000193	11.1242553519811	9.56008013035619e-29	1.68192251068673e-27	candidate	stable	not_candidate	26.7741940168356
ENSG00000164713	1178.51919319183	0.992310491851703	0.0892129979184503	11.1229362873645	9.70251945598885e-29	1.705166185244e-27	candidate	stable	not_candidate	26.7682332883329
ENSG00000169856	965.144633348068	-0.972733535536078	0.0874547449886532	-11.1227073575286	9.72745400243687e-29	1.70773156344588e-27	candidate	stable	not_candidate	26.7675803945816
ENSG00000157514	2447.06388726392	0.714389278028636	0.0642697493775524	11.1154825551281	1.0547882373588e-28	1.84979847995408e-27	candidate	stable	not_candidate	26.7328755817651
ENSG00000241360	2286.86779622481	0.841748489500124	0.0757653734308128	11.1099365235597	1.12239271504865e-28	1.96627016464514e-27	candidate	stable	not_candidate	26.7063568105356
ENSG00000114126	1145.28869568209	-1.34003345138744	0.12062800985456	-11.108808418568	1.13666127652071e-28	1.98915723391124e-27	candidate	down	candidate_down	26.7013308864979
ENSG00000179295	2592.4032714327	-0.683872238917979	0.0615803234955902	-11.1053693793433	1.18127902753341e-28	2.06505074442878e-27	candidate	stable	not_candidate	26.6850692719714
ENSG00000065427	3463.9405717936	0.712881680479682	0.0643022659166754	11.0864161677203	1.4602125717934e-28	2.54996952283583e-27	candidate	stable	not_candidate	26.5934650102105
ENSG00000271383	198.849030099562	-2.19907552443606	0.198367322225194	-11.0858759384753	1.46905457869989e-28	2.56270133475419e-27	candidate	down	candidate_down	26.5913020049068
ENSG00000106803	1197.17416478037	0.985294524297861	0.0888793050523726	11.0857586444591	1.47098135303121e-28	2.56335569114722e-27	candidate	stable	not_candidate	26.591191126947
ENSG00000187792	283.546269209802	-1.61398759166709	0.145699955176462	-11.0774748675271	1.61359276544511e-28	2.80890964016367e-27	candidate	down	candidate_down	26.5514622313963
ENSG00000106344	739.944057291563	-1.03307326185621	0.0932874900200403	-11.0740814404406	1.6758988522444e-28	2.91429989885026e-27	candidate	down	candidate_down	26.5354657587726
ENSG00000117016	7246.23275392504	0.566803770267493	0.0511915702002517	11.0722091166625	1.71129192642813e-28	2.9727174158352e-27	candidate	stable	not_candidate	26.5268463725227
ENSG00000124155	1964.36477555347	0.724112472144195	0.065401460795805	11.0718088454477	1.7189540387048e-28	2.98289083187009e-27	candidate	stable	not_candidate	26.5253626406989
ENSG00000140740	3523.51939774515	0.736777322585002	0.0665515572714514	11.0707750921564	1.73890026338761e-28	3.01433707777159e-27	candidate	stable	not_candidate	26.5208081843934
ENSG00000175727	2718.52633487818	-0.71437723881151	0.0645402568184835	-11.0687077186672	1.77948144531474e-28	3.08145004995803e-27	candidate	stable	not_candidate	26.5112448677527
ENSG00000256087	309.332817698455	-1.65160091559052	0.149282218790481	-11.0636144677656	1.88351132596045e-28	3.25817875443629e-27	candidate	down	candidate_down	26.4870250925457
ENSG00000161010	714.894564692882	-1.10991443276268	0.100331233395817	-11.0625016278227	1.90703214829616e-28	3.29541538596785e-27	candidate	down	candidate_down	26.4820898349505
ENSG00000105518	762.222928849365	0.997350014094172	0.0901912755339183	11.0581650851484	2.00150162209606e-28	3.45504773218671e-27	candidate	stable	not_candidate	26.4615459483818
ENSG00000065665	1674.81670497906	0.822605697169127	0.0743917657413897	11.0577520101993	2.01073885401289e-28	3.46737013238965e-27	candidate	stable	not_candidate	26.459999796107
ENSG00000149932	1304.71207536269	0.885241451580773	0.0800721655802118	11.055545271771	2.06080734406253e-28	3.55000389196173e-27	candidate	stable	not_candidate	26.4497711708163
ENSG00000146247	1674.66397712941	-0.819058422614215	0.0740957515109748	-11.05405378732	2.09534596227157e-28	3.60574117674232e-27	candidate	stable	not_candidate	26.4430054505329
ENSG00000145016	1772.06213642556	-0.712352090567153	0.0644511083421834	-11.0525964392286	2.129648603435e-28	3.66095680840231e-27	candidate	stable	not_candidate	26.4364053948506
ENSG00000135334	3800.5996107769	0.630485404752593	0.0570639901462326	11.0487437548077	2.22303834612295e-28	3.81752530955832e-27	candidate	stable	not_candidate	26.4182180749618
ENSG00000135677	2844.92134228004	0.633530599391271	0.057359170628736	11.0449748914933	2.31832463035856e-28	3.97702210732331e-27	candidate	stable	not_candidate	26.4004419948672
ENSG00000131381	1324.797343177	-0.812333143550813	0.0736484179174124	-11.0298790730542	2.74233538158345e-28	4.69952079914508e-27	candidate	stable	not_candidate	26.3279464239573
ENSG00000188234	150.288123795183	-2.26498766024911	0.205461445950777	-11.023905968187	2.93060179544993e-28	5.01694732236609e-27	candidate	down	candidate_down	26.2995604590133
ENSG00000111249	2642.5096614943	-0.764853523962412	0.0694021643697677	-11.0206004511235	3.04024221597528e-28	5.19387811870855e-27	candidate	stable	not_candidate	26.2845082458876
ENSG00000196821	3506.07032676432	0.585759988451969	0.0531512317465341	11.0206286703819	3.03928920799841e-28	5.19387811870855e-27	candidate	stable	not_candidate	26.2845082458876
ENSG00000249437	160.427578153471	-2.26152842591324	0.205213084107196	-11.0203910035868	3.04732485400191e-28	5.20059985414375e-27	candidate	down	candidate_down	26.2839465605345
ENSG00000068489	307.000664792155	-1.50593790685017	0.136687538406718	-11.0173752809068	3.15113705698547e-28	5.37221714978328e-27	candidate	down	candidate_down	26.2698464410803
ENSG00000188636	7588.58336208972	0.566416975322553	0.0514210096031035	11.0152830466473	3.2252130575051e-28	5.49283708350353e-27	candidate	stable	not_candidate	26.2602032818788
ENSG00000286214	1143.919867791	-0.859647940248589	0.0780441988390823	-11.0148858343857	3.23947029894893e-28	5.51143659512217e-27	candidate	stable	not_candidate	26.2587351844487
ENSG00000198642	7147.32809128319	0.655161689923588	0.0595054888821055	11.0101051555365	3.4160477906766e-28	5.8058754631664e-27	candidate	stable	not_candidate	26.2361322840813
ENSG00000104824	5689.2198643285	0.587799517319759	0.0533962930746078	11.0082457690173	3.48727557646535e-28	5.92084198594117e-27	candidate	stable	not_candidate	26.2276165291138
ENSG00000173267	10464.6060142796	0.673484127712315	0.0611958138435214	11.0053953924761	3.5993354576425e-28	6.10482769612465e-27	candidate	stable	not_candidate	26.2143265891603
ENSG00000090924	1620.60246259656	-0.956490571765117	0.0869808353717559	-10.9965668607007	3.96958486570893e-28	6.72590174169349e-27	candidate	stable	not_candidate	26.1722494815578
ENSG00000145022	1259.65984214448	0.887518880890319	0.0807210024305893	10.9948941931622	4.04387513658448e-28	6.84475586643193e-27	candidate	stable	not_candidate	26.1646420373404
ENSG00000204619	2688.08668778374	0.674632051136437	0.0613808496292423	10.9909207059108	4.22592982053599e-28	7.14558450719084e-27	candidate	stable	not_candidate	26.1459622402299
ENSG00000107282	2536.33492838744	-0.861981573333357	0.0784298420580718	-10.9904795255755	4.24663835984376e-28	7.17325825200603e-27	candidate	stable	not_candidate	26.1442835333912
ENSG00000188185	246.776108598804	-2.06511995416906	0.1881492360006	-10.9759677906025	4.98689534622029e-28	8.41506753008776e-27	candidate	down	candidate_down	26.0749423945037
ENSG00000249614	107.236989051655	-2.78219634729965	0.253580612113356	-10.9716445753193	5.2312138177495e-28	8.8183318642063e-27	candidate	down	candidate_down	26.0546135612047
ENSG00000138246	1560.85282698081	-0.770949365332148	0.0702863815986907	-10.9686876432761	5.40511978853793e-28	9.10219968467345e-27	candidate	stable	not_candidate	26.0408536411433
ENSG00000175416	1910.01146873477	0.767464890764173	0.0699701157162167	10.9684667934071	5.41833642352368e-28	9.11516473692578e-27	candidate	stable	not_candidate	26.0402354780028
ENSG00000189077	590.502028724358	1.10556382323492	0.100904366222929	10.9565508869298	6.18104069562107e-28	1.03876696125799e-26	candidate	up	candidate_up	25.9834818718763
ENSG00000277586	109006.575806498	0.706138658933275	0.0644984676378669	10.9481462861716	6.78213438874935e-28	1.13862662705426e-26	candidate	stable	not_candidate	25.9436186643261
ENSG00000152117	287.88373956535	-1.81928474378421	0.166180245860752	-10.9476594787846	6.81867473107638e-28	1.14359905134398e-26	candidate	down	candidate_down	25.9417262135766
ENSG00000072364	5536.65916610288	-0.536234065247952	0.0489956358908954	-10.9445271093542	7.05850953015931e-28	1.18262248923156e-26	candidate	stable	not_candidate	25.9271538665374
ENSG00000107957	2647.99059219907	-0.674015868503664	0.0616029324904662	-10.9412951827898	7.31473791517761e-28	1.22431074324958e-26	candidate	stable	not_candidate	25.9121083395836
ENSG00000168090	2126.96519055632	0.684954490605502	0.062608066616045	10.9403552549563	7.39097249828016e-28	1.23581847845737e-26	candidate	stable	not_candidate	25.9080453153263
ENSG00000215788	110.432816397699	-3.66704785358789	0.335532204488335	-10.9290488499603	8.37213451761445e-28	1.39845967877645e-26	candidate	down	candidate_down	25.8543500509495
ENSG00000120509	769.80797391436	0.984909857934321	0.0901251604772917	10.9282452615714	8.44659459503615e-28	1.40947214858583e-26	candidate	stable	not_candidate	25.8509435014419
ENSG00000063245	3947.6557258608	0.643767545448103	0.0589351544935747	10.9233198925149	8.91754257706136e-28	1.48655704715493e-26	candidate	stable	not_candidate	25.8278184199342
ENSG00000105373	1761.2467194803	0.813247676910135	0.0744811013432556	10.9188460192362	9.36784434718188e-28	1.56004827233311e-26	candidate	stable	not_candidate	25.8068619631304
ENSG00000177830	1244.92842985947	0.876831953947211	0.0803106419549088	10.9180045458922	9.45502552620961e-28	1.57298108452148e-26	candidate	stable	not_candidate	25.8032764998416
ENSG00000112701	2064.74347777926	-0.699433960529065	0.0640712206983827	-10.916507488154	9.6121226899135e-28	1.59750771466168e-26	candidate	stable	not_candidate	25.7965570358757
ENSG00000167766	663.283289829767	-1.14823521148697	0.105256710325123	-10.9089027002671	1.04510193983469e-27	1.7351843262381e-26	candidate	down	candidate_down	25.7606543839186
ENSG00000133169	4934.80750847209	0.601541008780919	0.0551637671706191	10.904639759652	1.09526231368413e-27	1.81663990181344e-26	candidate	stable	not_candidate	25.7407311509276
ENSG00000171368	1266.72051733155	-0.822117818306402	0.0754066392240739	-10.9024593426508	1.12183408030688e-27	1.85884643998692e-26	candidate	stable	not_candidate	25.730756485979
ENSG00000102882	2188.03071369413	0.773732624978776	0.0710111952487426	10.8959245407502	1.20536069175758e-27	1.99524635549451e-26	candidate	stable	not_candidate	25.7000034737986
ENSG00000116857	1798.1453845866	0.789315958049333	0.0724482969276848	10.8948863054324	1.21918742957162e-27	2.01611374739972e-26	candidate	stable	not_candidate	25.695484969015
ENSG00000141503	1919.50278327618	-0.918177462170262	0.0843032940116269	-10.8913592634189	1.26734434302646e-27	2.09365285467971e-26	candidate	stable	not_candidate	25.6790953263798
ENSG00000160932	633.727483580329	1.10846802856759	0.101800775039866	10.888601075321	1.30631400190101e-27	2.15587485628419e-26	candidate	up	candidate_up	25.6663764525774
ENSG00000118762	261.710708834745	-1.63362815163177	0.150148619635984	-10.8800743929068	1.43445848281424e-27	2.3649954227636e-26	candidate	down	candidate_down	25.6261696954633
ENSG00000011009	4769.55306796983	0.704462699850577	0.0647800002702376	10.8746943024363	1.52165005807019e-27	2.50624715446856e-26	candidate	stable	not_candidate	25.6009761031227
ENSG00000128923	1685.18865411014	-0.772878214793374	0.0710795892641947	-10.8734198212749	1.54306298420299e-27	2.53898411344954e-26	candidate	stable	not_candidate	25.59534001652
ENSG00000154305	1922.47020011337	-0.8263320088999	0.0760582091046118	-10.8644683937187	1.70211594199263e-27	2.79790600614112e-26	candidate	stable	not_candidate	25.5531668794439
ENSG00000173457	2011.22794901107	0.875916483553579	0.0806725040096821	10.8576831016483	1.83341855246678e-27	3.01074299073073e-26	candidate	stable	not_candidate	25.5213263160486
ENSG00000143409	728.74215209187	-1.07219410961826	0.0987642764319102	-10.8560923883997	1.86562591981061e-27	3.06058989029506e-26	candidate	down	candidate_down	25.5141948606393
ENSG00000180747	198.894407924961	-2.33136230760801	0.214820353712565	-10.852613671456	1.93802826870407e-27	3.17621299593168e-26	candidate	down	candidate_down	25.4980903816051
ENSG00000077157	1442.31408793563	-0.830732121679416	0.0765839543594466	-10.847339088556	2.05315658985109e-27	3.36156064066799e-26	candidate	stable	not_candidate	25.4734590499098
ENSG00000173889	602.200198792414	-1.19082712822852	0.109814428045529	-10.8439951782548	2.12963080156395e-27	3.48331691503332e-26	candidate	down	candidate_down	25.4580070112756
ENSG00000005194	2480.70082742239	0.714964736098596	0.0659443972192092	10.8419329957926	2.17819354236596e-27	3.55922426507277e-26	candidate	stable	not_candidate	25.4486446464398
ENSG00000165629	3228.41151183654	0.688085882031978	0.0634738603710975	10.8404605928978	2.21353788731538e-27	3.61340374490613e-26	candidate	stable	not_candidate	25.4420835096779
ENSG00000133624	164.752415870556	-2.27751500806497	0.210146603206326	-10.8377436195286	2.28025712158678e-27	3.71864241348604e-26	candidate	down	candidate_down	25.4296155816078
ENSG00000084444	3971.09740911825	0.74231756957108	0.0685449389431817	10.8296481259747	2.49110740631647e-27	4.05849056729272e-26	candidate	stable	not_candidate	25.391635459079
ENSG00000004534	1543.20459956712	-0.820889007946227	0.0758243553436991	-10.8261917193397	2.5869175535478e-27	4.21043132853297e-26	candidate	stable	not_candidate	25.3756734115262
ENSG00000135365	1847.15001439513	-0.728140850987827	0.0672793980500606	-10.8226421771199	2.68911274746511e-27	4.37245497914602e-26	candidate	stable	not_candidate	25.3592746535266
ENSG00000180376	213.585252942946	-1.82452360703442	0.168715583513062	-10.8141972960854	2.94862621653953e-27	4.78970551595212e-26	candidate	down	candidate_down	25.3196911873638
ENSG00000197774	355.164553132953	-1.66213833516309	0.153703558772423	-10.81392225683	2.9574833276754e-27	4.79937373017658e-26	candidate	down	candidate_down	25.318815429973
ENSG00000068400	1484.60641054332	-0.908547111055167	0.0840173370763272	-10.8138051344067	2.96126303535199e-27	4.8007914959779e-26	candidate	stable	not_candidate	25.3186871555415
ENSG00000197006	6961.77055334299	0.719839964077162	0.0666045723346798	10.8076658830576	3.16623840118507e-27	5.1280645478017e-26	candidate	stable	not_candidate	25.2900465169179
ENSG00000052126	993.074420502605	-0.949563359395962	0.0878729986829255	-10.8060880319141	3.22115344141729e-27	5.21189567602483e-26	candidate	stable	not_candidate	25.2830042859334
ENSG00000008083	2110.93811372558	-0.697264081629155	0.0645379104938389	-10.8039457164595	3.29722851774781e-27	5.3297666451266e-26	candidate	stable	not_candidate	25.273291805411
ENSG00000167671	2193.48170750536	0.669077148537981	0.0619412304676041	10.8018058970901	3.37499315568364e-27	5.45013557496518e-26	candidate	stable	not_candidate	25.2635926942872
ENSG00000109756	1618.02027994847	-0.797515702225781	0.0738577610473481	-10.7979945630158	3.51803438953364e-27	5.67557891748982e-26	candidate	stable	not_candidate	25.2459898331924
ENSG00000167397	767.22594518196	0.956450156030727	0.0886098782180243	10.7939450461424	3.676605110687e-27	5.92561135888285e-26	candidate	stable	not_candidate	25.2272668358508
ENSG00000130518	291.821910769107	-1.52307397889073	0.141144879274606	-10.7908553729923	3.80233882040331e-27	6.12228433850514e-26	candidate	down	candidate_down	25.2130865042427
ENSG00000205726	3137.09418463796	-0.661546359086405	0.0613149853171985	-10.7893095898833	3.86683515024307e-27	6.22006978403267e-26	candidate	stable	not_candidate	25.2062047428574
ENSG00000106537	7923.56748375246	0.566799748353586	0.0525357060090451	10.7888480313941	3.88630271812958e-27	6.2453035898347e-26	candidate	stable	not_candidate	25.2044464453306
ENSG00000113575	10304.8171874471	0.532121097796638	0.0493348531689757	10.78590618227	4.01268782819232e-27	6.44213828199583e-26	candidate	stable	not_candidate	25.1909699571843
ENSG00000156298	4024.22499228654	0.628137802344102	0.0582561876822326	10.782336217577	4.17154222858099e-27	6.69066772972407e-26	candidate	stable	not_candidate	25.1745305374095
ENSG00000163468	6069.69283416137	0.603831895039043	0.0560110920200753	10.7805770832431	4.25209714127623e-27	6.81325361531361e-26	candidate	stable	not_candidate	25.1666454446609
ENSG00000124194	2448.50443551039	0.712542897298213	0.0661088808306846	10.7783234014073	4.3575561172362e-27	6.97546773805639e-26	candidate	stable	not_candidate	25.1564266655818
ENSG00000272556	100.724604434494	-2.8213948933749	0.261780793462911	-10.7777001362578	4.38717629848699e-27	7.01608445798694e-26	candidate	down	candidate_down	25.153905191675
ENSG00000167642	1003.40796836486	1.07547253640083	0.0998010992795586	10.7761592223375	4.46126674437197e-27	7.12767181982833e-26	candidate	up	candidate_up	25.1470523047791
ENSG00000116754	3198.88715542886	-0.602080262360524	0.0559323469601795	-10.7644376659032	5.06699393414518e-27	8.08760770937956e-26	candidate	stable	not_candidate	25.0921799224249
ENSG00000106615	2421.71396115208	0.73041768947944	0.0678932669385955	10.7583229149961	5.41465782016337e-27	8.63418409161186e-26	candidate	stable	not_candidate	25.0637786958791
ENSG00000197694	23456.0554931598	-0.614531285869208	0.0571227619425657	-10.7580807539924	5.42890274388306e-27	8.64855094782528e-26	candidate	stable	not_candidate	25.0630566518509
ENSG00000167978	11176.3594450698	-0.703009297744036	0.0653584534508596	-10.7562107214272	5.54016460225526e-27	8.81729472343515e-26	candidate	stable	not_candidate	25.0546646424081
ENSG00000005810	6234.0427064468	-0.856658815495118	0.07965382726327	-10.7547728078867	5.62725160240907e-27	8.94727588756475e-26	candidate	stable	not_candidate	25.0483091710618
ENSG00000142546	1285.86662132662	0.881860981738456	0.0820168654953301	10.7521907404358	5.78705483875636e-27	9.19101394384613e-26	candidate	stable	not_candidate	25.0366365750201
ENSG00000260404	212.959696816576	-2.00007368451348	0.186016730913534	-10.752117160059	5.79167404088609e-27	9.19101394384613e-26	candidate	down	candidate_down	25.0366365750201
ENSG00000108021	1274.94661985338	-0.80503230752879	0.0748815084619313	-10.7507490709546	5.87822843310303e-27	9.31941782292342e-26	candidate	stable	not_candidate	25.0306112168508
ENSG00000160271	4260.90026001436	-0.669221307009442	0.0622537331042745	-10.7498984179551	5.93269180048206e-27	9.39674674438769e-26	candidate	stable	not_candidate	25.0270224778373
ENSG00000140990	1188.36663606919	0.796340549614645	0.0741217824926933	10.74367780744	6.34647056199092e-27	1.00424993950278e-25	candidate	stable	not_candidate	24.9981581857587
ENSG00000120071	1818.10025506371	-0.72104589130469	0.0671567097529124	-10.7367661989042	6.83983681921334e-27	1.08128329429095e-25	candidate	stable	not_candidate	24.9660605067602
ENSG00000244879	409.318585138285	-1.50843036149664	0.140496249244237	-10.7364457742526	6.86360967614389e-27	1.0840041285841e-25	candidate	down	candidate_down	24.9649690637221
ENSG00000100650	1742.50772674829	-0.785397141121585	0.0731542690140057	-10.7361764625277	6.88365373005288e-27	1.08613141948876e-25	candidate	stable	not_candidate	24.9641176229003
ENSG00000213983	140.896769794306	-2.86724590693574	0.267185460584816	-10.7312946619921	7.25721951597558e-27	1.14398154965569e-25	candidate	down	candidate_down	24.9415809798676
ENSG00000115234	2011.41609440492	0.793817854058457	0.073973675229337	10.7310857760875	7.2736447287713e-27	1.14547770180459e-25	candidate	stable	not_candidate	24.9410133604925
ENSG00000165264	962.087717138729	0.885256022716716	0.0825153783319435	10.7283762204362	7.49007362670473e-27	1.17843825060154e-25	candidate	stable	not_candidate	24.9286931692921
ENSG00000130940	3341.70011088551	-0.746953735783028	0.0696519821823261	-10.7240844033376	7.84602550472067e-27	1.23326680626057e-25	candidate	stable	not_candidate	24.9089429575066
ENSG00000004059	3572.36383486543	0.663856459137369	0.0619211608520151	10.7209950524654	8.11258124227392e-27	1.2739528718856e-25	candidate	stable	not_candidate	24.8948466378238
ENSG00000055332	979.047461419332	-1.03094171288879	0.0961842617766451	-10.7184033421476	8.34311115118747e-27	1.30890974565638e-25	candidate	down	candidate_down	24.8830902986859
ENSG00000114956	1710.89366444499	0.788349045049029	0.0735902403651488	10.7126847410377	8.87500471898261e-27	1.39072646590127e-25	candidate	stable	not_candidate	24.8567582805266
ENSG00000169057	2735.84069516369	-0.62700417668816	0.0585295029002092	-10.7126174940727	8.88145533611286e-27	1.39072646590127e-25	candidate	stable	not_candidate	24.8567582805266
ENSG00000143612	3827.29446591402	0.804914124270723	0.0751496440493039	10.7108175222046	9.05585447284833e-27	1.41669238533574e-25	candidate	stable	not_candidate	24.8487244404049
ENSG00000168159	4666.69342865313	0.579311895619689	0.0541014454250801	10.70788203657	9.34758587751038e-27	1.46094719674997e-25	candidate	stable	not_candidate	24.8353654805575
ENSG00000259380	113.486864472981	-2.56335055175652	0.239391567872493	-10.7077729367721	9.35860606959544e-27	1.4612870724926e-25	candidate	down	candidate_down	24.8352644577465
ENSG00000263002	331.736648196472	-1.4681745833734	0.137160591404512	-10.7040555041315	9.74190117781465e-27	1.51969978713407e-25	candidate	down	candidate_down	24.8182421973634
ENSG00000142168	2322.17304213192	0.708611139910722	0.0662321504369398	10.6988997825972	1.0299381433452e-26	1.60514888000592e-25	candidate	stable	not_candidate	24.7944846799156
ENSG00000186487	706.642572620416	-1.08232254713761	0.101260062994925	-10.6885430951376	1.15165785517578e-26	1.79315624575908e-25	candidate	down	candidate_down	24.7463818667599
ENSG00000138107	8278.82333441999	0.626411353089146	0.0586127169973145	10.6872942456813	1.16726686598305e-26	1.81574845819586e-25	candidate	stable	not_candidate	24.7409443159383
ENSG00000165219	1952.62839412806	-0.709262608325074	0.0663868381686947	-10.6837835313496	1.21227881774143e-26	1.88399304506947e-25	candidate	stable	not_candidate	24.7249207047775
ENSG00000143324	29421.1317775293	0.482393307261045	0.0451555567270443	10.6829223738068	1.22358027401928e-26	1.89976937281941e-25	candidate	stable	not_candidate	24.7212991180952
ENSG00000104936	924.460989683683	-1.00107882364374	0.0937141212043851	-10.6822622970603	1.23231349666765e-26	1.91153229717837e-25	candidate	down	candidate_down	24.7186183597596
ENSG00000125818	3473.79713634413	0.582312786383003	0.0545165734777053	10.6813900661079	1.24394850283908e-26	1.92777010008457e-25	candidate	stable	not_candidate	24.7149447599653
ENSG00000125827	4656.44283918062	0.535158030518755	0.0501267582678519	10.6760949443238	1.3169564535487e-26	2.03899912020848e-25	candidate	stable	not_candidate	24.6905829616121
ENSG00000171467	1954.25722505926	-0.722363275979511	0.0676810673887714	-10.6730479268321	1.36087735543467e-26	2.10502751982965e-25	candidate	stable	not_candidate	24.6767422220934
ENSG00000167632	1707.2380404125	0.712302922841382	0.066764904018249	10.6688226893382	1.42419413147955e-26	2.20090617886269e-25	candidate	stable	not_candidate	24.6573984703366
ENSG00000173933	5449.0833155036	0.603609083477584	0.0565880411894473	10.6667251735539	1.45670242043962e-26	2.24903962482827e-25	candidate	stable	not_candidate	24.6480028928558
ENSG00000125676	1092.60361703724	-0.881435676513248	0.0826591862299675	-10.6634932753994	1.50823748165836e-26	2.32643167105473e-25	candidate	stable	not_candidate	24.6333096984798
ENSG00000176155	195.447245344982	-2.32701615170319	0.218343256608805	-10.6576048550581	1.60682240934868e-26	2.47618528007837e-25	candidate	down	candidate_down	24.6062168624366
ENSG00000163873	2124.72542326643	-0.753419354525518	0.0706985763313146	-10.6567825495491	1.62108859568288e-26	2.49584190127503e-25	candidate	stable	not_candidate	24.6027829284361
ENSG00000151067	708.845654669437	-1.07480700281555	0.100868224356326	-10.6555558965596	1.64260350561757e-26	2.5266117237246e-25	candidate	down	candidate_down	24.5974614930227
ENSG00000198720	936.506557849839	-0.889652356345866	0.0835528049503981	-10.6477856353717	1.78562038849412e-26	2.74404175050445e-25	candidate	stable	not_candidate	24.5616092851388
ENSG00000128272	4595.20634795022	-0.563369886453734	0.0529304895095542	-10.6435797528765	1.86811293844517e-26	2.86814365642325e-25	candidate	stable	not_candidate	24.5423990999954
ENSG00000126070	666.003362501066	-1.29882865794626	0.122038618203855	-10.6427676506192	1.88447101760754e-26	2.89057207157629e-25	candidate	down	candidate_down	24.5390161977479
ENSG00000213599	86.8766633782298	-4.88506104912129	0.459210620062108	-10.6379531215123	1.98440733081105e-26	3.04103980565849e-25	candidate	down	candidate_down	24.5169778951256
ENSG00000126934	2797.11466488741	0.624204508192253	0.0586784402001229	10.6377147392365	1.98948974444008e-26	3.04600283393421e-25	candidate	stable	not_candidate	24.5162696969417
ENSG00000162231	1429.48409440452	-0.850748087082409	0.0800077075892752	-10.6333266221022	2.08538544768481e-26	3.18986736997713e-25	candidate	stable	not_candidate	24.4962273738972
ENSG00000134986	41711.2829638281	0.641964725812809	0.0603781588687447	10.63239982538	2.1062179397247e-26	3.21875304017133e-25	candidate	stable	not_candidate	24.4923123434154
ENSG00000104763	1686.94206674987	0.718884695509048	0.0676221276878006	10.6309091430546	2.14015904598493e-26	3.26759957852782e-25	candidate	stable	not_candidate	24.48577116863
ENSG00000158636	895.286960740161	-0.909502248266272	0.0855567268405596	-10.6304002251183	2.15187022980246e-26	3.28244655552509e-25	candidate	stable	not_candidate	24.4838023363213
ENSG00000104388	6769.72809092343	0.555834818873774	0.0523021719523609	10.627375463108	2.2227984060996e-26	3.38751196206323e-25	candidate	stable	not_candidate	24.4701191625238
ENSG00000229807	1613.13228251586	-3.0962253662059	0.291482397051744	-10.6223408258038	2.34603122785587e-26	3.57202174047732e-25	candidate	down	candidate_down	24.447085906519
ENSG00000169021	1064.90044336467	0.847653569676794	0.0798037960186393	10.6217199176692	2.36169085863669e-26	3.59255368183039e-25	candidate	stable	not_candidate	24.4445967336882
ENSG00000164032	3243.07729095694	0.78088654184888	0.0735205454606384	10.621337708477	2.37138185636742e-26	3.60324174896466e-25	candidate	stable	not_candidate	24.4433065991821
ENSG00000215472	2001.97547960624	0.76416183828693	0.0719463653622991	10.6212709208986	2.3730793116668e-26	3.60324174896466e-25	candidate	stable	not_candidate	24.4433065991821
ENSG00000138430	3805.17962360724	0.654613336304256	0.0616563807184734	10.617122326613	2.48091431345887e-26	3.7635173974601e-25	candidate	stable	not_candidate	24.4244060720295
ENSG00000128731	4029.50343672412	-0.588331897069902	0.0554190701517782	-10.6160550052286	2.50943418375414e-26	3.80328923996499e-25	candidate	stable	not_candidate	24.4198406452579
ENSG00000175348	1675.54957314407	0.734962024607185	0.0692569197993774	10.6121096164284	2.61770864795996e-26	3.96375314979821e-25	candidate	stable	not_candidate	24.4018933998524
ENSG00000175756	1269.33238930313	0.849790814621641	0.0800828738298533	10.6113925984616	2.63787747693371e-26	3.99063515741253e-25	candidate	stable	not_candidate	24.39895797564
ENSG00000084652	1455.54802576314	-0.871904030796834	0.0821916673435899	-10.6081803542441	2.73014150351428e-26	4.12643528253027e-25	candidate	stable	not_candidate	24.3844249618137
ENSG00000184110	11994.2001863028	0.490240546455588	0.0462711152056232	10.5949585238441	3.14480374588755e-26	4.74882613181556e-25	candidate	stable	not_candidate	24.3234137308971
ENSG00000105613	3516.42449817573	-0.627963708684553	0.0593029050646018	-10.5890884772083	3.34836406317518e-26	5.0515958286442e-25	candidate	stable	not_candidate	24.2965714040414
ENSG00000173898	6178.20983340613	-0.671226632508619	0.0633892415622726	-10.5889677170095	3.35268604729804e-26	5.05350123187624e-25	candidate	stable	not_candidate	24.2964076240966
ENSG00000104517	3562.90123476385	-0.689980889844389	0.0651629484644442	-10.5885461923331	3.36781572167975e-26	5.07167873492702e-25	candidate	stable	not_candidate	24.2948482646033
ENSG00000118564	2161.8138177947	0.653572446226922	0.0617671715982812	10.5812267150194	3.64158815498752e-26	5.47896505650217e-25	candidate	stable	not_candidate	24.2613014693803
ENSG00000180817	2424.08747103484	0.661281213005198	0.0625251578896649	10.5762421931365	3.84053984705277e-26	5.77304078920034e-25	candidate	stable	not_candidate	24.2385953739994
ENSG00000013441	1183.05905961143	-1.08629981119684	0.102782498006516	-10.5689181744539	4.15257066438087e-26	6.236406125052e-25	candidate	down	candidate_down	24.2050656105894
ENSG00000001630	5719.39421986551	0.626301637710475	0.0593531840763949	10.5521152311618	4.96661797417177e-26	7.45218246442485e-25	candidate	stable	not_candidate	24.1277165200771
ENSG00000111843	1707.99054843672	0.87568184097288	0.0830030890204796	10.5499909859598	5.08019684564549e-26	7.61568528947945e-25	candidate	stable	not_candidate	24.1182910110346
ENSG00000127124	1505.64822630414	-0.826130006671133	0.0785253241493734	-10.5205551918467	6.94630557488144e-26	1.04037142427055e-24	candidate	stable	not_candidate	23.9828115850152
ENSG00000116221	1338.95724624651	0.786106864493074	0.0747755170621813	10.5128910554957	7.53476530514483e-26	1.12748480834232e-24	candidate	stable	not_candidate	23.9478893010665
ENSG00000104960	5568.44814991587	0.605575529369924	0.0576141546080947	10.5108811105395	7.69710196442874e-26	1.15073415793993e-24	candidate	stable	not_candidate	23.9390249952883
ENSG00000151348	2736.45610644845	0.600299073311086	0.0571320164725431	10.507227127185	8.0011514938119e-26	1.19510870413899e-24	candidate	stable	not_candidate	23.9225925905647
ENSG00000168913	847.816565932409	1.0165824164603	0.0968458120886421	10.4969166403379	8.92477979090516e-26	1.33186415669154e-24	candidate	up	candidate_up	23.8755400687151
ENSG00000196782	2517.96329798769	-0.76928911387945	0.0733239818020906	-10.491644002038	9.43718647135121e-26	1.4070606543928e-24	candidate	stable	not_candidate	23.8516871809588
ENSG00000009307	26903.3291706773	0.529125738357917	0.0504576672734915	10.4865279540162	9.96221883273802e-26	1.48400230042229e-24	candidate	stable	not_candidate	23.828565425836
ENSG00000173120	2274.41048723257	-0.652715401926929	0.0622534510037114	-10.4848067280321	1.01452875413364e-25	1.5099112629088e-24	candidate	stable	not_candidate	23.8210485753303
ENSG00000182117	1222.02377290832	0.869227957702314	0.0829522071262548	10.478659794782	1.08267080975489e-25	1.60987594753832e-24	candidate	stable	not_candidate	23.7932075881764
ENSG00000116906	2151.01680708152	0.669034369144206	0.0638491420712355	10.4783611406677	1.08609469650286e-25	1.61351478293411e-24	candidate	stable	not_candidate	23.7922270512596
ENSG00000189091	5635.61593858005	0.533404350773147	0.0509066366972592	10.4780905866025	1.08920569691345e-25	1.61668266963255e-24	candidate	stable	not_candidate	23.7913752171697
ENSG00000140836	6691.63756085532	-0.747560355836327	0.0714552482424294	-10.4619377054019	1.29186309900617e-25	1.91576107680269e-24	candidate	stable	not_candidate	23.7176586547023
ENSG00000129084	2803.82876076943	0.777676358414257	0.0743388503544712	10.4612373571295	1.30144862081949e-25	1.92824495210206e-24	candidate	stable	not_candidate	23.7148377968912
ENSG00000158528	870.436660349063	-0.942635748828358	0.0901424814246773	-10.4571755062681	1.35844852819968e-25	2.01089334102677e-24	candidate	stable	not_candidate	23.6966109640288
ENSG00000142751	561.146166083936	-1.0813908597232	0.103415960328273	-10.4567114813859	1.3651156364801e-25	2.01895347490163e-24	candidate	down	candidate_down	23.694873688895
ENSG00000116852	9964.26425013611	-0.70884621839243	0.0677991396190928	-10.4550916482842	1.38864460038323e-25	2.05191491934982e-24	candidate	stable	not_candidate	23.6878406507839
ENSG00000124562	1539.79472790297	0.756914380394145	0.0724067403760731	10.4536452885851	1.40999318027842e-25	2.08159851100979e-24	candidate	stable	not_candidate	23.681603031438
ENSG00000138468	1234.14190730145	-0.837038329969757	0.0800755318263816	-10.4531098436487	1.41797869128026e-25	2.09151856963838e-24	candidate	stable	not_candidate	23.6795382751638
ENSG00000113649	1570.77553926815	-0.861367092268883	0.0824261301058268	-10.4501702453212	1.46262439501339e-25	2.15544647686184e-24	candidate	stable	not_candidate	23.6664627568937
ENSG00000268575	258.502545346307	-1.72079406086225	0.16468122509569	-10.4492425281774	1.47700139451711e-25	2.17469367534961e-24	candidate	down	candidate_down	23.6626019085827
ENSG00000185651	4502.88811112794	0.562887252530734	0.0538733561085616	10.4483420597827	1.49109004035405e-25	2.19348241020917e-24	candidate	stable	not_candidate	23.6588658439031
ENSG00000103769	8315.05639019318	0.540626897275603	0.0517559682412653	10.4456918814738	1.53333194588158e-25	2.25361599163378e-24	candidate	stable	not_candidate	23.6471200842626
ENSG00000102910	1927.48523131341	-0.704811253421835	0.0674766748447088	-10.4452576396791	1.54036563661345e-25	2.26194136149816e-24	candidate	stable	not_candidate	23.6455186579021
ENSG00000153201	6002.8260724191	-0.570048771370207	0.054596858707647	-10.4410543914748	1.61012274605709e-25	2.36227600043189e-24	candidate	stable	not_candidate	23.6266693622424
ENSG00000134153	1310.44052624651	0.803135878191276	0.0769372981313181	10.4388365292016	1.6481830287812e-25	2.41597015398983e-24	candidate	stable	not_candidate	23.6169084351327
ENSG00000149823	1064.93586675447	0.809889375428796	0.0775903490472561	10.4380169102672	1.66247284372084e-25	2.43475632786067e-24	candidate	stable	not_candidate	23.6135444967741
ENSG00000131797	198.345837575354	-1.79850140548479	0.172314845953961	-10.4372980489755	1.67510700815172e-25	2.45108660537347e-24	candidate	down	candidate_down	23.6106413433496
ENSG00000100219	1137.10110774928	0.848759767207773	0.0813276267706493	10.4363031470394	1.69274977622914e-25	2.47471029232792e-24	candidate	stable	not_candidate	23.6064756354406
ENSG00000070047	1258.37399399082	-0.811455436819554	0.0777623692498102	-10.4350657605708	1.71494971021245e-25	2.50494864833861e-24	candidate	stable	not_candidate	23.6012011727795
ENSG00000171033	10901.9770558378	0.567936094243432	0.0544320485736576	10.4338548543676	1.73695385019093e-25	2.53484784497829e-24	candidate	stable	not_candidate	23.5960481042082
ENSG00000101052	1646.96926057665	0.77142626858479	0.0739693688408536	10.428996227405	1.82809218255563e-25	2.6654971629143e-24	candidate	stable	not_candidate	23.5742217753905
ENSG00000143870	3200.65413014185	0.704572282663185	0.0675606384676747	10.428739257701	1.83304223409476e-25	2.67035782250841e-24	candidate	stable	not_candidate	23.5734305401602
ENSG00000100347	1462.66147237586	0.735971490765519	0.070643921858253	10.4180440638934	2.05128249789308e-25	2.98302701278114e-24	candidate	stable	not_candidate	23.5253428138694
ENSG00000106367	2006.51958536307	0.719197284718479	0.0690337639167903	10.4180511667503	2.05112933913817e-25	2.98302701278114e-24	candidate	stable	not_candidate	23.5253428138694
ENSG00000136935	653.76874162754	-0.973296565881905	0.0934419307721518	-10.4160579499923	2.09455674567667e-25	3.04327857859091e-24	candidate	stable	not_candidate	23.516658290952
ENSG00000114127	879.938727082228	-1.09296820641937	0.104958348843034	-10.4133517577903	2.15497992066474e-25	3.12831883034987e-24	candidate	down	candidate_down	23.5046889911604
ENSG00000286746	178.196214329527	-1.89928127858588	0.182416032544829	-10.4118111335369	2.19014691944421e-25	3.17657832389976e-24	candidate	down	candidate_down	23.4980404319333
ENSG00000108106	1871.74386462425	0.863121652500327	0.0829688522524173	10.4029600153373	2.40348812755793e-25	3.48294946204009e-24	candidate	stable	not_candidate	23.4580528271543
ENSG00000130313	1063.44087646516	0.858638762626162	0.0826588608881929	10.3877400849691	2.8195456637398e-25	4.08228697326744e-24	candidate	stable	not_candidate	23.3890964688689
ENSG00000108010	2283.55883465485	0.651417127385987	0.0627311978362989	10.384260939603	2.92425342354259e-25	4.2301809594504e-24	candidate	stable	not_candidate	23.3736410538992
ENSG00000163875	4270.19742753214	0.595331153835664	0.0573423103557109	10.3820573350228	2.99255652756912e-25	4.32519981062483e-24	candidate	stable	not_candidate	23.3639938246969
ENSG00000090975	804.415644767097	-0.960987068892702	0.0925874272220409	-10.3792393603085	3.08221069432023e-25	4.45088467396592e-24	candidate	stable	not_candidate	23.3515536584942
ENSG00000162735	1629.14056770429	0.731861299503528	0.0705207583654458	10.3779556043761	3.12393110831556e-25	4.50719143313301e-24	candidate	stable	not_candidate	23.3460939958257
ENSG00000131626	998.700189130683	-0.85641661043175	0.0825345404010506	-10.3764630695253	3.17314052394932e-25	4.57419558949763e-24	candidate	stable	not_candidate	23.3396852691951
ENSG00000149311	823.732779449926	-1.18105253825033	0.113882989900252	-10.3707545726082	3.36854203836061e-25	4.85164032028921e-24	candidate	down	candidate_down	23.3141114033339
ENSG00000197724	2166.18358544151	-0.655878621184597	0.0632565914561011	-10.3685419351083	3.4474467144044e-25	4.96095990609414e-24	candidate	stable	not_candidate	23.3044342828676
ENSG00000183726	2703.60448651621	0.627108395136758	0.0605295852134045	10.3603616797606	3.75539301219931e-25	5.3993988304206e-24	candidate	stable	not_candidate	23.2676545918743
ENSG00000145545	5243.13716420768	0.617727907185776	0.0596330954881178	10.3588100220097	3.81680843647529e-25	5.48292829309321e-24	candidate	stable	not_candidate	23.2609874338753
ENSG00000223959	151.127764163518	-2.29239567139534	0.221367775232754	-10.3555979138564	3.94712571859088e-25	5.66520563606615e-24	candidate	down	candidate_down	23.2467843214603
ENSG00000130748	260.384832523975	1.57491874088737	0.152151775895241	10.3509717952404	4.14259343377891e-25	5.94059405607878e-24	candidate	up	candidate_up	23.2261701236422
ENSG00000177156	1439.89759566965	0.775337451605692	0.0749214038637163	10.3486775690435	4.24305943632579e-25	6.07938784805742e-24	candidate	stable	not_candidate	23.2161401489501
ENSG00000243927	1574.89804089679	0.730329305409593	0.0706027285574234	10.3442079411364	4.44577231078197e-25	6.3643118348456e-24	candidate	stable	not_candidate	23.196248549196
ENSG00000166073	2761.79526163439	0.732787823421652	0.0708650884624135	10.3406040875871	4.61618378272493e-25	6.60254165286718e-24	candidate	stable	not_candidate	23.1802888503174
ENSG00000117362	2052.19801736181	0.708577969227	0.0685268239334193	10.3401548263123	4.6378761953191e-25	6.62782999538681e-24	candidate	stable	not_candidate	23.178628639814
ENSG00000163159	2295.35111262816	0.709229825332746	0.0685964564380566	10.3391612651769	4.68620928407446e-25	6.6911129967943e-24	candidate	stable	not_candidate	23.1745016358701
ENSG00000151778	698.586911675511	0.933940311012462	0.0903363219449269	10.3384805901422	4.71960937606361e-25	6.73298332405621e-24	candidate	stable	not_candidate	23.1717924611713
ENSG00000135090	507.462609790948	-1.10171574695302	0.106595487407812	-10.3354820522381	4.86957543809428e-25	6.94093065032938e-24	candidate	down	candidate_down	23.1585822947894
ENSG00000085662	2689.33294006856	0.704149461610067	0.0681480650365561	10.3326405706801	5.01604030150507e-25	7.14353325697101e-24	candidate	stable	not_candidate	23.1460869290557
ENSG00000116030	3484.12721099518	0.695761216530692	0.0673661479685268	10.3280540377008	5.26171672431315e-25	7.48695609695549e-24	candidate	stable	not_candidate	23.1256947135403
ENSG00000100154	3622.46928424194	-0.649633576634588	0.0629876092287475	-10.3136725554285	6.11200631074078e-25	8.68935836948689e-24	candidate	stable	not_candidate	23.0610122910863
ENSG00000214736	1113.16641339725	0.816388529051491	0.0791636092326357	10.3126744341885	6.17583393327181e-25	8.77255172636718e-24	candidate	stable	not_candidate	23.0568740623363
ENSG00000273230	211.244681396364	-1.68154452654454	0.16321325187403	-10.3027450727002	6.84787825286787e-25	9.7188100289843e-24	candidate	down	candidate_down	23.0123869068312
ENSG00000147421	503.69628491677	-1.07683505739838	0.104546787938256	-10.3000300500321	7.04392942665179e-25	9.98847331573284e-24	candidate	down	candidate_down	23.0005008862706
ENSG00000119771	607.544550775233	-1.04609509630225	0.101613129238323	-10.2948812239483	7.43112287699851e-25	1.05284862716994e-23	candidate	down	candidate_down	22.9776340648169
ENSG00000084073	2092.49561904425	0.765011639085386	0.0743394693621375	10.2907869217993	7.75400552292165e-25	1.09765356674092e-23	candidate	stable	not_candidate	22.9595347070561
ENSG00000103257	4363.54645657603	0.689788269935151	0.0670662961635948	10.2851701882053	8.21967341036441e-25	1.16257709537003e-23	candidate	stable	not_candidate	22.9345782375919
ENSG00000178585	1618.72183809925	0.830215454548395	0.0807435487543816	10.282127394151	8.48340617704519e-25	1.1988526094507e-23	candidate	stable	not_candidate	22.9212342070904
ENSG00000185164	3566.47063025879	0.708559127861807	0.0689303119706139	10.2793547222574	8.73101807491627e-25	1.23278990254373e-23	candidate	stable	not_candidate	22.9091109314664
ENSG00000182095	1939.09541007977	-0.779260381813363	0.0758405645097985	-10.2749812959618	9.13621571794756e-25	1.28890079983342e-23	candidate	stable	not_candidate	22.889780506807
ENSG00000069956	9590.58743130543	0.496191116416319	0.048310017509202	10.2709777805774	9.52344783834386e-25	1.34238360315222e-23	candidate	stable	not_candidate	22.872123361271
ENSG00000132589	3926.21188310211	0.574906938358779	0.0559924011430576	10.2675885767056	9.86394013878971e-25	1.38919259243654e-23	candidate	stable	not_candidate	22.8572375411348
ENSG00000100380	8643.62730861961	0.487304752104473	0.047462450785668	10.2671637060011	9.90746620416374e-25	1.39413408596921e-23	candidate	stable	not_candidate	22.8556954543614
ENSG00000114125	2149.55518802327	0.638813907724327	0.062227107440497	10.2658460918367	1.00436635293371e-24	1.41209635323105e-23	candidate	stable	not_candidate	22.8501356685471
ENSG00000122126	3078.79311110012	0.599843075976309	0.0584453749433044	10.2633112809729	1.03109163572204e-24	1.44843825018096e-23	candidate	stable	not_candidate	22.8391000149078
ENSG00000185803	1048.32490827146	0.803166751678532	0.0782642894017708	10.2622378330871	1.04262058124395e-24	1.46338929500001e-23	candidate	stable	not_candidate	22.8346401262463
ENSG00000178719	4479.62413447121	0.597327533164445	0.0582167853764395	10.2604004893438	1.06265097876741e-24	1.49023719603036e-23	candidate	stable	not_candidate	22.8267446008974
ENSG00000100345	3633.89661138057	-0.711219794422803	0.0693212912426008	-10.259759760299	1.06972537400098e-24	1.49888576577576e-23	candidate	stable	not_candidate	22.8242314646725
ENSG00000235655	469.432462994518	12.4294444106451	1.21229467938956	10.2528243519998	1.14935102131226e-24	1.60909142983717e-23	candidate	up	candidate_up	22.7934192782468
ENSG00000221978	1132.58549874051	-1.25633039751279	0.122538940464513	-10.2524992688069	1.1532240627024e-24	1.61314661438134e-23	candidate	down	candidate_down	22.7923261590071
ENSG00000196656	482.18755826154	1.4264829065309	0.139136632952019	10.2523891534936	1.15453890616786e-24	1.61361952029552e-23	candidate	up	candidate_up	22.7921988610116
ENSG00000254681	257.607536897311	-1.78706137366024	0.174310792165095	-10.2521556552142	1.15733193278952e-24	1.61615583513803e-23	candidate	down	candidate_down	22.7915167654194
ENSG00000128989	12446.5580919121	0.552178802109037	0.0538622602615725	10.2516827074742	1.16300969975846e-24	1.62271285810894e-23	candidate	stable	not_candidate	22.7897583225468
ENSG00000198604	417.474589623097	-1.17218405083471	0.114415411332837	-10.2449839333689	1.24645588979453e-24	1.73767521513972e-23	candidate	down	candidate_down	22.7600313932807
ENSG00000137509	937.831507525026	0.87384990955288	0.0853116781339172	10.243028019929	1.27192064988863e-24	1.77168036561216e-23	candidate	stable	not_candidate	22.7516146278057
ENSG00000184347	8932.02391537859	-0.782809142834301	0.0764394593080212	-10.2409037154474	1.30016186510487e-24	1.80949233458572e-23	candidate	stable	not_candidate	22.7424432523205
ENSG00000168118	1393.3747588357	0.721576453135349	0.0704690890420983	10.2396165885482	1.31757468277895e-24	1.83218297638958e-23	candidate	stable	not_candidate	22.7370311563952
ENSG00000102144	7076.59256735861	0.6773358481662	0.0661765560494254	10.2352840431937	1.37790246870557e-24	1.91446163019479e-23	candidate	stable	not_candidate	22.7179533333966
ENSG00000197860	1072.07613582715	-0.812246992399522	0.0793969951658726	-10.2301981416628	1.45221947588448e-24	2.01602233122787e-23	candidate	stable	not_candidate	22.6955046615741
ENSG00000168036	9121.18862436695	0.509929231585062	0.0498463813505048	10.2300150536384	1.45496761030934e-24	2.01814147122672e-23	candidate	stable	not_candidate	22.6950483930944
ENSG00000155366	1921.04645933034	0.974781885629334	0.095291539947363	10.2294693334559	1.46318942188626e-24	2.02784305784908e-23	candidate	stable	not_candidate	22.6929656596679
ENSG00000136986	2358.32583401753	0.643485044023247	0.0629400599036521	10.2237755256078	1.55176594806324e-24	2.14879911668103e-23	candidate	stable	not_candidate	22.6678041832032
ENSG00000105339	134.650273792489	-2.22451687269056	0.21766208864598	-10.2200474438553	1.61261933229959e-24	2.23119525708453e-23	candidate	down	candidate_down	22.6514624219332
ENSG00000139697	2376.2284660949	-0.617999468944961	0.060552176234584	-10.2060653699841	1.86265603704468e-24	2.57498558426595e-23	candidate	stable	not_candidate	22.5892251979592
ENSG00000174720	483.24733907237	-1.08616142685189	0.106438236742732	-10.2046168753923	1.89065845847319e-24	2.61151151621882e-23	candidate	down	candidate_down	22.5831080546751
ENSG00000138834	3757.52142366035	-0.589232243300504	0.0577429416157207	-10.2044029419534	1.89482943210128e-24	2.61508623377721e-23	candidate	stable	not_candidate	22.5825139854827
ENSG00000277363	2049.62401603067	-0.644129758258183	0.0631332748338967	-10.2026983386001	1.92839071053727e-24	2.65918318347878e-23	candidate	stable	not_candidate	22.5752517443406
ENSG00000140406	1305.41786919576	0.749108716011327	0.073431950002133	10.2014002895139	1.95434184815015e-24	2.69272121196335e-23	candidate	stable	not_candidate	22.5698086084799
ENSG00000164919	2341.04490761533	0.717884708183764	0.0704029582083329	10.1967974990403	2.0491822440012e-24	2.82104088924165e-23	candidate	stable	not_candidate	22.5495906189693
ENSG00000147416	7696.79111325735	0.53092028428901	0.0520755299473844	10.1951969538368	2.08321850551836e-24	2.86550955130419e-23	candidate	stable	not_candidate	22.5427981396153
ENSG00000165410	2548.00923171513	0.647266758626909	0.0635111340015837	10.1913903570163	2.16643377023265e-24	2.97749466591043e-23	candidate	stable	not_candidate	22.5261490078696
ENSG00000124201	459.406047731959	-1.12384958916116	0.110276301679209	-10.1912158101784	2.17032746912326e-24	2.98036656607783e-23	candidate	down	candidate_down	22.5257303171874
ENSG00000272398	31892.8667466002	0.563224973495723	0.0553000899949365	10.1848834883866	2.31637202520509e-24	3.17827789504884e-23	candidate	stable	not_candidate	22.4978081326133
ENSG00000196531	5235.57191307357	0.533656910224868	0.052406207330996	10.1830858862636	2.35957659516153e-24	3.23487181344967e-23	candidate	stable	not_candidate	22.4901429242115
ENSG00000111786	2702.32454262411	0.604115164994095	0.0593463876481609	10.1794766107018	2.4487488321502e-24	3.35433919627872e-23	candidate	stable	not_candidate	22.4743930229393
ENSG00000178971	671.788846118166	-1.06761936744251	0.105035660891931	-10.1643514057664	2.86019272987825e-24	3.91469626326336e-23	candidate	down	candidate_down	22.4073019287033
ENSG00000078369	25368.8657691121	0.530318342205338	0.0521755021686018	10.1641253109869	2.8668358344146e-24	3.9205403960703e-23	candidate	stable	not_candidate	22.4066540669448
ENSG00000274512	82.7302797234265	-4.26427084147068	0.41959817766138	-10.1627487164923	2.90761395518461e-24	3.97301757978907e-23	candidate	down	candidate_down	22.4008795132763
ENSG00000115758	4957.79218133126	0.532643611143178	0.0524560890473549	10.1540854611241	3.17775443488394e-24	4.33855398878369e-23	candidate	stable	not_candidate	22.3626549938362
ENSG00000237440	659.334133580757	-1.00894293210255	0.0994308151333614	-10.147185565655	3.41057286418112e-24	4.6525733869754e-23	candidate	down	candidate_down	22.3323067678357
ENSG00000198668	20570.3533419728	0.455928049586563	0.0449405581922234	10.1451354394939	3.48294950404588e-24	4.7473866177259e-23	candidate	stable	not_candidate	22.3235453987624
ENSG00000241743	606.29946956884	-1.00500619779146	0.0990679609291606	-10.1446137415718	3.50160881473751e-24	4.76888521182718e-23	candidate	down	candidate_down	22.3215831310092
ENSG00000177733	12221.7560970378	0.577413147972595	0.0569198327859635	10.1443226325673	3.51206377303125e-24	4.77918398109359e-23	candidate	stable	not_candidate	22.3206462504092
ENSG00000174021	1501.32520196689	0.914857851670103	0.0901883256143144	10.1438611421	3.52870124989356e-24	4.79787198750959e-23	candidate	stable	not_candidate	22.318951343667
ENSG00000104218	265.174544239295	-1.49604251026438	0.147493518943958	-10.1431067681883	3.5560659206015e-24	4.83110271450139e-23	candidate	down	candidate_down	22.315953728842
ENSG00000214517	3709.12876614051	0.606757532276477	0.0598213714483502	10.142822165158	3.5664443254576e-24	4.84122105641409e-23	candidate	stable	not_candidate	22.3150450864587
ENSG00000131495	906.367534886683	0.916118537822365	0.090338736744489	10.140927035691	3.63632178100999e-24	4.93202264550781e-23	candidate	stable	not_candidate	22.3069749379975
ENSG00000100528	2995.86863193783	0.695534211102649	0.0686103760674187	10.1374493330163	3.76809805448612e-24	5.10656110419284e-23	candidate	stable	not_candidate	22.2918714670354
ENSG00000023287	3364.86233676999	-0.599122522999333	0.0591104525071741	-10.1356443334048	3.83834622162872e-24	5.19749832633659e-23	candidate	stable	not_candidate	22.2842056418451
ENSG00000083168	3126.32801357149	-0.597975951020642	0.0590235374719313	-10.1311438899271	4.01919740887544e-24	5.43793130177086e-23	candidate	stable	not_candidate	22.2645662832234
ENSG00000108960	3469.17789490099	0.734774128415597	0.0725297174508909	10.1306630473654	4.03901230403776e-24	5.46026867943566e-23	candidate	stable	not_candidate	22.2627859867595
ENSG00000143376	1974.32793481575	-0.710722080064166	0.0701613037251903	-10.1298300106843	4.07356995063263e-24	5.50248369455855e-23	candidate	stable	not_candidate	22.2594412357121
ENSG00000130985	12607.3280135948	0.515742331977058	0.0509353308122904	10.1254340308047	4.26084117171087e-24	5.75074315005421e-23	candidate	stable	not_candidate	22.2402760292037
ENSG00000137942	6102.43526872458	-0.54206954150581	0.0535375184582661	-10.1250404784519	4.27801687227413e-24	5.76921132489539e-23	candidate	stable	not_candidate	22.2388835526426
ENSG00000151461	962.474681486464	-0.829494181782826	0.0820502623496968	-10.109585978501	5.00955263574436e-24	6.75022916333579e-23	candidate	stable	not_candidate	22.1706814830678
ENSG00000196263	372.428435659056	-1.32651057814695	0.131253775874559	-10.1064565137899	5.17212242443809e-24	6.9636073717781e-23	candidate	down	candidate_down	22.157165723637
ENSG00000144426	415.422204105382	-1.2136249998678	0.120102002620148	-10.1049522355276	5.25211574858935e-24	7.05980082723321e-23	candidate	down	candidate_down	22.1512075511938
ENSG00000160796	161.068456421964	-2.3222262203507	0.22981014532401	-10.1049769455416	5.25079189151243e-24	7.05980082723321e-23	candidate	down	candidate_down	22.1512075511938
ENSG00000147100	1958.39029986454	0.73133902111043	0.072376920887378	10.1045887576294	5.27162758457335e-24	7.08026729245136e-23	candidate	stable	not_candidate	22.1499503466258
ENSG00000139970	23756.465377317	0.471469774409718	0.0466758219823962	10.1009420806244	5.47140197159306e-24	7.34261255651644e-23	candidate	stable	not_candidate	22.1341493873589
ENSG00000168734	1103.16845064911	0.777649994062503	0.0770460359273505	10.0933160895621	5.91372917964618e-24	7.92977321816192e-23	candidate	stable	not_candidate	22.100739232797
ENSG00000179091	1288.00535767793	0.890661098130856	0.0882633287173504	10.0909529594455	6.05785285331679e-24	8.11644194134578e-23	candidate	stable	not_candidate	22.0906343136024
ENSG00000148296	1050.01361303604	-0.811258875352718	0.0803990582347456	-10.0904027132263	6.09190772589412e-24	8.15545507550817e-23	candidate	stable	not_candidate	22.0885518002561
ENSG00000071127	4991.02694604007	0.517274022202095	0.0512660654693053	10.0899887180108	6.11765492754398e-24	8.18329225935438e-23	candidate	stable	not_candidate	22.0870719380872
ENSG00000164405	1043.2873133516	0.872272724356348	0.0864989230678938	10.084203287383	6.48894413595566e-24	8.67292533381776e-23	candidate	stable	not_candidate	22.0618343924833
ENSG00000282936	277.880535666453	-1.45185774530747	0.144007989334627	-10.0817861010046	6.65060304163494e-24	8.88180778074448e-23	candidate	down	candidate_down	22.0514986300213
ENSG00000162086	519.902028447359	-1.09480116537491	0.10860649490387	-10.0804391702719	6.74240842815012e-24	8.99713951801616e-23	candidate	down	candidate_down	22.0458955448943
ENSG00000136247	1116.47547087083	0.850366558383366	0.0843845552521305	10.0772772439527	6.96288310328116e-24	9.28384413770821e-23	candidate	stable	not_candidate	22.03227215933
ENSG00000166595	991.543038081893	0.960741974612657	0.0953441793404088	10.0765666164319	7.01340810685894e-24	9.34366951010562e-23	candidate	stable	not_candidate	22.0294825311559
ENSG00000135414	3905.79679630051	-0.619986087423412	0.0615393937269775	-10.0746213096283	7.15358281763289e-24	9.52273877093435e-23	candidate	stable	not_candidate	22.0212381291318
ENSG00000004478	2905.17101374606	0.572417590521612	0.0568294414282838	10.0725535239331	7.30562612242272e-24	9.71730624335131e-23	candidate	stable	not_candidate	22.0124541101546
ENSG00000108883	2961.00419252277	0.64483499460277	0.0640241535664098	10.07174571912	7.36588921142306e-24	9.78958083448986e-23	candidate	stable	not_candidate	22.0092359032086
ENSG00000082258	1568.52677021049	-0.811118855107534	0.0806177827255994	-10.061289552807	8.19182012654745e-24	1.08785264059939e-22	candidate	stable	not_candidate	21.9634299297379
ENSG00000123989	1672.79873491453	0.739546405898516	0.0735125200034025	10.0601422161053	8.2878536820716e-24	1.09972162913914e-22	candidate	stable	not_candidate	21.9587172332313
ENSG00000143158	1062.59354896147	0.804717751310125	0.0800062361328628	10.05818783893	8.45401146902132e-24	1.12086893634215e-22	candidate	stable	not_candidate	21.9504451666656
ENSG00000204463	14742.0734827238	0.550822345928608	0.0547668533968735	10.0575861449811	8.50582755624161e-24	1.12683457280763e-22	candidate	stable	not_candidate	21.9481398367402
ENSG00000170145	1026.29809410455	-0.807017636944141	0.0802467774623489	-10.0566983804775	8.58285410501915e-24	1.13612780300414e-22	candidate	stable	not_candidate	21.9445728120955
ENSG00000147155	852.690845008354	0.839276253553103	0.0834886365723348	10.0525806625905	8.94925670878165e-24	1.18273376663258e-22	candidate	stable	not_candidate	21.9271130040575
ENSG00000198356	1243.0790210562	0.820990838458234	0.0816690337044599	10.0526576747461	8.94226389637047e-24	1.18273376663258e-22	candidate	stable	not_candidate	21.9271130040575
ENSG00000132024	378.146465439373	-1.29796525323397	0.129133077604576	-10.0513770546733	9.05925238681805e-24	1.19631374444632e-22	candidate	down	candidate_down	21.9221549076279
ENSG00000068615	5806.24098667379	0.506834182266438	0.0504505767688051	10.0461523876934	9.55245468856657e-24	1.26043571449776e-22	candidate	stable	not_candidate	21.8994792995717
ENSG00000170004	2315.45573342863	-0.697418915489074	0.0694239858309324	-10.045791913871	9.58744731106252e-24	1.26404333263171e-22	candidate	stable	not_candidate	21.8982380377623
ENSG00000143549	4814.54768651123	0.633613707541148	0.0630752844516989	10.0453563237808	9.62990119243694e-24	1.26862813157144e-22	candidate	stable	not_candidate	21.8966656624398
ENSG00000151923	1695.60728574263	-0.715725056161517	0.0712523409571465	-10.0449339144096	9.67124824046253e-24	1.27305992774853e-22	candidate	stable	not_candidate	21.8951511519803
ENSG00000113648	8144.37590484909	0.592667763607285	0.0590255960336034	10.0408602950808	1.00791232060336e-23	1.32569359365983e-22	candidate	stable	not_candidate	21.8775568424168
ENSG00000137343	8416.65263433077	0.526668798455323	0.0524582622959406	10.0397682920595	1.01913266767058e-23	1.33764161808328e-22	candidate	stable	not_candidate	21.8736602274778
ENSG00000160305	726.742692931513	-0.992686532690316	0.0988751020310872	-10.0398028654191	1.01877553691016e-23	1.33764161808328e-22	candidate	stable	not_candidate	21.8736602274778
ENSG00000163527	4597.95733994836	0.540800318592498	0.0538659687158757	10.0397399598443	1.01942542201383e-23	1.33764161808328e-22	candidate	stable	not_candidate	21.8736602274778
ENSG00000203875	444.434835012704	-1.13032201709675	0.112664001836915	-10.0326812350668	1.09501932597264e-23	1.43569200516413e-22	candidate	down	candidate_down	21.8429387180354
ENSG00000182916	1993.9176806067	0.674162409228942	0.0672549335906385	10.0239844608631	1.19582572785215e-23	1.56661705187292e-22	candidate	stable	not_candidate	21.8050371506812
ENSG00000130522	3279.75746354936	0.836769493645058	0.0834982499922854	10.0214015709595	1.22749714718034e-23	1.60683461738663e-22	candidate	stable	not_candidate	21.7940288204691
ENSG00000204435	2143.28634807651	0.663404830103121	0.0662028331695827	10.0207921374568	1.23509032969088e-23	1.61549423962734e-22	candidate	stable	not_candidate	21.7916945862087
ENSG00000149196	965.687191751674	0.899923633006429	0.0898503744382889	10.015802812536	1.29902918970302e-23	1.69778182071946e-22	candidate	stable	not_candidate	21.7701181210094
ENSG00000166922	3495.21706730569	0.609477098016149	0.0608582894237243	10.0146932125003	1.31368847768823e-23	1.71558368785847e-22	candidate	stable	not_candidate	21.7655880917794
ENSG00000116489	4790.3079470066	0.572104034470641	0.0571562378265809	10.0094767644868	1.3848300671616e-23	1.80706103550629e-22	candidate	stable	not_candidate	21.7430271784098
ENSG00000005339	4866.20575924322	-0.611899675867739	0.0611600744477414	-10.0048876884638	1.45056190657758e-23	1.89134038647685e-22	candidate	stable	not_candidate	21.7232303036957
ENSG00000054690	407.388110370944	-1.38543739289355	0.138505872359329	-10.002733958451	1.48246715959937e-23	1.93141620477773e-22	candidate	down	candidate_down	21.7141241291407
ENSG00000171450	3258.84930161326	0.662072408964327	0.0661964819346072	10.0016253071932	1.49916060828788e-23	1.95162594554104e-22	candidate	stable	not_candidate	21.7096034168713
ENSG00000059804	3524.84192107394	0.621322469748231	0.0621316022851682	10.0001037619555	1.52237461979081e-23	1.98028572590112e-22	candidate	stable	not_candidate	21.7032721429558
ENSG00000132471	3419.04246457435	0.703892719602285	0.0703908895482068	9.99977019924188	1.52751112050454e-23	1.98540391115146e-22	candidate	stable	not_candidate	21.7021511269161
ENSG00000198464	434.960358673236	-1.24560747726895	0.124570504077431	-9.99921680091057	1.53607073106089e-23	1.99495978593757e-22	candidate	down	candidate_down	21.7000658543238
ENSG00000204256	6449.71003324113	-0.489604684656419	0.0489648311897394	-9.99910900865142	1.5377435112152e-23	1.99556345681658e-22	candidate	stable	not_candidate	21.6999344575532
ENSG00000173113	963.785917078693	0.902638199468174	0.0903763997797359	9.9875432266396	1.72811630715503e-23	2.24085411257465e-22	candidate	stable	not_candidate	21.6495864166315
ENSG00000198786	74187.8765352196	0.437719518608867	0.0438472433780845	9.9828286771534	1.81225287716208e-23	2.34811117887981e-22	candidate	stable	not_candidate	21.6292813438678
ENSG00000149187	3353.29241512993	-0.584309305796459	0.0585475439071436	-9.98008228531625	1.86312209647892e-23	2.41024095801345e-22	candidate	stable	not_candidate	21.6179395377137
ENSG00000197321	540.166540874263	-1.08339725151017	0.108555869724481	-9.9800890938452	1.86299425555825e-23	2.41024095801345e-22	candidate	down	candidate_down	21.6179395377137
ENSG00000128245	6800.77945792732	0.517508720289047	0.0518679957394327	9.97741888637525	1.91380387253029e-23	2.47386854258219e-22	candidate	stable	not_candidate	21.6066233818079
ENSG00000149923	1916.05948668807	0.659472843409795	0.0661109851569203	9.97523848486719	1.95630911070126e-23	2.52683553626151e-22	candidate	stable	not_candidate	21.5974230240154
ENSG00000117448	1185.44909673766	0.805570681058276	0.0808016299602179	9.96973305433186	2.06783858276933e-23	2.66880417088667e-22	candidate	stable	not_candidate	21.5736832923135
ENSG00000100554	2783.04884336734	0.716716616418874	0.071895004438512	9.9689348657297	2.08452255027687e-23	2.6882367315046e-22	candidate	stable	not_candidate	21.5705324890932
ENSG00000130024	622.47526743007	-0.945315659250204	0.0948530684654049	-9.9661052040186	2.14474998311001e-23	2.76374958821977e-22	candidate	stable	not_candidate	21.5585013091202
ENSG00000166770	1789.41659816735	0.816284348397072	0.0819370926423447	9.96232990545749	2.22779541945983e-23	2.86852535693503e-22	candidate	stable	not_candidate	21.5423413067269
ENSG00000099942	4171.66846816209	0.537049288442333	0.0539260796199043	9.95899001425105	2.30391277112668e-23	2.96422421954927e-22	candidate	stable	not_candidate	21.5280889485908
ENSG00000100335	3705.37532824482	0.576367321707835	0.0578857640195728	9.95697874028145	2.35098693154682e-23	3.02243611744385e-22	candidate	stable	not_candidate	21.5196428696681
ENSG00000224078	8843.01038403305	-0.616403160432693	0.061918664140389	-9.95504617210594	2.39711579323131e-23	3.07934314962529e-22	candidate	stable	not_candidate	21.5115419123684
ENSG00000039560	1425.55957968299	-0.748938120019867	0.0752430830816112	-9.95358097178904	2.43268524539253e-23	3.12260763433446e-22	candidate	stable	not_candidate	21.5054825828363
ENSG00000078668	3277.72233739574	0.588392798808416	0.0591294848172949	9.95092043549002	2.49861404647607e-23	3.20474410308887e-22	candidate	stable	not_candidate	21.4942066429169
ENSG00000135315	233.531862284309	-1.61805084012333	0.162776244302807	-9.94033771361214	2.77883445645768e-23	3.5613921815889e-22	candidate	down	candidate_down	21.448380199052
ENSG00000138434	878.753490745097	-1.22785870139512	0.123546380121038	-9.9384433618548	2.8321813088592e-23	3.62694846684915e-22	candidate	down	candidate_down	21.4404586150074
ENSG00000120251	989.735140802624	-1.16596680348861	0.117330245727809	-9.93747857814514	2.85973906758432e-23	3.65940274178877e-22	candidate	down	candidate_down	21.4365897908656
ENSG00000115233	2016.2001789649	0.675951794307221	0.068068195018808	9.93050857482629	3.06687288037835e-23	3.92141950339398e-22	candidate	stable	not_candidate	21.4065566955055
ENSG00000100225	2879.57198788672	0.661145294230525	0.0666071712561651	9.92603771878888	3.20748752132314e-23	4.09516264210389e-22	candidate	stable	not_candidate	21.3877288452673
ENSG00000232112	2131.21051161419	0.720971294085279	0.0726344007440878	9.92603073336381	3.20771214218065e-23	4.09516264210389e-22	candidate	stable	not_candidate	21.3877288452673
ENSG00000101210	4451.25052719996	0.61116302899547	0.0615832957118064	9.92416891514791	3.26813878744041e-23	4.16908515586993e-22	candidate	stable	not_candidate	21.3799592340781
ENSG00000101558	5198.65992212692	0.501625742465596	0.0505541707670327	9.92253922583802	3.32195570969597e-23	4.23446823489023e-22	candidate	stable	not_candidate	21.3732011206705
ENSG00000169223	1597.41924505869	0.744653010896643	0.0750584558759079	9.9209742887298	3.37445988997385e-23	4.29807844120031e-22	candidate	stable	not_candidate	21.3667256627698
ENSG00000168993	1811.59119891388	0.839728808600255	0.0846872130578044	9.91565052479749	3.55930178436644e-23	4.53002045283002e-22	candidate	stable	not_candidate	21.3438998371635
ENSG00000171295	387.919694517015	-1.21982895020667	0.12307035301564	-9.91163932106099	3.70516138997868e-23	4.71202972767111e-22	candidate	down	candidate_down	21.3267919782968
ENSG00000175166	8625.15539687757	0.509025145824134	0.0513576204399077	9.91138494081383	3.71460845952226e-23	4.72041013471598e-22	candidate	stable	not_candidate	21.3260202658774
ENSG00000100994	4125.19748297829	0.605835538001239	0.0611260096951321	9.9112561252217	3.71940145263655e-23	4.72286794754464e-22	candidate	stable	not_candidate	21.3257941972254
ENSG00000110047	4070.29866850032	0.589920150033582	0.0595380495662796	9.90828813390778	3.83154671680028e-23	4.8615323933595e-22	candidate	stable	not_candidate	21.3132268161118
ENSG00000168785	3206.49703423034	0.634452900854234	0.064035873226991	9.90777307908738	3.85134607798943e-23	4.88290385329129e-22	candidate	stable	not_candidate	21.3113218270974
ENSG00000186298	4521.33483960316	0.57785975536453	0.0583288693640658	9.90692536414099	3.88415411604264e-23	4.92072285253254e-22	candidate	stable	not_candidate	21.3079710948329
ENSG00000133134	2079.69955524849	0.698946776513607	0.0705650169225676	9.90500402317732	3.95954119025159e-23	5.01238470980507e-22	candidate	stable	not_candidate	21.2999556034932
ENSG00000283050	297.048864747892	-1.62249870336996	0.163840425692608	-9.90292045758015	4.04293132167498e-23	5.11402951256284e-22	candidate	down	candidate_down	21.2912367700316
ENSG00000182481	6422.5728355137	0.570249073434434	0.0575964011917072	9.90077611857004	4.13056943355828e-23	5.22088806751207e-22	candidate	stable	not_candidate	21.2822556176843
ENSG00000102181	3668.73800847031	0.696396030696415	0.0703434012857458	9.89994822495924	4.16490605168631e-23	5.26026360656406e-22	candidate	stable	not_candidate	21.2789924915863
ENSG00000101290	10672.6745616131	0.483742147462668	0.0488665709409961	9.89924478324378	4.19430303494864e-23	5.29334500667315e-22	candidate	stable	not_candidate	21.276269798884
ENSG00000117713	4719.61783047373	-0.531714860872753	0.0537332463453487	-9.89545387701631	4.35629829276861e-23	5.49359143485019e-22	candidate	stable	not_candidate	21.2601436427291
ENSG00000153914	1476.66065202405	-0.712151854748264	0.0719940741213335	-9.89181211703697	4.51774893247169e-23	5.69284609949903e-22	candidate	stable	not_candidate	21.2446705567544
ENSG00000156587	2339.41908465168	0.845100223547951	0.0854450302748505	9.89057199499517	4.57406847800486e-23	5.75942158968295e-22	candidate	stable	not_candidate	21.2396211299487
ENSG00000146425	2216.37301910828	0.717808052814965	0.0725771501500709	9.89027609007411	4.58760924862221e-23	5.77207195637768e-22	candidate	stable	not_candidate	21.2386682634997
ENSG00000165813	706.000028579219	-0.937198579099986	0.0948107522013398	-9.88493981262542	4.83872485025091e-23	6.08338923334437e-22	candidate	stable	not_candidate	21.2158543951949
ENSG00000108523	2018.84119179674	0.701193680129922	0.0709915627298301	9.87714107376996	5.23038424818123e-23	6.57079450798128e-22	candidate	stable	not_candidate	21.1823821145239
ENSG00000082153	10393.1026230558	0.536802188417002	0.054366251790591	9.87381271904983	5.40694525741411e-23	6.78744191888155e-22	candidate	stable	not_candidate	21.1682938737077
ENSG00000241343	889.462013441107	0.973355814390116	0.0985803071924519	9.87373484736558	5.41114603046865e-23	6.78755751126364e-22	candidate	stable	not_candidate	21.1682864775919
ENSG00000160741	258.185984370789	-1.56342198076436	0.158392553603667	-9.87055227783236	5.58562184514812e-23	7.00109809422207e-22	candidate	down	candidate_down	21.1548338372915
ENSG00000213585	5913.2138498491	0.514045742486989	0.0520906267028519	9.86829637161662	5.71265774716726e-23	7.15489810335126e-22	candidate	stable	not_candidate	21.1453965468752
ENSG00000135617	481.3930963421	1.07204913169556	0.108666923001427	9.86545953529469	5.87647430985104e-23	7.35449663626812e-22	candidate	up	candidate_up	21.1334470463317
ENSG00000258315	947.383987910308	0.85707176225812	0.0869945453651372	9.85201725764278	6.71818244727948e-23	8.40154231862658e-22	candidate	stable	not_candidate	21.0756409807258
ENSG00000204469	10929.7733145077	-0.5899211253089	0.0599085814675663	-9.84702209362569	7.06049250633567e-23	8.82294524997469e-22	candidate	stable	not_candidate	21.0543864157418
ENSG00000225783	2021.72898295094	-2.25842015510353	0.229389363759498	-9.84535689924732	7.17839935942336e-23	8.96350396203129e-22	candidate	down	candidate_down	21.0475221852152
ENSG00000165637	4817.6622817981	0.643152623091685	0.0653661084307494	9.83923685426459	7.62872949173837e-23	9.51862622383066e-22	candidate	stable	not_candidate	21.021425726664
ENSG00000137207	3578.78464870674	0.61984588119729	0.0630136074578865	9.836698868757	7.82358461622087e-23	9.75438625358254e-22	candidate	stable	not_candidate	21.010800051238
ENSG00000172053	2101.27379570617	0.667613458445093	0.0678829511139764	9.83477364329904	7.9746737277132e-23	9.93526470451147e-22	candidate	stable	not_candidate	21.0028205575248
ENSG00000177370	1281.34417930918	0.714224610124262	0.0726412505947481	9.83221797913126	8.17970941185968e-23	1.018302935071e-21	candidate	stable	not_candidate	20.9921230044566
ENSG00000004864	1308.28868036919	0.7033957741602	0.0715551265712137	9.83012409963612	8.35157965988588e-23	1.03891638540147e-21	candidate	stable	not_candidate	20.9834194041464
ENSG00000116406	2034.61125111477	-0.610349657719304	0.0620917574228437	-9.82980162025104	8.37836528104436e-23	1.04146421702673e-21	candidate	stable	not_candidate	20.9823556470939
ENSG00000197362	495.111539399565	-1.04715936962459	0.106535405239909	-9.82921468470005	8.4273354658656e-23	1.04676377365489e-21	candidate	down	candidate_down	20.9801513158125
ENSG00000163531	5307.23940311199	-0.728672316603199	0.0741358633426593	-9.8288774656234	8.45559894226828e-23	1.04948530823645e-21	candidate	stable	not_candidate	20.9790236367352
ENSG00000123143	3562.04404245756	0.580285923797496	0.0590608959443387	9.82521369713694	8.7687855074663e-23	1.08754006443951e-21	candidate	stable	not_candidate	20.9635547348841
ENSG00000244038	3374.85394528116	0.627188857485049	0.063838562887275	9.82460802873223	8.82165401730311e-23	1.09327625180681e-21	candidate	stable	not_candidate	20.961270085556
ENSG00000259295	221.899185750996	-1.84151794068955	0.187441881620897	-9.82447425711418	8.83337335470546e-23	1.09390800464568e-21	candidate	down	candidate_down	20.9610191997162
ENSG00000103502	2181.03804505119	0.644763670751314	0.0656491059916541	9.82136254579434	9.11037243575634e-23	1.1273659373685e-21	candidate	stable	not_candidate	20.947935091244
ENSG00000070669	1945.40298662409	0.791964906067781	0.0806396081760943	9.82104109854243	9.13947254021485e-23	1.13012040691878e-21	candidate	stable	not_candidate	20.9468752828222
ENSG00000125835	1869.11380422298	0.731765491422868	0.0745186075436779	9.81990291477139	9.24325215164935e-23	1.14209817161741e-21	candidate	stable	not_candidate	20.9422965637266
ENSG00000159409	9692.21592355037	-0.498638900131212	0.0508069962989368	-9.81437472109816	9.76414328768774e-23	1.20555790069209e-21	candidate	stable	not_candidate	20.9188119264336
ENSG00000105258	814.826580567838	0.945133937359939	0.0963337198998028	9.81103956478559	1.00923418379743e-22	1.24514926933036e-21	candidate	stable	not_candidate	20.9047785819332
ENSG00000002834	5443.6582421976	0.499314274516398	0.0508968713951571	9.81031369570405	1.01652058093321e-22	1.25320298485199e-21	candidate	stable	not_candidate	20.9019785793958
ENSG00000162105	590.34496806386	-1.18805344113937	0.121131447594567	-9.80796865497586	1.0404182274518e-22	1.28170836073854e-21	candidate	down	candidate_down	20.8922107827194
ENSG00000166963	5662.67698703627	-0.66764220046629	0.0680790439707151	-9.80686803935559	1.05182523492751e-22	1.29479529664698e-21	candidate	stable	not_candidate	20.8877988868444
ENSG00000086015	3031.34911287692	-0.607450917670452	0.0619990365959086	-9.79774769130104	1.15123978148412e-22	1.41611922487845e-21	candidate	stable	not_candidate	20.8489001813023
ENSG00000146282	1599.4589897175	0.685380300746564	0.0699617549958735	9.7964995415994	1.16554942235301e-22	1.43265449830891e-21	candidate	stable	not_candidate	20.8438585322611
ENSG00000183458	188.139758137248	-2.26313480008234	0.231251516337681	-9.78646469404176	1.28717915886803e-22	1.58098139066913e-21	candidate	down	candidate_down	20.8010732420079
ENSG00000168502	165.147924081767	-1.85421879468901	0.189484785110605	-9.78558143128311	1.29846814457883e-22	1.59366223985456e-21	candidate	down	candidate_down	20.7976037173883
ENSG00000248360	174.960563823521	-1.83168994225393	0.187188172016958	-9.78528676527698	1.3022560304412e-22	1.59712469360717e-21	candidate	down	candidate_down	20.7966611755137
ENSG00000182963	635.973600257744	-1.017452259965	0.104028509657649	-9.78051366220059	1.36515934952289e-22	1.67302911380698e-21	candidate	down	candidate_down	20.776496501443
ENSG00000182141	800.370982191833	-0.923373872653198	0.0944134462011877	-9.7801098233991	1.37061740701835e-22	1.67847291059623e-21	candidate	stable	not_candidate	20.775085663575
ENSG00000279693	178.511710611739	-2.13585732747143	0.218461738935534	-9.77680273844981	1.41613447211921e-22	1.73292899847477e-21	candidate	down	candidate_down	20.7612192308246
ENSG00000172766	354.396891228328	-1.24468857093511	0.127345792455673	-9.77408477290967	1.45466084921082e-22	1.77875627157385e-21	candidate	down	candidate_down	20.7498835556609
ENSG00000112852	6351.72690244363	0.559961315273797	0.0573199757054897	9.7690431369141	1.52889173592552e-22	1.86814286076106e-21	candidate	stable	not_candidate	20.7285899154358
ENSG00000121904	437.445702585777	-1.21692938248839	0.124606250514308	-9.76619854514165	1.57241622049028e-22	1.9199050970066e-21	candidate	down	candidate_down	20.7167202384136
ENSG00000089048	298.881521474047	-1.44605849360131	0.148082564277351	-9.76521780709391	1.58770480598514e-22	1.93571095165125e-21	candidate	down	candidate_down	20.7131594928308
ENSG00000115084	669.036434624465	-1.01706284019951	0.104150793431582	-9.76529133085892	1.58655357047245e-22	1.93571095165125e-21	candidate	down	candidate_down	20.7131594928308
ENSG00000075539	1192.52288561496	-0.720864514735665	0.0738330363705518	-9.76344127468637	1.61577450833764e-22	1.96848044821075e-21	candidate	stable	not_candidate	20.7058688944508
ENSG00000230989	11907.1440564131	0.582008628554904	0.0596252532428711	9.76110954504817	1.65336314519362e-22	2.01278991588788e-21	candidate	stable	not_candidate	20.6962015520522
ENSG00000116237	2581.0498945715	0.569658712449994	0.0583672847776523	9.75989742575972	1.67324371027444e-22	2.03549234858127e-21	candidate	stable	not_candidate	20.6913305257951
ENSG00000241685	3657.13453746497	0.650822489137011	0.0666875280736098	9.7592834513019	1.6834039034805e-22	2.04634528958777e-21	candidate	stable	not_candidate	20.6890210838641
ENSG00000143702	12162.8639387267	-0.552590086498719	0.0566260083477774	-9.75859154869087	1.69492686777952e-22	2.05883763644983e-21	candidate	stable	not_candidate	20.6863779012568
ENSG00000096070	2349.30879677733	-0.586225387625496	0.060083179855354	-9.75689683929499	1.72348144848194e-22	2.09198482945787e-21	candidate	stable	not_candidate	20.6794414691865
ENSG00000128534	1967.16539503196	-0.625624249798981	0.0641263186633673	-9.75612295917393	1.73667861352328e-22	2.10645599819417e-21	candidate	stable	not_candidate	20.6764476084294
ENSG00000185090	4392.64465882643	0.502705387622661	0.0515310956213343	9.7553793794079	1.74945326929072e-22	2.12039383776102e-21	candidate	stable	not_candidate	20.6735834665802
ENSG00000227097	237.538402711977	1.69043487164011	0.173302204374076	9.75426064397471	1.76884851254684e-22	2.14232972340717e-21	candidate	up	candidate_up	20.6691136866152
ENSG00000162517	1338.78286571136	0.753204562147623	0.0772308211325513	9.75264215894969	1.79728503692873e-22	2.17517573700092e-21	candidate	stable	not_candidate	20.6625056497316
ENSG00000183506	427.200976712958	-1.59237797578558	0.163347922506201	-9.74838217318088	1.87431341450501e-22	2.26673920992846e-21	candidate	down	candidate_down	20.6445984429101
ENSG00000183978	1190.43686678497	0.789144300276105	0.0809707411375542	9.74604269628082	1.91799621158087e-22	2.31787106183731e-21	candidate	stable	not_candidate	20.6349107265648
ENSG00000177700	714.517519858403	0.906257052586252	0.0930185680170582	9.74275428987531	1.98110595067167e-22	2.39238818019707e-21	candidate	stable	not_candidate	20.6211683519245
ENSG00000143198	2347.70675163719	0.878825604432925	0.0902142001336726	9.74154404883873	2.00484617287281e-22	2.41928844235638e-21	candidate	stable	not_candidate	20.6163123493083
ENSG00000143878	5497.08669116574	0.692411006904332	0.0710942716676134	9.73933610490529	2.04888514851516e-22	2.47062647105624e-21	candidate	stable	not_candidate	20.607192909726
ENSG00000065518	1464.00567349537	0.707303807877116	0.072650741450845	9.73567225539843	2.1240853350291e-22	2.55943761740924e-21	candidate	stable	not_candidate	20.5918554512847
ENSG00000136861	808.324414669679	-0.846488627872033	0.086948117136183	-9.73556019098396	2.12642799652834e-22	2.56039289377902e-21	candidate	stable	not_candidate	20.5916933868336
ENSG00000196935	1368.87898422795	-0.720053747657974	0.0739716765694754	-9.73418179837641	2.15545276405046e-22	2.59345081297259e-21	candidate	stable	not_candidate	20.586121984361
ENSG00000105379	1570.57586645098	1.07401678906804	0.110337437327504	9.73392907323137	2.1608167672668e-22	2.59801259062937e-21	candidate	up	candidate_up	20.5853587485564
ENSG00000162664	1174.99604929057	-0.813018504349228	0.0835262691424325	-9.733686332414	2.16598129532603e-22	2.60232807263899e-21	candidate	stable	not_candidate	20.5846379532951
ENSG00000147548	6082.08288648143	-0.489486589081564	0.0502921684148923	-9.73285910131129	2.18367330841053e-22	2.62167754759752e-21	candidate	stable	not_candidate	20.581420725274
ENSG00000134030	3247.60737815921	-0.612560653867038	0.0629582472732418	-9.72963321562139	2.25404231834522e-22	2.70419601300386e-21	candidate	stable	not_candidate	20.5679618318574
ENSG00000173726	6966.6788745371	0.523000043626226	0.0537955966400942	9.72198611580098	2.42994807297547e-22	2.9131162674568e-21	candidate	stable	not_candidate	20.5356421815902
ENSG00000095951	682.676890866369	-1.10485938336856	0.113670376720376	-9.71985327440641	2.4813879471636e-22	2.97262718543457e-21	candidate	down	candidate_down	20.5268595547914
ENSG00000170860	900.559979637998	0.819724266719432	0.0844113828913629	9.71106311306869	2.70500845382537e-22	3.23816954037646e-21	candidate	stable	not_candidate	20.4897004166937
ENSG00000107175	1464.96508808087	0.702934889290243	0.0723945233136688	9.70977992692331	2.73927913481047e-22	3.27682051463208e-21	candidate	stable	not_candidate	20.4845473461183
ENSG00000139613	6086.4824831008	-0.510458099771516	0.052581735099854	-9.7078975960406	2.79033039621304e-22	3.33547454019099e-21	candidate	stable	not_candidate	20.4768423699857
ENSG00000125814	7333.67969088637	0.505106944567448	0.0520362124882901	9.70683530591537	2.81955556969094e-22	3.36797237970313e-21	candidate	stable	not_candidate	20.4726314787495
ENSG00000182512	953.515257010318	0.780262086507132	0.0803868607466564	9.70633856403686	2.8333254268806e-22	3.38197514827077e-21	candidate	stable	not_candidate	20.4708295880477
ENSG00000165672	2971.1515021551	0.616550176554212	0.0635789003478782	9.69740233286038	3.09272233911125e-22	3.68893668174136e-21	candidate	stable	not_candidate	20.4330987990986
ENSG00000151632	2102.65509241953	0.734665333577484	0.0757602055895761	9.69724577514303	3.09747024354136e-22	3.69193422967556e-21	candidate	stable	not_candidate	20.4327460443589
ENSG00000108055	3105.09845630592	-0.671938210177011	0.0692960310542582	-9.69663341398137	3.11611062659968e-22	3.7114742286537e-21	candidate	stable	not_candidate	20.4304535507094
ENSG00000108175	21084.1338052219	-0.443016688837467	0.0456890329099083	-9.69634637946983	3.12488618175317e-22	3.71924493678403e-21	candidate	stable	not_candidate	20.4295452195461
ENSG00000137802	585.743895595283	-1.0817972889152	0.111598361011574	-9.69366645808545	3.20800916616556e-22	3.81542918826891e-21	candidate	down	candidate_down	20.4184566022404
ENSG00000187189	13164.5873229951	0.472542376173977	0.0487615129846945	9.69088831026019	3.2964889939464e-22	3.91784159568306e-21	candidate	stable	not_candidate	20.4069531271752
ENSG00000165775	1378.57864119516	0.71081443437546	0.0733818460976589	9.68651610957683	3.44065217781698e-22	4.08623824425137e-21	candidate	stable	not_candidate	20.3886763158369
ENSG00000186501	1312.23218539314	0.781750330751047	0.0807599699048166	9.67992350260179	3.66990482027703e-22	4.35537554820233e-21	candidate	stable	not_candidate	20.3609743914072
ENSG00000137100	2319.19860567772	0.743212887373189	0.0767899359257135	9.6785194363513	3.72064898703439e-22	4.4124279444227e-21	candidate	stable	not_candidate	20.355322373637
ENSG00000186106	4217.16980731984	0.601179894390237	0.0621554355241904	9.67220146267437	3.9577137448225e-22	4.69020308927314e-21	candidate	stable	not_candidate	20.3288083516045
ENSG00000105143	1003.67848554801	0.817968835447056	0.0845884386952517	9.66998384251974	4.04441927997832e-22	4.78608929120643e-21	candidate	stable	not_candidate	20.3200192032745
ENSG00000125247	4161.3187256279	0.510769014194765	0.0528198292897057	9.67002394864443	4.04283462483505e-22	4.78608929120643e-21	candidate	stable	not_candidate	20.3200192032745
ENSG00000188827	803.728545678195	-0.902683787819506	0.0933596896178027	-9.6688816288371	4.08821084663961e-22	4.83444833117296e-21	candidate	stable	not_candidate	20.3156530769888
ENSG00000144746	3755.84641855643	0.585211910420309	0.0605338700556544	9.66751192154523	4.14328445044113e-22	4.89607003728809e-21	candidate	stable	not_candidate	20.3101523783237
ENSG00000215154	219.402332747896	-1.6156937997885	0.167188336886178	-9.66391454021379	4.29145005118767e-22	5.06753072520517e-21	candidate	down	candidate_down	20.2952036094338
ENSG00000061938	593.476494140248	-1.09592292483032	0.113463011682915	-9.65885629664932	4.5086925715431e-22	5.32025723442086e-21	candidate	down	candidate_down	20.2740673690604
ENSG00000213593	2020.31364544142	0.701058451935695	0.0725935635749874	9.6573086842819	4.57730848902545e-22	5.39736875365456e-21	candidate	stable	not_candidate	20.2678179094859
ENSG00000035862	14913.2712539616	0.487832506378644	0.0505272712017679	9.65483579017375	4.68909912932475e-22	5.52524376722146e-21	candidate	stable	not_candidate	20.2576485566612
ENSG00000149600	1606.68671292093	0.697448723802313	0.0722438105597884	9.65409657101504	4.72303807977805e-22	5.56126793142789e-21	candidate	stable	not_candidate	20.2548261809279
ENSG00000126005	1167.30060400422	0.752092057430644	0.0779347452360549	9.6502792836834	4.90220373141095e-22	5.76812006003624e-21	candidate	stable	not_candidate	20.2389657086096
ENSG00000163482	332.298452400744	-1.60980540574965	0.166854535974446	-9.64795710436182	5.01446922386908e-22	5.89601648244251e-21	candidate	down	candidate_down	20.2294413110676
ENSG00000196208	4898.27066452802	-0.515543490878949	0.0534391759064589	-9.64729493174385	5.04694548768912e-22	5.92998146917669e-21	candidate	stable	not_candidate	20.2269466637769
ENSG00000181894	821.506012684098	-0.84403920258483	0.0875083694866948	-9.64523973576221	5.14907394107419e-22	6.04567885618661e-21	candidate	stable	not_candidate	20.2185549260782
ENSG00000146066	873.642752991258	0.871155109559258	0.0903357257791653	9.64352809528407	5.23568899428498e-22	6.14301009840823e-21	candidate	stable	not_candidate	20.2116187707492
ENSG00000159063	885.88662234128	0.914388604222071	0.0948630437305265	9.63903927455181	5.46974779549197e-22	6.41307548484935e-21	candidate	stable	not_candidate	20.1929336482068
ENSG00000092621	2813.67441664496	0.757905221586695	0.0786561579187648	9.63567559922583	5.65189752658296e-22	6.62193951341493e-21	candidate	stable	not_candidate	20.179014790529
ENSG00000136732	1186.47861679396	0.799495742480128	0.0829800647450274	9.63479294619419	5.70068096268775e-22	6.67436211931975e-21	candidate	stable	not_candidate	20.1755902342776
ENSG00000198799	1067.538071555	-0.767487043350873	0.0796757785899518	-9.63262684009295	5.82217274453568e-22	6.81177717703466e-21	candidate	stable	not_candidate	20.1667395668702
ENSG00000101474	3043.24218042539	0.610708250947591	0.0634184955948867	9.6298129625899	5.98382961388153e-22	6.9959564912472e-21	candidate	stable	not_candidate	20.1551529001182
ENSG00000184924	380.0843149532	1.17435204237018	0.121963940868441	9.62868233027106	6.05002809447832e-22	7.06834965493507e-21	candidate	up	candidate_up	20.1506819750887
ENSG00000115128	1401.15078576455	0.761645480563213	0.0791123923117879	9.62738527184858	6.12686373736896e-22	7.1530592891403e-21	candidate	stable	not_candidate	20.1455081752296
ENSG00000106628	1090.54715188961	0.815386375940437	0.0847078384678142	9.62586687004478	6.21803895115951e-22	7.25437877635276e-21	candidate	stable	not_candidate	20.1393997721378
ENSG00000213281	2798.51631592498	0.568345549655091	0.0590471011224585	9.62529131576489	6.25294896731489e-22	7.28995885250826e-21	candidate	stable	not_candidate	20.1372749230097
ENSG00000110442	1586.63568448966	0.688605973226394	0.0715646573961087	9.622151468077	6.44683798153383e-22	7.51070264139202e-21	candidate	stable	not_candidate	20.1243194319699
ENSG00000104833	8155.81767069702	0.649182653013695	0.0674724319307645	9.621450338115	6.49093950138525e-22	7.55675268237381e-21	candidate	stable	not_candidate	20.1216647911523
ENSG00000277791	1387.56033825449	0.854146062239984	0.0888122900792218	9.61743089248204	6.74958733607682e-22	7.85233681633726e-21	candidate	stable	not_candidate	20.1050010801444
ENSG00000137285	42045.4565723205	0.581968708330799	0.0605459907547178	9.61201065630347	7.11458984707354e-22	8.27114878773082e-21	candidate	stable	not_candidate	20.082434166684
ENSG00000213639	8392.86711034347	0.479197722954029	0.0498850254325541	9.60604347294394	7.53903833364058e-22	8.75843271953181e-21	candidate	stable	not_candidate	20.0575736018406
ENSG00000213465	1211.10444556631	0.793008346690546	0.0825570259407629	9.60558277934519	7.57283075277636e-22	8.79150836513461e-21	candidate	stable	not_candidate	20.0559366063306
ENSG00000165801	1231.79654844267	-0.766154910791038	0.0797763316675653	-9.60378717316397	7.7059770996447e-22	8.93979927571141e-21	candidate	stable	not_candidate	20.0486722322588
ENSG00000179241	2639.30195681073	0.635143737334348	0.0661486830265168	9.60175937410183	7.85912743876265e-22	9.11107265181466e-21	candidate	stable	not_candidate	20.0404304902783
ENSG00000168003	2385.54154333739	0.671728385242216	0.0699643287031667	9.60101236863311	7.91630117950024e-22	9.17091833698065e-21	candidate	stable	not_candidate	20.0375871737396
ENSG00000100578	711.908757669134	-1.03366535012318	0.107722997702009	-9.59558657086929	8.34411198604041e-22	9.65975683317363e-21	candidate	down	candidate_down	20.0150338060214
ENSG00000079432	2967.99518917397	-0.660401006629137	0.0688337517014648	-9.59414517304429	8.46155771906945e-22	9.78886089068819e-21	candidate	stable	not_candidate	20.009267843199
ENSG00000005448	566.841694689914	0.991300600558761	0.103374611770575	9.58940095232288	8.85979100499837e-22	1.02423896012997e-20	candidate	stable	not_candidate	19.9895987084395
ENSG00000196419	7142.0135012926	0.489257363061234	0.0510316627136474	9.58732945478556	9.03943823734205e-22	1.04427636140483e-20	candidate	stable	not_candidate	19.9811845527225
ENSG00000230373	70.7212567564052	-3.38143245956846	0.352702132364887	-9.58721864508098	9.04914893339141e-22	1.04466764765637e-20	candidate	down	candidate_down	19.9810218547649
ENSG00000165916	2595.31136134691	0.618572937761159	0.0645449471086903	9.58359973119993	9.3720253312683e-22	1.08118616251782e-20	candidate	stable	not_candidate	19.966099521224
ENSG00000058453	380.704774929845	-1.17796257435581	0.122928514300304	-9.58250070018867	9.47231758281569e-22	1.09199362503918e-20	candidate	down	candidate_down	19.9617798969961
ENSG00000278053	1613.23217248201	-0.701000342294624	0.0731783091800132	-9.57934598584691	9.76613843670752e-22	1.12508094124413e-20	candidate	stable	not_candidate	19.948816232156
ENSG00000166426	1424.43276768369	0.913070792516406	0.0953461872788699	9.5763744579093	1.00511378548588e-21	1.15710660182764e-20	candidate	stable	not_candidate	19.9366266285566
ENSG00000107262	1549.26803887431	0.732139913731271	0.076487462241305	9.57202516958261	1.04831757672502e-21	1.20600322893436e-20	candidate	stable	not_candidate	19.918651529421
ENSG00000087053	3905.75364481044	0.59742065211341	0.0624148344212899	9.57177340375396	1.05087400732237e-21	1.20810289498717e-20	candidate	stable	not_candidate	19.9178960749681
ENSG00000090565	1399.17515499026	-0.695089029023179	0.0726470632849937	-9.56802653255716	1.08965681436699e-21	1.25181714696402e-20	candidate	stable	not_candidate	19.9024591039244
ENSG00000116731	2803.98512670212	-0.59231163385744	0.0619477661979992	-9.56146880202713	1.16097157623183e-21	1.33281795964905e-20	candidate	stable	not_candidate	19.8752291638035
ENSG00000204120	2646.00909549394	-0.63502345713607	0.0664177316794076	-9.56105306639003	1.16564520223684e-21	1.33725407923282e-20	candidate	stable	not_candidate	19.8737860686353
ENSG00000143575	1227.15473201613	0.796417533408857	0.0833228426877596	9.55821366288856	1.19806680412095e-21	1.37349504539057e-20	candidate	stable	not_candidate	19.8621729028713
ENSG00000101134	1307.47789372963	0.861728819656098	0.0901906548344286	9.55452448192171	1.24152747321881e-21	1.4223324450468e-20	candidate	stable	not_candidate	19.8469988830894
ENSG00000084693	1516.26890974724	0.659680328206703	0.069110343121433	9.54531982351161	1.3568827988743e-21	1.55340982934188e-20	candidate	stable	not_candidate	19.808713951135
ENSG00000104695	3862.91759235805	0.579705883632451	0.0607335207478011	9.54507291022543	1.36011897011761e-21	1.55603638409578e-20	candidate	stable	not_candidate	19.8079802523159
ENSG00000170027	32868.8639574473	0.453682926383428	0.0475326998738209	9.54464879099575	1.36569552558253e-21	1.56133495381476e-20	candidate	stable	not_candidate	19.8065039175727
ENSG00000087995	926.091288308628	-0.870181272364476	0.0911822215438877	-9.5433216873932	1.38329156622507e-21	1.5803579995877e-20	candidate	stable	not_candidate	19.8012445208722
ENSG00000175283	705.824055079272	0.861075476963003	0.0903071339949387	9.53496627421774	1.49934294811514e-21	1.71175850054333e-20	candidate	stable	not_candidate	19.7665575067614
ENSG00000160963	1911.24951157867	0.655973010531284	0.0688100032353017	9.53310535807023	1.52647343353467e-21	1.74152908301055e-20	candidate	stable	not_candidate	19.7590692685583
ENSG00000105696	1809.17300152482	0.641498269587065	0.0673243507132378	9.52847317190581	1.59613389156058e-21	1.81849185438488e-20	candidate	stable	not_candidate	19.7402886399508
ENSG00000277443	20053.159107848	0.468842413631582	0.0492041783313814	9.52850813754091	1.5955964638543e-21	1.81849185438488e-20	candidate	stable	not_candidate	19.7402886399508
ENSG00000196220	4210.46616357748	-0.524261309239694	0.0550281126740998	-9.52715409929821	1.61653960008506e-21	1.84047099885632e-20	candidate	stable	not_candidate	19.7350710215403
ENSG00000031003	2595.47467170718	-0.566841625028942	0.0595002422391971	-9.52671121489186	1.62344861404952e-21	1.84706412562659e-20	candidate	stable	not_candidate	19.7335180266375
ENSG00000173812	12379.681204802	0.61167370331764	0.064218141516907	9.52493623872004	1.65143268747716e-21	1.87760963503942e-20	candidate	stable	not_candidate	19.7263946948018
ENSG00000120438	6083.2299034236	0.592322176256543	0.0621933380204816	9.52388463313351	1.66823675185457e-21	1.89541066992005e-20	candidate	stable	not_candidate	19.722296678911
ENSG00000134910	2321.7218590051	0.59791263272233	0.0627889833682239	9.52257228335568	1.68944480885312e-21	1.91818750805866e-20	candidate	stable	not_candidate	19.7171089416206
ENSG00000270629	118.99712448688	-2.70087560567129	0.283721163782248	-9.51947175764502	1.74061581232614e-21	1.97492947937004e-20	candidate	down	candidate_down	19.7044484075146
ENSG00000167645	887.480015053678	0.879431311120568	0.0923916922097184	9.51851070250301	1.75678614970598e-21	1.9919085238945e-20	candidate	stable	not_candidate	19.7007306099284
ENSG00000139684	1903.39385969858	0.613369986662835	0.064449991831068	9.51699091398737	1.78266135508517e-21	2.01986046543258e-20	candidate	stable	not_candidate	19.6946786311404
ENSG00000188158	2573.70527301235	-0.708251604762188	0.0744557279061808	-9.51238574491721	1.86339109983214e-21	2.1098849190697e-20	candidate	stable	not_candidate	19.6757412320843
ENSG00000134369	8285.74172360826	-0.529710423807163	0.0557127102101846	-9.5078918582268	1.94565388404767e-21	2.2015206961964e-20	candidate	stable	not_candidate	19.657277227442
ENSG00000168101	773.857338130734	0.855726755066023	0.0900310902350901	9.50479165398909	2.00448862956934e-21	2.26654018894494e-20	candidate	stable	not_candidate	19.6446365758851
ENSG00000089022	1720.9893202399	-0.619074198051058	0.0651720092842058	-9.49908104492168	2.11750643875116e-21	2.39269537401978e-20	candidate	stable	not_candidate	19.6211125900634
ENSG00000175826	3341.55198861472	0.511607165692202	0.0538598025502528	9.49886819980183	2.12183851017245e-21	2.3959516191421e-20	candidate	stable	not_candidate	19.6205219557951
ENSG00000162650	1023.83916476	-0.947083666250291	0.0997449689673634	-9.49505199164659	2.20101516496102e-21	2.48365918887678e-20	candidate	stable	not_candidate	19.604907998892
ENSG00000130159	1269.41871430537	0.697674716143041	0.073481365187275	9.49458021588118	2.21100410540433e-21	2.49322783763001e-20	candidate	stable	not_candidate	19.603238032726
ENSG00000102081	1440.92250031225	-0.710297213471691	0.0748456626962801	-9.49015865293413	2.30682901667422e-21	2.59950991510629e-20	candidate	stable	not_candidate	19.5851085217319
ENSG00000133983	1159.51829776564	0.837561799455702	0.0882619560147115	9.48949963578981	2.32145885096126e-21	2.61421269378868e-20	candidate	stable	not_candidate	19.5826590808791
ENSG00000177853	841.494801234833	-0.882138798116101	0.0929909443337804	-9.48628712651593	2.39409958288871e-21	2.69417745976304e-20	candidate	stable	not_candidate	19.5695738016132
ENSG00000013306	1291.35939942628	0.719051933848895	0.0758966199123776	9.47409693184015	2.69078052001753e-21	3.02598326689513e-20	candidate	stable	not_candidate	19.5191334778711
ENSG00000171466	758.710886102187	-0.948693286953126	0.100144131952384	-9.47327884777316	2.71194505244857e-21	3.04770967798982e-20	candidate	stable	not_candidate	19.5160264058535
ENSG00000165283	1411.06135364381	0.779097686201443	0.0822474780555046	9.47260274261138	2.72956068965933e-21	3.06542097846173e-20	candidate	stable	not_candidate	19.5135098747938
ENSG00000135637	248.291040360842	-1.40653496928229	0.14852320154838	-9.47013634650292	2.7947865211516e-21	3.13654030770546e-20	candidate	down	candidate_down	19.5035491269688
ENSG00000111731	1325.23271388377	-0.773730773781593	0.0817107947797298	-9.46913777876426	2.82163080610486e-21	3.16451737385284e-20	candidate	stable	not_candidate	19.4996925156166
ENSG00000102317	3344.32596362358	0.579573101923463	0.0612086421541089	9.46881161755287	2.83045406745835e-21	3.17225923978372e-20	candidate	stable	not_candidate	19.4986313289814
ENSG00000196458	1025.13059360642	-0.770490060904926	0.081392533142538	-9.46634821594275	2.89798099429604e-21	3.24573871361157e-20	candidate	stable	not_candidate	19.4886864444001
ENSG00000065154	2174.89681151404	0.604951744255257	0.063912765751335	9.46527250297599	2.92796609629137e-21	3.27667624598578e-20	candidate	stable	not_candidate	19.4845664672316
ENSG00000170348	6243.91943570333	0.498031375683094	0.0526170153329102	9.46521524514506	2.92957071145339e-21	3.27667624598578e-20	candidate	stable	not_candidate	19.4845664672316
ENSG00000273274	397.801243477598	-1.19988040027276	0.12678219733272	-9.46410793878152	2.96077392123259e-21	3.30933593902317e-20	candidate	down	candidate_down	19.480259144276
ENSG00000168612	201.365999008078	-1.53642651548064	0.162459428958395	-9.45729358604424	3.16016506864322e-21	3.52981250398824e-20	candidate	down	candidate_down	19.4522483627838
ENSG00000060749	1737.27640191403	-0.638816185550368	0.0675609761232736	-9.4554019525231	3.21783252324781e-21	3.59179684351715e-20	candidate	stable	not_candidate	19.4446882355444
ENSG00000188687	85.4715440138266	-3.11803843329862	0.32986747706409	-9.45239725070809	3.31157939907405e-21	3.69394271929125e-20	candidate	down	candidate_down	19.4325098432998
ENSG00000131467	4305.80126779197	0.507859316450338	0.0537579055376347	9.44715593681002	3.48161877658767e-21	3.88099474961054e-20	candidate	stable	not_candidate	19.4110569447933
ENSG00000289586	304.322465601094	-1.28162171220822	0.135685781119672	-9.44551228310252	3.53670023260491e-21	3.93973619977296e-20	candidate	down	candidate_down	19.4045328570624
ENSG00000180626	365.059192673614	-1.17840247885766	0.124761551112939	-9.44523748178579	3.54599299272986e-21	3.94742616171815e-20	candidate	down	candidate_down	19.4036859849063
ENSG00000092847	3136.45684123851	-0.58104604307998	0.0615282966412628	-9.44355808300262	3.60331112916705e-21	4.00853197668954e-20	candidate	stable	not_candidate	19.3970146476174
ENSG00000165494	1286.25249674585	-0.693911826142942	0.0735074753575364	-9.44001712435086	3.7271848381227e-21	4.14354599769764e-20	candidate	stable	not_candidate	19.3826278356702
ENSG00000125656	1063.95388888221	0.809184766928179	0.0857327181256005	9.43845925592495	3.78300941382778e-21	4.20277844764189e-20	candidate	stable	not_candidate	19.3764635035236
ENSG00000149231	1449.81608355809	-0.684747707673138	0.0725498776373989	-9.43830272320343	3.78866411706571e-21	4.20623193641972e-20	candidate	stable	not_candidate	19.3761067834971
ENSG00000143183	2811.14702152958	0.670514363735289	0.0710523811399861	9.43690208515679	3.83963533451826e-21	4.25995807429426e-20	candidate	stable	not_candidate	19.3705946751208
ENSG00000105443	3674.06351319978	-0.595693916758661	0.0631267693440196	-9.43647081814578	3.85546590361256e-21	4.27465078709258e-20	candidate	stable	not_candidate	19.369099358698
ENSG00000104067	1600.24095425951	-0.782854744972878	0.0829836200766368	-9.43384663443097	3.95319317393455e-21	4.38006379835002e-20	candidate	stable	not_candidate	19.3585195636809
ENSG00000151474	2236.49838241677	-0.767544725762657	0.0813790871740153	-9.4317195291389	4.03420344011689e-21	4.46682579294444e-20	candidate	stable	not_candidate	19.3500009847653
ENSG00000196305	4418.10133553151	0.529938335421437	0.0561928098688757	9.4307142970432	4.07305668233535e-21	4.50682494254387e-20	candidate	stable	not_candidate	19.3461293107916
ENSG00000197329	2819.02922856173	0.544004453835583	0.0577126618662221	9.42608495682603	4.25681633682124e-21	4.70700173254933e-20	candidate	stable	not_candidate	19.3272556418386
ENSG00000052802	2857.01828988675	0.582833865012968	0.0618462342904528	9.42391839535072	4.34561093514006e-21	4.80197275240895e-20	candidate	stable	not_candidate	19.3185803085672
ENSG00000084733	6966.44829652169	0.507455067331558	0.0538512889968089	9.42326686667852	4.37266978833341e-21	4.82864337588689e-20	candidate	stable	not_candidate	19.316174868653
ENSG00000140105	15670.1640675562	0.498903937583792	0.0529547879265391	9.42131877245719	4.45457479037999e-21	4.91580330909001e-20	candidate	stable	not_candidate	19.30840550241
ENSG00000124209	1628.99207226372	-0.6376780398329	0.0676898741801132	-9.42058243654182	4.48592664986037e-21	4.94709667928527e-20	candidate	stable	not_candidate	19.3056496022961
ENSG00000249348	290.612067754325	-1.40568182411748	0.149237954033816	-9.41906389174276	4.55127435449124e-21	5.01581403176753e-20	candidate	down	candidate_down	19.2996585739466
ENSG00000196367	4243.89148478877	-0.62149581334639	0.0660250834359981	-9.4130257926723	4.82055867318837e-21	5.30904195207146e-20	candidate	stable	not_candidate	19.2749838428485
ENSG00000130818	591.091847714772	-0.944790399537574	0.10038669837786	-9.41150983949424	4.89060491828591e-21	5.3825978181268e-20	candidate	stable	not_candidate	19.2690080689849
ENSG00000278768	411.220141988072	-1.07791770053121	0.114546061810634	-9.41034273455174	4.94521726865729e-21	5.43908051119963e-20	candidate	down	candidate_down	19.2644745125562
ENSG00000196498	2179.94765537299	-0.677352030386182	0.0720171992439509	-9.40542033704646	5.18226515178128e-21	5.69600933515813e-20	candidate	stable	not_candidate	19.2444293076078
ENSG00000130638	6512.49402344875	0.474522164669615	0.0504826111834189	9.39971514043776	5.47109898363599e-21	6.00947840489805e-20	candidate	stable	not_candidate	19.2211632211262
ENSG00000118473	5200.17428142217	-0.552040042211405	0.0587464106417483	-9.39700036446305	5.61407367512004e-21	6.16242505734107e-20	candidate	stable	not_candidate	19.210248349237
ENSG00000171530	1560.33674675722	0.664335417870599	0.0707025755336835	9.39619826938415	5.65701911426988e-21	6.20544195004903e-20	candidate	stable	not_candidate	19.2072272827176
ENSG00000173456	1058.76549870846	0.746764824489415	0.0794837506305	9.39518855823672	5.71154285638603e-21	6.26109409339729e-20	candidate	stable	not_candidate	19.2033497694722
ENSG00000114770	1120.46247259266	-1.06344387035425	0.113221891690272	-9.39256405698811	5.85570742368542e-21	6.41487311931586e-20	candidate	down	candidate_down	19.1928119291762
ENSG00000100991	3530.81622523233	0.54909466789899	0.0584953166504975	9.38698513557529	6.17422275792827e-21	6.75932140231776e-20	candidate	stable	not_candidate	19.1700969025823
ENSG00000111639	1258.71792500552	0.744987081753281	0.0793926202803553	9.38358098174041	6.37693045067994e-21	6.97661530100878e-20	candidate	stable	not_candidate	19.1563552238827
ENSG00000123091	5385.62929723976	0.525005464556657	0.055955133165948	9.38261487109021	6.43564917917578e-21	7.03619619060118e-20	candidate	stable	not_candidate	19.1526620595916
ENSG00000142156	3053.46392696636	0.547633939468676	0.0583759224020656	9.38116122083406	6.52500884539715e-21	7.12917633108207e-20	candidate	stable	not_candidate	19.1469606434342
ENSG00000106682	7393.35669775758	0.473122423467243	0.0504338455790636	9.38104992857511	6.53190062382512e-21	7.13198931299345e-20	candidate	stable	not_candidate	19.1467893162695
ENSG00000134698	1284.76467674027	-0.746266271279581	0.0795601093964255	-9.37990504212541	6.60321706456975e-21	7.20509550242354e-20	candidate	stable	not_candidate	19.1423602583058
ENSG00000046889	274.246702909558	-1.29827689016125	0.138481582425688	-9.37508705071259	6.91187101785029e-21	7.5369048986724e-20	candidate	down	candidate_down	19.1228069646595
ENSG00000103994	2499.60031907324	-0.642039031001406	0.0684999273863398	-9.37284250507747	7.06049345605488e-21	7.68881686842627e-20	candidate	stable	not_candidate	19.1141404829612
ENSG00000141741	759.762903069695	0.858678062510091	0.0916129390327577	9.37289068090105	7.05727054967641e-21	7.68881686842627e-20	candidate	stable	not_candidate	19.1141404829612
ENSG00000109685	5426.49100407004	-0.48020772605483	0.0513406261320248	-9.35336715255387	8.49009143082366e-21	9.23954614210849e-20	candidate	stable	not_candidate	19.034349361336
ENSG00000047849	9211.65040146556	0.595781592185443	0.0637121794603573	9.35114129247686	8.6706991389371e-21	9.42988477783021e-20	candidate	stable	not_candidate	19.0254936138012
ENSG00000070748	1414.41068855511	-0.653428203813266	0.0699278385903334	-9.34432147461789	9.24805264811478e-21	1.00511730096616e-19	candidate	stable	not_candidate	18.9977832514877
ENSG00000101152	6975.25347635584	0.472693657893126	0.0505885947553015	9.34387800609127	9.28688555034819e-21	1.00867422282546e-19	candidate	stable	not_candidate	18.9962490776428
ENSG00000112159	2142.97615559338	-0.652618274107892	0.0698642415318099	-9.34123465450847	9.52172192157023e-21	1.03350096021248e-19	candidate	stable	not_candidate	18.9856891155391
ENSG00000235300	2095.0870965775	0.597155335711458	0.063992040468224	9.3317126839858	1.04173745434286e-20	1.1299739163325e-19	candidate	stable	not_candidate	18.9469315814047
ENSG00000166855	1219.70808837217	-0.715917584098235	0.0767334938330638	-9.32992293633516	1.05947912457904e-20	1.14846424790326e-19	candidate	stable	not_candidate	18.9398825199988
ENSG00000185163	401.085218776897	-1.1718520465635	0.125690446446831	-9.32331835625403	1.12757412553853e-20	1.22147701992764e-19	candidate	down	candidate_down	18.9131146991469
ENSG00000100075	1061.55644872011	0.792991271452777	0.0850619554500421	9.32251401060854	1.13615729757843e-20	1.22996845058949e-19	candidate	stable	not_candidate	18.9101060283253
ENSG00000099804	2293.89510418868	0.604452051338703	0.0648749496412012	9.31718721450574	1.19465305600625e-20	1.29244718305326e-19	candidate	stable	not_candidate	18.8885871956825
ENSG00000101966	1840.55640677512	-0.673019791685415	0.0722552526360483	-9.31447565584518	1.22556376658532e-20	1.32502051204119e-19	candidate	stable	not_candidate	18.8777773985594
ENSG00000130726	7160.2251867515	0.507574539859199	0.0545348008254926	9.30735112581415	1.31060033792023e-20	1.4160312349537e-19	candidate	stable	not_candidate	18.848927166831
ENSG00000133597	519.179085451063	1.00835350774941	0.108369478932992	9.30477397951591	1.34277620752044e-20	1.44984725151881e-19	candidate	up	candidate_up	18.8386777503974
ENSG00000176542	726.84665632446	-1.00618482893832	0.108256572206356	-9.29444567134788	1.47975244533147e-20	1.59670218137661e-19	candidate	down	candidate_down	18.7967760813859
ENSG00000185684	256.832082641946	-1.37074703709037	0.147486504824498	-9.2940505893844	1.48525782026138e-20	1.60159655291893e-19	candidate	down	candidate_down	18.7954468745862
ENSG00000141837	437.813941960084	-1.17422066287487	0.126364794223878	-9.29230859027497	1.50977468465417e-20	1.626971806294e-19	candidate	down	candidate_down	18.7886199728634
ENSG00000115457	2223.90827753744	0.846848713829707	0.091155094508842	9.29019621330724	1.54004158183393e-20	1.65850631889808e-19	candidate	stable	not_candidate	18.7802828694822
ENSG00000272645	134.393696402967	-1.98250071067966	0.213451588071321	-9.28782366340248	1.57475210765365e-20	1.69478207286243e-19	candidate	down	candidate_down	18.7708861385453
ENSG00000175455	442.792685237974	-1.24413314196985	0.133954712373467	-9.2877146307567	1.57636571901031e-20	1.69541417174806e-19	candidate	down	candidate_down	18.7707241909521
ENSG00000141519	222.288027721455	-1.64421776627963	0.177124224238361	-9.28285091070866	1.65003309346764e-20	1.77349035159957e-19	candidate	down	candidate_down	18.7511711698977
ENSG00000247315	1749.67413042293	0.613295345045234	0.0660759106995239	9.28167827809679	1.66829740019077e-20	1.79195533492533e-19	candidate	stable	not_candidate	18.7466728194714
ENSG00000169255	1988.63364256358	0.583720792050814	0.0629086419347547	9.27886493967261	1.71293559336485e-20	1.83870669281269e-19	candidate	stable	not_candidate	18.7354875431123
ENSG00000137575	3536.26822813127	0.528792616974598	0.0570026231418557	9.2766365445789	1.74912912182353e-20	1.8763385125016e-19	candidate	stable	not_candidate	18.7266888072953
ENSG00000121073	1233.83242802185	0.729965677732328	0.0787028293387332	9.27496106385948	1.7768392738952e-20	1.90482704767999e-19	candidate	stable	not_candidate	18.7201444507748
ENSG00000105953	3643.74713742392	0.552210803846868	0.0595422324389635	9.27427107159505	1.78837657890885e-20	1.91595208064683e-19	candidate	stable	not_candidate	18.7176153571421
ENSG00000086504	1161.13756239242	0.692899647430394	0.0747176210906379	9.27357746829032	1.80004891306815e-20	1.92720726143136e-19	candidate	stable	not_candidate	18.7150715766494
ENSG00000140443	5395.95322169209	-0.505445553772834	0.0545299935863256	-9.26912916233284	1.87671870190121e-20	2.00799177172331e-19	candidate	stable	not_candidate	18.6972380711597
ENSG00000168894	644.648618327109	0.870828257719246	0.0939524752806852	9.26881654919284	1.88222665532784e-20	2.01258151106899e-19	candidate	stable	not_candidate	18.6962465213499
ENSG00000177082	933.765516793716	-0.829195770258691	0.0894778465878832	-9.26705102859479	1.91363484821185e-20	2.04484137726131e-19	candidate	stable	not_candidate	18.689340375506
ENSG00000075415	8941.03323223488	0.464420306393487	0.0501297339047043	9.26436807497006	1.96235864223115e-20	2.09555040527851e-19	candidate	stable	not_candidate	18.6787018884111
ENSG00000162961	981.438843719013	0.823801290490662	0.0889756834972442	9.25872393569393	2.0688989657446e-20	2.20789476189282e-19	candidate	stable	not_candidate	18.6560216308606
ENSG00000163931	4817.50011614318	0.524245599644418	0.0566809057413711	9.24906884933162	2.26456804484736e-20	2.41514939321358e-19	candidate	stable	not_candidate	18.6170560000505
ENSG00000157657	3132.50683382688	-0.595842354383586	0.0644295613225418	-9.24796540831204	2.28806365852353e-20	2.4386330089554e-19	candidate	stable	not_candidate	18.6128535519527
ENSG00000100568	3153.30137214336	0.536220849844616	0.0579888401427003	9.24696628739377	2.30954580622144e-20	2.45994176136545e-19	candidate	stable	not_candidate	18.6090751746109
ENSG00000266412	9153.67683551136	0.606422748165571	0.0655914009502796	9.24546113331621	2.34228522320161e-20	2.49320566284089e-19	candidate	stable	not_candidate	18.6032418953619
ENSG00000187514	15570.5704644765	0.5125503376528	0.0554396174168016	9.24519976029752	2.34801706271267e-20	2.4976974807478e-19	candidate	stable	not_candidate	18.6024601641997
ENSG00000105963	976.644227984137	0.836819020671649	0.0905232042477583	9.24424878268019	2.36898900597763e-20	2.5183847090573e-19	candidate	stable	not_candidate	18.5988779262303
ENSG00000159363	3974.7602220666	0.517798417765893	0.0560485099861572	9.23839755764745	2.50216279844743e-20	2.65824626561746e-19	candidate	stable	not_candidate	18.5754047875602
ENSG00000167863	1341.68001009539	0.740542030330962	0.0801660296701623	9.23760392497761	2.52078676573705e-20	2.6763108849599e-19	candidate	stable	not_candidate	18.5724634395662
ENSG00000166862	332.906643338407	-1.47020786824666	0.159159619145514	-9.23731707916755	2.52755176449416e-20	2.68176975911647e-19	candidate	down	candidate_down	18.5715785108384
ENSG00000135070	3653.4797671048	0.585950609318779	0.0634391462537755	9.23642015885274	2.54882083939386e-20	2.70260078734188e-19	candidate	stable	not_candidate	18.5682181010489
ENSG00000138074	1946.46085626158	0.662109583270777	0.0716959048102097	9.2349707423804	2.5835661181774e-20	2.73768520027521e-19	candidate	stable	not_candidate	18.5626164917913
ENSG00000171163	147.976184176255	-2.07350172847466	0.224637889126069	-9.23041850393722	2.69576548176537e-20	2.85474652299768e-19	candidate	down	candidate_down	18.5444324473307
ENSG00000171302	1709.95459229712	0.609562197355308	0.0660451009176313	9.22948392668108	2.71938923900407e-20	2.87791865652449e-19	candidate	stable	not_candidate	18.5409214854244
ENSG00000124299	1261.59737834002	0.708975555668522	0.076899281621105	9.21953418449027	2.98393661009642e-20	3.15586637636318e-19	candidate	stable	not_candidate	18.5008813936872
ENSG00000184007	5335.06584837254	0.463760803987578	0.0503209098217793	9.21606556062027	3.08201757315702e-20	3.25751313554408e-19	candidate	stable	not_candidate	18.4871138243697
ENSG00000163479	2764.80809796794	0.689431289997066	0.0748466361104004	9.21125284749124	3.2234036793584e-20	3.40477166131718e-19	candidate	stable	not_candidate	18.467912008437
ENSG00000066777	3537.17752299274	-0.522281216580051	0.0567143079826352	-9.2089850896173	3.29222918409805e-20	3.47524767548241e-19	candidate	stable	not_candidate	18.4590142384804
ENSG00000254986	1711.8091993706	0.648056292509966	0.0703746733329578	9.20865791367687	3.30227802151348e-20	3.48362917722878e-19	candidate	stable	not_candidate	18.4579680806605
ENSG00000150779	1057.22235933706	0.758034021918067	0.082332970059245	9.2069315776244	3.35580469748922e-20	3.53783622224135e-19	candidate	stable	not_candidate	18.4512622758421
ENSG00000147677	2319.57979655853	0.611242769791437	0.066411848550624	9.20382105198445	3.45442325411133e-20	3.63948164272443e-19	candidate	stable	not_candidate	18.4389604668276
ENSG00000137267	17979.6752729007	0.466084397923669	0.0506468554405906	9.20263250045981	3.49285789833109e-20	3.67762985853599e-19	candidate	stable	not_candidate	18.4344319832232
ENSG00000065613	1180.03926476649	-0.886453626738566	0.0963286683357715	-9.20238639289258	3.50086904645297e-20	3.68371698391103e-19	candidate	stable	not_candidate	18.4337137435803
ENSG00000179218	4286.26853561098	0.495394376048553	0.0538378960180146	9.20159242260859	3.52683792730278e-20	3.70867998466212e-19	candidate	stable	not_candidate	18.4307806395459
ENSG00000125356	856.709621282869	0.782546535523086	0.0850543054862182	9.20055170693137	3.56116585837636e-20	3.742395673052e-19	candidate	stable	not_candidate	18.4268502976648
ENSG00000162065	1483.83175558345	-0.684129893064494	0.0743953719202481	-9.1958662939125	3.71985015049408e-20	3.90667034241336e-19	candidate	stable	not_candidate	18.4081932344141
ENSG00000144893	235.292080056153	-1.40581521187616	0.152878079756538	-9.1956624135714	3.72691158067893e-20	3.91159970221193e-19	candidate	down	candidate_down	18.4076455956062
ENSG00000168288	2059.84225873084	0.713644219229114	0.0776691535138136	9.18825797557059	3.99254431858941e-20	4.18773537416489e-19	candidate	stable	not_candidate	18.3780207694887
ENSG00000111412	5387.21719556003	0.628473356537941	0.068404906997145	9.18754785477848	4.01898257524468e-20	4.21279137963465e-19	candidate	stable	not_candidate	18.3754300469061
ENSG00000128463	1486.30136535403	0.677757579543581	0.0737827665626512	9.1858520779114	4.08281959878137e-20	4.27699301026432e-19	candidate	stable	not_candidate	18.3688614594944
ENSG00000186469	25780.1525423394	0.398500200009504	0.043405479018376	9.18087322203715	4.27609612068573e-20	4.47662280822106e-19	candidate	stable	not_candidate	18.3490494969074
ENSG00000119705	755.372868957928	0.870060698223932	0.0947855176557708	9.1792577573264	4.3407301490348e-20	4.54140988360069e-19	candidate	stable	not_candidate	18.3428092992105
ENSG00000058799	1087.9047317392	0.794373476438837	0.0865686813044819	9.17622244521484	4.46479445542547e-20	4.66825344326764e-19	candidate	stable	not_candidate	18.3308455737868
ENSG00000163444	2347.26581459145	0.625832364234898	0.0682039029788875	9.17590250558863	4.47807402346997e-20	4.67917665197494e-19	candidate	stable	not_candidate	18.3298305586698
ENSG00000143363	1312.51845997141	0.660289315056087	0.0719606895862131	9.17569465847074	4.4867219394811e-20	4.68524945892717e-19	candidate	stable	not_candidate	18.3292672808165
ENSG00000130165	1120.36561843345	0.78976682444664	0.0861598079089711	9.16630205676687	4.89523866928985e-20	5.10861293851348e-19	candidate	stable	not_candidate	18.2916970010241
ENSG00000164258	1011.90384179335	0.749319800867376	0.0817804724576306	9.16257608141833	5.06729388405851e-20	5.28482922756608e-19	candidate	stable	not_candidate	18.2769690417953
ENSG00000099977	495.770098346578	1.00784598813569	0.110005861190012	9.16174808535742	5.10633279922925e-20	5.32218409105787e-19	candidate	up	candidate_up	18.2739101075471
ENSG00000169714	3255.61657775016	0.534765790062863	0.0583702607240722	9.16161386687661	5.11268896330384e-20	5.3254490336557e-19	candidate	stable	not_candidate	18.2736437673039
ENSG00000115350	347.305672681128	1.20489376299367	0.131578287572271	9.15723851727339	5.32422999220419e-20	5.54229864342869e-19	candidate	up	candidate_up	18.2563100762263
ENSG00000176095	4052.97305640496	0.520641889222964	0.0568613806140479	9.15633569921333	5.3689447687396e-20	5.58532541433112e-19	candidate	stable	not_candidate	18.2529515187827
ENSG00000120053	1981.80548607878	0.597732747539987	0.0653123218570369	9.15191391983235	5.59336484482983e-20	5.81512820872176e-19	candidate	stable	not_candidate	18.2354407057461
ENSG00000102931	2889.44353698589	0.564977129199558	0.0617437712251305	9.1503501970998	5.67492813677661e-20	5.89621464273897e-19	candidate	stable	not_candidate	18.2294267150302
ENSG00000062582	810.009433218326	0.834237166638064	0.091258296941499	9.14149391997585	6.15954660954068e-20	6.39570773033388e-19	candidate	stable	not_candidate	18.1941113907675
ENSG00000175224	3585.23503625165	0.535585313168215	0.0585952453578304	9.14042274074447	6.2208671570428e-20	6.45532194939366e-19	candidate	stable	not_candidate	18.1900820930787
ENSG00000167792	1934.2660982158	0.614209619845017	0.0672074171519413	9.13901539254846	6.30234997956705e-20	6.53577034918065e-19	candidate	stable	not_candidate	18.1847032162424
ENSG00000205629	1493.51304253974	0.75111061007678	0.0821926950728682	9.13841077252522	6.33767947863514e-20	6.56828513093178e-19	candidate	stable	not_candidate	18.1825480026452
ENSG00000100934	3373.72124811426	0.561245931051188	0.0614222627178698	9.13750008900116	6.39126285056703e-20	6.61966534742115e-19	candidate	stable	not_candidate	18.1791639654609
ENSG00000186812	807.384245642989	-2.085862723095	0.228385416919484	-9.13308192453619	6.65764475507486e-20	6.89124632542837e-19	candidate	down	candidate_down	18.1617022260885
ENSG00000180694	784.964976224767	0.822939623858074	0.0901096979549117	9.13264212992756	6.68475412190148e-20	6.91497420750234e-19	candidate	stable	not_candidate	18.1602094354477
ENSG00000182985	16546.2261674527	0.501463974476675	0.05491313998131	9.13194864921859	6.72772277106809e-20	6.95506759562233e-19	candidate	stable	not_candidate	18.1576986447858
ENSG00000183323	283.567870261664	-1.31430357208519	0.143967444718358	-9.12917204758583	6.90251509933396e-20	7.13130390500294e-19	candidate	down	candidate_down	18.1468310554252
ENSG00000243279	1517.06831098568	0.667548559594734	0.0731241314173285	9.12897762552491	6.91492113423702e-20	7.13965607109972e-19	candidate	stable	not_candidate	18.1463227083948
ENSG00000141522	5386.91027230256	0.522096164344881	0.0571945713733637	9.12842166324945	6.95051873110751e-20	7.17192813478427e-19	candidate	stable	not_candidate	18.1443640708699
ENSG00000185627	2417.97577117454	0.618259998671718	0.0677338278359467	9.12778767160718	6.99133353960896e-20	7.20953995470287e-19	candidate	stable	not_candidate	18.1420924470016
ENSG00000128185	680.540896066674	0.864045428820712	0.0946644884194418	9.12745046476434	7.01313849401529e-20	7.2275139064961e-19	candidate	stable	not_candidate	18.1410110640283
ENSG00000111011	1603.40658052492	-0.729266458643536	0.0799747683553797	-9.11870673264013	7.60261095137856e-20	7.83012050603328e-19	candidate	stable	not_candidate	18.106231554072
ENSG00000156261	5934.99432871902	0.521241353057679	0.0571630593762194	9.11849993239729	7.61712976534933e-20	7.84018590178012e-19	candidate	stable	not_candidate	18.1056736394635
ENSG00000133872	14617.6378959621	0.43055344030483	0.0472199140192174	9.11804795175198	7.64895741649694e-20	7.86804336989598e-19	candidate	stable	not_candidate	18.1041332548464
ENSG00000106636	5968.52641319984	0.531322986772356	0.0583096629652731	9.11209154285097	8.08088215871916e-20	8.30716697336905e-19	candidate	stable	not_candidate	18.0805470601639
ENSG00000166562	2048.98862892271	0.715277737805973	0.0785166047710943	9.10989133943424	8.24645220520911e-20	8.47210139490388e-19	candidate	stable	not_candidate	18.0720088551924
ENSG00000165671	5402.5400146422	-0.489943665430677	0.0537908307348309	-9.10831193230534	8.36736895168261e-20	8.59098415673068e-19	candidate	stable	not_candidate	18.0659570818783
ENSG00000141446	424.556322623011	-1.16330489811265	0.127723836018693	-9.10797024560395	8.39375757066862e-20	8.61272515946867e-19	candidate	down	candidate_down	18.0648594113268
ENSG00000103404	795.676360483452	-0.817097211562203	0.0897424078363268	-9.10491741042244	8.63320968378427e-20	8.85292513818226e-19	candidate	stable	not_candidate	18.0529132082317
ENSG00000123562	9155.65923298905	0.46316793803662	0.0508818774365647	9.10280754899539	8.80263156461938e-20	9.021059146868e-19	candidate	stable	not_candidate	18.0447424697046
ENSG00000214160	742.355189147221	0.865705403205176	0.0951271608593776	9.10050710422139	8.99110328889935e-20	9.20849512291489e-19	candidate	stable	not_candidate	18.0358113375789
ENSG00000198198	947.42095262246	-0.839520475776236	0.0922524939463685	-9.10024694036235	9.01266752366941e-20	9.22486167850177e-19	candidate	stable	not_candidate	18.0350401371162
ENSG00000051825	210.565384975345	-1.69169315107068	0.185952824020036	-9.09743188889886	9.24929302057097e-20	9.461196328163e-19	candidate	down	candidate_down	18.0240539454301
ENSG00000008056	2671.10430754336	0.534815779158842	0.0587948148886712	9.09630858046792	9.34541990766375e-20	9.54770172384695e-19	candidate	stable	not_candidate	18.0201011570837
ENSG00000105341	1415.36121553996	0.687908874094947	0.0756247695565344	9.09634340876491	9.34242470432913e-20	9.54770172384695e-19	candidate	stable	not_candidate	18.0201011570837
ENSG00000062716	1603.35736298988	0.625455445932402	0.0687603189534565	9.09616847990146	9.35747802526096e-20	9.55411229773245e-19	candidate	stable	not_candidate	18.0198096583846
ENSG00000177410	833.149361441056	0.815449141176389	0.0896809375768825	9.09278117746387	9.65374092323099e-20	9.85051266533514e-19	candidate	stable	not_candidate	18.0065411662605
ENSG00000165733	1637.2139706531	-0.652680989054289	0.0717815492346006	-9.09260103764491	9.66975347453669e-20	9.86076095057692e-19	candidate	stable	not_candidate	18.0060895694518
ENSG00000179981	3891.51524897278	-0.609182473364955	0.0670062857022723	-9.09142279683616	9.77513605644751e-20	9.96207573426976e-19	candidate	stable	not_candidate	18.0016501609724
ENSG00000002919	1333.75283260283	0.701371583966751	0.0772528060155138	9.07891402450679	1.09663518175063e-19	1.11691819990878e-18	candidate	stable	not_candidate	17.951978632282
ENSG00000028528	1497.49753897663	-0.647744465552297	0.0713646722775466	-9.07654228457933	1.1207878316924e-19	1.14081423164254e-18	candidate	stable	not_candidate	17.9427850696405
ENSG00000286827	113.572375554135	-2.0024557503013	0.220661250182144	-9.074795636517	1.13891026853009e-19	1.15854665247027e-18	candidate	down	candidate_down	17.9360864733091
ENSG00000139625	1672.93917378163	-0.747861129345693	0.082445109811358	-9.07101865783026	1.17909455755781e-19	1.19868566712954e-18	candidate	stable	not_candidate	17.9212946875672
ENSG00000183307	2715.96931803236	0.594983512921459	0.0656387663267637	9.06451394835036	1.25161019243336e-19	1.27162363954484e-18	candidate	stable	not_candidate	17.8956414071268
ENSG00000228315	166.568578107778	-2.22443064585947	0.245425060704709	-9.06358396926658	1.26233161009358e-19	1.28172822364757e-18	candidate	down	candidate_down	17.8922040524169
ENSG00000170892	883.341920569028	0.835435034529316	0.0921870387272426	9.06239148218168	1.2762122919208e-19	1.29502623234224e-18	candidate	stable	not_candidate	17.8877214343271
ENSG00000012660	4671.7230960673	0.487890394934464	0.053846375124749	9.06078438528388	1.29515796524831e-19	1.31344441902407e-18	candidate	stable	not_candidate	17.8815883005116
ENSG00000179271	1000.89914083483	0.863792029968479	0.0953406556301013	9.06005968030871	1.3037920079669e-19	1.32138920071246e-18	candidate	stable	not_candidate	17.8789692468619
ENSG00000064115	1580.08935928598	0.630218710636196	0.0695632350119711	9.05965213561075	1.30867240597123e-19	1.32552226527558e-18	candidate	stable	not_candidate	17.8776129728686
ENSG00000084090	5244.15868124195	0.522853079959244	0.0577309487675506	9.05672072122827	1.34431241226496e-19	1.36078682908193e-18	candidate	stable	not_candidate	17.8662099028675
ENSG00000049239	443.283345246009	-1.07629489837845	0.118917170107942	-9.05079474563249	1.41931515418234e-19	1.43582892511282e-18	candidate	down	candidate_down	17.8428973019499
ENSG00000128655	579.819915161671	-0.981635995006356	0.108460677430432	-9.05061648389561	1.42163427250938e-19	1.43641579093914e-18	candidate	stable	not_candidate	17.8427198291934
ENSG00000213619	1649.02320090984	0.680835009476471	0.0752247604575232	9.05067700230052	1.42084653121868e-19	1.43641579093914e-18	candidate	stable	not_candidate	17.8427198291934
ENSG00000150753	7062.39232520991	0.58538783436663	0.0646801604345181	9.0505006548225	1.42314317199639e-19	1.43706144262716e-18	candidate	stable	not_candidate	17.8425246628863
ENSG00000074964	1818.59274184118	-0.583636213117075	0.0645030995100586	-9.04818865372605	1.45359474098346e-19	1.46691417966076e-18	candidate	stable	not_candidate	17.8335952933755
ENSG00000272636	1783.18082071728	-0.64893763848743	0.0717262617135637	-9.04742033090947	1.46385624108246e-19	1.47636783288659e-18	candidate	stable	not_candidate	17.8308054257847
ENSG00000196655	1611.43658878749	0.702406182627106	0.0776585691763531	9.04479943523074	1.49940170896644e-19	1.51129446199668e-18	candidate	stable	not_candidate	17.8206509090819
ENSG00000187735	3246.77226272422	0.516580997231054	0.0571207350458706	9.04366858753159	1.51500080273645e-19	1.52608617446379e-18	candidate	stable	not_candidate	17.8164209421102
ENSG00000124574	424.252866147695	-1.086796425913	0.12027342708829	-9.03604771414063	1.6243880185803e-19	1.63527666465245e-18	candidate	down	candidate_down	17.7864087605773
ENSG00000180979	646.6963318381	-1.01303929087358	0.112143891487208	-9.0333880645576	1.66437203905381e-19	1.67450828776912e-18	candidate	down	candidate_down	17.7761126986326
ENSG00000177556	683.55816021391	0.862356953024603	0.0955065419272798	9.02929721485693	1.72777809347581e-19	1.73724248960562e-18	candidate	stable	not_candidate	17.7601395571733
ENSG00000171456	2482.19132709274	-0.559503487647763	0.0619841763810124	-9.02655355470941	1.77163468980422e-19	1.78025578318527e-18	candidate	stable	not_candidate	17.7495175947443
ENSG00000198700	5384.66183311818	-0.461561252840178	0.0511925821939015	-9.01617447410502	1.94772097973785e-19	1.95600915411971e-18	candidate	stable	not_candidate	17.7086291170462
ENSG00000214021	122.617183195092	-2.30474085370874	0.255647079222	-9.01532245438776	1.96292138435806e-19	1.97007662634236e-18	candidate	down	candidate_down	17.7055168815793
ENSG00000179912	978.643768452007	-0.756482943258995	0.0839185653340744	-9.01448851332819	1.97791275503962e-19	1.98391734749572e-18	candidate	stable	not_candidate	17.702476425062
ENSG00000074755	2102.93327064702	-0.668663393499672	0.0741807937729955	-9.01396924311546	1.98730452989875e-19	1.99212808458297e-18	candidate	stable	not_candidate	17.7006827418966
ENSG00000124733	1223.8848327992	0.748357443066601	0.0830250722623341	9.01363193881986	1.99342877466929e-19	1.99705538857105e-18	candidate	stable	not_candidate	17.6996098897526
ENSG00000177875	4505.30244021021	0.494130529681843	0.0548235189911423	9.01311223312166	2.00290130006175e-19	2.00532905921334e-18	candidate	stable	not_candidate	17.697814352782
ENSG00000072958	3968.2395758149	0.524358886958661	0.0581821789466359	9.01236248713884	2.01664511791871e-19	2.01786658679692e-18	candidate	stable	not_candidate	17.6951075509501
ENSG00000089220	9121.36370110709	0.549808756366768	0.0610070167940535	9.01222163055118	2.01923758091741e-19	2.01923758091741e-18	candidate	stable	not_candidate	17.6948125795154
ENSG00000094916	21969.3857398739	0.478206459273923	0.0530646986663707	9.01176245775956	2.02771153411868e-19	2.02648484837511e-18	candidate	stable	not_candidate	17.6932566390438
ENSG00000130508	1832.63642250437	-0.900264151368846	0.0999169772000679	-9.01012196922461	2.05827449063282e-19	2.05578564602504e-18	candidate	stable	not_candidate	17.6870221706114
ENSG00000104679	1771.87294312269	0.596938675088467	0.0663103463716242	9.00219509853008	2.21248948853599e-19	2.20847893357187e-18	candidate	stable	not_candidate	17.6559067390713
ENSG00000130021	970.612398567249	0.753713083748367	0.0837423541864354	9.00038088337447	2.24935942885895e-19	2.24392619352354e-18	candidate	stable	not_candidate	17.6489914318511
ENSG00000154556	3700.81705172581	-0.512963312583263	0.0570096825875096	-8.99782790047754	2.30227351839005e-19	2.29532640457475e-18	candidate	stable	not_candidate	17.6391555473267
ENSG00000080854	705.092193820257	-1.02777816855221	0.11427091922358	-8.99422333814678	2.37908319042817e-19	2.37047372170527e-18	candidate	down	candidate_down	17.6251648547646
ENSG00000153207	1257.03453950346	-0.716020107294844	0.079612501292973	-8.99381498717016	2.38794284151077e-19	2.37786713331874e-18	candidate	stable	not_candidate	17.6238124158563
ENSG00000259291	337.632261719356	-1.40006499988121	0.155714243985467	-8.99124552800632	2.44444295247341e-19	2.43266250450968e-18	candidate	down	candidate_down	17.6139181387453
ENSG00000187601	2240.52520581359	0.62137362650435	0.0691121500579737	8.99080155925001	2.45433838016574e-19	2.44103973752787e-18	candidate	stable	not_candidate	17.6124251506735
ENSG00000111057	1241.96636143122	0.757786593322705	0.0842897439614582	8.99025857367897	2.46649456919055e-19	2.45165404831696e-18	candidate	stable	not_candidate	17.6105408129085
ENSG00000147224	1632.58070510914	0.607545444449148	0.0675891345548184	8.98880342899488	2.49936600205832e-19	2.4828338156346e-18	candidate	stable	not_candidate	17.6050523482538
ENSG00000151779	2990.54659043422	0.569615916005277	0.063379232163613	8.98742216590471	2.53096875674123e-19	2.51271657820704e-18	candidate	stable	not_candidate	17.5998564948783
ENSG00000258768	162.105394778218	-1.74281381725022	0.193983388389453	-8.98434567887454	2.60278353650991e-19	2.58246150289151e-18	candidate	down	candidate_down	17.5879661438476
ENSG00000179406	86.9553420905538	-2.41232547717473	0.268572006520389	-8.98204361812965	2.65783424118803e-19	2.63549949966544e-18	candidate	down	candidate_down	17.5791370618973
ENSG00000183291	2168.70994647718	0.741086751282518	0.0825155688610251	8.98117484387311	2.67890747655405e-19	2.65480213033431e-18	candidate	stable	not_candidate	17.5759678425322
ENSG00000182484	1161.3810565664	-1.06711695273431	0.11882917114779	-8.98026084358631	2.70125593395844e-19	2.67534460605476e-18	candidate	down	candidate_down	17.5726202693927
ENSG00000198843	4564.90714545277	0.560118652189963	0.0623846494131428	8.97846918206709	2.74560011347267e-19	2.71763414467157e-18	candidate	stable	not_candidate	17.5658090095774
ENSG00000100403	4569.00354552688	-0.485795347491796	0.0541091990640167	-8.97805467268238	2.75596136156975e-19	2.72625638881032e-18	candidate	stable	not_candidate	17.5644333036703
ENSG00000204869	100.102233546153	-2.33951267685875	0.260586975239453	-8.9778572958567	2.76090864270014e-19	2.72951590529062e-18	candidate	down	candidate_down	17.5639143706528
ENSG00000118557	90.3363268083177	-2.47057601861455	0.275266249298478	-8.97522316997041	2.82777945205341e-19	2.79395433899057e-18	candidate	down	candidate_down	17.5537806957474
ENSG00000117298	1301.07069977764	-0.645799570103029	0.0719615553922092	-8.97423028981592	2.85339817453001e-19	2.81758146104219e-18	candidate	stable	not_candidate	17.5501235189128
ENSG00000166171	476.735677595971	0.966750784030454	0.107762758043013	8.97110283354649	2.93560227494351e-19	2.89702207778177e-18	candidate	stable	not_candidate	17.5380481950889
ENSG00000101843	925.906078645299	0.805425456185488	0.0898382696496555	8.96528238273539	3.09486830030852e-19	3.05237160125951e-18	candidate	stable	not_candidate	17.5153625957
ENSG00000137817	5761.74933030412	0.478880935297628	0.0534227452712672	8.96398964272598	3.13138411786065e-19	3.08654329517052e-18	candidate	stable	not_candidate	17.5105276267734
ENSG00000064393	9756.09985632352	-0.747043660012222	0.0833443487100886	-8.96333910545988	3.14992041121925e-19	3.10296274259642e-18	candidate	stable	not_candidate	17.5082234389766
ENSG00000244462	4465.88278289986	0.486895923860713	0.0543242491063574	8.96277319742526	3.16613343715024e-19	3.11707535051979e-18	candidate	stable	not_candidate	17.5062526991927
ENSG00000148290	487.629818128873	1.04255688277851	0.116341812462208	8.96115386819478	3.21298343237997e-19	3.16131544389024e-18	candidate	up	candidate_up	17.5001321670184
ENSG00000108389	4284.58136129416	-0.474123171438942	0.0529132560987298	-8.96038547607587	3.23545331139371e-19	3.18152908953715e-18	candidate	stable	not_candidate	17.4973641015437
ENSG00000131507	9829.58722938241	0.525715184866849	0.0586861326398555	8.95808193893185	3.30374953387994e-19	3.24675444971425e-18	candidate	stable	not_candidate	17.4885505555892
ENSG00000111879	310.425139197153	-1.33659447501331	0.149282635850582	-8.95344905586414	3.4454489169785e-19	3.38399620145569e-18	candidate	down	candidate_down	17.4705701331294
ENSG00000118680	3746.16277711996	0.536730496551702	0.0599709241350797	8.94984535076964	3.55980726431326e-19	3.4921624706921e-18	candidate	stable	not_candidate	17.4569055592151
ENSG00000151693	882.193725843761	-0.899147126914957	0.100464855288715	-8.94986733749827	3.55909830357207e-19	3.4921624706921e-18	candidate	stable	not_candidate	17.4569055592151
ENSG00000274602	133.623013650127	-2.10142093751255	0.234831796833748	-8.94862180439846	3.59948114437272e-19	3.52898685489836e-18	candidate	down	candidate_down	17.4523499593379
ENSG00000106992	1801.53878737474	0.66666842405753	0.0745260884869575	8.94543692809265	3.70481185602446e-19	3.6301003476586e-18	candidate	stable	not_candidate	17.4400813695005
ENSG00000188352	2402.87043675733	0.59997226309362	0.0670803520031277	8.94408340411877	3.75049255072299e-19	3.67268150195281e-18	candidate	stable	not_candidate	17.4350167324067
ENSG00000253368	723.367563460079	0.831019661499464	0.0929257216262881	8.94283785969948	3.7930204026853e-19	3.71212660262803e-18	candidate	stable	not_candidate	17.4303772205229
ENSG00000169203	249.866881509036	-1.62186524702188	0.181490990629368	-8.93634026348985	4.022719512062e-19	3.93459599403577e-18	candidate	down	candidate_down	17.4050998545549
ENSG00000132466	6441.22948585966	-0.435772293315384	0.0487736173019328	-8.93459040812451	4.08689351728499e-19	3.99499887015077e-18	candidate	stable	not_candidate	17.3984833391754
ENSG00000180304	5322.70236845793	0.519259840347903	0.0581267981499932	8.93322627212287	4.1376223109994e-19	4.04219518496216e-18	candidate	stable	not_candidate	17.3933827195923
ENSG00000253200	72.6038045913812	-2.73490779254649	0.306186486929418	-8.93216359733387	4.17757111917345e-19	4.07881057262088e-18	candidate	down	candidate_down	17.3894664636399
ENSG00000099800	863.597826048483	0.870843346514785	0.0975005457199873	8.9316766391828	4.1960042678351e-19	4.09438809832462e-18	candidate	stable	not_candidate	17.3878109938737
ENSG00000196591	10689.6779164519	0.471977794376663	0.0528539316845632	8.92985212894789	4.26578595982031e-19	4.1600226715603e-18	candidate	stable	not_candidate	17.3809043025207
ENSG00000270885	867.178481729135	0.765150505230132	0.0857091616143267	8.92728957813343	4.36573509252262e-19	4.2549819308834e-18	candidate	stable	not_candidate	17.3711022798413
ENSG00000146094	259.773115517252	-1.34462208285191	0.150661830085617	-8.92476934660756	4.46628920610653e-19	4.35041849557075e-18	candidate	down	candidate_down	17.361468963373
ENSG00000143977	775.455766916526	0.843586183363041	0.0945256510347734	8.92441548011881	4.48059000446302e-19	4.36177648047903e-18	candidate	stable	not_candidate	17.3603365936362
ENSG00000135447	1200.09247870504	0.673713189327371	0.075626271444069	8.90845438315215	5.17489194442063e-19	5.03470052543162e-18	candidate	stable	not_candidate	17.2980263570906
ENSG00000176945	99.7773548397824	-2.21883745328047	0.249093418933386	-8.90765184717244	5.21247840051318e-19	5.06828388325354e-18	candidate	down	candidate_down	17.2951390675302
ENSG00000125386	1466.38018293868	-0.827198226132988	0.0929482026519922	-8.89956128823819	5.60678617188779e-19	5.44847691526979e-18	candidate	stable	not_candidate	17.2637248848315
ENSG00000144231	1455.67048335573	-0.711853400126242	0.0800129998809114	-8.89672179752965	5.7520446737803e-19	5.58634791363025e-18	candidate	stable	not_candidate	17.2528720202525
ENSG00000165119	21067.7611191763	0.439069446384747	0.049363427498657	8.89463047104442	5.86140096259158e-19	5.68920939494788e-18	candidate	stable	not_candidate	17.2449480814551
ENSG00000072832	47362.5066002287	0.515293949076274	0.0579535476092057	8.89149966367928	6.0289615622776e-19	5.84841133346012e-18	candidate	stable	not_candidate	17.2329620899541
ENSG00000138593	3743.11064929775	-0.483673920517327	0.0544082876067411	-8.88971040612939	6.12683817568089e-19	5.93986893557796e-18	candidate	stable	not_candidate	17.2262231377096
ENSG00000160352	771.69801583699	-0.817010937553907	0.0919304880631672	-8.88726857397432	6.26294917538105e-19	6.06826512476804e-18	candidate	stable	not_candidate	17.2169354529828
ENSG00000169710	11993.2400456732	0.455386527552737	0.0512469016865856	8.8861279914594	6.3275460201295e-19	6.12726027271626e-18	candidate	stable	not_candidate	17.2127336713893
ENSG00000143653	2445.53108358197	0.550053088460128	0.0619143099698742	8.88410270142344	6.44387407906585e-19	6.23625071975207e-18	candidate	stable	not_candidate	17.205076432929
ENSG00000171202	514.5960769839	0.967490819853147	0.108938761567891	8.88105212441033	6.62309076846792e-19	6.40594025146897e-18	candidate	stable	not_candidate	17.1934171163401
ENSG00000160325	2588.59637467671	0.776245127320216	0.0874324317641077	8.87822872654991	6.79334372368647e-19	6.56676643155649e-18	candidate	stable	not_candidate	17.1826484305359
ENSG00000110274	608.970720711206	-0.949397254867514	0.106972085049661	-8.87518696514852	6.98160317490474e-19	6.74480026020037e-18	candidate	stable	not_candidate	17.1710309069524
ENSG00000180611	3210.54134701753	0.543006854300072	0.0611996140846629	8.87271696760835	7.13825890280702e-19	6.89211204408953e-18	candidate	stable	not_candidate	17.1616476709027
ENSG00000103479	486.668278652429	-1.03536097017791	0.116738079349595	-8.86909375198234	7.37435735437518e-19	7.11591025083399e-18	candidate	down	candidate_down	17.1477695380773
ENSG00000198000	510.490485364297	-0.942415000960151	0.106283702907144	-8.86697560569098	7.51593689891169e-19	7.24829407881034e-18	candidate	stable	not_candidate	17.1397641947168
ENSG00000230724	79.4916411280661	-2.85285537257447	0.321792382149376	-8.86551556478479	7.61508764423795e-19	7.33962939806365e-18	candidate	down	candidate_down	17.1343258684817
ENSG00000133131	193.920072610361	-1.44640872763822	0.163167614077079	-8.86455768701102	7.68083740926345e-19	7.39868419831091e-18	candidate	down	candidate_down	17.1308455094884
ENSG00000130338	2534.87462727689	-0.638474435119476	0.072029879332504	-8.86402200081655	7.71785163713899e-19	7.43000635463497e-18	candidate	stable	not_candidate	17.1290108148018
ENSG00000075142	1463.58220654054	0.692569119829896	0.0781725572897824	8.85949166614278	8.03801150019478e-19	7.73371869442154e-18	candidate	stable	not_candidate	17.1116116289635
ENSG00000203930	323.271054153375	-1.15857575224736	0.130793018226033	-8.8580856070248	8.1400198409549e-19	7.82730662238504e-18	candidate	down	candidate_down	17.1063876530459
ENSG00000166228	778.579631077157	0.770841804725791	0.0870750615745732	8.85261280080316	8.54938549294901e-19	8.21616337076891e-18	candidate	stable	not_candidate	17.085330933783
ENSG00000164741	3324.4454605844	-0.559740020145636	0.0632367186040561	-8.85150324845814	8.63482600667823e-19	8.29344916455374e-18	candidate	stable	not_candidate	17.0812648130447
ENSG00000188818	128.935105881234	-2.11522382228068	0.238987967655714	-8.85075446696911	8.69296160117327e-19	8.3444349594063e-18	candidate	down	candidate_down	17.0786030660932
ENSG00000125037	1571.6368145714	0.653493650876994	0.0738660564961589	8.84700878692469	8.98963170738905e-19	8.62419952416185e-18	candidate	stable	not_candidate	17.0642812044718
ENSG00000158987	1046.96199292873	-1.04700448462137	0.118361189346303	-8.8458428848499	9.08399950195599e-19	8.70967334720331e-18	candidate	down	candidate_down	17.0599981327268
ENSG00000101191	3449.30890196029	-0.513815403664279	0.0580881246096438	-8.84544658856099	9.11629789159215e-19	8.73557083347461e-18	candidate	stable	not_candidate	17.0587087104031
ENSG00000198937	925.162085695917	0.883949186747911	0.0999407461019337	8.84473271638712	9.17476534300249e-19	8.78649991109572e-18	candidate	stable	not_candidate	17.0561840910259
ENSG00000110880	10567.097547859	0.463995261042461	0.0524626868734689	8.84429084163262	9.21114111469051e-19	8.81622544696913e-18	candidate	stable	not_candidate	17.0547173126481
ENSG00000183354	919.519598091547	-0.798878310086221	0.09037171131982	-8.83991570392022	9.57908477365139e-19	9.16308514538048e-18	candidate	stable	not_candidate	17.0379582778574
ENSG00000065883	1910.0686160132	-0.581131294955463	0.0657455716749838	-8.83909410398485	9.64978172218977e-19	9.22537002607494e-18	candidate	stable	not_candidate	17.0350162054334
ENSG00000100028	2182.7086434516	-0.545788771227077	0.0617542124192564	-8.83808164407725	9.73761090524708e-19	9.30395211999316e-18	candidate	stable	not_candidate	17.0313325332405
ENSG00000221866	5233.245842729	-0.558560229312862	0.0632015722106115	-8.83775845720305	9.76581270435011e-19	9.32550438588809e-18	candidate	stable	not_candidate	17.0303276693226
ENSG00000134248	1088.80509347473	0.673141672901879	0.0761712527008155	8.83721415933432	9.81349144512178e-19	9.36561979626873e-18	candidate	stable	not_candidate	17.0284634766772
ENSG00000169018	6794.88704266702	0.45443216063647	0.051439463692409	8.83430984727648	1.00718126939612e-18	9.60660194597221e-18	candidate	stable	not_candidate	17.0174302041197
ENSG00000164733	15865.4412853287	0.58857766795379	0.0666552539434737	8.83017666473714	1.04510520160421e-18	9.95682694953951e-18	candidate	stable	not_candidate	17.0018790408795
ENSG00000198585	1014.89680977234	-0.73956761176194	0.0837540802428877	-8.83022784820974	1.04462705324283e-18	9.95682694953951e-18	candidate	stable	not_candidate	17.0018790408795
ENSG00000264112	114.877766631666	-2.38268672926177	0.269842573996848	-8.82991402716757	1.04756212490636e-18	9.97448201928127e-18	candidate	down	candidate_down	17.0011096482236
ENSG00000119421	1149.64846032064	0.673504441162911	0.0763036071177576	8.82663961250884	1.07867675133175e-18	1.02648271497698e-17	candidate	stable	not_candidate	16.9886483593507
ENSG00000072071	2538.65185143248	-0.710479998761926	0.0804994698351341	-8.8258966204003	1.08586298929487e-18	1.03272634330174e-17	candidate	stable	not_candidate	16.9860147446362
ENSG00000281344	581.151649891464	-0.967374561128424	0.109615582838034	-8.82515547591253	1.09307845967788e-18	1.03899057272029e-17	candidate	stable	not_candidate	16.9833883929954
ENSG00000173320	3172.16574654069	-0.584192800189084	0.0662450090853351	-8.81866888170462	1.15828406121282e-18	1.10033655498768e-17	candidate	stable	not_candidate	16.958474458825
ENSG00000073792	2729.99952994749	-0.53398665138672	0.0605746367048793	-8.81535045745817	1.19311255436281e-18	1.13212058575954e-17	candidate	stable	not_candidate	16.9461073125993
ENSG00000151552	1115.04758303301	0.662029356434725	0.0750991304839629	8.81540641240978	1.19251679383513e-18	1.13212058575954e-17	candidate	stable	not_candidate	16.9461073125993
ENSG00000170542	24784.2103175396	0.424569890404562	0.0481924986591925	8.80987502654786	1.25285456039403e-18	1.18812613878928e-17	candidate	stable	not_candidate	16.9251374495298
ENSG00000105393	1356.22038394273	0.662534664989625	0.0752195639653819	8.80800991208273	1.27387173908698e-18	1.20736437921497e-17	candidate	stable	not_candidate	16.9181616412526
ENSG00000090686	1225.08309322211	-0.65445999599266	0.0743051992755098	-8.80772815864532	1.27707682589941e-18	1.20970809425792e-17	candidate	stable	not_candidate	16.9173194134415
ENSG00000171307	1126.84166148336	0.710480503368284	0.0806964167026835	8.80436247852202	1.31598441924781e-18	1.24584885994119e-17	candidate	stable	not_candidate	16.904534640883
ENSG00000125817	1280.58279324304	0.668939857312518	0.0760045447639538	8.80131391339866	1.35223519631596e-18	1.27943444691522e-17	candidate	stable	not_candidate	16.8929819607126
ENSG00000164077	932.819480543402	0.702566805753657	0.0798265672502516	8.80116520044199	1.35402856218191e-18	1.28039793058072e-17	candidate	stable	not_candidate	16.8926550364477
ENSG00000101464	883.609065218526	0.736685291587221	0.0837143855914204	8.79998445168928	1.36835110763872e-18	1.29320139005673e-17	candidate	stable	not_candidate	16.8883338372389
ENSG00000108829	2472.65361348107	0.566976806042855	0.0644344504304488	8.79928054410669	1.37696061968596e-18	1.3005940215673e-17	candidate	stable	not_candidate	16.8858582466424
ENSG00000172301	780.345963197076	0.793953281315446	0.0902622995661191	8.79606751802127	1.41694353334198e-18	1.33759469547483e-17	candidate	stable	not_candidate	16.8736754621917
ENSG00000146197	1355.26923305656	-0.654062864361556	0.0744163740976869	-8.78923318009238	1.50584230725366e-18	1.42070330758598e-17	candidate	stable	not_candidate	16.8474966084425
ENSG00000198791	4421.11579184556	0.465210822192755	0.0529309485296902	8.78901351884536	1.50878912878611e-18	1.422671027828e-17	candidate	stable	not_candidate	16.8468955126467
ENSG00000154358	270.797954733407	-1.56301718016553	0.177840154508446	-8.78888788915943	1.51047704782578e-18	1.42345013291967e-17	candidate	down	candidate_down	16.8466577426914
ENSG00000158828	3453.84105469474	0.500269170652614	0.0569409040629633	8.78576093732959	1.55309582242854e-18	1.46277896160316e-17	candidate	stable	not_candidate	16.8348212945231
ENSG00000127328	929.366757606248	-0.728505308976313	0.0829348664527253	-8.78406561842813	1.57669636398678e-18	1.48416090786676e-17	candidate	stable	not_candidate	16.8285190117185
ENSG00000215908	575.469552439432	-0.907564062060609	0.103330755319357	-8.78309714523678	1.59033706267469e-18	1.49614853504476e-17	candidate	stable	not_candidate	16.8250252883244
ENSG00000140374	1892.78678444802	0.594701001717306	0.0677478363407636	8.77815490263085	1.66178294555054e-18	1.56247320776863e-17	candidate	stable	not_candidate	16.8061874209074
ENSG00000184840	2719.9029235641	0.559611394716222	0.06376414795077	8.77627025061604	1.68985471606894e-18	1.58796358984408e-17	candidate	stable	not_candidate	16.7991594596615
ENSG00000180964	1455.18521692311	0.671278610085812	0.0765126244345825	8.77343595317069	1.73295529248427e-18	1.62753959248665e-17	candidate	stable	not_candidate	16.7884684377279
ENSG00000072506	964.927723406598	0.73002031205511	0.0832351289593478	8.77057945584073	1.77749150945311e-18	1.66841816682758e-17	candidate	stable	not_candidate	16.7776950899183
ENSG00000153982	1798.58620326025	-0.614083521831184	0.0700462951784557	-8.76682371661047	1.83777186675955e-18	1.72401994542123e-17	candidate	stable	not_candidate	16.7634577140703
ENSG00000156467	4202.75960804788	0.485815184272945	0.0554310621650829	8.76431309986642	1.87918896994622e-18	1.76187297295752e-17	candidate	stable	not_candidate	16.7540254064417
ENSG00000221823	3616.7672601899	0.463894867213609	0.0529460898538285	8.76164544906547	1.92420677803879e-18	1.80305706030634e-17	candidate	stable	not_candidate	16.7439905291933
ENSG00000228253	9324.59555872136	0.6261061446065	0.0714794919693152	8.75924166997824	1.96568278009194e-18	1.84087752421309e-17	candidate	stable	not_candidate	16.734975104667
ENSG00000172534	3827.3771319195	-0.618106117757284	0.0705687238212143	-8.758924411376	1.9712224489405e-18	1.84501953861173e-17	candidate	stable	not_candidate	16.7339990303362
ENSG00000163625	4914.41126859287	-0.46193915023699	0.0527545890550207	-8.75637851628808	2.01623824608692e-18	1.88608470132253e-17	candidate	stable	not_candidate	16.7244388076268
ENSG00000284642	66.3648144929321	-2.88728555057041	0.329791265852874	-8.75488786248961	2.04306516625974e-18	1.91009827654843e-17	candidate	down	candidate_down	16.7189442872734
ENSG00000137504	961.819796620989	-0.727691780853263	0.0831206851939101	-8.75464126836359	2.04753690675998e-18	1.91319624998161e-17	candidate	stable	not_candidate	16.7182404790513
ENSG00000127616	13222.4815454072	-0.512769977179868	0.0585946384625028	-8.75114158282608	2.11205191432029e-18	1.97236278262132e-17	candidate	stable	not_candidate	16.7050132009567
ENSG00000099817	2966.92645804519	0.524258274395662	0.0599142235581071	8.75014718144877	2.13074662308302e-18	1.98869684821082e-17	candidate	stable	not_candidate	16.7014314145545
ENSG00000198931	328.995636812332	1.09496542600735	0.125240871795211	8.74287610994747	2.272498377185e-18	2.11980085776941e-17	candidate	up	candidate_up	16.6737049364459
ENSG00000236438	122.565176016241	-1.96183031461208	0.224478145344461	-8.73951587403603	2.34111489540744e-18	2.1825743833031e-17	candidate	down	candidate_down	16.6610309463818
ENSG00000170776	2438.81856359136	-0.621677739464665	0.0711396287126379	-8.73883868547973	2.35518885806897e-18	2.19445684914266e-17	candidate	stable	not_candidate	16.6586729545153
ENSG00000120075	16699.439124091	0.457576276929844	0.05236435383449	8.73831611435753	2.36610649453665e-18	2.20338665669365e-17	candidate	stable	not_candidate	16.6569092849038
ENSG00000163754	622.865365352038	0.844891830674369	0.0966959313094471	8.73761511195895	2.38083045846159e-18	2.21584896753721e-17	candidate	stable	not_candidate	16.6544598444854
ENSG00000213626	6163.39860562389	0.554294447102898	0.0634410940686719	8.73715145112253	2.39061893413318e-18	2.22370635089415e-17	candidate	stable	not_candidate	16.6529225635856
ENSG00000140941	9526.6039678861	0.435090530399776	0.0497989861264088	8.73693551301126	2.39519121707402e-18	2.22545325680893e-17	candidate	stable	not_candidate	16.6525815231622
ENSG00000260230	2408.76331711821	-0.540201395248302	0.0618291800103818	-8.73699756583536	2.39387642448963e-18	2.22545325680893e-17	candidate	stable	not_candidate	16.6525815231622
ENSG00000170734	140.419901722401	-1.82040814249118	0.208390156697304	-8.73557643672875	2.42416719542232e-18	2.25110972840791e-17	candidate	down	candidate_down	16.6476033351725
ENSG00000164929	1301.71231798923	0.937272652771905	0.107377433456392	8.72876751289228	2.57462851864598e-18	2.38948669258604e-17	candidate	stable	not_candidate	16.6216953837883
ENSG00000196236	287.020422272256	-1.27369101696536	0.14592589150693	-8.72834151508246	2.58434271020839e-18	2.39715561890189e-17	candidate	down	candidate_down	16.620303771458
ENSG00000159335	9181.7619752327	0.508525821874392	0.0582836783797232	8.72501249082637	2.66151253522306e-18	2.46735056576235e-17	candidate	stable	not_candidate	16.6077691407576
ENSG00000113240	247.222780624115	-1.51888421541942	0.174181964456144	-8.72010038560479	2.77955247134319e-18	2.57533409010597e-17	candidate	down	candidate_down	16.5891664232916
ENSG00000014216	3348.13428163468	0.596383853161355	0.0684330289469657	8.71485395778025	2.91133718579696e-18	2.69592434469539e-17	candidate	stable	not_candidate	16.5692922995041
ENSG00000134285	185.819835057383	-1.63893177012239	0.18809653713661	-8.71324796868574	2.95289751570602e-18	2.73287770081028e-17	candidate	down	candidate_down	16.5633798030134
ENSG00000076248	1251.14017345139	0.694825746072745	0.0797578135582109	8.71169500610281	2.99364249357373e-18	2.76903549797525e-17	candidate	stable	not_candidate	16.5576714767297
ENSG00000144834	7320.22132472549	0.681341962001392	0.078242661657438	8.70806216926059	3.09113766212032e-18	2.85761579061151e-17	candidate	stable	not_candidate	16.5439961629607
ENSG00000102710	1211.96732693844	-0.641619433589068	0.0737247406290387	-8.70290526781924	3.23493942486284e-18	2.98888139254665e-17	candidate	stable	not_candidate	16.5244913186792
ENSG00000179222	13146.4348280516	0.40898086617578	0.0470025307093583	8.70125203905989	3.28242341410059e-18	3.03105840139417e-17	candidate	stable	not_candidate	16.5184056957146
ENSG00000104805	1580.74265499776	0.610822157692176	0.0702839122941456	8.69078196921965	3.59953254013702e-18	3.32202667950076e-17	candidate	stable	not_candidate	16.4785968840118
ENSG00000117335	1096.45780563182	-0.900360902013413	0.103649780779098	-8.68656831925477	3.7355232801865e-18	3.44560829640877e-17	candidate	stable	not_candidate	16.4627340955407
ENSG00000144118	1606.14586070166	0.574513874180479	0.0661518083237553	8.68477958106203	3.79477499444228e-18	3.49830819800148e-17	candidate	stable	not_candidate	16.4561419321943
ENSG00000182196	1309.10517102433	0.620830814259311	0.0715100256458618	8.68173110905936	3.89790062076904e-18	3.59137302036277e-17	candidate	stable	not_candidate	16.4447394842441
ENSG00000282458	1436.49031647285	-2.56988425166932	0.296107014923652	-8.67890364681816	3.99602047862999e-18	3.67972454330922e-17	candidate	down	candidate_down	16.4341846905108
ENSG00000188243	632.536627729541	0.867959116598333	0.100012863624542	8.67847479956912	4.01111396203434e-18	3.69156560739873e-17	candidate	stable	not_candidate	16.4327894087861
ENSG00000145354	2258.61254036122	0.571749692452997	0.0658917276428946	8.67710884060652	4.05956565984178e-18	3.73407709914177e-17	candidate	stable	not_candidate	16.4278167192241
ENSG00000237190	996.370698521727	0.822844737556284	0.0948412517967501	8.67602147765494	4.09854796989945e-18	3.76783597455419e-17	candidate	stable	not_candidate	16.4239080116373
ENSG00000147251	1182.41324350267	-0.658048971685877	0.0758486259665853	-8.67581928215519	4.10583738273877e-18	3.77243790672105e-17	candidate	stable	not_candidate	16.42337789986
ENSG00000150991	29002.4726534602	0.471228831423178	0.0543197677201453	8.67508922075924	4.1322637452424e-18	3.7946079528296e-17	candidate	stable	not_candidate	16.4208330874149
ENSG00000123144	2380.96334343484	0.641028921120516	0.0739294928178481	8.67081453811568	4.29040039676697e-18	3.93763414192168e-17	candidate	stable	not_candidate	16.4047646380013
ENSG00000102780	369.110923528106	-1.12953439079285	0.130277624462299	-8.67021021802345	4.3132331884284e-18	3.95639157539352e-17	candidate	down	candidate_down	16.4027007315802
ENSG00000149256	11693.9406655285	-0.517461692839841	0.0596922764381072	-8.66882155811864	4.36615590111374e-18	4.00271340102103e-17	candidate	stable	not_candidate	16.3976455047765
ENSG00000080947	90.9568779244263	-2.41325153347163	0.278464675426228	-8.6662752816953	4.46486672513702e-18	4.09093723234961e-17	candidate	down	candidate_down	16.3881771838733
ENSG00000159176	1836.78041138595	0.686387200166727	0.079234721220915	8.66270732818009	4.60690080265072e-18	4.21873621174002e-17	candidate	stable	not_candidate	16.3748176292442
ENSG00000280798	567.381889256127	-0.94675475435092	0.109308005311477	-8.66134874251079	4.66214842923426e-18	4.26696354852908e-17	candidate	stable	not_candidate	16.3698810671806
ENSG00000261740	747.947539267814	0.837840939956213	0.0967509926810085	8.65976582502471	4.72734399580694e-18	4.32423714345131e-17	candidate	stable	not_candidate	16.3640904971266
ENSG00000183648	629.648354096655	0.879934304906194	0.101676688311257	8.65423844463244	4.9621372747816e-18	4.53649738679536e-17	candidate	stable	not_candidate	16.3432793349577
ENSG00000155959	2908.22561682526	0.603731897805954	0.0697721175547466	8.65291063199044	5.02023360868778e-18	4.5870718592656e-17	candidate	stable	not_candidate	16.338464456328
ENSG00000170043	815.775813538661	0.758820904262721	0.0876973769454155	8.65272064790519	5.02860078283533e-18	4.59217716597234e-17	candidate	stable	not_candidate	16.3379813652268
ENSG00000160211	1107.65747927238	0.709900135428234	0.0820566062166165	8.65134652966527	5.08953017977478e-18	4.6452507497171e-17	candidate	stable	not_candidate	16.3329908379073
ENSG00000167005	7963.62948125223	0.45492216788787	0.0525902163040439	8.65031939130642	5.13554965839666e-18	4.68466484575996e-17	candidate	stable	not_candidate	16.3293214743266
ENSG00000163166	1573.62661292592	-0.603869543485328	0.0698111845774666	-8.65004006364108	5.14813542000566e-18	4.69355392596543e-17	candidate	stable	not_candidate	16.3284981880006
ENSG00000104660	3711.25123865373	0.537903279034732	0.0621900803502612	8.64934208165037	5.17971788355962e-18	4.71974293637093e-17	candidate	stable	not_candidate	16.3260816548311
ENSG00000080200	202.28757179571	-1.52581023394935	0.176411270223635	-8.64916528300659	5.18774802375725e-18	4.72445409881311e-17	candidate	down	candidate_down	16.3256483661113
ENSG00000134108	3293.26385970888	0.49513361658742	0.0572564486956661	8.64764804431363	5.2571677122265e-18	4.78503639702379e-17	candidate	stable	not_candidate	16.3201147544459
ENSG00000204103	10449.4290374112	0.478494429642256	0.0553443542657262	8.645767684719	5.34447516018455e-18	4.86182431972735e-17	candidate	stable	not_candidate	16.313200738284
ENSG00000198887	645.532092483232	-0.899885697821331	0.10413540561279	-8.6414960649158	5.54816602364328e-18	5.04434247168889e-17	candidate	stable	not_candidate	16.2971954358746
ENSG00000007545	1641.21967828143	-0.607819503273335	0.0703497632593343	-8.6399651557134	5.62301680751903e-18	5.10958402971476e-17	candidate	stable	not_candidate	16.2916144542592
ENSG00000003096	2821.97956551473	0.70519947983953	0.0816522763123532	8.63661751623256	5.79018351449393e-18	5.25859437380098e-17	candidate	stable	not_candidate	16.2791303275729
ENSG00000127947	1316.53604420938	-0.630136149207304	0.072995055496565	-8.63258675427622	5.99798194536702e-18	5.44432207348699e-17	candidate	stable	not_candidate	16.2640561908528
ENSG00000278864	117.492870262238	-2.14552413253929	0.248559384847804	-8.63183715172543	6.03743014053835e-18	5.47711949048289e-17	candidate	down	candidate_down	16.2614477842691
ENSG00000067182	1088.7087365768	0.690681165292126	0.080037086555722	8.62951407921716	6.16131675188796e-18	5.58644087492806e-17	candidate	stable	not_candidate	16.2528647933051
ENSG00000151612	1214.70925954676	-0.648286211117002	0.0751285258837304	-8.62902876758551	6.18751295125543e-18	5.60711541166976e-17	candidate	stable	not_candidate	16.2512605046942
ENSG00000101220	1060.21535249511	0.764191204572844	0.0885682212232502	8.62827766007154	6.22827320482047e-18	5.640957968401e-17	candidate	stable	not_candidate	16.248647136254
ENSG00000244754	1091.89431012499	-0.723427091664418	0.0838704105455462	-8.62553416584933	6.37941869798909e-18	5.77468476113862e-17	candidate	stable	not_candidate	16.2384717188358
ENSG00000197747	624.646241622127	0.85092363246678	0.0986544548968638	8.62529353951993	6.39284678265276e-18	5.78367080226854e-17	candidate	stable	not_candidate	16.2377964343904
ENSG00000182986	841.652567638617	-0.743128203797085	0.086206163076682	-8.62036050874992	6.67436447959743e-18	6.03505753710725e-17	candidate	stable	not_candidate	16.2193185850647
ENSG00000177034	336.022374027769	-1.28530877887835	0.149108648401056	-8.61994788807463	6.69845901503005e-18	6.05353079476457e-17	candidate	down	candidate_down	16.2179912439578
ENSG00000198856	1015.35265474518	0.711502294974613	0.0825610678158541	8.6178911416403	6.81984698384965e-18	6.1598617918642e-17	candidate	stable	not_candidate	16.2104290319434
ENSG00000169727	2553.89277603982	0.578346490116254	0.0671286168040479	8.6154983917586	6.963799964923e-18	6.28644674429115e-17	candidate	stable	not_candidate	16.2015947592258
ENSG00000026036	58.8939526296461	-3.49787709208265	0.406074750753289	-8.61387487302255	7.06317802122635e-18	6.37267618299614e-17	candidate	down	candidate_down	16.1956781489155
ENSG00000173960	670.826108583356	-0.917375606241322	0.106610537192752	-8.60492433860179	7.63671180622561e-18	6.88637986019908e-17	candidate	stable	not_candidate	16.1620090248149
ENSG00000175550	1706.68377220855	0.573780838674064	0.066708601735439	8.60130213716116	7.8816690102633e-18	7.10339181939715e-17	candidate	stable	not_candidate	16.1485342292096
ENSG00000130363	406.92667633343	-1.10862220995326	0.12892765051636	-8.59879324189329	8.05586688247166e-18	7.25642971092867e-17	candidate	down	candidate_down	16.1392770071553
ENSG00000188603	761.725003794194	0.745256297842429	0.0866713991869189	8.59864159150333	8.06651722774441e-18	7.26206346606744e-17	candidate	stable	not_candidate	16.1389399599339
ENSG00000130881	2640.03972547383	0.597151529236061	0.0694498910911185	8.59830764100978	8.09001945696417e-18	7.27925497979564e-17	candidate	stable	not_candidate	16.137913067764
ENSG00000138085	647.025288064991	0.842860819705731	0.0980645925739414	8.59495560612468	8.32969938639375e-18	7.49083472309335e-17	candidate	stable	not_candidate	16.1254697850462
ENSG00000121481	2559.15990686838	0.529707517182329	0.0616520697919215	8.59188538146595	8.55537119704519e-18	7.68959369832353e-17	candidate	stable	not_candidate	16.1140966067835
ENSG00000196504	2733.54319261508	-0.51872477695638	0.060374254762061	-8.59182078521231	8.56018348081656e-18	7.68973524214734e-17	candidate	stable	not_candidate	16.1140886127153
ENSG00000126756	378.049255551451	1.01136267341854	0.117741716035457	8.58967159196127	8.72182593671701e-18	7.83068285187853e-17	candidate	up	candidate_up	16.106200364906
ENSG00000184983	1150.72016803494	0.672321529212113	0.0783123694094384	8.58512562296556	9.0737222056323e-18	8.14219939364724e-17	candidate	stable	not_candidate	16.0892582664248
ENSG00000095787	3724.06871651819	-0.483590641293048	0.0563446706579631	-8.58272194416851	9.26541315829117e-18	8.30969736020467e-17	candidate	stable	not_candidate	16.0804147929652
ENSG00000114439	863.081533954437	-0.833827352178715	0.0971745747822039	-8.58071521329073	9.42850485469759e-18	8.45137819856778e-17	candidate	stable	not_candidate	16.0730724632128
ENSG00000164715	2029.98447215917	-0.576598873744901	0.067204313866818	-8.57978960826197	9.50468261245807e-18	8.51504103892664e-17	candidate	stable	not_candidate	16.0698132545791
ENSG00000134324	916.524141472733	-0.769442719307148	0.0896900829909743	-8.57890519941406	9.57803726442044e-18	8.57610707903662e-17	candidate	stable	not_candidate	16.0667098051298
ENSG00000179240	1626.81958103258	-0.617296338309088	0.071983110968532	-8.57557182515972	9.85957000568672e-18	8.82340717735344e-17	candidate	stable	not_candidate	16.054363678747
ENSG00000137168	1961.1371915792	0.569967314399049	0.0664712681661002	8.5746417982398	9.93956569680119e-18	8.89018003850328e-17	candidate	stable	not_candidate	16.0510894438738
ENSG00000122417	1214.4546683541	-0.6453705451731	0.0752855689026798	-8.57230083506917	1.01437686001927e-17	9.06791435471775e-17	candidate	stable	not_candidate	16.0424925903816
ENSG00000176700	136.370320502696	-1.76687772752175	0.206117705217732	-8.57217833691342	1.01545674032782e-17	9.0726583830263e-17	candidate	down	candidate_down	16.0422654415045
ENSG00000169914	396.454337359165	-1.06284373593998	0.123990471789016	-8.57197912552932	1.01721530803426e-17	9.08345777768969e-17	candidate	down	candidate_down	16.0417487981848
ENSG00000245910	776.314348506108	0.797698071397212	0.093069203282259	8.57102073795522	1.02571771626726e-17	9.15443364275266e-17	candidate	stable	not_candidate	16.0383685190232
ENSG00000121653	7193.44891506271	0.442439004621149	0.0516329226314668	8.56893203158544	1.04449158030525e-17	9.31695513317646e-17	candidate	stable	not_candidate	16.0307259958989
ENSG00000125633	685.072602491325	-0.975179990352426	0.113809865668073	-8.56850137400692	1.04840441006321e-17	9.34681103844809e-17	candidate	stable	not_candidate	16.0293365372171
ENSG00000064042	841.770067371299	-0.862107385685069	0.100626331630219	-8.56741343660559	1.05835364205022e-17	9.43042188062011e-17	candidate	stable	not_candidate	16.0254688781718
ENSG00000114933	917.190837822306	-0.768725869768776	0.0897421947569546	-8.56593569892832	1.07201699882499e-17	9.54701931029052e-17	candidate	stable	not_candidate	16.0201321990079
ENSG00000101751	522.941146932632	-0.90139053348245	0.105279700441996	-8.56186453512062	1.11056643542586e-17	9.88499866014831e-17	candidate	stable	not_candidate	16.0050233852163
ENSG00000066933	2473.36974024998	-0.578364377887973	0.0675564215680614	-8.56120505591442	1.11693843085066e-17	9.93636126960306e-17	candidate	stable	not_candidate	16.0027726266539
ENSG00000170906	487.532628924397	1.03180066902301	0.120560210961081	8.55838473404869	1.14459839066616e-17	1.01769458631889e-16	candidate	up	candidate_up	15.9923825357293
ENSG00000125503	605.496571165982	-1.03011977819104	0.120391212891986	-8.55643658242113	1.16409828610183e-17	1.0344757227758e-16	candidate	down	candidate_down	15.9852796969637
ENSG00000015676	4599.37243862662	0.463268917783804	0.0541473001855286	8.55571591190093	1.1713945556366e-17	1.04039989565143e-16	candidate	stable	not_candidate	15.9827997000344
ENSG00000105397	425.856628151064	-1.17086200665039	0.136930012232877	-8.55080626633635	1.22231639132022e-17	1.08504388955455e-16	candidate	down	candidate_down	15.9645526944368
ENSG00000089248	2325.80344408786	0.556332101390112	0.0650943221447966	8.54655341755615	1.2681874820744e-17	1.12515881868255e-16	candidate	stable	not_candidate	15.9487861715888
ENSG00000173621	1607.26638155383	0.655643714670779	0.0767289818468175	8.54492916352928	1.2861513911487e-17	1.14048421802343e-16	candidate	stable	not_candidate	15.942910720096
ENSG00000139641	2178.61628840756	0.621264281662887	0.0727098038099917	8.54443622604733	1.2916526769973e-17	1.14474797339031e-16	candidate	stable	not_candidate	15.9412901166548
ENSG00000147669	1566.61404199239	0.771195893155756	0.0903036420699878	8.54003089441351	1.34185954687387e-17	1.18860695519337e-16	candidate	stable	not_candidate	15.9249617327744
ENSG00000204186	1257.94048058577	-0.71436738901787	0.0836646151147557	-8.53846501341137	1.3601656292144e-17	1.20417664494222e-16	candidate	stable	not_candidate	15.9193098002073
ENSG00000237094	123.767873307765	-2.15980572399183	0.252974524364037	-8.53764120881916	1.36989510359898e-17	1.21214071298635e-16	candidate	down	candidate_down	15.9164469615837
ENSG00000196924	1317.69160865371	-2.39252323826654	0.280247420442752	-8.53718201754252	1.37534811988399e-17	1.21631429017578e-16	candidate	down	candidate_down	15.9149541908094
ENSG00000185278	624.127519775175	-0.866199514855103	0.101464051105771	-8.53700897426359	1.37740860617044e-17	1.2174847605102e-16	candidate	stable	not_candidate	15.9145364662265
ENSG00000113387	3726.57842801348	0.462338243570839	0.0541646611468937	8.5357913034291	1.39199422286292e-17	1.22971896051848e-16	candidate	stable	not_candidate	15.9101941307086
ENSG00000107290	3147.22091522321	-0.476216998348233	0.0557989244622419	-8.5345193108602	1.40739328544479e-17	1.24265831510144e-16	candidate	stable	not_candidate	15.9056482698018
ENSG00000188994	2571.89269436574	-0.516909846737205	0.0605674113038561	-8.53445500822148	1.40817619749883e-17	1.24268540505773e-16	candidate	stable	not_candidate	15.9056388022836
ENSG00000138674	4598.51247536821	0.487680777868624	0.0571851405089761	8.52810316680213	1.48766842273948e-17	1.31143449005637e-16	candidate	stable	not_candidate	15.8822533987965
ENSG00000231074	1587.9661331318	-0.650923215051231	0.0763268061215824	-8.52810759583419	1.48761148003394e-17	1.31143449005637e-16	candidate	stable	not_candidate	15.8822533987965
ENSG00000100348	1329.04426028111	0.635798073686661	0.0746170592721359	8.52081387136743	1.58435980276408e-17	1.39592661022201e-16	candidate	stable	not_candidate	15.8551374138142
ENSG00000196696	77.1596409776134	-3.05486800737474	0.358691260816927	-8.51670598390718	1.64155552406389e-17	1.44554889432492e-16	candidate	down	candidate_down	15.8399672141446
ENSG00000184117	6080.38099008891	0.443339306504334	0.0520663704497245	8.51488787628138	1.66751567212656e-17	1.46762700604853e-16	candidate	stable	not_candidate	15.8333843053176
ENSG00000185986	219.715706899261	-1.39082103961501	0.163391622760425	-8.51219307402508	1.70674073780999e-17	1.50135021238664e-16	candidate	down	candidate_down	15.8235179902575
ENSG00000183011	364.646620845003	1.04695921750017	0.123021971134501	8.51034337887111	1.73419009761214e-17	1.52468442855522e-16	candidate	up	candidate_up	15.8168200350839
ENSG00000152582	459.766831542988	-0.996679534359298	0.117160539378003	-8.50695583726907	1.78559506228551e-17	1.56904417175302e-16	candidate	stable	not_candidate	15.8043648299768
ENSG00000257529	584.972792326374	1.15820260873762	0.136178228587323	8.50504974805814	1.81517741184262e-17	1.59419090077831e-16	candidate	up	candidate_up	15.7974596740375
ENSG00000139719	2392.53384646572	0.516022764065401	0.0607055496662663	8.5004215743417	1.88903393552144e-17	1.65817431534613e-16	candidate	stable	not_candidate	15.7803698162383
ENSG00000069667	1310.18582760321	-0.654096240384986	0.076995379019387	-8.49526619279695	1.97479798235561e-17	1.73253651983615e-16	candidate	stable	not_candidate	15.7613176022018
ENSG00000058262	5509.16665780982	0.500689282852989	0.0589625606915291	8.49164752990317	2.0372809439853e-17	1.78640558357946e-16	candidate	stable	not_candidate	15.7480199325061
ENSG00000124207	3658.1273353532	0.571109005493589	0.0672670869163816	8.49017003224064	2.06334991140017e-17	1.80830453773638e-16	candidate	stable	not_candidate	15.7427284278867
ENSG00000133935	1183.60223894162	0.705155927453753	0.08305889587421	8.48983025878034	2.06939126539464e-17	1.81263752408905e-16	candidate	stable	not_candidate	15.7416890337571
ENSG00000135486	23073.369646032	0.422492418685325	0.0497656792500009	8.48963432334378	2.07288303296681e-17	1.81473384762118e-16	candidate	stable	not_candidate	15.7411870604269
ENSG00000198040	2294.58098665421	-0.519331322642815	0.0611912251345264	-8.48702279617847	2.11998193647701e-17	1.85498419441739e-16	candidate	stable	not_candidate	15.7316597864837
ENSG00000110917	4274.77455028452	0.439267315366675	0.0517737121025651	8.48436972215698	2.16891114491536e-17	1.89589617153129e-16	candidate	stable	not_candidate	15.7221854504187
ENSG00000187134	2783.61512831147	0.618439124459775	0.0728916376689062	8.48436314833389	2.16903375556545e-17	1.89589617153129e-16	candidate	stable	not_candidate	15.7221854504187
ENSG00000158545	1185.03400949823	-0.640750752597563	0.0755740929910821	-8.47844449384491	2.28224579486078e-17	1.99379696092544e-16	candidate	stable	not_candidate	15.7003190703169
ENSG00000159905	96.7522012179505	-2.0965267432288	0.247532690744774	-8.46969641432328	2.46033421539858e-17	2.14824108025288e-16	candidate	down	candidate_down	15.667916982773
ENSG00000287160	209.963670548663	-1.76747084423045	0.208725281615385	-8.46792889941976	2.49794704015478e-17	2.1799305390046e-16	candidate	down	candidate_down	15.6615573444723
ENSG00000170035	5601.60308545555	0.475004838130675	0.0560984432571026	8.46734437805517	2.5105100800934e-17	2.18973740882487e-16	candidate	stable	not_candidate	15.6596079622083
ENSG00000203879	19304.7170904623	0.572380867873864	0.0676269100927021	8.46380334528447	2.58796066909409e-17	2.25610080493058e-16	candidate	stable	not_candidate	15.646641499526
ENSG00000243156	1974.66620712107	-0.555020246961496	0.0655845357304921	-8.46266945064995	2.61325631124708e-17	2.27695117414566e-16	candidate	stable	not_candidate	15.6426462820886
ENSG00000175931	2403.40926476694	-0.591981555633584	0.0699539795913225	-8.46244286732497	2.61834024074766e-17	2.28017821703486e-16	candidate	stable	not_candidate	15.642031207539
ENSG00000158321	2529.81178159062	-0.54839657310376	0.0648340008744819	-8.45847187751764	2.70903934768504e-17	2.35792044382281e-16	candidate	stable	not_candidate	15.6274708520788
ENSG00000103326	446.269645350327	-1.06906425597351	0.12640721846823	-8.45730385438552	2.73630256248812e-17	2.38039591007392e-16	candidate	down	candidate_down	15.6233508045986
ENSG00000125841	2083.21838859756	0.540297235178941	0.063917930468068	8.45298386888265	2.83950920597043e-17	2.46887853066482e-16	candidate	stable	not_candidate	15.6075002769209
ENSG00000080815	3402.87922309328	0.494656650992849	0.0585232843857377	8.45230503012231	2.85607244693231e-17	2.48197353094802e-16	candidate	stable	not_candidate	15.605202854354
ENSG00000196611	649.632919094454	0.853612154341448	0.100994327246228	8.45208020704279	2.86157897244876e-17	2.48545134725833e-16	candidate	stable	not_candidate	15.6045947337618
ENSG00000198689	2945.24769989466	0.549325118609354	0.0649996132637474	8.45120595380115	2.88309153128819e-17	2.50282039395065e-16	candidate	stable	not_candidate	15.6015703148803
ENSG00000161956	1052.51367173307	0.70160839410662	0.0830884800435379	8.44411155119196	3.06366535521559e-17	2.65818023467235e-16	candidate	stable	not_candidate	15.5754155755867
ENSG00000155368	880.727854133177	0.768330870924518	0.0909979016140057	8.44339108151767	3.0826159752064e-17	2.67321868296114e-16	candidate	stable	not_candidate	15.5729655122803
ENSG00000243302	55.814274768734	-3.13093570857569	0.371057877572467	-8.43786346501761	3.23190840247384e-17	2.80121336877586e-16	candidate	down	candidate_down	15.552653809651
ENSG00000100605	2259.39413879349	0.526775578407943	0.0624372867847497	8.43687491136478	3.25934962395515e-17	2.82203646686264e-16	candidate	stable	not_candidate	15.549437378514
ENSG00000126067	4284.76701601529	0.493947829387436	0.0585461065456868	8.43690312697362	3.25856321071924e-17	2.82203646686264e-16	candidate	stable	not_candidate	15.549437378514
ENSG00000206077	71.8604137631913	-2.65419321903218	0.314608756651265	-8.43648869562228	3.27013290184244e-17	2.82988976104961e-16	candidate	down	candidate_down	15.548230482179
ENSG00000198420	15194.2635376093	-0.445934423309501	0.0528848774689829	-8.43217276188344	3.39305563079772e-17	2.93472665030253e-16	candidate	stable	not_candidate	15.5324323440906
ENSG00000001629	2047.64725295004	-0.541488575860473	0.0642470692929287	-8.42822220250397	3.50956167834135e-17	3.03390679885919e-16	candidate	stable	not_candidate	15.5179977648027
ENSG00000121644	1675.07425625816	0.560852235324328	0.0665502262558788	8.42750305863588	3.53119054043571e-17	3.05100772635972e-16	candidate	stable	not_candidate	15.5155566925506
ENSG00000198900	3399.14876964984	-0.571110803998621	0.0677783789677134	-8.4261502369461	3.57223473665717e-17	3.08485717980013e-16	candidate	stable	not_candidate	15.5107649377768
ENSG00000100372	1721.50068745198	0.641176973224587	0.0761205239552069	8.42318129078943	3.66396857956217e-17	3.16242220137759e-16	candidate	stable	not_candidate	15.4999801497459
ENSG00000173264	1523.01460763407	0.673667622682603	0.0799971361318707	8.42114674670479	3.72816937927623e-17	3.21615447235735e-16	candidate	stable	not_candidate	15.4926631001968
ENSG00000113068	2249.32732067574	0.51935737411078	0.0616764211421841	8.42067948322574	3.7430700322229e-17	3.22732343070576e-16	candidate	stable	not_candidate	15.4911575089896
ENSG00000100030	5341.86145317571	0.425567263336034	0.0505405124414233	8.42031951752108	3.75458909356108e-17	3.23556660540579e-16	candidate	stable	not_candidate	15.4900496556278
ENSG00000169490	1395.78311029172	0.610133225541096	0.0724679508310349	8.41935253507682	3.78570638495112e-17	3.26068141185571e-16	candidate	stable	not_candidate	15.4866916322987
ENSG00000268119	288.094024173976	-1.18646092592889	0.140945276812263	-8.41788354149133	3.83346570366367e-17	3.30009658283084e-16	candidate	down	candidate_down	15.4814733495837
ENSG00000167770	2401.55179187561	0.587596708284973	0.0698129941049973	8.4167240757679	3.87158104090307e-17	3.33117285394369e-16	candidate	stable	not_candidate	15.4774028312637
ENSG00000164985	2413.62524490744	-0.532472084379563	0.0632692391201712	-8.41597104349881	3.8965356005763e-17	3.35089891314527e-16	candidate	stable	not_candidate	15.474838673366
ENSG00000136518	1413.72870193113	0.654053414462297	0.0777545263698269	8.41177285745909	4.03859402585065e-17	3.47125771628786e-16	candidate	stable	not_candidate	15.4595131418438
ENSG00000163463	960.147032576436	0.681245865028609	0.0810059268631218	8.40982742139018	4.10614435151413e-17	3.52748334305842e-16	candidate	stable	not_candidate	15.4525350283277
ENSG00000173681	427.557456684998	-0.988192474335583	0.117518934927968	-8.4087936547526	4.1424914918766e-17	3.55685859905413e-16	candidate	stable	not_candidate	15.4489333996079
ENSG00000139637	981.213115292894	0.683128709387906	0.0812978636147404	8.40278795793651	4.36001541991773e-17	3.74168596036576e-16	candidate	stable	not_candidate	15.4269326656344
ENSG00000129250	195.097825764259	-1.39300502797746	0.16580850799572	-8.40128799671376	4.41607863654771e-17	3.78783068929222e-16	candidate	down	candidate_down	15.4216094415878
ENSG00000214026	574.95085856763	0.884840318628947	0.105332344937553	8.40046159756084	4.44726968494342e-17	3.81260483628777e-16	candidate	stable	not_candidate	15.4187782055611
ENSG00000185513	137.040712744934	-1.94067928998597	0.231084918621684	-8.39812178813412	4.53676534263835e-17	3.88731138280008e-16	candidate	down	candidate_down	15.4103506699642
ENSG00000261236	1211.64848804079	0.678975756514393	0.0808633798866919	8.39657898873128	4.5967455067704e-17	3.9366633370579e-16	candidate	stable	not_candidate	15.4048717244299
ENSG00000198858	1729.21026017482	0.571759592212728	0.0681177103890704	8.39369950849768	4.71079215193122e-17	4.03224281605719e-16	candidate	stable	not_candidate	15.3944533231651
ENSG00000182379	1396.51002351155	0.683049141687842	0.0814232045520192	8.38887569515222	4.90813320875609e-17	4.19898294192909e-16	candidate	stable	not_candidate	15.3768558896491
ENSG00000136824	593.801884156982	-0.831770852605503	0.0991609031612259	-8.38809274712964	4.94092355887009e-17	4.22484768077298e-16	candidate	stable	not_candidate	15.3741889441326
ENSG00000161960	5793.72862542616	0.512943748804915	0.0611616423010202	8.38669024419508	5.00020233362517e-17	4.27332346360516e-16	candidate	stable	not_candidate	15.3692342325884
ENSG00000144381	5385.59680748543	0.468563074760062	0.0558710060888591	8.38651578986861	5.00762477420724e-17	4.27745404704775e-16	candidate	stable	not_candidate	15.3688146474142
ENSG00000119321	618.61001085151	-0.80138361638642	0.0955654197689098	-8.38570707191236	5.04217519041033e-17	4.30474078271724e-16	candidate	stable	not_candidate	15.3660529952033
ENSG00000204842	1616.32839132428	-0.563074648922082	0.0672075836098189	-8.37814155305857	5.3769954106822e-17	4.58822129052014e-16	candidate	stable	not_candidate	15.3383556441853
ENSG00000102030	1028.40848208152	0.706937130065412	0.0843899461160362	8.37703023406809	5.42799072110502e-17	4.62934469347728e-16	candidate	stable	not_candidate	15.3344804811524
ENSG00000169213	1355.4227218148	-0.614690805828261	0.073383277589938	-8.37644250864783	5.45515233421187e-17	4.65010921368319e-16	candidate	stable	not_candidate	15.3325368470363
ENSG00000129103	889.360153163488	0.69836874828436	0.0833767422117104	8.37606183401913	5.47281662558622e-17	4.66276073515649e-16	candidate	stable	not_candidate	15.3313568693551
ENSG00000078699	891.975258349705	-0.724175807037998	0.0864974336959682	-8.37222303708363	5.65412982628125e-17	4.81475385207043e-16	candidate	stable	not_candidate	15.3174259107035
ENSG00000167325	2038.15776705362	0.524403957645794	0.0626535690897204	8.3698976014414	5.7668324557263e-17	4.908195371901e-16	candidate	stable	not_candidate	15.3090781584043
ENSG00000187957	7553.23709297204	0.541352246667339	0.0647022851137376	8.36681804538614	5.91949984422637e-17	5.03553745760142e-16	candidate	stable	not_candidate	15.2979541691196
ENSG00000140386	822.341084543321	-0.819734906367306	0.0980043757247188	-8.36426843501184	6.04890621494972e-17	5.14297121312246e-16	candidate	stable	not_candidate	15.2887859065591
ENSG00000172493	490.786213125652	-1.10425090818882	0.132084680645071	-8.36017396412597	6.2625839948609e-17	5.32190779810196e-16	candidate	down	candidate_down	15.2739326538587
ENSG00000101365	1486.50695072676	0.580646426421115	0.0694590864486169	8.35954597316298	6.29600877381545e-17	5.34756117961086e-16	candidate	stable	not_candidate	15.271844238114
ENSG00000131236	6432.5017583568	0.486713165154248	0.0582244296830381	8.3592603277321	6.31127039041203e-17	5.35776910840734e-16	candidate	stable	not_candidate	15.2710160061263
ENSG00000160097	1628.24777984629	-0.594658721715251	0.0711573464787399	-8.35695470871614	6.43579944149956e-17	5.46067831399962e-16	candidate	stable	not_candidate	15.2627534067953
ENSG00000123411	1050.3819165142	-0.673594768738914	0.0806036263854083	-8.35687919943085	6.43991850202551e-17	5.46136825736455e-16	candidate	stable	not_candidate	15.2626985382147
ENSG00000140157	1938.29268556358	0.550059156769995	0.0658604082057735	8.35189413116598	6.71768623810624e-17	5.69400598530092e-16	candidate	stable	not_candidate	15.2445820806766
ENSG00000139718	2319.95056799756	-0.620355109125357	0.0742832513698898	-8.35121104266598	6.75665695076081e-17	5.72410117059326e-16	candidate	stable	not_candidate	15.2422926989091
ENSG00000102172	2954.72942962007	0.539028354367559	0.0645628734415274	8.34889040147415	6.89072408037662e-17	5.83468794504468e-16	candidate	stable	not_candidate	15.2339823662457
ENSG00000085415	1404.37742531381	0.641619994943001	0.0768517679713547	8.34879940800002	6.89603402890803e-17	5.83619273348159e-16	candidate	stable	not_candidate	15.2338703744713
ENSG00000127445	1533.67903271214	0.602857921377256	0.0722121373758346	8.34842927082504	6.91767510819633e-17	5.85151012736321e-16	candidate	stable	not_candidate	15.2327320389869
ENSG00000145833	1379.32314133083	-0.638690195530172	0.0765546360867004	-8.34293294539127	7.24702636333588e-17	6.126963946894e-16	candidate	stable	not_candidate	15.2127546751946
ENSG00000126217	1742.49453628383	-0.592388456491788	0.0710145492262928	-8.34178999861143	7.31743185868404e-17	6.18332349388544e-16	candidate	stable	not_candidate	15.2087780318556
ENSG00000176208	76.3366193861703	-2.56869981466347	0.308324347324879	-8.33116111961423	8.00532945967057e-17	6.76114737595899e-16	candidate	down	candidate_down	15.1699795974364
ENSG00000196104	3958.00660839261	0.506358389041167	0.0608025500870483	8.32791368645289	8.22794661167407e-17	6.94561461547551e-16	candidate	stable	not_candidate	15.1582893176299
ENSG00000165288	2457.14646346375	-0.488487576259021	0.0586712869884278	-8.3258370718094	8.37349079554768e-17	7.06486557418017e-16	candidate	stable	not_candidate	15.1508960972191
ENSG00000189079	1636.13633260166	-0.609067653277018	0.0731768490124993	-8.32322874647122	8.55990272392323e-17	7.21845803977599e-16	candidate	stable	not_candidate	15.1415555636958
ENSG00000130770	2252.91926253349	0.54458366993949	0.0654583000606657	8.31955106433834	8.82971094323464e-17	7.44218493786919e-16	candidate	stable	not_candidate	15.1282995419874
ENSG00000046653	8993.94338652183	0.399431630831912	0.0480129091516668	8.31925492309074	8.85179826219117e-17	7.45699680221306e-16	candidate	stable	not_candidate	15.127436043148
ENSG00000182628	3326.8654530225	0.522219616717671	0.0627836296445535	8.31776722171356	8.96358361228567e-17	7.54731912716408e-16	candidate	stable	not_candidate	15.1222072861241
ENSG00000112851	901.304936927651	-0.696828927354195	0.0837966525880466	-8.3157131679219	9.12021556105193e-17	7.67529093574008e-16	candidate	stable	not_candidate	15.1149051533893
ENSG00000113558	8526.44077277249	0.446539518945016	0.0537290357457338	8.31095352349539	9.49361055571523e-17	7.98546061000079e-16	candidate	stable	not_candidate	15.0977000282278
ENSG00000002016	171.108493271575	-1.62236847972798	0.195245123675397	-8.30939308079842	9.61927830812327e-17	8.08293375636808e-16	candidate	down	candidate_down	15.0924309804445
ENSG00000138081	3520.35108652235	-0.45529659835844	0.0547928524851718	-8.30941587648962	9.61743074028627e-17	8.08293375636808e-16	candidate	stable	not_candidate	15.0924309804445
ENSG00000143614	1346.95203085659	-0.682866304498426	0.0822489233010057	-8.30243457412014	1.01999322948766e-16	8.56649118003873e-16	candidate	stable	not_candidate	15.0671970279239
ENSG00000224660	110.805533429862	-2.01396364880302	0.242796308045679	-8.29486932900199	1.08704631425265e-16	9.12500259728344e-16	candidate	down	candidate_down	15.0397670032566
ENSG00000137337	1721.98950365988	-0.668951755294784	0.080741683988641	-8.28508550043239	1.18024264413219e-16	9.90228973136811e-16	candidate	stable	not_candidate	15.0042643707844
ENSG00000165323	2450.76255968143	-0.627646221177275	0.0757903631000996	-8.28134601160725	1.21790747622217e-16	1.02131124401981e-15	candidate	stable	not_candidate	14.9908418867461
ENSG00000101417	294.052079098611	-1.16199054557527	0.140464329727012	-8.27249557117859	1.31183737844852e-16	1.09952072511261e-15	candidate	down	candidate_down	14.958796580112
ENSG00000081181	1010.64559637308	0.745224350284477	0.0901651045151216	8.2651082621381	1.39568023497695e-16	1.16920068366223e-15	candidate	stable	not_candidate	14.9321109393712
ENSG00000149930	2889.30625722653	-0.557478239896589	0.0674744242284244	-8.26206738733081	1.43170834367618e-16	1.19877454827828e-15	candidate	stable	not_candidate	14.92126248633
ENSG00000130517	1236.44301052433	-0.640871988749511	0.0775769946210809	-8.26110874596009	1.44325522959589e-16	1.20783061767599e-15	candidate	stable	not_candidate	14.9179939655215
ENSG00000109758	51.3521020781247	-3.67068109213477	0.444410274380861	-8.2596674823701	1.46078832530053e-16	1.22188471564379e-15	candidate	down	candidate_down	14.9129697676791
ENSG00000196268	452.381569382425	-0.932044328110336	0.112846095050801	-8.25942916049287	1.46370769566269e-16	1.22370704111071e-15	candidate	stable	not_candidate	14.912322541061
ENSG00000146540	1139.04227278433	0.668723843606394	0.081046313833303	8.25113212405728	1.56900964074459e-16	1.31107937607995e-15	candidate	stable	not_candidate	14.8823710142215
ENSG00000102316	7202.03890816594	0.487581827795832	0.059114421725802	8.24810280742398	1.60928898024658e-16	1.34405732829492e-15	candidate	stable	not_candidate	14.8715822068542
ENSG00000176428	579.232859038156	0.842029626538882	0.102108002745637	8.24646064850053	1.63154831606931e-16	1.36195948365159e-15	candidate	stable	not_candidate	14.8658358118713
ENSG00000140307	1361.54461413333	0.732078650234877	0.0887765409497364	8.24630744116699	1.63364044492651e-16	1.36301717930232e-15	candidate	stable	not_candidate	14.8654986703361
ENSG00000187391	2815.63015180135	-0.609419717051165	0.0739032798122921	-8.24617958227345	1.63538845167214e-16	1.36378683602341e-15	candidate	stable	not_candidate	14.8652535059063
ENSG00000166710	572.136885147439	0.868175914601816	0.105298462371892	8.24490590884034	1.65290230648378e-16	1.37769657432452e-15	candidate	stable	not_candidate	14.8608464214754
ENSG00000132849	111.468283606628	-2.19952773434316	0.266793081977374	-8.24432072241552	1.6610108796794e-16	1.38375692043892e-15	candidate	down	candidate_down	14.8589401941162
ENSG00000230590	489.541059467106	-0.932055992767245	0.113191587672555	-8.2343221076069	1.80577224190208e-16	1.50359664497088e-15	candidate	stable	not_candidate	14.822868652014
ENSG00000170899	2371.00346161803	0.513392954516084	0.0623681855726795	8.23164807188132	1.84655082937981e-16	1.53677681115136e-15	candidate	stable	not_candidate	14.813389201286
ENSG00000235370	136.365855147911	-1.87395045796793	0.227695039619801	-8.2300890748301	1.87074280173823e-16	1.55612643931096e-15	candidate	down	candidate_down	14.8079551183591
ENSG00000111530	9027.43631038675	0.407290722823239	0.0494887879729214	8.22995954247443	1.87276684179697e-16	1.55702608084982e-15	candidate	stable	not_candidate	14.8077041127535
ENSG00000166164	1516.8604395971	-0.586426312830093	0.0712754300631661	-8.22760819977357	1.90988588129133e-16	1.58708826755195e-15	candidate	stable	not_candidate	14.7993989188376
ENSG00000059588	99.9066107267365	-2.60276540683828	0.31651734033287	-8.22313685594934	1.98248393016279e-16	1.64658796009499e-15	candidate	down	candidate_down	14.7834150644883
ENSG00000164114	1268.64760649642	-0.682236641088084	0.0830008671378058	-8.21963269317862	2.04127394496861e-16	1.69456510406439e-15	candidate	stable	not_candidate	14.7709417412009
ENSG00000011638	582.786557171046	0.873758049431061	0.106306046605326	8.21926952730158	2.04746426407121e-16	1.69885030851112e-15	candidate	stable	not_candidate	14.7698448866116
ENSG00000230551	294.142091885469	-1.15108703030399	0.140048791876105	-8.21918572009038	2.04889542015381e-16	1.6991843544649e-15	candidate	down	candidate_down	14.7697594994221
ENSG00000137038	1129.12010708544	0.748863059745219	0.091112464967294	8.21910657355207	2.05024789242783e-16	1.69945284409973e-15	candidate	stable	not_candidate	14.7696908815848
ENSG00000133056	2549.94990720785	-0.539773447650938	0.0656774733836793	-8.21854769743731	2.05982316316421e-16	1.70653353337376e-15	candidate	stable	not_candidate	14.7678851734175
ENSG00000096384	26964.1179583067	0.362916823971058	0.0441750390879305	8.21542734232042	2.11410024027961e-16	1.75062335686312e-15	candidate	stable	not_candidate	14.7568072814614
ENSG00000143321	3588.43001158422	0.453447684939121	0.0552861537421503	8.20183091509604	2.36753143325258e-16	1.95949996379422e-15	candidate	stable	not_candidate	14.7078547402104
ENSG00000204054	1611.60580950786	-0.699715887355954	0.0853751175720512	-8.19578241594149	2.48968339703087e-16	2.05956783770406e-15	candidate	stable	not_candidate	14.6862238987523
ENSG00000077279	66336.8217399047	-0.362194139748108	0.0441946173861396	-8.19543557948531	2.49687320977339e-16	2.06448175302585e-15	candidate	stable	not_candidate	14.6851889512951
ENSG00000225830	1412.19216631442	-0.569742213800505	0.0695260407235003	-8.194659265387	2.51304021730936e-16	2.07680962430969e-15	candidate	stable	not_candidate	14.6826033122762
[truncated: 14,521 more rows]
